# Supplementary material for: Cell wall proteome of sugarcane stems: comparison of a destructive and a non-destructive extraction method showed differences in glycoside hydrolases and peroxidases
Source: BMC Plant Biol. 2016 Jan 11;16:14. doi: 10.1186/s12870-015-0677-0 (PMC4709929; doi:10.1186/s12870-015-0677-0)
Supplement: Additional file 1: — Raw MS data from sugarcane culms using Method 1, biological replicate1. (XLS 2.26 MB) [file 12870_2015_677_MOESM1_ESM.xls]

## Sheet: Raw MS Method 1 Rep 1
Additional file 1. Raw MS data from sugarcane culms using Method 1, biological replicate 1.
protein.key	protein.Entry	protein.Accession	protein.Description	protein.dataBaseType	protein.score	protein.falsePositiveRate	protein.avgMass	protein.MatchedProducts	protein.matchedPeptides	protein.digestPeps	protein.seqCover(%)	protein.MatchedPeptideIntenSum	protein.top3MatchedPeptideIntenSum	protein.MatchedProductIntenSum	protein.fmolOnColumn	protein.ngramOnColumn	protein.Key_ForHomologs	protein.SumForTotalProteins	peptide.Rank	peptide.Pass	peptide.matchType	peptide.modification	peptide.mhp	peptide.seq	peptide.OriginatingSeq	peptide.seqStart	peptide.seqLength	peptide.pI	peptide.componentID	peptide.MatchedProducts	peptide.UniqueProducts	peptide.ConsectiveMatchedProducts	peptide.ComplementaryMatchedProducts	peptide.rawScore	peptide.score	peptide.(X)-P Bond	peptide.MatchedProductsSumInten	peptide.MatchedProductsTheoretical	peptide.MatchedProductsString	peptide.ModelRT	peptide.Volume	peptide.CSA	peptide.ModelDrift	peptide.RelIntensity	precursor.leID	precursor.mhp	precursor.mhpCal	precursor.retT	precursor.inten
2268	SCCCLR1048F06	392	139 715 1210 minus strand translated	Regular	91432.7	0	19597	101	10	10	31.41	1623027	1272148	396731	437.111	8.5661	12975 29883 24929 16368	1	1	Pass1	PepFrag1	None	1486.79	SISGLNAGNAASIPSK	SISGLNAGNAASIPSK	157	16	10.1	0	26	26	21	10	213521	10.2905	Identified	190078	20.4	b2b3b4b4°b5b5°b6b6°b7b7*b7°b10b10*b10°b11b11°b12b12°b13b13°b16b16*y1y2y2°y3y3°y4y5y6y7y8y9y10y11y11*y11°y12y12°y13y14y14*y16	16.6457	1378	149.713	109.713	0.7004	2004	1486.79	1486.79	16.6457	1136784
2268	SCCCLR1048F06	392	139 715 1210 minus strand translated	Regular	91432.7	0	19597	101	10	10	31.41	1623027	1272148	396731	437.111	8.5661	29883 24929 16368	0	2	Pass1	PepFrag1	Carbamidomethyl+C(1);Carbamidomethyl+C(15)	1888.84	CGVNVPYTISTSTDCSK	CGVNVPYTISTSTDCSK	173	17	5.95	1	21	21	14	6	84844.3	9.8897	Identified	102047	10.4	b2b3b4b4*b5b5*b7b8b9b9°b17y1y3y4y6y7y8y9y10y11y12y12°y13y14y17	21.3366	1605	165.733	125.733	0.105	3014	1888.84	1888.84	21.3366	170362
2268	SCCCLR1048F06	392	139 715 1210 minus strand translated	Regular	91432.7	0	19597	101	10	10	31.41	1623027	1272148	396731	437.111	8.5661		0	3	Pass1	PepFrag1	None	1486.79	SISGLNAGNAASIPSK	SISGLNAGNAASIPSK	157	16	10.1	2	6	6	1	0	1992.37	8.2605	Identified	9076	6	b2°b13*y2y3°y4y6y7y11y16	17.676	1378	149.713	109.713	0.025	2220	1486.78	1486.78	17.676	40642
2268	SCCCLR1048F06	392	139 715 1210 minus strand translated	Regular	91432.7	0	19597	101	10	10	31.41	1623027	1272148	396731	437.111	8.5661	12975 29883 24929	0	4	Pass1	PepFrag1	None	1486.79	SISGLNAGNAASIPSK	SISGLNAGNAASIPSK	157	16	10.1	5	14	14	5	2	4727.01	8.6357	Missing	33961	3.5	b4°b5b6b6*b7b7°b9b10°b11b16b16*y2y2°y4y5y6y8y10y11*y12y13	16.8834	1378	149.713	259.426	0.0055	2058	1486.79	1486.79	16.8834	8985
2268	SCCCLR1048F06	392	139 715 1210 minus strand translated	Regular	91432.7	0	19597	101	10	10	31.41	1623027	1272148	396731	437.111	8.5661	12975 29883	0	5	Pass1	PepFrag1	None	1486.79	SISGLNAGNAASIPSK	SISGLNAGNAASIPSK	157	16	10.1	4	3	3	0	0	2419.84	8.3449	Identified	1030	3.3	b2y3y11	18.6598	1378	149.713	109.713	0.0047	2381	1486.79	1486.78	18.6598	7688
2268	SCCCLR1048F06	392	139 715 1210 minus strand translated	Regular	91432.7	0	19597	101	10	10	31.41	1623027	1272148	396731	437.111	8.5661	12975	0	6	Pass2	PepFrag2	None	1486.79	SISGLNAGNAASIPSK	SISGLNAGNAASIPSK	157	16	10.1	3	4	4	0	0	2133	8.2901	Identified	2094	3.3	b7y1y3y3°y16	19.188	1378	149.713	109.713	0.0047	2515	1486.79	1486.78	19.188	7595
2268	SCCCLR1048F06	392	139 715 1210 minus strand translated	Regular	91432.7	0	19597	101	10	10	31.41	1623027	1272148	396731	437.111	8.5661		0	7	Pass2	PepFrag2	None	2799.43	LALAHIAHSQQAHTQALSTQSIDMAR	LALAHIAHSQQAHTQALSTQSIDMAR	51	26	8.09	9	1	1	0	0	111.016	7.0065		295	2	b11y12°	56.4683	2600	228.599	188.599	0.0008	23899	2799.37	2799.37	56.4683	1220
2268	SCCCLR1048F06	392	139 715 1210 minus strand translated	Regular	91432.7	0	19597	101	10	10	31.41	1623027	1272148	396731	437.111	8.5661	24929 16368	0	8	Pass2	MissedCleavage	Carbamidomethyl+C(1);Carbamidomethyl+C(15)	1987.91	CGVNVPYTISTSTDCSKV	CGVNVPYTISTSTDCSKV	173	18	5.95	7	10	10	4	1	18506.6	9.2284	Identified	18254	10.5	b3b4b5*y4y6y8y9y10y12y13y13°y15	24.6778	1710	172.885	132.885	0.1015	3846	1987.91	1987.91	24.6778	164807
2268	SCCCLR1048F06	392	139 715 1210 minus strand translated	Regular	91432.7	0	19597	101	10	10	31.41	1623027	1272148	396731	437.111	8.5661	29883	0	9	Pass2	MissedCleavage	Carbamidomethyl+C(1);Carbamidomethyl+C(15)	1987.91	CGVNVPYTISTSTDCSKV	CGVNVPYTISTSTDCSKV	173	18	5.95	6	2	2	1	0	416.743	7.581	Missing	4549	2.5	b4*b17*b18*y9y9°y10	31.3669	1710	172.885	132.885	0.0019	5794	1987.9	1987.91	31.3669	3106
2268	SCCCLR1048F06	392	139 715 1210 minus strand translated	Regular	91432.7	0	19597	101	10	10	31.41	1623027	1272148	396731	437.111	8.5661	24929	0	10	Pass2	MissedCleavage	Carbamidomethyl+C(1);Carbamidomethyl+C(15)	1987.91	CGVNVPYTISTSTDCSKV	CGVNVPYTISTSTDCSKV	173	18	5.95	8	9	9	3	2	2155.08	8.2946	Missing	5041	2	b4*b9b13y5y7y9y9°y10y10°y11y11°y12y18	31.7432	1710	172.885	132.885	0.0011	5886	1987.91	1987.91	31.7432	1731
2268	SCCCLR1048F06	392	139 715 1210 minus strand translated	Regular	91432.7	0	19597	101	10	10	31.41	1623027	1272148	396731	437.111	8.5661	29883 24929 16368	0	11	Pass2	InSource	Carbamidomethyl+C(12)	1572.72	NVPYTISTSTDCSK	CGVNVPYTISTSTDCSK	176	14	6.1	1	1	1	0	0	226.168	0	Missing	1320	0	y14	21.8143	1366	148.842	59.2283	0.0047	3137	1572.72	1572.72	21.8143	7664
2268	SCCCLR1048F06	392	139 715 1210 minus strand translated	Regular	91432.7	0	19597	101	10	10	31.41	1623027	1272148	396731	437.111	8.5661	12975 29883 24929 16368	0	12	Pass2	InSource	None	1156.6	SISGLNAGNAASI	SISGLNAGNAASIPSK	157	13	6.13	0	0	0	0	0	78.1087	0		0	0		16.6393	1080	127.265	214.53	0.001	2002	1156.6	1156.6	16.6393	1664
2268	SCCCLR1048F06	392	139 715 1210 minus strand translated	Regular	91432.7	0	19597	101	10	10	31.41	1623027	1272148	396731	437.111	8.5661	29883 24929 16368	0	13	Pass2	InSource	Carbamidomethyl+C(12)	1671.79	NVPYTISTSTDCSKV	CGVNVPYTISTSTDCSKV	176	15	6.1	7	0	0	0	0	139.069	0	Missing	391	0	b5*b6*	26.1787	1471	156.375	64.2502	0.0008	4199	1671.78	1671.78	26.1787	1260
2268	SCCCLR1048F06	392	139 715 1210 minus strand translated	Regular	91432.7	0	19597	101	10	10	31.41	1623027	1272148	396731	437.111	8.5661	12975 29883 24929 16368	0	14	Pass2	NeutralLoss_H2O	None	1468.78	SISGLNAGNAASIPSK	SISGLNAGNAASIPSK	157	16	10.1	5	1	1	0	0	252.738	0	Missing	4326	0	b16	15.1342	1378	149.713	109.713	0.0081	1516	1468.78	1468.78	15.1342	13219
2268	SCCCLR1048F06	392	139 715 1210 minus strand translated	Regular	91432.7	0	19597	101	10	10	31.41	1623027	1272148	396731	437.111	8.5661	29883 24929 16368	0	15	Pass2	NeutralLoss_NH3	Carbamidomethyl+C(1);Carbamidomethyl+C(15)	1970.88	CGVNVPYTISTSTDCSKV	CGVNVPYTISTSTDCSKV	173	18	5.95	6	1	1	0	0	1248.23	0	Identified	23593	0	b5*y13y18*	31.3669	1710	172.885	132.885	0.034	5795	1970.89	1970.89	31.3669	55152
2268	SCCCLR1048F06	392	139 715 1210 minus strand translated	Regular	91432.7	0	19597	101	10	10	31.41	1623027	1272148	396731	437.111	8.5661	12975 29883 24929 16368	0	16	Pass2	NeutralLoss_NH3	None	1469.76	SISGLNAGNAASIPSK	SISGLNAGNAASIPSK	157	16	10.1	0	2	2	0	0	1111.26	0	Identified	676	0	b2y3	19.6524	1378	149.713	109.713	0.0007	2601	1469.76	1469.76	19.6524	1148
29883	SCBGLR1114E07	454	94 450 918 minus strand translated	Regular	73956	0	12030.5	59	5	7	28.81	1407032	0	217288			2268 12975 24929 16368	1	1	Pass1	PepFrag1	None	1486.79	SISGLNAGNAASIPSK	SISGLNAGNAASIPSK	83	16	10.1	10	21	21	18	9	175962	10.1144	Identified	124738	20.4	b3b4b4°b5b5°b6b6°b7b7*b7°b10b10*b10°b11b11°b12b12°b13b13°y3y3°y4y5y6y7y8y9y10y11y11*y11°y12y12°y13y14y14*	16.6457	1378	149.713	109.713	0.8079	2004	1486.79	1486.79	16.6457	1136784
29883	SCBGLR1114E07	454	94 450 918 minus strand translated	Regular	73956	0	12030.5	59	5	7	28.81	1407032	0	217288			2268 24929 16368	0	2	Pass1	PepFrag1	Carbamidomethyl+C(1);Carbamidomethyl+C(15)	1888.84	CGVNVPYTISTSTDCSK	CGVNVPYTISTSTDCSK	99	17	5.95	11	17	17	13	6	67003.5	9.6951	Identified	30751	10.4	b3b4b4*b5b5*b7b8b9b9°y11y3y4y6y7y8y9y10y12y12°y13y14	21.3366	1605	165.733	125.733	0.1211	3014	1888.84	1888.84	21.3366	170362
29883	SCBGLR1114E07	454	94 450 918 minus strand translated	Regular	73956	0	12030.5	59	5	7	28.81	1407032	0	217288			2268 12975 24929	0	3	Pass1	PepFrag1	None	1486.79	SISGLNAGNAASIPSK	SISGLNAGNAASIPSK	83	16	10.1	13	12	12	5	2	3527.27	8.4164	Missing	26792	3.5	b4°b5b6b6*b7b7°b9b10°b11y4y5y6y8y10y11*y12y13	16.8834	1378	149.713	259.426	0.0064	2058	1486.79	1486.79	16.8834	8985
29883	SCBGLR1114E07	454	94 450 918 minus strand translated	Regular	73956	0	12030.5	59	5	7	28.81	1407032	0	217288			2268 12975	0	4	Pass1	PepFrag1	None	1486.79	SISGLNAGNAASIPSK	SISGLNAGNAASIPSK	83	16	10.1	12	2	2	0	0	1729.19	8.1068	Identified	551	3.3	y3y11	18.6598	1378	149.713	109.713	0.0055	2381	1486.79	1486.78	18.6598	7688
29883	SCBGLR1114E07	454	94 450 918 minus strand translated	Regular	73956	0	12030.5	59	5	7	28.81	1407032	0	217288			2268	0	5	Pass2	MissedCleavage	Carbamidomethyl+C(1);Carbamidomethyl+C(15)	1987.91	CGVNVPYTISTSTDCSKV	CGVNVPYTISTSTDCSKV	99	18	5.95	14	2	2	1	0	417.962	7.4901	Missing	4150	2.5	b4*b17*y9y9°y10	31.3669	1710	172.885	132.885	0.0022	5794	1987.9	1987.91	31.3669	3106
29883	SCBGLR1114E07	454	94 450 918 minus strand translated	Regular	73956	0	12030.5	59	5	7	28.81	1407032	0	217288			2268 24929 16368	0	6	Pass2	InSource	Carbamidomethyl+C(12)	1572.72	NVPYTISTSTDCSK	CGVNVPYTISTSTDCSK	102	14	6.1	1	1	1	0	0	226.168	0	Missing	1320	0	y14	21.8143	1366	148.842	59.2283	0.0054	3137	1572.72	1572.72	21.8143	7664
29883	SCBGLR1114E07	454	94 450 918 minus strand translated	Regular	73956	0	12030.5	59	5	7	28.81	1407032	0	217288			2268 12975 24929 16368	0	7	Pass2	InSource	None	1156.6	SISGLNAGNAASI	SISGLNAGNAASIPSK	83	13	6.13	0	0	0	0	0	78.1087	0		0	0		16.6393	1080	127.265	214.53	0.0012	2002	1156.6	1156.6	16.6393	1664
29883	SCBGLR1114E07	454	94 450 918 minus strand translated	Regular	73956	0	12030.5	59	5	7	28.81	1407032	0	217288			2268 24929 16368	0	8	Pass2	InSource	Carbamidomethyl+C(12)	1671.79	NVPYTISTSTDCSKV	CGVNVPYTISTSTDCSKV	102	15	6.1	7	0	0	0	0	139.069	0	Missing	391	0	b5*b6*	26.1787	1471	156.375	64.2502	0.0009	4199	1671.78	1671.78	26.1787	1260
29883	SCBGLR1114E07	454	94 450 918 minus strand translated	Regular	73956	0	12030.5	59	5	7	28.81	1407032	0	217288			2268 12975 24929 16368	0	9	Pass2	NeutralLoss_H2O	None	1468.78	SISGLNAGNAASIPSK	SISGLNAGNAASIPSK	83	16	10.1	5	1	1	0	0	252.738	0	Missing	4326	0	b16	15.1342	1378	149.713	109.713	0.0094	1516	1468.78	1468.78	15.1342	13219
29883	SCBGLR1114E07	454	94 450 918 minus strand translated	Regular	73956	0	12030.5	59	5	7	28.81	1407032	0	217288			2268 24929 16368	0	10	Pass2	NeutralLoss_NH3	Carbamidomethyl+C(1);Carbamidomethyl+C(15)	1970.88	CGVNVPYTISTSTDCSKV	CGVNVPYTISTSTDCSKV	99	18	5.95	6	1	1	0	0	1248.23	0	Identified	23593	0	b5*y13y18*	31.3669	1710	172.885	132.885	0.0392	5795	1970.89	1970.89	31.3669	55152
29883	SCBGLR1114E07	454	94 450 918 minus strand translated	Regular	73956	0	12030.5	59	5	7	28.81	1407032	0	217288			2268 12975 24929 16368	0	11	Pass2	NeutralLoss_NH3	None	1469.76	SISGLNAGNAASIPSK	SISGLNAGNAASIPSK	83	16	10.1	0	2	2	0	0	1111.26	0	Identified	676	0	b2y3	19.6524	1378	149.713	109.713	0.0008	2601	1469.76	1469.76	19.6524	1148
24929	SCVPHR1092G06	328	1 347 800 translated	Regular	73721.5	0	11873.5	72	5	6	29.57	1562776	0	235240			2268 12975 29883 16368	1	1	Pass1	PepFrag1	None	1486.79	SISGLNAGNAASIPSK	SISGLNAGNAASIPSK	81	16	10.1	15	21	21	18	9	175962	10.113	Identified	124738	20.4	b3b4b4°b5b5°b6b6°b7b7*b7°b10b10*b10°b11b11°b12b12°b13b13°y3y3°y4y5y6y7y8y9y10y11y11*y11°y12y12°y13y14y14*	16.6457	1378	149.713	109.713	0.7274	2004	1486.79	1486.79	16.6457	1136784
24929	SCVPHR1092G06	328	1 347 800 translated	Regular	73721.5	0	11873.5	72	5	6	29.57	1562776	0	235240			2268 29883 16368	0	2	Pass1	PepFrag1	Carbamidomethyl+C(1);Carbamidomethyl+C(15)	1888.84	CGVNVPYTISTSTDCSK	CGVNVPYTISTSTDCSK	97	17	5.95	16	17	17	13	6	67003.5	9.6937	Identified	30751	10.4	b3b4b4*b5b5*b7b8b9b9°y11y3y4y6y7y8y9y10y12y12°y13y14	21.3366	1605	165.733	125.733	0.109	3014	1888.84	1888.84	21.3366	170362
24929	SCVPHR1092G06	328	1 347 800 translated	Regular	73721.5	0	11873.5	72	5	6	29.57	1562776	0	235240			2268 12975 29883	0	3	Pass1	PepFrag1	None	1486.79	SISGLNAGNAASIPSK	SISGLNAGNAASIPSK	81	16	10.1	17	12	12	5	2	3527.27	8.415	Missing	26792	3.5	b4°b5b6b6*b7b7°b9b10°b11y4y5y6y8y10y11*y12y13	16.8834	1378	149.713	259.426	0.0057	2058	1486.79	1486.79	16.8834	8985
24929	SCVPHR1092G06	328	1 347 800 translated	Regular	73721.5	0	11873.5	72	5	6	29.57	1562776	0	235240			2268 16368	0	4	Pass2	MissedCleavage	Carbamidomethyl+C(1);Carbamidomethyl+C(15)	1987.91	CGVNVPYTISTSTDCSKV	CGVNVPYTISTSTDCSKV	97	18	5.95	18	10	10	4	1	18506.6	9.1349	Identified	18254	10.5	b3b4b5*y4y6y8y9y10y12y13y13°y15	24.6778	1710	172.885	132.885	0.1055	3846	1987.91	1987.91	24.6778	164807
24929	SCVPHR1092G06	328	1 347 800 translated	Regular	73721.5	0	11873.5	72	5	6	29.57	1562776	0	235240			2268	0	5	Pass2	MissedCleavage	Carbamidomethyl+C(1);Carbamidomethyl+C(15)	1987.91	CGVNVPYTISTSTDCSKV	CGVNVPYTISTSTDCSKV	97	18	5.95	19	7	7	3	1	1563.76	8.0618	Missing	4399	2	b4*b13y5y7y9y9°y10y10°y11y11°y12	31.7432	1710	172.885	132.885	0.0011	5886	1987.91	1987.91	31.7432	1731
24929	SCVPHR1092G06	328	1 347 800 translated	Regular	73721.5	0	11873.5	72	5	6	29.57	1562776	0	235240			2268 29883 16368	0	6	Pass2	InSource	Carbamidomethyl+C(12)	1572.72	NVPYTISTSTDCSK	CGVNVPYTISTSTDCSK	100	14	6.1	1	1	1	0	0	226.168	0	Missing	1320	0	y14	21.8143	1366	148.842	59.2283	0.0049	3137	1572.72	1572.72	21.8143	7664
24929	SCVPHR1092G06	328	1 347 800 translated	Regular	73721.5	0	11873.5	72	5	6	29.57	1562776	0	235240			2268 12975 29883 16368	0	7	Pass2	InSource	None	1156.6	SISGLNAGNAASI	SISGLNAGNAASIPSK	81	13	6.13	0	0	0	0	0	78.1087	0		0	0		16.6393	1080	127.265	214.53	0.0011	2002	1156.6	1156.6	16.6393	1664
24929	SCVPHR1092G06	328	1 347 800 translated	Regular	73721.5	0	11873.5	72	5	6	29.57	1562776	0	235240			2268 29883 16368	0	8	Pass2	InSource	Carbamidomethyl+C(12)	1671.79	NVPYTISTSTDCSKV	CGVNVPYTISTSTDCSKV	100	15	6.1	7	0	0	0	0	139.069	0	Missing	391	0	b5*b6*	26.1787	1471	156.375	64.2502	0.0008	4199	1671.78	1671.78	26.1787	1260
24929	SCVPHR1092G06	328	1 347 800 translated	Regular	73721.5	0	11873.5	72	5	6	29.57	1562776	0	235240			2268 12975 29883 16368	0	9	Pass2	NeutralLoss_H2O	None	1468.78	SISGLNAGNAASIPSK	SISGLNAGNAASIPSK	81	16	10.1	5	1	1	0	0	252.738	0	Missing	4326	0	b16	15.1342	1378	149.713	109.713	0.0085	1516	1468.78	1468.78	15.1342	13219
24929	SCVPHR1092G06	328	1 347 800 translated	Regular	73721.5	0	11873.5	72	5	6	29.57	1562776	0	235240			2268 29883 16368	0	10	Pass2	NeutralLoss_NH3	Carbamidomethyl+C(1);Carbamidomethyl+C(15)	1970.88	CGVNVPYTISTSTDCSKV	CGVNVPYTISTSTDCSKV	97	18	5.95	6	1	1	0	0	1248.23	0	Identified	23593	0	b5*y13y18*	31.3669	1710	172.885	132.885	0.0353	5795	1970.89	1970.89	31.3669	55152
24929	SCVPHR1092G06	328	1 347 800 translated	Regular	73721.5	0	11873.5	72	5	6	29.57	1562776	0	235240			2268 12975 29883 16368	0	11	Pass2	NeutralLoss_NH3	None	1469.76	SISGLNAGNAASIPSK	SISGLNAGNAASIPSK	81	16	10.1	0	2	2	0	0	1111.26	0	Identified	676	0	b2y3	19.6524	1378	149.713	109.713	0.0007	2601	1469.76	1469.76	19.6524	1148
16368	SCCCCL3004H07.b	106	1 163 605 minus strand translated	Regular	73230.8	0	5604.17	53	3	3	62.96	1552060	0	204049			2268 12975 29883 24929	1	1	Pass1	PepFrag1	None	1486.79	SISGLNAGNAASIPSK	SISGLNAGNAASIPSK	20	16	10.1	20	21	21	18	9	175962	10.1101	Identified	124738	20.4	b3b4b4°b5b5°b6b6°b7b7*b7°b10b10*b10°b11b11°b12b12°b13b13°y3y3°y4y5y6y7y8y9y10y11y11*y11°y12y12°y13y14y14*	16.6457	1378	149.713	109.713	0.7324	2004	1486.79	1486.79	16.6457	1136784
16368	SCCCCL3004H07.b	106	1 163 605 minus strand translated	Regular	73230.8	0	5604.17	53	3	3	62.96	1552060	0	204049			2268 29883 24929	0	2	Pass1	PepFrag1	Carbamidomethyl+C(1);Carbamidomethyl+C(15)	1888.84	CGVNVPYTISTSTDCSK	CGVNVPYTISTSTDCSK	36	17	5.95	21	17	17	13	6	67003.5	9.6908	Identified	30751	10.4	b3b4b4*b5b5*b7b8b9b9°y11y3y4y6y7y8y9y10y12y12°y13y14	21.3366	1605	165.733	125.733	0.1098	3014	1888.84	1888.84	21.3366	170362
16368	SCCCCL3004H07.b	106	1 163 605 minus strand translated	Regular	73230.8	0	5604.17	53	3	3	62.96	1552060	0	204049			2268 24929	0	3	Pass2	MissedCleavage	Carbamidomethyl+C(1);Carbamidomethyl+C(15)	1987.91	CGVNVPYTISTSTDCSKV	CGVNVPYTISTSTDCSKV	36	18	5.95	22	10	10	4	1	18506.6	9.132	Identified	18254	10.5	b3b4b5*y4y6y8y9y10y12y13y13°y15	24.6778	1710	172.885	132.885	0.1062	3846	1987.91	1987.91	24.6778	164807
16368	SCCCCL3004H07.b	106	1 163 605 minus strand translated	Regular	73230.8	0	5604.17	53	3	3	62.96	1552060	0	204049			2268 29883 24929	0	4	Pass2	InSource	Carbamidomethyl+C(12)	1572.72	NVPYTISTSTDCSK	CGVNVPYTISTSTDCSK	39	14	6.1	1	1	1	0	0	226.168	0	Missing	1320	0	y14	21.8143	1366	148.842	59.2283	0.0049	3137	1572.72	1572.72	21.8143	7664
16368	SCCCCL3004H07.b	106	1 163 605 minus strand translated	Regular	73230.8	0	5604.17	53	3	3	62.96	1552060	0	204049			2268 12975 29883 24929	0	5	Pass2	InSource	None	1156.6	SISGLNAGNAASI	SISGLNAGNAASIPSK	20	13	6.13	0	0	0	0	0	78.1087	0		0	0		16.6393	1080	127.265	214.53	0.0011	2002	1156.6	1156.6	16.6393	1664
16368	SCCCCL3004H07.b	106	1 163 605 minus strand translated	Regular	73230.8	0	5604.17	53	3	3	62.96	1552060	0	204049			2268 29883 24929	0	6	Pass2	InSource	Carbamidomethyl+C(12)	1671.79	NVPYTISTSTDCSKV	CGVNVPYTISTSTDCSKV	39	15	6.1	7	0	0	0	0	139.069	0	Missing	391	0	b5*b6*	26.1787	1471	156.375	64.2502	0.0008	4199	1671.78	1671.78	26.1787	1260
16368	SCCCCL3004H07.b	106	1 163 605 minus strand translated	Regular	73230.8	0	5604.17	53	3	3	62.96	1552060	0	204049			2268 12975 29883 24929	0	7	Pass2	NeutralLoss_H2O	None	1468.78	SISGLNAGNAASIPSK	SISGLNAGNAASIPSK	20	16	10.1	5	1	1	0	0	252.738	0	Missing	4326	0	b16	15.1342	1378	149.713	109.713	0.0085	1516	1468.78	1468.78	15.1342	13219
16368	SCCCCL3004H07.b	106	1 163 605 minus strand translated	Regular	73230.8	0	5604.17	53	3	3	62.96	1552060	0	204049			2268 29883 24929	0	8	Pass2	NeutralLoss_NH3	Carbamidomethyl+C(1);Carbamidomethyl+C(15)	1970.88	CGVNVPYTISTSTDCSKV	CGVNVPYTISTSTDCSKV	36	18	5.95	6	1	1	0	0	1248.23	0	Identified	23593	0	b5*y13y18*	31.3669	1710	172.885	132.885	0.0355	5795	1970.89	1970.89	31.3669	55152
16368	SCCCCL3004H07.b	106	1 163 605 minus strand translated	Regular	73230.8	0	5604.17	53	3	3	62.96	1552060	0	204049			2268 12975 29883 24929	0	9	Pass2	NeutralLoss_NH3	None	1469.76	SISGLNAGNAASIPSK	SISGLNAGNAASIPSK	20	16	10.1	0	2	2	0	0	1111.26	0	Identified	676	0	b2y3	19.6524	1378	149.713	109.713	0.0007	2601	1469.76	1469.76	19.6524	1148
12975	SCCCLR1C08B02	453	96 452 689 minus strand translated	Regular	54415.2	0	12030.4	48	7	7	75.42	1220170	77730.1	183367	26.7082	0.3213	2268 29883 24929 16368	1	1	Pass1	PepFrag1	None	1486.79	SISGLNAGNAASIPSK	SISGLNAGNAASIPSK	83	16	10.1	23	21	21	18	9	175962	9.9811	Identified	124738	20.4	b3b4b4°b5b5°b6b6°b7b7*b7°b10b10*b10°b11b11°b12b12°b13b13°y3y3°y4y5y6y7y8y9y10y11y11*y11°y12y12°y13y14y14*	16.6457	1378	149.713	109.713	0.9317	2004	1486.79	1486.79	16.6457	1136784
12975	SCCCLR1C08B02	453	96 452 689 minus strand translated	Regular	54415.2	0	12030.4	48	7	7	75.42	1220170	77730.1	183367	26.7082	0.3213	11364	0	2	Pass1	PepFrag1	Carbamidomethyl+C(1);Carbamidomethyl+C(15)	1889.84	CGVSVPYTISTSTDCSR	CGVSVPYTISTSTDCSR	99	17	5.95	24	6	6	0	1	8914.99	8.6858	Identified	21940	6.2	b3b4°b5b5°y3y8y12y17	22.115	1595	165.044	125.044	0.0333	3221	1889.84	1889.84	22.115	40597
12975	SCCCLR1C08B02	453	96 452 689 minus strand translated	Regular	54415.2	0	12030.4	48	7	7	75.42	1220170	77730.1	183367	26.7082	0.3213	2268 29883 24929	0	3	Pass1	PepFrag1	None	1486.79	SISGLNAGNAASIPSK	SISGLNAGNAASIPSK	83	16	10.1	27	12	12	5	2	3527.27	8.2832	Missing	26792	3.5	b4°b5b6b6*b7b7°b9b10°b11y4y5y6y8y10y11*y12y13	16.8834	1378	149.713	259.426	0.0074	2058	1486.79	1486.79	16.8834	8985
12975	SCCCLR1C08B02	453	96 452 689 minus strand translated	Regular	54415.2	0	12030.4	48	7	7	75.42	1220170	77730.1	183367	26.7082	0.3213	2268 29883	0	4	Pass1	PepFrag1	None	1486.79	SISGLNAGNAASIPSK	SISGLNAGNAASIPSK	83	16	10.1	26	2	2	0	0	1729.19	7.9736	Identified	551	3.3	y3y11	18.6598	1378	149.713	109.713	0.0063	2381	1486.79	1486.78	18.6598	7688
12975	SCCCLR1C08B02	453	96 452 689 minus strand translated	Regular	54415.2	0	12030.4	48	7	7	75.42	1220170	77730.1	183367	26.7082	0.3213	2268	0	5	Pass2	PepFrag2	None	1486.79	SISGLNAGNAASIPSK	SISGLNAGNAASIPSK	83	16	10.1	25	2	2	0	0	1335.41	7.8613	Identified	720	3.3	b7y3y3°	19.188	1378	149.713	109.713	0.0062	2515	1486.79	1486.78	19.188	7595
12975	SCCCLR1C08B02	453	96 452 689 minus strand translated	Regular	54415.2	0	12030.4	48	7	7	75.42	1220170	77730.1	183367	26.7082	0.3213		0	6	Pass2	PepFrag2	Carbamidomethyl+C(26);Carbamidomethyl+C(36)	4146.18	MQLAVAIAVVAAVVLLAATSEAAVTCGQVNSAISPCLSYAR	MQLAVAIAVVAAVVLLAATSEAAVTCGQVNSAISPCLSYAR	3	41	6.14	29	2	2	0	0	251.962	7.1371	Identified	1191	2.6	b20b33b34°	44.9393	3850	296.984	157.99	0.0012	18565	4146.12	4146.12	44.9393	1492
12975	SCCCLR1C08B02	453	96 452 689 minus strand translated	Regular	54415.2	0	12030.4	48	7	7	75.42	1220170	77730.1	183367	26.7082	0.3213		0	7	Pass2	VarMod	Carbamidomethyl+C(26);Carbamidomethyl+C(36);Carbamidomethyl+C(51);Carbamidomethyl+C(52);Phosphoryl+STY(*)	5657.74	MQLAVAIAVVAAVVLLAATSEAAVTCGQVNSAISPCLSYARGQGSAPSAGCCSGVR	MQLAVAIAVVAAVVLLAATSEAAVTCGQVNSAISPCLSYARGQGSAPSAGCCSGVR	3	56	7.85	28	0	0	0	0	119.386	6.8127	Missing	2433	2.5	b14-H3PO4b38°b39°b56°y15°	59.6574	5024	354.644	137.322	0.0008	27324	5657.71	5657.71	59.6574	998
12975	SCCCLR1C08B02	453	96 452 689 minus strand translated	Regular	54415.2	0	12030.4	48	7	7	75.42	1220170	77730.1	183367	26.7082	0.3213	2268 29883 24929 16368	0	8	Pass2	InSource	None	1156.6	SISGLNAGNAASI	SISGLNAGNAASIPSK	83	13	6.13	0	0	0	0	0	78.1087	0		0	0		16.6393	1080	127.265	214.53	0.0014	2002	1156.6	1156.6	16.6393	1664
12975	SCCCLR1C08B02	453	96 452 689 minus strand translated	Regular	54415.2	0	12030.4	48	7	7	75.42	1220170	77730.1	183367	26.7082	0.3213	2268 29883 24929 16368	0	9	Pass2	NeutralLoss_H2O	None	1468.78	SISGLNAGNAASIPSK	SISGLNAGNAASIPSK	83	16	10.1	5	1	1	0	0	252.738	0	Missing	4326	0	b16	15.1342	1378	149.713	109.713	0.0108	1516	1468.78	1468.78	15.1342	13219
12975	SCCCLR1C08B02	453	96 452 689 minus strand translated	Regular	54415.2	0	12030.4	48	7	7	75.42	1220170	77730.1	183367	26.7082	0.3213	2268 29883 24929 16368	0	10	Pass2	NeutralLoss_NH3	None	1469.76	SISGLNAGNAASIPSK	SISGLNAGNAASIPSK	83	16	10.1	0	2	2	0	0	1111.26	0	Identified	676	0	b2y3	19.6524	1378	149.713	109.713	0.0009	2601	1469.76	1469.76	19.6524	1148
14685	SCCCRZ1002C04	1041	1 1329 1329 translated	Regular	38511.1	0	49331.8	169	29	37	52.93	2952227	962466	452809	330.704	16.3143	11330 1294 15132 31934 7682 24264 8147 24824 33346 4420 35992 28218 20427 4500 28996 37732 24476 27043 36199 15705 38154 29644 28884 2735 1270 12588 2908 27598 35193 3611 11701 38653 1855 7388 62 16464 24818 17963 13423 7423 7809 2820	1	1	Pass1	PepFrag1	None	1067.62	ESTLHLVLR	ESTLHLVLR	239	9	7.88	31	14	14	12	4	41885.5	9.2077		80321	10	b2°b3°b5b5°b6b6°b7b7°b8b9b9°y1y2y3y4y5y6y7y7°y8y9	22.2945	1018	122.346	82.3465	0.1087	3273	1067.62	1067.62	22.2945	320822
14685	SCCCRZ1002C04	1041	1 1329 1329 translated	Regular	38511.1	0	49331.8	169	29	37	52.93	2952227	962466	452809	330.704	16.3143	11330 1294 15132 31934 7682 24264 8147 24824 33346 4420 35992 28218 20427 4500 28996 37732 24476 27043 36199 15705 38154 29644 28884 2735 1270 12588 2908 27598 35193 3611 11701 38653 1855 7388 62 16464 24818 17963 13423 7423 7809 2820	0	2	Pass1	PepFrag1	None	1067.62	ESTLHLVLR	ESTLHLVLR	87	9	7.88	37	10	10	8	2	37341.4	9.1578		32652	10	b3°b5b5°b6b6°b7b7°b8y3y4y5y6y7y7°y8	22.2945	1018	122.346	82.3465	0.1087	3273	1067.62	1067.62	22.2945	320822
14685	SCCCRZ1002C04	1041	1 1329 1329 translated	Regular	38511.1	0	49331.8	169	29	37	52.93	2952227	962466	452809	330.704	16.3143	11330 1294 15132 31934 7682 24264 8147 24824 33346 4420 35992 28218 20427 4500 28996 37732 24476 27043 36199 15705 38154 29644 28884 2735 1270 12588 2908 27598 35193 3611 11701 38653 1855 7388 62 16464 24818 17963 13423 7423 7809 2820	0	3	Pass1	PepFrag1	None	1067.62	ESTLHLVLR	ESTLHLVLR	163	9	7.88	41	10	10	8	2	37341.4	9.1578		32652	10	b3°b5b5°b6b6°b7b7°b8y3y4y5y6y7y7°y8	22.2945	1018	122.346	82.3465	0.1087	3273	1067.62	1067.62	22.2945	320822
14685	SCCCRZ1002C04	1041	1 1329 1329 translated	Regular	38511.1	0	49331.8	169	29	37	52.93	2952227	962466	452809	330.704	16.3143	11330 1294 15132 31934 7682 24264 8147 24824 33346 4420 35992 28218 20427 4500 28996 37732 24476 27043 36199 15705 38154 29644 28884 2735 1270 12588 2908 27598 35193 3611 11701 38653 1855 7388 62 16464 24818 17963 13423 7423 7809 2820	0	4	Pass1	PepFrag1	None	1067.62	ESTLHLVLR	ESTLHLVLR	315	9	7.88	46	10	10	8	2	37341.4	9.1578		32652	10	b3°b5b5°b6b6°b7b7°b8y3y4y5y6y7y7°y8	22.2945	1018	122.346	82.3465	0.1087	3273	1067.62	1067.62	22.2945	320822
14685	SCCCRZ1002C04	1041	1 1329 1329 translated	Regular	38511.1	0	49331.8	169	29	37	52.93	2952227	962466	452809	330.704	16.3143	11330 1294 15132 31934 7682 24264 8147 24824 33346 4420 35992 28218 20427 4500 28996 37732 24476 27043 36199 15705 38154 29644 28884 2735 1270 12588 2908 27598 35193 3611 11701 38653 1855 7388 62 16464 24818 17963 13423 7423 7809 2820	0	5	Pass1	PepFrag1	None	1067.62	ESTLHLVLR	ESTLHLVLR	391	9	7.88	50	10	10	8	2	37341.4	9.1578		32652	10	b3°b5b5°b6b6°b7b7°b8y3y4y5y6y7y7°y8	22.2945	1018	122.346	82.3465	0.1087	3273	1067.62	1067.62	22.2945	320822
14685	SCCCRZ1002C04	1041	1 1329 1329 translated	Regular	38511.1	0	49331.8	169	29	37	52.93	2952227	962466	452809	330.704	16.3143	11330 1294 15132 31934 7682 24264 8147 24824 33346 4420 35992 28218 20427 4500 28996 37732 24476 27043 36199 15705 38154 29644 28884 2735 1270 12588 2908 27598 35193 3611 11701 38653 1855 7388 62 24818 17963 13423 7423 7809 2820	0	6	Pass1	PepFrag1	None	1067.62	ESTLHLVLR	ESTLHLVLR	87	9	7.88	36	12	12	8	2	29914.5	9.0615		40518	7.8	b2°b3°b5b5°b6°b7b7°b9b9°y1y2y3y4y5y6y7y8y9	22.5624	1018	122.346	82.3465	0.0485	3353	1067.62	1067.62	22.5624	143123
14685	SCCCRZ1002C04	1041	1 1329 1329 translated	Regular	38511.1	0	49331.8	169	29	37	52.93	2952227	962466	452809	330.704	16.3143	11330 1294 15132 31934 7682 24264 8147 24824 33346 4420 35992 28218 20427 4500 28996 37732 24476 27043 36199 15705 38154 29644 28884 2735 1270 12588 2908 27598 35193 3611 11701 38653 1855 7388 62 24818 17963 13423 7423 7809 2820	0	7	Pass1	PepFrag1	None	1067.62	ESTLHLVLR	ESTLHLVLR	163	9	7.88	40	8	8	5	1	21615.1	8.9203		16101	7.8	b3°b5b5°b6°b7b7°y3y4y5y6y7y8	22.5624	1018	122.346	82.3465	0.0485	3353	1067.62	1067.62	22.5624	143123
14685	SCCCRZ1002C04	1041	1 1329 1329 translated	Regular	38511.1	0	49331.8	169	29	37	52.93	2952227	962466	452809	330.704	16.3143	11330 1294 15132 31934 7682 24264 8147 24824 33346 4420 35992 28218 20427 4500 28996 37732 24476 27043 36199 15705 38154 29644 28884 2735 1270 12588 2908 27598 35193 3611 11701 38653 1855 7388 62 24818 17963 13423 7423 7809 2820	0	8	Pass1	PepFrag1	None	1067.62	ESTLHLVLR	ESTLHLVLR	239	9	7.88	43	8	8	5	1	21615.1	8.9203		16101	7.8	b3°b5b5°b6°b7b7°y3y4y5y6y7y8	22.5624	1018	122.346	82.3465	0.0485	3353	1067.62	1067.62	22.5624	143123
14685	SCCCRZ1002C04	1041	1 1329 1329 translated	Regular	38511.1	0	49331.8	169	29	37	52.93	2952227	962466	452809	330.704	16.3143	11330 1294 15132 31934 7682 24264 8147 24824 33346 4420 35992 28218 20427 4500 28996 37732 24476 27043 36199 15705 38154 29644 28884 2735 1270 12588 2908 27598 35193 3611 11701 38653 1855 7388 62 24818 17963 13423 7423 7809 2820	0	9	Pass1	PepFrag1	None	1067.62	ESTLHLVLR	ESTLHLVLR	315	9	7.88	45	8	8	5	1	21615.1	8.9203		16101	7.8	b3°b5b5°b6°b7b7°y3y4y5y6y7y8	22.5624	1018	122.346	82.3465	0.0485	3353	1067.62	1067.62	22.5624	143123
14685	SCCCRZ1002C04	1041	1 1329 1329 translated	Regular	38511.1	0	49331.8	169	29	37	52.93	2952227	962466	452809	330.704	16.3143	11330 1294 15132 31934 7682 24264 8147 24824 33346 4420 35992 28218 20427 4500 28996 37732 24476 27043 36199 15705 38154 29644 28884 2735 1270 12588 2908 27598 35193 3611 11701 38653 1855 7388 62 24818 17963 13423 7423 7809 2820	0	10	Pass1	PepFrag1	None	1067.62	ESTLHLVLR	ESTLHLVLR	391	9	7.88	49	8	8	5	1	21615.1	8.9203		16101	7.8	b3°b5b5°b6°b7b7°y3y4y5y6y7y8	22.5624	1018	122.346	82.3465	0.0485	3353	1067.62	1067.62	22.5624	143123
14685	SCCCRZ1002C04	1041	1 1329 1329 translated	Regular	38511.1	0	49331.8	169	29	37	52.93	2952227	962466	452809	330.704	16.3143	11330 1294 15132 31934 7682 24264 8147 24824 33346 4420 35992 28218 20427 4500 28996 37732 24476 27043 36199 15705 38154 28884 2735 1270 12588 2908 27598 35193 3611 11701 38653 1855 7388 16464 24818 7423 7809	0	11	Pass1	PepFrag1	None	1065.56	TLADYNIQK	TLADYNIQK	306	9	6.78	30	7	7	3	1	15157.5	8.7662		30469	6.8	b2y2y2*y4y5y6y7y9	14.0872	985	119.688	79.688	0.0344	1252	1065.56	1065.56	14.0872	101509
14685	SCCCRZ1002C04	1041	1 1329 1329 translated	Regular	38511.1	0	49331.8	169	29	37	52.93	2952227	962466	452809	330.704	16.3143	11330 1294 15132 31934 7682 24264 8147 24824 33346 4420 35992 28218 20427 4500 28996 37732 24476 27043 36199 15705 38154 28884 2735 1270 12588 2908 27598 35193 3611 11701 38653 1855 7388 16464 24818 7423 7809	0	12	Pass1	PepFrag1	None	1065.56	TLADYNIQK	TLADYNIQK	78	9	6.78	35	5	5	3	0	3862.43	8.1724		20514	6.8	b7y4y5y6y7	14.0872	985	119.688	79.688	0.0344	1252	1065.56	1065.56	14.0872	101509
14685	SCCCRZ1002C04	1041	1 1329 1329 translated	Regular	38511.1	0	49331.8	169	29	37	52.93	2952227	962466	452809	330.704	16.3143	11330 1294 15132 31934 7682 24264 8147 24824 33346 4420 35992 28218 20427 4500 28996 37732 24476 27043 36199 15705 38154 28884 2735 1270 12588 2908 27598 35193 3611 11701 38653 1855 7388 16464 24818 7423 7809	0	13	Pass1	PepFrag1	None	1065.56	TLADYNIQK	TLADYNIQK	154	9	6.78	39	5	5	3	0	3862.43	8.1724		20514	6.8	b7y4y5y6y7	14.0872	985	119.688	79.688	0.0344	1252	1065.56	1065.56	14.0872	101509
14685	SCCCRZ1002C04	1041	1 1329 1329 translated	Regular	38511.1	0	49331.8	169	29	37	52.93	2952227	962466	452809	330.704	16.3143	11330 1294 15132 31934 7682 24264 8147 24824 33346 4420 35992 28218 20427 4500 28996 37732 24476 27043 36199 15705 38154 28884 2735 1270 12588 2908 27598 35193 3611 11701 38653 1855 7388 16464 24818 7423 7809	0	14	Pass1	PepFrag1	None	1065.56	TLADYNIQK	TLADYNIQK	230	9	6.78	42	5	5	3	0	3862.43	8.1724		20514	6.8	b7y4y5y6y7	14.0872	985	119.688	79.688	0.0344	1252	1065.56	1065.56	14.0872	101509
14685	SCCCRZ1002C04	1041	1 1329 1329 translated	Regular	38511.1	0	49331.8	169	29	37	52.93	2952227	962466	452809	330.704	16.3143	11330 1294 15132 31934 7682 24264 8147 24824 33346 4420 35992 28218 20427 4500 28996 37732 24476 27043 36199 15705 38154 28884 2735 1270 12588 2908 27598 35193 3611 11701 38653 1855 7388 16464 24818 7423 7809	0	15	Pass1	PepFrag1	None	1065.56	TLADYNIQK	TLADYNIQK	382	9	6.78	48	5	5	3	0	3862.43	8.1724		20514	6.8	b7y4y5y6y7	14.0872	985	119.688	79.688	0.0344	1252	1065.56	1065.56	14.0872	101509
14685	SCCCRZ1002C04	1041	1 1329 1329 translated	Regular	38511.1	0	49331.8	169	29	37	52.93	2952227	962466	452809	330.704	16.3143	11330 1294 15132 31934 7682 24264 8147 24824 33346 4420 35992 28218 20427 4500 28996 37732 24476 27043 36199 15705 38154 29644 28884 2735 1270 12588 2908 27598 35193 3611 11701 38653 1855 7388 62 16464 17963 13423	0	16	Pass1	PepFrag1	None	1763.89	TITLEVESSDTIDNVK	TITLEVESSDTIDNVK	187	16	3.59	32	7	7	2	1	1499.78	7.7616		4194	3.6	b7b14y1y9y10y11y16	27.0527	1638	167.997	127.997	0.0033	4389	1763.89	1763.89	27.0527	9811
14685	SCCCRZ1002C04	1041	1 1329 1329 translated	Regular	38511.1	0	49331.8	169	29	37	52.93	2952227	962466	452809	330.704	16.3143	11330 1294 15132 31934 7682 24264 8147 24824 33346 4420 35992 28218 20427 4500 28996 37732 24476 27043 36199 15705 38154 29644 28884 2735 1270 12588 2908 27598 35193 3611 11701 38653 1855 7388 62 16464 17963 13423	0	17	Pass1	PepFrag1	None	1763.89	TITLEVESSDTIDNVK	TITLEVESSDTIDNVK	35	16	3.59	34	4	4	2	1	2618.79	8.0037		848	3.6	b7y9y10y11	27.0527	1638	167.997	127.997	0.0033	4389	1763.89	1763.89	27.0527	9811
14685	SCCCRZ1002C04	1041	1 1329 1329 translated	Regular	38511.1	0	49331.8	169	29	37	52.93	2952227	962466	452809	330.704	16.3143	11330 1294 15132 31934 7682 24264 8147 24824 33346 4420 35992 28218 20427 4500 28996 37732 24476 27043 36199 15705 38154 29644 28884 2735 1270 12588 2908 27598 35193 3611 11701 38653 1855 7388 62 16464 17963 13423	0	18	Pass1	PepFrag1	None	1763.89	TITLEVESSDTIDNVK	TITLEVESSDTIDNVK	111	16	3.59	38	4	4	2	1	2618.79	8.0037		848	3.6	b7y9y10y11	27.0527	1638	167.997	127.997	0.0033	4389	1763.89	1763.89	27.0527	9811
14685	SCCCRZ1002C04	1041	1 1329 1329 translated	Regular	38511.1	0	49331.8	169	29	37	52.93	2952227	962466	452809	330.704	16.3143	11330 1294 15132 31934 7682 24264 8147 24824 33346 4420 35992 28218 20427 4500 28996 37732 24476 27043 36199 15705 38154 29644 28884 2735 1270 12588 2908 27598 35193 3611 11701 38653 1855 7388 62 16464 17963 13423	0	19	Pass1	PepFrag1	None	1763.89	TITLEVESSDTIDNVK	TITLEVESSDTIDNVK	263	16	3.59	44	4	4	2	1	2618.79	8.0037		848	3.6	b7y9y10y11	27.0527	1638	167.997	127.997	0.0033	4389	1763.89	1763.89	27.0527	9811
14685	SCCCRZ1002C04	1041	1 1329 1329 translated	Regular	38511.1	0	49331.8	169	29	37	52.93	2952227	962466	452809	330.704	16.3143	11330 1294 15132 31934 7682 24264 8147 24824 33346 4420 35992 28218 20427 4500 28996 37732 24476 27043 36199 15705 38154 29644 28884 2735 1270 12588 2908 27598 35193 3611 11701 38653 1855 7388 62 16464 17963 13423	0	20	Pass1	PepFrag1	None	1763.89	TITLEVESSDTIDNVK	TITLEVESSDTIDNVK	339	16	3.59	47	4	4	2	1	2618.79	8.0037		848	3.6	b7y9y10y11	27.0527	1638	167.997	127.997	0.0033	4389	1763.89	1763.89	27.0527	9811
14685	SCCCRZ1002C04	1041	1 1329 1329 translated	Regular	38511.1	0	49331.8	169	29	37	52.93	2952227	962466	452809	330.704	16.3143	11330 1294 15132 31934 7682 24264 8147 24824 33346 4420 35992 28218 20427 4500 28996 37732 24476 27043 36199 15705 38154 29644 28884 2735 1270 12588 2908 27598 35193 3611 11701 38653 1855 7388 62 16464 17963 13423	0	21	Pass1	PepFrag1	None	1763.89	TITLEVESSDTIDNVK	TITLEVESSDTIDNVK	415	16	3.59	51	4	4	2	1	2618.79	8.0037		848	3.6	b7y9y10y11	27.0527	1638	167.997	127.997	0.0033	4389	1763.89	1763.89	27.0527	9811
14685	SCCCRZ1002C04	1041	1 1329 1329 translated	Regular	38511.1	0	49331.8	169	29	37	52.93	2952227	962466	452809	330.704	16.3143	11330 1294 15132 31934 7682 24264 8147 24824 33346 4420 35992 28218 20427 4500 28996 37732 24476 27043 36199 15705 38154 29644 28884 2735 1270 12588 2908 27598 35193 3611 11701 38653 1855 7388 62	0	22	Pass1	PepFrag1	None	765.433	MQIFVK	MQIFVK	24	6	10.1	33	5	5	3	0	3601.25	8.142		4399	2.1	b4*y1y3y4y5y5*y6	19.7401	737	98.6441	58.6441	0.002	2627	765.432	765.43	19.7401	5894
14685	SCCCRZ1002C04	1041	1 1329 1329 translated	Regular	38511.1	0	49331.8	169	29	37	52.93	2952227	962466	452809	330.704	16.3143	11330 1294 15132 31934 7682 24264 8147 24824 33346 4420 35992 28218 20427 4500 28996 37732 24476 27043 36199 15705 38154 29644 28884 2735 1270 12588 2908 27598 35193 3611 11701 38653 1855 7388 62	0	23	Pass1	PepFrag1	None	634.392	QIFVK	QIFVK	25	5	10.1	57	4	4	2	0	7164.06	8.4407		1995	1.3	y1y3y4y5y5*	20.0536	613	87.2435	134.487	0.0007	2680	634.396	634.394	20.0536	2052
14685	SCCCRZ1002C04	1041	1 1329 1329 translated	Regular	38511.1	0	49331.8	169	29	37	52.93	2952227	962466	452809	330.704	16.3143	11330 1294 15132 31934 7682 24264 8147 24824 33346 4420 35992 28218 20427 4500 28996 37732 24476 27043 36199 15705 38154 29644 28884 2735 1270 12588 2908 27598 35193 3611 11701 38653 1855 7388 62 16464 24818 17963 13423	0	24	Pass2	PepFrag2	None	1523.78	IQDKEGIPPDQQR	IQDKEGIPPDQQR	53	13	4.31	58	1	1	0	0	79.4934	6.4859	Missing	1350	1.9	b11°y11	41.213	1392	150.725	261.45	0.0007	9764	1523.76	1523.76	41.213	2015
14685	SCCCRZ1002C04	1041	1 1329 1329 translated	Regular	38511.1	0	49331.8	169	29	37	52.93	2952227	962466	452809	330.704	16.3143	11330 1294 15132 31934 7682 24264 8147 24824 33346 4420 35992 28218 20427 4500 28996 37732 24476 27043 15705 38154 28884 2735 12588 2908 27598 35193 3611 11701 38653 1855 7388 16464 24818 7423 7809	0	25	Pass2	MissedCleavage	None	1763.89	QLEDGRTLADYNIQK	QLEDGRTLADYNIQK	72	15	4.31	52	1	1	0	0	257.699	6.9967		3061	2.9	b12*y2*y11°y15	27.8805	1619	166.696	126.696	0.0019	4718	1763.89	1763.89	27.8805	5752
14685	SCCCRZ1002C04	1041	1 1329 1329 translated	Regular	38511.1	0	49331.8	169	29	37	52.93	2952227	962466	452809	330.704	16.3143	11330 1294 15132 31934 7682 24264 8147 24824 33346 4420 35992 28218 20427 4500 28996 37732 24476 27043 15705 38154 28884 2735 12588 2908 27598 35193 3611 11701 38653 1855 7388 16464 24818 7423 7809	0	26	Pass2	MissedCleavage	None	1763.89	QLEDGRTLADYNIQK	QLEDGRTLADYNIQK	148	15	4.31	53	0	0	0	0	173.995	6.8261		589	2.9	b12*y11°	27.8805	1619	166.696	126.696	0.0019	4718	1763.89	1763.89	27.8805	5752
14685	SCCCRZ1002C04	1041	1 1329 1329 translated	Regular	38511.1	0	49331.8	169	29	37	52.93	2952227	962466	452809	330.704	16.3143	11330 1294 15132 31934 7682 24264 8147 24824 33346 4420 35992 28218 20427 4500 28996 37732 24476 27043 15705 38154 28884 2735 12588 2908 27598 35193 3611 11701 38653 1855 7388 16464 24818 7423 7809	0	27	Pass2	MissedCleavage	None	1763.89	QLEDGRTLADYNIQK	QLEDGRTLADYNIQK	224	15	4.31	54	0	0	0	0	173.995	6.8261		589	2.9	b12*y11°	27.8805	1619	166.696	126.696	0.0019	4718	1763.89	1763.89	27.8805	5752
14685	SCCCRZ1002C04	1041	1 1329 1329 translated	Regular	38511.1	0	49331.8	169	29	37	52.93	2952227	962466	452809	330.704	16.3143	11330 1294 15132 31934 7682 24264 8147 24824 33346 4420 35992 28218 20427 4500 28996 37732 24476 27043 15705 38154 28884 2735 12588 2908 27598 35193 3611 11701 38653 1855 7388 16464 24818 7423 7809	0	28	Pass2	MissedCleavage	None	1763.89	QLEDGRTLADYNIQK	QLEDGRTLADYNIQK	300	15	4.31	55	0	0	0	0	173.995	6.8261		589	2.9	b12*y11°	27.8805	1619	166.696	126.696	0.0019	4718	1763.89	1763.89	27.8805	5752
14685	SCCCRZ1002C04	1041	1 1329 1329 translated	Regular	38511.1	0	49331.8	169	29	37	52.93	2952227	962466	452809	330.704	16.3143	11330 1294 15132 31934 7682 24264 8147 24824 33346 4420 35992 28218 20427 4500 28996 37732 24476 27043 15705 38154 28884 2735 12588 2908 27598 35193 3611 11701 38653 1855 7388 16464 24818 7423 7809	0	29	Pass2	MissedCleavage	None	1763.89	QLEDGRTLADYNIQK	QLEDGRTLADYNIQK	376	15	4.31	56	0	0	0	0	173.995	6.8261		589	2.9	b12*y11°	27.8805	1619	166.696	126.696	0.0019	4718	1763.89	1763.89	27.8805	5752
14685	SCCCRZ1002C04	1041	1 1329 1329 translated	Regular	38511.1	0	49331.8	169	29	37	52.93	2952227	962466	452809	330.704	16.3143	11330 1294 15132 31934 7682 24264 8147 24824 33346 4420 35992 28218 20427 4500 28996 37732 24476 27043 36199 15705 38154 28884 2735 1270 12588 2908 27598 35193 3611 11701 38653 1855 7388 16464 24818 7423 7809	0	30	Pass2	InSource	None	851.426	ADYNIQK	TLADYNIQK	80	7	6.78	477	2	2	0	0	868.588	0		784	0	b5y3	14.0376	768	101.391	162.782	0.0038	1239	851.429	851.427	14.0376	11293
14685	SCCCRZ1002C04	1041	1 1329 1329 translated	Regular	38511.1	0	49331.8	169	29	37	52.93	2952227	962466	452809	330.704	16.3143	11330 1294 15132 31934 7682 24264 8147 24824 33346 4420 35992 28218 20427 4500 28996 37732 24476 27043 36199 15705 38154 29644 28884 2735 1270 12588 2908 27598 35193 3611 11701 38653 1855 7388 62	0	31	Pass2	InSource	None	634.392	QIFVK	MQIFVK	25	5	10.1	611	1	1	0	0	7.0244	0		561	0	y1	18.9831	613	87.2435	134.487	0.0014	2466	634.396	634.394	18.9831	4128
14685	SCCCRZ1002C04	1041	1 1329 1329 translated	Regular	38511.1	0	49331.8	169	29	37	52.93	2952227	962466	452809	330.704	16.3143	11330 1294 15132 31934 7682 24264 8147 24824 33346 4420 35992 28218 20427 4500 28996 37732 24476 27043 36199 15705 38154 29644 28884 2735 1270 12588 2908 27598 35193 3611 11701 38653 1855 7388 62 16464 24818 17963 13423 7423 7809 2820	0	32	Pass2	InSource	None	938.578	STLHLVLR	ESTLHLVLR	88	8	11.05	607	1	1	0	0	467.212	0		745	0	b2°b4	22.2594	909	113.449	73.4494	0.0013	3262	938.579	938.577	22.2594	3706
14685	SCCCRZ1002C04	1041	1 1329 1329 translated	Regular	38511.1	0	49331.8	169	29	37	52.93	2952227	962466	452809	330.704	16.3143	11330 1294 15132 31934 7682 24264 8147 24824 33346 4420 35992 28218 20427 4500 28996 37732 24476 27043 36199 15705 38154 29644 28884 2735 1270 12588 2908 27598 35193 3611 11701 38653 1855 7388 62 16464 24818 17963 13423 7423 7809 2820	0	33	Pass2	InSource	None	851.546	TLHLVLR	ESTLHLVLR	89	7	11.05	607	1	1	0	0	435.214	0		448	0	b3	22.2595	836	107.291	67.2911	0.0007	3263	851.547	851.545	22.2595	2160
14685	SCCCRZ1002C04	1041	1 1329 1329 translated	Regular	38511.1	0	49331.8	169	29	37	52.93	2952227	962466	452809	330.704	16.3143	11330 1294 15132 31934 7682 24264 8147 24824 33346 4420 35992 28218 20427 4500 28996 37732 24476 27043 15705 38154 28884 2735 12588 2908 27598 35193 3611 11701 38653 1855 7388 16464 24818 7423 7809	0	34	Pass2	InSource	None	1359.62	QLEDGRTLADYN	QLEDGRTLADYNIQK	72	12	3.7	110	0	0	0	0	49.6504	0		0	0		28.3776	1246	139.993	239.985	0.0007	4933	1359.61	1359.61	28.3776	1989
14685	SCCCRZ1002C04	1041	1 1329 1329 translated	Regular	38511.1	0	49331.8	169	29	37	52.93	2952227	962466	452809	330.704	16.3143	11330 1294 15132 31934 7682 24264 8147 24824 33346 4420 35992 28218 20427 4500 28996 37732 24476 27043 36199 15705 38154 29644 28884 2735 1270 12588 2908 27598 35193 3611 11701 38653 1855 7388 62 16464 24818 17963 13423	0	35	Pass2	InSource	None	1282.64	DKEGIPPDQQR	IQDKEGIPPDQQR	55	11	4.31	613	1	1	0	0	55.6286	0	Missing	300	0	y1	41.4961	1154	133.014	226.028	0.0006	10214	1282.64	1282.64	41.4961	1840
14685	SCCCRZ1002C04	1041	1 1329 1329 translated	Regular	38511.1	0	49331.8	169	29	37	52.93	2952227	962466	452809	330.704	16.3143	11330 1294 15132 31934 7682 24264 8147 24824 33346 4420 35992 28218 20427 4500 28996 37732 24476 27043 36199 15705 38154 29644 28884 2735 1270 12588 2908 27598 35193 3611 11701 38653 1855 7388 62 16464 24818 17963 13423	0	36	Pass2	NeutralLoss_NH3	None	1506.75	IQDKEGIPPDQQR	IQDKEGIPPDQQR	53	13	4.31	613	0	0	0	0	73.2177	0	Missing	0	0		41.2795	1392	150.725	261.45	0.0008	9856	1506.75	1506.75	41.2795	2254
11330	SCACLR1057F07	1026	1 1627 1735 minus strand translated	Regular	35457.6	0	61396.1	147	29	43	42.8	2943186	770	360341	0.2646	0.0162	14685 1294 15132 31934 7682 24264 8147 24824 33346 4420 35992 28218 20427 4500 28996 37732 24476 27043 36199 15705 38154 29644 28884 2735 1270 12588 2908 27598 35193 3611 11701 38653 1855 7388 62 16464 24818 17963 13423 7423 7809 2820	1	1	Pass1	PepFrag1	None	1067.62	ESTLHLVLR	ESTLHLVLR	273	9	7.88	60	10	10	8	2	37341.4	9.1219		32652	10	b3°b5b5°b6b6°b7b7°b8y3y4y5y6y7y7°y8	22.2945	1018	122.346	82.3465	0.109	3273	1067.62	1067.62	22.2945	320822
11330	SCACLR1057F07	1026	1 1627 1735 minus strand translated	Regular	35457.6	0	61396.1	147	29	43	42.8	2943186	770	360341	0.2646	0.0162	14685 1294 15132 31934 7682 24264 8147 24824 33346 4420 35992 28218 20427 4500 28996 37732 24476 27043 36199 15705 38154 29644 28884 2735 1270 12588 2908 27598 35193 3611 11701 38653 1855 7388 62 16464 24818 17963 13423 7423 7809 2820	0	2	Pass1	PepFrag1	None	1067.62	ESTLHLVLR	ESTLHLVLR	121	9	7.88	66	10	10	8	2	37341.4	9.1219		32652	10	b3°b5b5°b6b6°b7b7°b8y3y4y5y6y7y7°y8	22.2945	1018	122.346	82.3465	0.109	3273	1067.62	1067.62	22.2945	320822
11330	SCACLR1057F07	1026	1 1627 1735 minus strand translated	Regular	35457.6	0	61396.1	147	29	43	42.8	2943186	770	360341	0.2646	0.0162	14685 1294 15132 31934 7682 24264 8147 24824 33346 4420 35992 28218 20427 4500 28996 37732 24476 27043 36199 15705 38154 29644 28884 2735 1270 12588 2908 27598 35193 3611 11701 38653 1855 7388 62 16464 24818 17963 13423 7423 7809 2820	0	3	Pass1	PepFrag1	None	1067.62	ESTLHLVLR	ESTLHLVLR	197	9	7.88	68	10	10	8	2	37341.4	9.1219		32652	10	b3°b5b5°b6b6°b7b7°b8y3y4y5y6y7y7°y8	22.2945	1018	122.346	82.3465	0.109	3273	1067.62	1067.62	22.2945	320822
11330	SCACLR1057F07	1026	1 1627 1735 minus strand translated	Regular	35457.6	0	61396.1	147	29	43	42.8	2943186	770	360341	0.2646	0.0162	14685 1294 15132 31934 7682 24264 8147 24824 33346 4420 35992 28218 20427 4500 28996 37732 24476 27043 36199 15705 38154 29644 28884 2735 1270 12588 2908 27598 35193 3611 11701 38653 1855 7388 62 16464 24818 17963 13423 7423 7809 2820	0	4	Pass1	PepFrag1	None	1067.62	ESTLHLVLR	ESTLHLVLR	349	9	7.88	75	10	10	8	2	37341.4	9.1219		32652	10	b3°b5b5°b6b6°b7b7°b8y3y4y5y6y7y7°y8	22.2945	1018	122.346	82.3465	0.109	3273	1067.62	1067.62	22.2945	320822
11330	SCACLR1057F07	1026	1 1627 1735 minus strand translated	Regular	35457.6	0	61396.1	147	29	43	42.8	2943186	770	360341	0.2646	0.0162	14685 1294 15132 31934 7682 24264 8147 24824 33346 4420 35992 28218 20427 4500 28996 37732 24476 27043 36199 15705 38154 29644 28884 2735 1270 12588 2908 27598 35193 3611 11701 38653 1855 7388 62 16464 24818 17963 13423 7423 7809 2820	0	5	Pass1	PepFrag1	None	1067.62	ESTLHLVLR	ESTLHLVLR	425	9	7.88	79	10	10	8	2	37341.4	9.1219		32652	10	b3°b5b5°b6b6°b7b7°b8y3y4y5y6y7y7°y8	22.2945	1018	122.346	82.3465	0.109	3273	1067.62	1067.62	22.2945	320822
11330	SCACLR1057F07	1026	1 1627 1735 minus strand translated	Regular	35457.6	0	61396.1	147	29	43	42.8	2943186	770	360341	0.2646	0.0162	14685 1294 15132 31934 7682 24264 8147 24824 33346 4420 35992 28218 20427 4500 28996 37732 24476 27043 36199 15705 38154 29644 28884 2735 1270 12588 2908 27598 35193 3611 11701 38653 1855 7388 62 24818 17963 13423 7423 7809 2820	0	6	Pass1	PepFrag1	None	1067.62	ESTLHLVLR	ESTLHLVLR	121	9	7.88	65	8	8	5	1	21615.1	8.8845		16101	7.8	b3°b5b5°b6°b7b7°y3y4y5y6y7y8	22.5624	1018	122.346	82.3465	0.0486	3353	1067.62	1067.62	22.5624	143123
11330	SCACLR1057F07	1026	1 1627 1735 minus strand translated	Regular	35457.6	0	61396.1	147	29	43	42.8	2943186	770	360341	0.2646	0.0162	14685 1294 15132 31934 7682 24264 8147 24824 33346 4420 35992 28218 20427 4500 28996 37732 24476 27043 36199 15705 38154 29644 28884 2735 1270 12588 2908 27598 35193 3611 11701 38653 1855 7388 62 24818 17963 13423 7423 7809 2820	0	7	Pass1	PepFrag1	None	1067.62	ESTLHLVLR	ESTLHLVLR	197	9	7.88	67	8	8	5	1	21615.1	8.8845		16101	7.8	b3°b5b5°b6°b7b7°y3y4y5y6y7y8	22.5624	1018	122.346	82.3465	0.0486	3353	1067.62	1067.62	22.5624	143123
11330	SCACLR1057F07	1026	1 1627 1735 minus strand translated	Regular	35457.6	0	61396.1	147	29	43	42.8	2943186	770	360341	0.2646	0.0162	14685 1294 15132 31934 7682 24264 8147 24824 33346 4420 35992 28218 20427 4500 28996 37732 24476 27043 36199 15705 38154 29644 28884 2735 1270 12588 2908 27598 35193 3611 11701 38653 1855 7388 62 24818 17963 13423 7423 7809 2820	0	8	Pass1	PepFrag1	None	1067.62	ESTLHLVLR	ESTLHLVLR	273	9	7.88	71	8	8	5	1	21615.1	8.8845		16101	7.8	b3°b5b5°b6°b7b7°y3y4y5y6y7y8	22.5624	1018	122.346	82.3465	0.0486	3353	1067.62	1067.62	22.5624	143123
11330	SCACLR1057F07	1026	1 1627 1735 minus strand translated	Regular	35457.6	0	61396.1	147	29	43	42.8	2943186	770	360341	0.2646	0.0162	14685 1294 15132 31934 7682 24264 8147 24824 33346 4420 35992 28218 20427 4500 28996 37732 24476 27043 36199 15705 38154 29644 28884 2735 1270 12588 2908 27598 35193 3611 11701 38653 1855 7388 62 24818 17963 13423 7423 7809 2820	0	9	Pass1	PepFrag1	None	1067.62	ESTLHLVLR	ESTLHLVLR	349	9	7.88	74	8	8	5	1	21615.1	8.8845		16101	7.8	b3°b5b5°b6°b7b7°y3y4y5y6y7y8	22.5624	1018	122.346	82.3465	0.0486	3353	1067.62	1067.62	22.5624	143123
11330	SCACLR1057F07	1026	1 1627 1735 minus strand translated	Regular	35457.6	0	61396.1	147	29	43	42.8	2943186	770	360341	0.2646	0.0162	14685 1294 15132 31934 7682 24264 8147 24824 33346 4420 35992 28218 20427 4500 28996 37732 24476 27043 36199 15705 38154 29644 28884 2735 1270 12588 2908 27598 35193 3611 11701 38653 1855 7388 62 24818 17963 13423 7423 7809 2820	0	10	Pass1	PepFrag1	None	1067.62	ESTLHLVLR	ESTLHLVLR	425	9	7.88	78	8	8	5	1	21615.1	8.8845		16101	7.8	b3°b5b5°b6°b7b7°y3y4y5y6y7y8	22.5624	1018	122.346	82.3465	0.0486	3353	1067.62	1067.62	22.5624	143123
11330	SCACLR1057F07	1026	1 1627 1735 minus strand translated	Regular	35457.6	0	61396.1	147	29	43	42.8	2943186	770	360341	0.2646	0.0162	14685 1294 15132 31934 7682 24264 8147 24824 33346 4420 35992 28218 20427 4500 28996 37732 24476 27043 36199 15705 38154 28884 2735 1270 12588 2908 27598 35193 3611 11701 38653 1855 7388 16464 24818 7423 7809	0	11	Pass1	PepFrag1	None	1065.56	TLADYNIQK	TLADYNIQK	188	9	6.78	59	4	4	3	0	3831.15	8.133		20354	6.8	y4y5y6y7	14.0872	985	119.688	79.688	0.0345	1252	1065.56	1065.56	14.0872	101509
11330	SCACLR1057F07	1026	1 1627 1735 minus strand translated	Regular	35457.6	0	61396.1	147	29	43	42.8	2943186	770	360341	0.2646	0.0162	14685 1294 15132 31934 7682 24264 8147 24824 33346 4420 35992 28218 20427 4500 28996 37732 24476 27043 36199 15705 38154 28884 2735 1270 12588 2908 27598 35193 3611 11701 38653 1855 7388 16464 24818 7423 7809	0	12	Pass1	PepFrag1	None	1065.56	TLADYNIQK	TLADYNIQK	112	9	6.78	64	5	5	3	0	3862.43	8.1366		20514	6.8	b7y4y5y6y7	14.0872	985	119.688	79.688	0.0345	1252	1065.56	1065.56	14.0872	101509
11330	SCACLR1057F07	1026	1 1627 1735 minus strand translated	Regular	35457.6	0	61396.1	147	29	43	42.8	2943186	770	360341	0.2646	0.0162	14685 1294 15132 31934 7682 24264 8147 24824 33346 4420 35992 28218 20427 4500 28996 37732 24476 27043 36199 15705 38154 28884 2735 1270 12588 2908 27598 35193 3611 11701 38653 1855 7388 16464 24818 7423 7809	0	13	Pass1	PepFrag1	None	1065.56	TLADYNIQK	TLADYNIQK	264	9	6.78	70	5	5	3	0	3862.43	8.1366		20514	6.8	b7y4y5y6y7	14.0872	985	119.688	79.688	0.0345	1252	1065.56	1065.56	14.0872	101509
11330	SCACLR1057F07	1026	1 1627 1735 minus strand translated	Regular	35457.6	0	61396.1	147	29	43	42.8	2943186	770	360341	0.2646	0.0162	14685 1294 15132 31934 7682 24264 8147 24824 33346 4420 35992 28218 20427 4500 28996 37732 24476 27043 36199 15705 38154 28884 2735 1270 12588 2908 27598 35193 3611 11701 38653 1855 7388 16464 24818 7423 7809	0	14	Pass1	PepFrag1	None	1065.56	TLADYNIQK	TLADYNIQK	340	9	6.78	73	5	5	3	0	3862.43	8.1366		20514	6.8	b7y4y5y6y7	14.0872	985	119.688	79.688	0.0345	1252	1065.56	1065.56	14.0872	101509
11330	SCACLR1057F07	1026	1 1627 1735 minus strand translated	Regular	35457.6	0	61396.1	147	29	43	42.8	2943186	770	360341	0.2646	0.0162	14685 1294 15132 31934 7682 24264 8147 24824 33346 4420 35992 28218 20427 4500 28996 37732 24476 27043 36199 15705 38154 28884 2735 1270 12588 2908 27598 35193 3611 11701 38653 1855 7388 16464 24818 7423 7809	0	15	Pass1	PepFrag1	None	1065.56	TLADYNIQK	TLADYNIQK	416	9	6.78	77	5	5	3	0	3862.43	8.1366		20514	6.8	b7y4y5y6y7	14.0872	985	119.688	79.688	0.0345	1252	1065.56	1065.56	14.0872	101509
11330	SCACLR1057F07	1026	1 1627 1735 minus strand translated	Regular	35457.6	0	61396.1	147	29	43	42.8	2943186	770	360341	0.2646	0.0162	14685 1294 15132 31934 7682 24264 8147 24824 33346 4420 35992 28218 20427 4500 28996 37732 24476 27043 36199 15705 38154 29644 28884 2735 1270 12588 2908 27598 35193 3611 11701 38653 1855 7388 62 16464 17963 13423	0	16	Pass1	PepFrag1	None	1763.89	TITLEVESSDTIDNVK	TITLEVESSDTIDNVK	145	16	3.59	61	4	4	2	1	2618.79	7.9678		848	3.6	b7y9y10y11	27.0527	1638	167.997	127.997	0.0033	4389	1763.89	1763.89	27.0527	9811
11330	SCACLR1057F07	1026	1 1627 1735 minus strand translated	Regular	35457.6	0	61396.1	147	29	43	42.8	2943186	770	360341	0.2646	0.0162	14685 1294 15132 31934 7682 24264 8147 24824 33346 4420 35992 28218 20427 4500 28996 37732 24476 27043 36199 15705 38154 29644 28884 2735 1270 12588 2908 27598 35193 3611 11701 38653 1855 7388 62 16464 17963 13423	0	17	Pass1	PepFrag1	None	1763.89	TITLEVESSDTIDNVK	TITLEVESSDTIDNVK	69	16	3.59	63	4	4	2	1	2618.79	7.9678		848	3.6	b7y9y10y11	27.0527	1638	167.997	127.997	0.0033	4389	1763.89	1763.89	27.0527	9811
11330	SCACLR1057F07	1026	1 1627 1735 minus strand translated	Regular	35457.6	0	61396.1	147	29	43	42.8	2943186	770	360341	0.2646	0.0162	14685 1294 15132 31934 7682 24264 8147 24824 33346 4420 35992 28218 20427 4500 28996 37732 24476 27043 36199 15705 38154 29644 28884 2735 1270 12588 2908 27598 35193 3611 11701 38653 1855 7388 62 16464 17963 13423	0	18	Pass1	PepFrag1	None	1763.89	TITLEVESSDTIDNVK	TITLEVESSDTIDNVK	221	16	3.59	69	4	4	2	1	2618.79	7.9678		848	3.6	b7y9y10y11	27.0527	1638	167.997	127.997	0.0033	4389	1763.89	1763.89	27.0527	9811
11330	SCACLR1057F07	1026	1 1627 1735 minus strand translated	Regular	35457.6	0	61396.1	147	29	43	42.8	2943186	770	360341	0.2646	0.0162	14685 1294 15132 31934 7682 24264 8147 24824 33346 4420 35992 28218 20427 4500 28996 37732 24476 27043 36199 15705 38154 29644 28884 2735 1270 12588 2908 27598 35193 3611 11701 38653 1855 7388 62 16464 17963 13423	0	19	Pass1	PepFrag1	None	1763.89	TITLEVESSDTIDNVK	TITLEVESSDTIDNVK	297	16	3.59	72	4	4	2	1	2618.79	7.9678		848	3.6	b7y9y10y11	27.0527	1638	167.997	127.997	0.0033	4389	1763.89	1763.89	27.0527	9811
11330	SCACLR1057F07	1026	1 1627 1735 minus strand translated	Regular	35457.6	0	61396.1	147	29	43	42.8	2943186	770	360341	0.2646	0.0162	14685 1294 15132 31934 7682 24264 8147 24824 33346 4420 35992 28218 20427 4500 28996 37732 24476 27043 36199 15705 38154 29644 28884 2735 1270 12588 2908 27598 35193 3611 11701 38653 1855 7388 62 16464 17963 13423	0	20	Pass1	PepFrag1	None	1763.89	TITLEVESSDTIDNVK	TITLEVESSDTIDNVK	373	16	3.59	76	4	4	2	1	2618.79	7.9678		848	3.6	b7y9y10y11	27.0527	1638	167.997	127.997	0.0033	4389	1763.89	1763.89	27.0527	9811
11330	SCACLR1057F07	1026	1 1627 1735 minus strand translated	Regular	35457.6	0	61396.1	147	29	43	42.8	2943186	770	360341	0.2646	0.0162	14685 1294 15132 31934 7682 24264 8147 24824 33346 4420 35992 28218 20427 4500 28996 37732 24476 27043 36199 15705 38154 29644 28884 2735 1270 12588 2908 27598 35193 3611 11701 38653 1855 7388 62	0	21	Pass1	PepFrag1	None	765.433	MQIFVK	MQIFVK	58	6	10.1	62	3	3	2	0	2074.3	7.8666		1939	2.1	b4*y3y4y5y5*	19.7401	737	98.6441	58.6441	0.002	2627	765.432	765.43	19.7401	5894
11330	SCACLR1057F07	1026	1 1627 1735 minus strand translated	Regular	35457.6	0	61396.1	147	29	43	42.8	2943186	770	360341	0.2646	0.0162	14685 1294 15132 31934 7682 24264 8147 24824 33346 4420 35992 28218 20427 4500 28996 37732 24476 27043 36199 15705 38154 29644 28884 2735 1270 12588 2908 27598 35193 3611 11701 38653 1855 7388 62	0	22	Pass1	PepFrag1	None	634.392	QIFVK	QIFVK	59	5	10.1	85	2	2	1	0	3044.53	8.0332		576	1.3	y3y4	20.0536	613	87.2435	134.487	0.0007	2680	634.396	634.394	20.0536	2052
11330	SCACLR1057F07	1026	1 1627 1735 minus strand translated	Regular	35457.6	0	61396.1	147	29	43	42.8	2943186	770	360341	0.2646	0.0162	14685 1294 15132 31934 7682 24264 8147 24824 33346 4420 35992 28218 20427 4500 28996 37732 24476 27043 36199 15705 38154 29644 28884 2735 1270 12588 2908 27598 35193 3611 11701 38653 1855 7388 62 16464 24818 17963 13423	0	23	Pass2	PepFrag2	None	1523.78	IQDKEGIPPDQQR	IQDKEGIPPDQQR	87	13	4.31	87	1	1	0	0	79.4934	6.45	Missing	1350	1.9	b11°y11	41.213	1392	150.725	261.45	0.0007	9764	1523.76	1523.76	41.213	2015
11330	SCACLR1057F07	1026	1 1627 1735 minus strand translated	Regular	35457.6	0	61396.1	147	29	43	42.8	2943186	770	360341	0.2646	0.0162	11701	0	24	Pass2	PepFrag2	None	1324.76	GGIIEPSLQALAR	GGIIEPSLQALAR	436	13	7	86	1	1	0	0	245.154	6.9391	Missing	278	1.3	b3b9*	28.6982	1260	141.039	54.0262	0.0003	5053	1324.73	1324.73	28.6982	770
11330	SCACLR1057F07	1026	1 1627 1735 minus strand translated	Regular	35457.6	0	61396.1	147	29	43	42.8	2943186	770	360341	0.2646	0.0162	14685 1294 15132 31934 7682 24264 8147 24824 33346 4420 35992 28218 20427 4500 28996 37732 24476 27043 15705 38154 28884 2735 12588 2908 27598 35193 3611 11701 38653 1855 7388 16464 24818 7423 7809	0	25	Pass2	MissedCleavage	None	1763.89	QLEDGRTLADYNIQK	QLEDGRTLADYNIQK	106	15	4.31	80	0	0	0	0	173.995	6.7902		589	2.9	b12*y11°	27.8805	1619	166.696	126.696	0.002	4718	1763.89	1763.89	27.8805	5752
11330	SCACLR1057F07	1026	1 1627 1735 minus strand translated	Regular	35457.6	0	61396.1	147	29	43	42.8	2943186	770	360341	0.2646	0.0162	14685 1294 15132 31934 7682 24264 8147 24824 33346 4420 35992 28218 20427 4500 28996 37732 24476 27043 15705 38154 28884 2735 12588 2908 27598 35193 3611 11701 38653 1855 7388 16464 24818 7423 7809	0	26	Pass2	MissedCleavage	None	1763.89	QLEDGRTLADYNIQK	QLEDGRTLADYNIQK	182	15	4.31	81	0	0	0	0	173.995	6.7902		589	2.9	b12*y11°	27.8805	1619	166.696	126.696	0.002	4718	1763.89	1763.89	27.8805	5752
11330	SCACLR1057F07	1026	1 1627 1735 minus strand translated	Regular	35457.6	0	61396.1	147	29	43	42.8	2943186	770	360341	0.2646	0.0162	14685 1294 15132 31934 7682 24264 8147 24824 33346 4420 35992 28218 20427 4500 28996 37732 24476 27043 15705 38154 28884 2735 12588 2908 27598 35193 3611 11701 38653 1855 7388 16464 24818 7423 7809	0	27	Pass2	MissedCleavage	None	1763.89	QLEDGRTLADYNIQK	QLEDGRTLADYNIQK	258	15	4.31	82	0	0	0	0	173.995	6.7902		589	2.9	b12*y11°	27.8805	1619	166.696	126.696	0.002	4718	1763.89	1763.89	27.8805	5752
11330	SCACLR1057F07	1026	1 1627 1735 minus strand translated	Regular	35457.6	0	61396.1	147	29	43	42.8	2943186	770	360341	0.2646	0.0162	14685 1294 15132 31934 7682 24264 8147 24824 33346 4420 35992 28218 20427 4500 28996 37732 24476 27043 15705 38154 28884 2735 12588 2908 27598 35193 3611 11701 38653 1855 7388 16464 24818 7423 7809	0	28	Pass2	MissedCleavage	None	1763.89	QLEDGRTLADYNIQK	QLEDGRTLADYNIQK	334	15	4.31	83	0	0	0	0	173.995	6.7902		589	2.9	b12*y11°	27.8805	1619	166.696	126.696	0.002	4718	1763.89	1763.89	27.8805	5752
11330	SCACLR1057F07	1026	1 1627 1735 minus strand translated	Regular	35457.6	0	61396.1	147	29	43	42.8	2943186	770	360341	0.2646	0.0162	14685 1294 15132 31934 7682 24264 8147 24824 33346 4420 35992 28218 20427 4500 28996 37732 24476 27043 15705 38154 28884 2735 12588 2908 27598 35193 3611 11701 38653 1855 7388 16464 24818 7423 7809	0	29	Pass2	MissedCleavage	None	1763.89	QLEDGRTLADYNIQK	QLEDGRTLADYNIQK	410	15	4.31	84	0	0	0	0	173.995	6.7902		589	2.9	b12*y11°	27.8805	1619	166.696	126.696	0.002	4718	1763.89	1763.89	27.8805	5752
11330	SCACLR1057F07	1026	1 1627 1735 minus strand translated	Regular	35457.6	0	61396.1	147	29	43	42.8	2943186	770	360341	0.2646	0.0162	14685 1294 15132 31934 7682 24264 8147 24824 33346 4420 35992 28218 20427 4500 28996 37732 24476 27043 36199 15705 38154 28884 2735 1270 12588 2908 27598 35193 3611 11701 38653 1855 7388 16464 24818 7423 7809	0	30	Pass2	InSource	None	851.426	ADYNIQK	TLADYNIQK	114	7	6.78	477	2	2	0	0	868.588	0		784	0	b5y3	14.0376	768	101.391	162.782	0.0038	1239	851.429	851.427	14.0376	11293
11330	SCACLR1057F07	1026	1 1627 1735 minus strand translated	Regular	35457.6	0	61396.1	147	29	43	42.8	2943186	770	360341	0.2646	0.0162	14685 1294 15132 31934 7682 24264 8147 24824 33346 4420 35992 28218 20427 4500 28996 37732 24476 27043 36199 15705 38154 29644 28884 2735 1270 12588 2908 27598 35193 3611 11701 38653 1855 7388 62	0	31	Pass2	InSource	None	634.392	QIFVK	MQIFVK	59	5	10.1	611	1	1	0	0	7.0244	0		561	0	y1	18.9831	613	87.2435	134.487	0.0014	2466	634.396	634.394	18.9831	4128
11330	SCACLR1057F07	1026	1 1627 1735 minus strand translated	Regular	35457.6	0	61396.1	147	29	43	42.8	2943186	770	360341	0.2646	0.0162	14685 1294 15132 31934 7682 24264 8147 24824 33346 4420 35992 28218 20427 4500 28996 37732 24476 27043 36199 15705 38154 29644 28884 2735 1270 12588 2908 27598 35193 3611 11701 38653 1855 7388 62 16464 24818 17963 13423 7423 7809 2820	0	32	Pass2	InSource	None	938.578	STLHLVLR	ESTLHLVLR	122	8	11.05	607	1	1	0	0	467.212	0		745	0	b2°b4	22.2594	909	113.449	73.4494	0.0013	3262	938.579	938.577	22.2594	3706
11330	SCACLR1057F07	1026	1 1627 1735 minus strand translated	Regular	35457.6	0	61396.1	147	29	43	42.8	2943186	770	360341	0.2646	0.0162	14685 1294 15132 31934 7682 24264 8147 24824 33346 4420 35992 28218 20427 4500 28996 37732 24476 27043 36199 15705 38154 29644 28884 2735 1270 12588 2908 27598 35193 3611 11701 38653 1855 7388 62 16464 24818 17963 13423 7423 7809 2820	0	33	Pass2	InSource	None	851.546	TLHLVLR	ESTLHLVLR	123	7	11.05	607	1	1	0	0	435.214	0		448	0	b3	22.2595	836	107.291	67.2911	0.0007	3263	851.547	851.545	22.2595	2160
11330	SCACLR1057F07	1026	1 1627 1735 minus strand translated	Regular	35457.6	0	61396.1	147	29	43	42.8	2943186	770	360341	0.2646	0.0162	14685 1294 15132 31934 7682 24264 8147 24824 33346 4420 35992 28218 20427 4500 28996 37732 24476 27043 15705 38154 28884 2735 12588 2908 27598 35193 3611 11701 38653 1855 7388 16464 24818 7423 7809	0	34	Pass2	InSource	None	1359.62	QLEDGRTLADYN	QLEDGRTLADYNIQK	106	12	3.7	110	0	0	0	0	49.6504	0		0	0		28.3776	1246	139.993	239.985	0.0007	4933	1359.61	1359.61	28.3776	1989
11330	SCACLR1057F07	1026	1 1627 1735 minus strand translated	Regular	35457.6	0	61396.1	147	29	43	42.8	2943186	770	360341	0.2646	0.0162	14685 1294 15132 31934 7682 24264 8147 24824 33346 4420 35992 28218 20427 4500 28996 37732 24476 27043 36199 15705 38154 29644 28884 2735 1270 12588 2908 27598 35193 3611 11701 38653 1855 7388 62 16464 24818 17963 13423	0	35	Pass2	InSource	None	1282.64	DKEGIPPDQQR	IQDKEGIPPDQQR	89	11	4.31	613	1	1	0	0	55.6286	0	Missing	300	0	y1	41.4961	1154	133.014	226.028	0.0006	10214	1282.64	1282.64	41.4961	1840
11330	SCACLR1057F07	1026	1 1627 1735 minus strand translated	Regular	35457.6	0	61396.1	147	29	43	42.8	2943186	770	360341	0.2646	0.0162	14685 1294 15132 31934 7682 24264 8147 24824 33346 4420 35992 28218 20427 4500 28996 37732 24476 27043 36199 15705 38154 29644 28884 2735 1270 12588 2908 27598 35193 3611 11701 38653 1855 7388 62 16464 24818 17963 13423	0	36	Pass2	NeutralLoss_NH3	None	1506.75	IQDKEGIPPDQQR	IQDKEGIPPDQQR	87	13	4.31	613	0	0	0	0	73.2177	0	Missing	0	0		41.2795	1392	150.725	261.45	0.0008	9856	1506.75	1506.75	41.2795	2254
1294	SCCCLR1001C11	1169	100 1245 1489 translated	Regular	35439.9	0	42680	146	28	34	57.48	2942416	0	360063			14685 11330 15132 31934 7682 24264 8147 24824 33346 4420 35992 28218 20427 4500 28996 37732 24476 27043 36199 15705 38154 29644 28884 2735 1270 12588 2908 27598 35193 3611 11701 38653 1855 7388 62 16464 24818 17963 13423 7423 7809 2820	1	1	Pass1	PepFrag1	None	1067.62	ESTLHLVLR	ESTLHLVLR	291	9	7.88	89	10	10	8	2	37341.4	9.1217		32652	10	b3°b5b5°b6b6°b7b7°b8y3y4y5y6y7y7°y8	22.2945	1018	122.346	82.3465	0.109	3273	1067.62	1067.62	22.2945	320822
1294	SCCCLR1001C11	1169	100 1245 1489 translated	Regular	35439.9	0	42680	146	28	34	57.48	2942416	0	360063			14685 11330 15132 31934 7682 24264 8147 24824 33346 4420 35992 28218 20427 4500 28996 37732 24476 27043 36199 15705 38154 29644 28884 2735 1270 12588 2908 27598 35193 3611 11701 38653 1855 7388 62 16464 24818 17963 13423 7423 7809 2820	0	2	Pass1	PepFrag1	None	1067.62	ESTLHLVLR	ESTLHLVLR	63	9	7.88	96	10	10	8	2	37341.4	9.1217		32652	10	b3°b5b5°b6b6°b7b7°b8y3y4y5y6y7y7°y8	22.2945	1018	122.346	82.3465	0.109	3273	1067.62	1067.62	22.2945	320822
1294	SCCCLR1001C11	1169	100 1245 1489 translated	Regular	35439.9	0	42680	146	28	34	57.48	2942416	0	360063			14685 11330 15132 31934 7682 24264 8147 24824 33346 4420 35992 28218 20427 4500 28996 37732 24476 27043 36199 15705 38154 29644 28884 2735 1270 12588 2908 27598 35193 3611 11701 38653 1855 7388 62 16464 24818 17963 13423 7423 7809 2820	0	3	Pass1	PepFrag1	None	1067.62	ESTLHLVLR	ESTLHLVLR	139	9	7.88	99	10	10	8	2	37341.4	9.1217		32652	10	b3°b5b5°b6b6°b7b7°b8y3y4y5y6y7y7°y8	22.2945	1018	122.346	82.3465	0.109	3273	1067.62	1067.62	22.2945	320822
1294	SCCCLR1001C11	1169	100 1245 1489 translated	Regular	35439.9	0	42680	146	28	34	57.48	2942416	0	360063			14685 11330 15132 31934 7682 24264 8147 24824 33346 4420 35992 28218 20427 4500 28996 37732 24476 27043 36199 15705 38154 29644 28884 2735 1270 12588 2908 27598 35193 3611 11701 38653 1855 7388 62 16464 24818 17963 13423 7423 7809 2820	0	4	Pass1	PepFrag1	None	1067.62	ESTLHLVLR	ESTLHLVLR	215	9	7.88	103	10	10	8	2	37341.4	9.1217		32652	10	b3°b5b5°b6b6°b7b7°b8y3y4y5y6y7y7°y8	22.2945	1018	122.346	82.3465	0.109	3273	1067.62	1067.62	22.2945	320822
1294	SCCCLR1001C11	1169	100 1245 1489 translated	Regular	35439.9	0	42680	146	28	34	57.48	2942416	0	360063			14685 11330 15132 31934 7682 24264 8147 24824 33346 4420 35992 28218 20427 4500 28996 37732 24476 27043 36199 15705 38154 29644 28884 2735 1270 12588 2908 27598 35193 3611 11701 38653 1855 7388 62 16464 24818 17963 13423 7423 7809 2820	0	5	Pass1	PepFrag1	None	1067.62	ESTLHLVLR	ESTLHLVLR	367	9	7.88	109	10	10	8	2	37341.4	9.1217		32652	10	b3°b5b5°b6b6°b7b7°b8y3y4y5y6y7y7°y8	22.2945	1018	122.346	82.3465	0.109	3273	1067.62	1067.62	22.2945	320822
1294	SCCCLR1001C11	1169	100 1245 1489 translated	Regular	35439.9	0	42680	146	28	34	57.48	2942416	0	360063			14685 11330 15132 31934 7682 24264 8147 24824 33346 4420 35992 28218 20427 4500 28996 37732 24476 27043 36199 15705 38154 29644 28884 2735 1270 12588 2908 27598 35193 3611 11701 38653 1855 7388 62 24818 17963 13423 7423 7809 2820	0	6	Pass1	PepFrag1	None	1067.62	ESTLHLVLR	ESTLHLVLR	63	9	7.88	95	8	8	5	1	21615.1	8.8843		16101	7.8	b3°b5b5°b6°b7b7°y3y4y5y6y7y8	22.5624	1018	122.346	82.3465	0.0486	3353	1067.62	1067.62	22.5624	143123
1294	SCCCLR1001C11	1169	100 1245 1489 translated	Regular	35439.9	0	42680	146	28	34	57.48	2942416	0	360063			14685 11330 15132 31934 7682 24264 8147 24824 33346 4420 35992 28218 20427 4500 28996 37732 24476 27043 36199 15705 38154 29644 28884 2735 1270 12588 2908 27598 35193 3611 11701 38653 1855 7388 62 24818 17963 13423 7423 7809 2820	0	7	Pass1	PepFrag1	None	1067.62	ESTLHLVLR	ESTLHLVLR	139	9	7.88	98	8	8	5	1	21615.1	8.8843		16101	7.8	b3°b5b5°b6°b7b7°y3y4y5y6y7y8	22.5624	1018	122.346	82.3465	0.0486	3353	1067.62	1067.62	22.5624	143123
1294	SCCCLR1001C11	1169	100 1245 1489 translated	Regular	35439.9	0	42680	146	28	34	57.48	2942416	0	360063			14685 11330 15132 31934 7682 24264 8147 24824 33346 4420 35992 28218 20427 4500 28996 37732 24476 27043 36199 15705 38154 29644 28884 2735 1270 12588 2908 27598 35193 3611 11701 38653 1855 7388 62 24818 17963 13423 7423 7809 2820	0	8	Pass1	PepFrag1	None	1067.62	ESTLHLVLR	ESTLHLVLR	215	9	7.88	102	8	8	5	1	21615.1	8.8843		16101	7.8	b3°b5b5°b6°b7b7°y3y4y5y6y7y8	22.5624	1018	122.346	82.3465	0.0486	3353	1067.62	1067.62	22.5624	143123
1294	SCCCLR1001C11	1169	100 1245 1489 translated	Regular	35439.9	0	42680	146	28	34	57.48	2942416	0	360063			14685 11330 15132 31934 7682 24264 8147 24824 33346 4420 35992 28218 20427 4500 28996 37732 24476 27043 36199 15705 38154 29644 28884 2735 1270 12588 2908 27598 35193 3611 11701 38653 1855 7388 62 24818 17963 13423 7423 7809 2820	0	9	Pass1	PepFrag1	None	1067.62	ESTLHLVLR	ESTLHLVLR	291	9	7.88	106	8	8	5	1	21615.1	8.8843		16101	7.8	b3°b5b5°b6°b7b7°y3y4y5y6y7y8	22.5624	1018	122.346	82.3465	0.0486	3353	1067.62	1067.62	22.5624	143123
1294	SCCCLR1001C11	1169	100 1245 1489 translated	Regular	35439.9	0	42680	146	28	34	57.48	2942416	0	360063			14685 11330 15132 31934 7682 24264 8147 24824 33346 4420 35992 28218 20427 4500 28996 37732 24476 27043 36199 15705 38154 29644 28884 2735 1270 12588 2908 27598 35193 3611 11701 38653 1855 7388 62 24818 17963 13423 7423 7809 2820	0	10	Pass1	PepFrag1	None	1067.62	ESTLHLVLR	ESTLHLVLR	367	9	7.88	108	8	8	5	1	21615.1	8.8843		16101	7.8	b3°b5b5°b6°b7b7°y3y4y5y6y7y8	22.5624	1018	122.346	82.3465	0.0486	3353	1067.62	1067.62	22.5624	143123
1294	SCCCLR1001C11	1169	100 1245 1489 translated	Regular	35439.9	0	42680	146	28	34	57.48	2942416	0	360063			14685 11330 15132 31934 7682 24264 8147 24824 33346 4420 35992 28218 20427 4500 28996 37732 24476 27043 36199 15705 38154 28884 2735 1270 12588 2908 27598 35193 3611 11701 38653 1855 7388 16464 24818 7423 7809	0	11	Pass1	PepFrag1	None	1065.56	TLADYNIQK	TLADYNIQK	130	9	6.78	88	4	4	3	0	3831.15	8.1328		20354	6.8	y4y5y6y7	14.0872	985	119.688	79.688	0.0345	1252	1065.56	1065.56	14.0872	101509
1294	SCCCLR1001C11	1169	100 1245 1489 translated	Regular	35439.9	0	42680	146	28	34	57.48	2942416	0	360063			14685 11330 15132 31934 7682 24264 8147 24824 33346 4420 35992 28218 20427 4500 28996 37732 24476 27043 36199 15705 38154 28884 2735 1270 12588 2908 27598 35193 3611 11701 38653 1855 7388 16464 24818 7423 7809	0	12	Pass1	PepFrag1	None	1065.56	TLADYNIQK	TLADYNIQK	54	9	6.78	94	5	5	3	0	3862.43	8.1364		20514	6.8	b7y4y5y6y7	14.0872	985	119.688	79.688	0.0345	1252	1065.56	1065.56	14.0872	101509
1294	SCCCLR1001C11	1169	100 1245 1489 translated	Regular	35439.9	0	42680	146	28	34	57.48	2942416	0	360063			14685 11330 15132 31934 7682 24264 8147 24824 33346 4420 35992 28218 20427 4500 28996 37732 24476 27043 36199 15705 38154 28884 2735 1270 12588 2908 27598 35193 3611 11701 38653 1855 7388 16464 24818 7423 7809	0	13	Pass1	PepFrag1	None	1065.56	TLADYNIQK	TLADYNIQK	206	9	6.78	101	5	5	3	0	3862.43	8.1364		20514	6.8	b7y4y5y6y7	14.0872	985	119.688	79.688	0.0345	1252	1065.56	1065.56	14.0872	101509
1294	SCCCLR1001C11	1169	100 1245 1489 translated	Regular	35439.9	0	42680	146	28	34	57.48	2942416	0	360063			14685 11330 15132 31934 7682 24264 8147 24824 33346 4420 35992 28218 20427 4500 28996 37732 24476 27043 36199 15705 38154 28884 2735 1270 12588 2908 27598 35193 3611 11701 38653 1855 7388 16464 24818 7423 7809	0	14	Pass1	PepFrag1	None	1065.56	TLADYNIQK	TLADYNIQK	282	9	6.78	105	5	5	3	0	3862.43	8.1364		20514	6.8	b7y4y5y6y7	14.0872	985	119.688	79.688	0.0345	1252	1065.56	1065.56	14.0872	101509
1294	SCCCLR1001C11	1169	100 1245 1489 translated	Regular	35439.9	0	42680	146	28	34	57.48	2942416	0	360063			14685 11330 15132 31934 7682 24264 8147 24824 33346 4420 35992 28218 20427 4500 28996 37732 24476 27043 36199 15705 38154 28884 2735 1270 12588 2908 27598 35193 3611 11701 38653 1855 7388 16464 24818 7423 7809	0	15	Pass1	PepFrag1	None	1065.56	TLADYNIQK	TLADYNIQK	358	9	6.78	107	5	5	3	0	3862.43	8.1364		20514	6.8	b7y4y5y6y7	14.0872	985	119.688	79.688	0.0345	1252	1065.56	1065.56	14.0872	101509
1294	SCCCLR1001C11	1169	100 1245 1489 translated	Regular	35439.9	0	42680	146	28	34	57.48	2942416	0	360063			14685 11330 15132 31934 7682 24264 8147 24824 33346 4420 35992 28218 20427 4500 28996 37732 24476 27043 36199 15705 38154 29644 28884 2735 1270 12588 2908 27598 35193 3611 11701 38653 1855 7388 62 16464 17963 13423	0	16	Pass1	PepFrag1	None	1763.89	TITLEVESSDTIDNVK	TITLEVESSDTIDNVK	315	16	3.59	90	4	4	2	1	2618.79	7.9676		848	3.6	b7y9y10y11	27.0527	1638	167.997	127.997	0.0033	4389	1763.89	1763.89	27.0527	9811
1294	SCCCLR1001C11	1169	100 1245 1489 translated	Regular	35439.9	0	42680	146	28	34	57.48	2942416	0	360063			14685 11330 15132 31934 7682 24264 8147 24824 33346 4420 35992 28218 20427 4500 28996 37732 24476 27043 36199 15705 38154 29644 28884 2735 1270 12588 2908 27598 35193 3611 11701 38653 1855 7388 62 16464 17963 13423	0	17	Pass1	PepFrag1	None	1763.89	TITLEVESSDTIDNVK	TITLEVESSDTIDNVK	11	16	3.59	93	4	4	2	1	2618.79	7.9676		848	3.6	b7y9y10y11	27.0527	1638	167.997	127.997	0.0033	4389	1763.89	1763.89	27.0527	9811
1294	SCCCLR1001C11	1169	100 1245 1489 translated	Regular	35439.9	0	42680	146	28	34	57.48	2942416	0	360063			14685 11330 15132 31934 7682 24264 8147 24824 33346 4420 35992 28218 20427 4500 28996 37732 24476 27043 36199 15705 38154 29644 28884 2735 1270 12588 2908 27598 35193 3611 11701 38653 1855 7388 62 16464 17963 13423	0	18	Pass1	PepFrag1	None	1763.89	TITLEVESSDTIDNVK	TITLEVESSDTIDNVK	87	16	3.59	97	4	4	2	1	2618.79	7.9676		848	3.6	b7y9y10y11	27.0527	1638	167.997	127.997	0.0033	4389	1763.89	1763.89	27.0527	9811
1294	SCCCLR1001C11	1169	100 1245 1489 translated	Regular	35439.9	0	42680	146	28	34	57.48	2942416	0	360063			14685 11330 15132 31934 7682 24264 8147 24824 33346 4420 35992 28218 20427 4500 28996 37732 24476 27043 36199 15705 38154 29644 28884 2735 1270 12588 2908 27598 35193 3611 11701 38653 1855 7388 62 16464 17963 13423	0	19	Pass1	PepFrag1	None	1763.89	TITLEVESSDTIDNVK	TITLEVESSDTIDNVK	163	16	3.59	100	4	4	2	1	2618.79	7.9676		848	3.6	b7y9y10y11	27.0527	1638	167.997	127.997	0.0033	4389	1763.89	1763.89	27.0527	9811
1294	SCCCLR1001C11	1169	100 1245 1489 translated	Regular	35439.9	0	42680	146	28	34	57.48	2942416	0	360063			14685 11330 15132 31934 7682 24264 8147 24824 33346 4420 35992 28218 20427 4500 28996 37732 24476 27043 36199 15705 38154 29644 28884 2735 1270 12588 2908 27598 35193 3611 11701 38653 1855 7388 62 16464 17963 13423	0	20	Pass1	PepFrag1	None	1763.89	TITLEVESSDTIDNVK	TITLEVESSDTIDNVK	239	16	3.59	104	4	4	2	1	2618.79	7.9676		848	3.6	b7y9y10y11	27.0527	1638	167.997	127.997	0.0033	4389	1763.89	1763.89	27.0527	9811
1294	SCCCLR1001C11	1169	100 1245 1489 translated	Regular	35439.9	0	42680	146	28	34	57.48	2942416	0	360063			14685 11330 15132 31934 7682 24264 8147 24824 33346 4420 35992 28218 20427 4500 28996 37732 24476 27043 36199 15705 38154 29644 28884 2735 1270 12588 2908 27598 35193 3611 11701 38653 1855 7388 62	0	21	Pass1	PepFrag1	None	765.433	MQIFVK	MQIFVK	0	6	10.1	91	3	3	2	0	2074.3	7.8664		1939	2.1	b4*y3y4y5y5*	19.7401	737	98.6441	58.6441	0.002	2627	765.432	765.43	19.7401	5894
1294	SCCCLR1001C11	1169	100 1245 1489 translated	Regular	35439.9	0	42680	146	28	34	57.48	2942416	0	360063			14685 11330 15132 31934 7682 24264 8147 24824 33346 4420 35992 28218 20427 4500 28996 37732 24476 27043 36199 15705 38154 29644 28884 2735 1270 12588 2908 27598 35193 3611 11701 38653 1855 7388 62	0	22	Pass1	PepFrag1	None	634.392	QIFVK	QIFVK	1	5	10.1	92	2	2	1	0	3044.53	8.033		576	1.3	y3y4	20.0536	613	87.2435	134.487	0.0007	2680	634.396	634.394	20.0536	2052
1294	SCCCLR1001C11	1169	100 1245 1489 translated	Regular	35439.9	0	42680	146	28	34	57.48	2942416	0	360063			14685 11330 15132 31934 7682 24264 8147 24824 33346 4420 35992 28218 20427 4500 28996 37732 24476 27043 36199 15705 38154 29644 28884 2735 1270 12588 2908 27598 35193 3611 11701 38653 1855 7388 62 16464 24818 17963 13423	0	23	Pass2	PepFrag2	None	1523.78	IQDKEGIPPDQQR	IQDKEGIPPDQQR	29	13	4.31	115	1	1	0	0	79.4934	6.4498	Missing	1350	1.9	b11°y11	41.213	1392	150.725	261.45	0.0007	9764	1523.76	1523.76	41.213	2015
1294	SCCCLR1001C11	1169	100 1245 1489 translated	Regular	35439.9	0	42680	146	28	34	57.48	2942416	0	360063			14685 11330 15132 31934 7682 24264 8147 24824 33346 4420 35992 28218 20427 4500 28996 37732 24476 27043 15705 38154 28884 2735 12588 2908 27598 35193 3611 11701 38653 1855 7388 16464 24818 7423 7809	0	24	Pass2	MissedCleavage	None	1763.89	QLEDGRTLADYNIQK	QLEDGRTLADYNIQK	48	15	4.31	110	0	0	0	0	173.995	6.79		589	2.9	b12*y11°	27.8805	1619	166.696	126.696	0.002	4718	1763.89	1763.89	27.8805	5752
1294	SCCCLR1001C11	1169	100 1245 1489 translated	Regular	35439.9	0	42680	146	28	34	57.48	2942416	0	360063			14685 11330 15132 31934 7682 24264 8147 24824 33346 4420 35992 28218 20427 4500 28996 37732 24476 27043 15705 38154 28884 2735 12588 2908 27598 35193 3611 11701 38653 1855 7388 16464 24818 7423 7809	0	25	Pass2	MissedCleavage	None	1763.89	QLEDGRTLADYNIQK	QLEDGRTLADYNIQK	124	15	4.31	111	0	0	0	0	173.995	6.79		589	2.9	b12*y11°	27.8805	1619	166.696	126.696	0.002	4718	1763.89	1763.89	27.8805	5752
1294	SCCCLR1001C11	1169	100 1245 1489 translated	Regular	35439.9	0	42680	146	28	34	57.48	2942416	0	360063			14685 11330 15132 31934 7682 24264 8147 24824 33346 4420 35992 28218 20427 4500 28996 37732 24476 27043 15705 38154 28884 2735 12588 2908 27598 35193 3611 11701 38653 1855 7388 16464 24818 7423 7809	0	26	Pass2	MissedCleavage	None	1763.89	QLEDGRTLADYNIQK	QLEDGRTLADYNIQK	200	15	4.31	112	0	0	0	0	173.995	6.79		589	2.9	b12*y11°	27.8805	1619	166.696	126.696	0.002	4718	1763.89	1763.89	27.8805	5752
1294	SCCCLR1001C11	1169	100 1245 1489 translated	Regular	35439.9	0	42680	146	28	34	57.48	2942416	0	360063			14685 11330 15132 31934 7682 24264 8147 24824 33346 4420 35992 28218 20427 4500 28996 37732 24476 27043 15705 38154 28884 2735 12588 2908 27598 35193 3611 11701 38653 1855 7388 16464 24818 7423 7809	0	27	Pass2	MissedCleavage	None	1763.89	QLEDGRTLADYNIQK	QLEDGRTLADYNIQK	276	15	4.31	113	0	0	0	0	173.995	6.79		589	2.9	b12*y11°	27.8805	1619	166.696	126.696	0.002	4718	1763.89	1763.89	27.8805	5752
1294	SCCCLR1001C11	1169	100 1245 1489 translated	Regular	35439.9	0	42680	146	28	34	57.48	2942416	0	360063			14685 11330 15132 31934 7682 24264 8147 24824 33346 4420 35992 28218 20427 4500 28996 37732 24476 27043 15705 38154 28884 2735 12588 2908 27598 35193 3611 11701 38653 1855 7388 16464 24818 7423 7809	0	28	Pass2	MissedCleavage	None	1763.89	QLEDGRTLADYNIQK	QLEDGRTLADYNIQK	352	15	4.31	114	0	0	0	0	173.995	6.79		589	2.9	b12*y11°	27.8805	1619	166.696	126.696	0.002	4718	1763.89	1763.89	27.8805	5752
1294	SCCCLR1001C11	1169	100 1245 1489 translated	Regular	35439.9	0	42680	146	28	34	57.48	2942416	0	360063			14685 11330 15132 31934 7682 24264 8147 24824 33346 4420 35992 28218 20427 4500 28996 37732 24476 27043 36199 15705 38154 28884 2735 1270 12588 2908 27598 35193 3611 11701 38653 1855 7388 16464 24818 7423 7809	0	29	Pass2	InSource	None	851.426	ADYNIQK	TLADYNIQK	56	7	6.78	477	2	2	0	0	868.588	0		784	0	b5y3	14.0376	768	101.391	162.782	0.0038	1239	851.429	851.427	14.0376	11293
1294	SCCCLR1001C11	1169	100 1245 1489 translated	Regular	35439.9	0	42680	146	28	34	57.48	2942416	0	360063			14685 11330 15132 31934 7682 24264 8147 24824 33346 4420 35992 28218 20427 4500 28996 37732 24476 27043 36199 15705 38154 29644 28884 2735 1270 12588 2908 27598 35193 3611 11701 38653 1855 7388 62	0	30	Pass2	InSource	None	634.392	QIFVK	MQIFVK	1	5	10.1	611	1	1	0	0	7.0244	0		561	0	y1	18.9831	613	87.2435	134.487	0.0014	2466	634.396	634.394	18.9831	4128
1294	SCCCLR1001C11	1169	100 1245 1489 translated	Regular	35439.9	0	42680	146	28	34	57.48	2942416	0	360063			14685 11330 15132 31934 7682 24264 8147 24824 33346 4420 35992 28218 20427 4500 28996 37732 24476 27043 36199 15705 38154 29644 28884 2735 1270 12588 2908 27598 35193 3611 11701 38653 1855 7388 62 16464 24818 17963 13423 7423 7809 2820	0	31	Pass2	InSource	None	938.578	STLHLVLR	ESTLHLVLR	64	8	11.05	607	1	1	0	0	467.212	0		745	0	b2°b4	22.2594	909	113.449	73.4494	0.0013	3262	938.579	938.577	22.2594	3706
1294	SCCCLR1001C11	1169	100 1245 1489 translated	Regular	35439.9	0	42680	146	28	34	57.48	2942416	0	360063			14685 11330 15132 31934 7682 24264 8147 24824 33346 4420 35992 28218 20427 4500 28996 37732 24476 27043 36199 15705 38154 29644 28884 2735 1270 12588 2908 27598 35193 3611 11701 38653 1855 7388 62 16464 24818 17963 13423 7423 7809 2820	0	32	Pass2	InSource	None	851.546	TLHLVLR	ESTLHLVLR	65	7	11.05	607	1	1	0	0	435.214	0		448	0	b3	22.2595	836	107.291	67.2911	0.0007	3263	851.547	851.545	22.2595	2160
1294	SCCCLR1001C11	1169	100 1245 1489 translated	Regular	35439.9	0	42680	146	28	34	57.48	2942416	0	360063			14685 11330 15132 31934 7682 24264 8147 24824 33346 4420 35992 28218 20427 4500 28996 37732 24476 27043 15705 38154 28884 2735 12588 2908 27598 35193 3611 11701 38653 1855 7388 16464 24818 7423 7809	0	33	Pass2	InSource	None	1359.62	QLEDGRTLADYN	QLEDGRTLADYNIQK	48	12	3.7	110	0	0	0	0	49.6504	0		0	0		28.3776	1246	139.993	239.985	0.0007	4933	1359.61	1359.61	28.3776	1989
1294	SCCCLR1001C11	1169	100 1245 1489 translated	Regular	35439.9	0	42680	146	28	34	57.48	2942416	0	360063			14685 11330 15132 31934 7682 24264 8147 24824 33346 4420 35992 28218 20427 4500 28996 37732 24476 27043 36199 15705 38154 29644 28884 2735 1270 12588 2908 27598 35193 3611 11701 38653 1855 7388 62 16464 24818 17963 13423	0	34	Pass2	InSource	None	1282.64	DKEGIPPDQQR	IQDKEGIPPDQQR	31	11	4.31	613	1	1	0	0	55.6286	0	Missing	300	0	y1	41.4961	1154	133.014	226.028	0.0006	10214	1282.64	1282.64	41.4961	1840
1294	SCCCLR1001C11	1169	100 1245 1489 translated	Regular	35439.9	0	42680	146	28	34	57.48	2942416	0	360063			14685 11330 15132 31934 7682 24264 8147 24824 33346 4420 35992 28218 20427 4500 28996 37732 24476 27043 36199 15705 38154 29644 28884 2735 1270 12588 2908 27598 35193 3611 11701 38653 1855 7388 62 16464 24818 17963 13423	0	35	Pass2	NeutralLoss_NH3	None	1506.75	IQDKEGIPPDQQR	IQDKEGIPPDQQR	29	13	4.31	613	0	0	0	0	73.2177	0	Missing	0	0		41.2795	1392	150.725	261.45	0.0008	9856	1506.75	1506.75	41.2795	2254
15132	SCCCCL3080A11	1013	1 1228 1335 translated	Regular	35439.9	0	45466.3	146	28	35	53.55	2942416	0	360063			14685 11330 1294 31934 7682 24264 8147 24824 33346 4420 35992 28218 20427 4500 28996 37732 24476 27043 36199 15705 38154 29644 28884 2735 1270 12588 2908 27598 35193 3611 11701 38653 1855 7388 62 16464 24818 17963 13423 7423 7809 2820	1	1	Pass1	PepFrag1	None	1067.62	ESTLHLVLR	ESTLHLVLR	167	9	7.88	117	10	10	8	2	37341.4	9.1217		32652	10	b3°b5b5°b6b6°b7b7°b8y3y4y5y6y7y7°y8	22.2945	1018	122.346	82.3465	0.109	3273	1067.62	1067.62	22.2945	320822
15132	SCCCCL3080A11	1013	1 1228 1335 translated	Regular	35439.9	0	45466.3	146	28	35	53.55	2942416	0	360063			14685 11330 1294 31934 7682 24264 8147 24824 33346 4420 35992 28218 20427 4500 28996 37732 24476 27043 36199 15705 38154 29644 28884 2735 1270 12588 2908 27598 35193 3611 11701 38653 1855 7388 62 16464 24818 17963 13423 7423 7809 2820	0	2	Pass1	PepFrag1	None	1067.62	ESTLHLVLR	ESTLHLVLR	91	9	7.88	123	10	10	8	2	37341.4	9.1217		32652	10	b3°b5b5°b6b6°b7b7°b8y3y4y5y6y7y7°y8	22.2945	1018	122.346	82.3465	0.109	3273	1067.62	1067.62	22.2945	320822
15132	SCCCCL3080A11	1013	1 1228 1335 translated	Regular	35439.9	0	45466.3	146	28	35	53.55	2942416	0	360063			14685 11330 1294 31934 7682 24264 8147 24824 33346 4420 35992 28218 20427 4500 28996 37732 24476 27043 36199 15705 38154 29644 28884 2735 1270 12588 2908 27598 35193 3611 11701 38653 1855 7388 62 16464 24818 17963 13423 7423 7809 2820	0	3	Pass1	PepFrag1	None	1067.62	ESTLHLVLR	ESTLHLVLR	243	9	7.88	129	10	10	8	2	37341.4	9.1217		32652	10	b3°b5b5°b6b6°b7b7°b8y3y4y5y6y7y7°y8	22.2945	1018	122.346	82.3465	0.109	3273	1067.62	1067.62	22.2945	320822
15132	SCCCCL3080A11	1013	1 1228 1335 translated	Regular	35439.9	0	45466.3	146	28	35	53.55	2942416	0	360063			14685 11330 1294 31934 7682 24264 8147 24824 33346 4420 35992 28218 20427 4500 28996 37732 24476 27043 36199 15705 38154 29644 28884 2735 1270 12588 2908 27598 35193 3611 11701 38653 1855 7388 62 16464 24818 17963 13423 7423 7809 2820	0	4	Pass1	PepFrag1	None	1067.62	ESTLHLVLR	ESTLHLVLR	319	9	7.88	133	10	10	8	2	37341.4	9.1217		32652	10	b3°b5b5°b6b6°b7b7°b8y3y4y5y6y7y7°y8	22.2945	1018	122.346	82.3465	0.109	3273	1067.62	1067.62	22.2945	320822
15132	SCCCCL3080A11	1013	1 1228 1335 translated	Regular	35439.9	0	45466.3	146	28	35	53.55	2942416	0	360063			14685 11330 1294 31934 7682 24264 8147 24824 33346 4420 35992 28218 20427 4500 28996 37732 24476 27043 36199 15705 38154 29644 28884 2735 1270 12588 2908 27598 35193 3611 11701 38653 1855 7388 62 16464 24818 17963 13423 7423 7809 2820	0	5	Pass1	PepFrag1	None	1067.62	ESTLHLVLR	ESTLHLVLR	395	9	7.88	136	10	10	8	2	37341.4	9.1217		32652	10	b3°b5b5°b6b6°b7b7°b8y3y4y5y6y7y7°y8	22.2945	1018	122.346	82.3465	0.109	3273	1067.62	1067.62	22.2945	320822
15132	SCCCCL3080A11	1013	1 1228 1335 translated	Regular	35439.9	0	45466.3	146	28	35	53.55	2942416	0	360063			14685 11330 1294 31934 7682 24264 8147 24824 33346 4420 35992 28218 20427 4500 28996 37732 24476 27043 36199 15705 38154 29644 28884 2735 1270 12588 2908 27598 35193 3611 11701 38653 1855 7388 62 24818 17963 13423 7423 7809 2820	0	6	Pass1	PepFrag1	None	1067.62	ESTLHLVLR	ESTLHLVLR	91	9	7.88	122	8	8	5	1	21615.1	8.8843		16101	7.8	b3°b5b5°b6°b7b7°y3y4y5y6y7y8	22.5624	1018	122.346	82.3465	0.0486	3353	1067.62	1067.62	22.5624	143123
15132	SCCCCL3080A11	1013	1 1228 1335 translated	Regular	35439.9	0	45466.3	146	28	35	53.55	2942416	0	360063			14685 11330 1294 31934 7682 24264 8147 24824 33346 4420 35992 28218 20427 4500 28996 37732 24476 27043 36199 15705 38154 29644 28884 2735 1270 12588 2908 27598 35193 3611 11701 38653 1855 7388 62 24818 17963 13423 7423 7809 2820	0	7	Pass1	PepFrag1	None	1067.62	ESTLHLVLR	ESTLHLVLR	167	9	7.88	126	8	8	5	1	21615.1	8.8843		16101	7.8	b3°b5b5°b6°b7b7°y3y4y5y6y7y8	22.5624	1018	122.346	82.3465	0.0486	3353	1067.62	1067.62	22.5624	143123
15132	SCCCCL3080A11	1013	1 1228 1335 translated	Regular	35439.9	0	45466.3	146	28	35	53.55	2942416	0	360063			14685 11330 1294 31934 7682 24264 8147 24824 33346 4420 35992 28218 20427 4500 28996 37732 24476 27043 36199 15705 38154 29644 28884 2735 1270 12588 2908 27598 35193 3611 11701 38653 1855 7388 62 24818 17963 13423 7423 7809 2820	0	8	Pass1	PepFrag1	None	1067.62	ESTLHLVLR	ESTLHLVLR	243	9	7.88	128	8	8	5	1	21615.1	8.8843		16101	7.8	b3°b5b5°b6°b7b7°y3y4y5y6y7y8	22.5624	1018	122.346	82.3465	0.0486	3353	1067.62	1067.62	22.5624	143123
15132	SCCCCL3080A11	1013	1 1228 1335 translated	Regular	35439.9	0	45466.3	146	28	35	53.55	2942416	0	360063			14685 11330 1294 31934 7682 24264 8147 24824 33346 4420 35992 28218 20427 4500 28996 37732 24476 27043 36199 15705 38154 29644 28884 2735 1270 12588 2908 27598 35193 3611 11701 38653 1855 7388 62 24818 17963 13423 7423 7809 2820	0	9	Pass1	PepFrag1	None	1067.62	ESTLHLVLR	ESTLHLVLR	319	9	7.88	132	8	8	5	1	21615.1	8.8843		16101	7.8	b3°b5b5°b6°b7b7°y3y4y5y6y7y8	22.5624	1018	122.346	82.3465	0.0486	3353	1067.62	1067.62	22.5624	143123
15132	SCCCCL3080A11	1013	1 1228 1335 translated	Regular	35439.9	0	45466.3	146	28	35	53.55	2942416	0	360063			14685 11330 1294 31934 7682 24264 8147 24824 33346 4420 35992 28218 20427 4500 28996 37732 24476 27043 36199 15705 38154 29644 28884 2735 1270 12588 2908 27598 35193 3611 11701 38653 1855 7388 62 24818 17963 13423 7423 7809 2820	0	10	Pass1	PepFrag1	None	1067.62	ESTLHLVLR	ESTLHLVLR	395	9	7.88	135	8	8	5	1	21615.1	8.8843		16101	7.8	b3°b5b5°b6°b7b7°y3y4y5y6y7y8	22.5624	1018	122.346	82.3465	0.0486	3353	1067.62	1067.62	22.5624	143123
15132	SCCCCL3080A11	1013	1 1228 1335 translated	Regular	35439.9	0	45466.3	146	28	35	53.55	2942416	0	360063			14685 11330 1294 31934 7682 24264 8147 24824 33346 4420 35992 28218 20427 4500 28996 37732 24476 27043 36199 15705 38154 28884 2735 1270 12588 2908 27598 35193 3611 11701 38653 1855 7388 16464 24818 7423 7809	0	11	Pass1	PepFrag1	None	1065.56	TLADYNIQK	TLADYNIQK	386	9	6.78	116	4	4	3	0	3831.15	8.1328		20354	6.8	y4y5y6y7	14.0872	985	119.688	79.688	0.0345	1252	1065.56	1065.56	14.0872	101509
15132	SCCCCL3080A11	1013	1 1228 1335 translated	Regular	35439.9	0	45466.3	146	28	35	53.55	2942416	0	360063			14685 11330 1294 31934 7682 24264 8147 24824 33346 4420 35992 28218 20427 4500 28996 37732 24476 27043 36199 15705 38154 28884 2735 1270 12588 2908 27598 35193 3611 11701 38653 1855 7388 16464 24818 7423 7809	0	12	Pass1	PepFrag1	None	1065.56	TLADYNIQK	TLADYNIQK	82	9	6.78	121	5	5	3	0	3862.43	8.1364		20514	6.8	b7y4y5y6y7	14.0872	985	119.688	79.688	0.0345	1252	1065.56	1065.56	14.0872	101509
15132	SCCCCL3080A11	1013	1 1228 1335 translated	Regular	35439.9	0	45466.3	146	28	35	53.55	2942416	0	360063			14685 11330 1294 31934 7682 24264 8147 24824 33346 4420 35992 28218 20427 4500 28996 37732 24476 27043 36199 15705 38154 28884 2735 1270 12588 2908 27598 35193 3611 11701 38653 1855 7388 16464 24818 7423 7809	0	13	Pass1	PepFrag1	None	1065.56	TLADYNIQK	TLADYNIQK	158	9	6.78	125	5	5	3	0	3862.43	8.1364		20514	6.8	b7y4y5y6y7	14.0872	985	119.688	79.688	0.0345	1252	1065.56	1065.56	14.0872	101509
15132	SCCCCL3080A11	1013	1 1228 1335 translated	Regular	35439.9	0	45466.3	146	28	35	53.55	2942416	0	360063			14685 11330 1294 31934 7682 24264 8147 24824 33346 4420 35992 28218 20427 4500 28996 37732 24476 27043 36199 15705 38154 28884 2735 1270 12588 2908 27598 35193 3611 11701 38653 1855 7388 16464 24818 7423 7809	0	14	Pass1	PepFrag1	None	1065.56	TLADYNIQK	TLADYNIQK	234	9	6.78	127	5	5	3	0	3862.43	8.1364		20514	6.8	b7y4y5y6y7	14.0872	985	119.688	79.688	0.0345	1252	1065.56	1065.56	14.0872	101509
15132	SCCCCL3080A11	1013	1 1228 1335 translated	Regular	35439.9	0	45466.3	146	28	35	53.55	2942416	0	360063			14685 11330 1294 31934 7682 24264 8147 24824 33346 4420 35992 28218 20427 4500 28996 37732 24476 27043 36199 15705 38154 28884 2735 1270 12588 2908 27598 35193 3611 11701 38653 1855 7388 16464 24818 7423 7809	0	15	Pass1	PepFrag1	None	1065.56	TLADYNIQK	TLADYNIQK	310	9	6.78	131	5	5	3	0	3862.43	8.1364		20514	6.8	b7y4y5y6y7	14.0872	985	119.688	79.688	0.0345	1252	1065.56	1065.56	14.0872	101509
15132	SCCCCL3080A11	1013	1 1228 1335 translated	Regular	35439.9	0	45466.3	146	28	35	53.55	2942416	0	360063			14685 11330 1294 31934 7682 24264 8147 24824 33346 4420 35992 28218 20427 4500 28996 37732 24476 27043 36199 15705 38154 29644 28884 2735 1270 12588 2908 27598 35193 3611 11701 38653 1855 7388 62 16464 17963 13423	0	16	Pass1	PepFrag1	None	1763.89	TITLEVESSDTIDNVK	TITLEVESSDTIDNVK	191	16	3.59	118	4	4	2	1	2618.79	7.9676		848	3.6	b7y9y10y11	27.0527	1638	167.997	127.997	0.0033	4389	1763.89	1763.89	27.0527	9811
15132	SCCCCL3080A11	1013	1 1228 1335 translated	Regular	35439.9	0	45466.3	146	28	35	53.55	2942416	0	360063			14685 11330 1294 31934 7682 24264 8147 24824 33346 4420 35992 28218 20427 4500 28996 37732 24476 27043 36199 15705 38154 29644 28884 2735 1270 12588 2908 27598 35193 3611 11701 38653 1855 7388 62 16464 17963 13423	0	17	Pass1	PepFrag1	None	1763.89	TITLEVESSDTIDNVK	TITLEVESSDTIDNVK	39	16	3.59	120	4	4	2	1	2618.79	7.9676		848	3.6	b7y9y10y11	27.0527	1638	167.997	127.997	0.0033	4389	1763.89	1763.89	27.0527	9811
15132	SCCCCL3080A11	1013	1 1228 1335 translated	Regular	35439.9	0	45466.3	146	28	35	53.55	2942416	0	360063			14685 11330 1294 31934 7682 24264 8147 24824 33346 4420 35992 28218 20427 4500 28996 37732 24476 27043 36199 15705 38154 29644 28884 2735 1270 12588 2908 27598 35193 3611 11701 38653 1855 7388 62 16464 17963 13423	0	18	Pass1	PepFrag1	None	1763.89	TITLEVESSDTIDNVK	TITLEVESSDTIDNVK	115	16	3.59	124	4	4	2	1	2618.79	7.9676		848	3.6	b7y9y10y11	27.0527	1638	167.997	127.997	0.0033	4389	1763.89	1763.89	27.0527	9811
15132	SCCCCL3080A11	1013	1 1228 1335 translated	Regular	35439.9	0	45466.3	146	28	35	53.55	2942416	0	360063			14685 11330 1294 31934 7682 24264 8147 24824 33346 4420 35992 28218 20427 4500 28996 37732 24476 27043 36199 15705 38154 29644 28884 2735 1270 12588 2908 27598 35193 3611 11701 38653 1855 7388 62 16464 17963 13423	0	19	Pass1	PepFrag1	None	1763.89	TITLEVESSDTIDNVK	TITLEVESSDTIDNVK	267	16	3.59	130	4	4	2	1	2618.79	7.9676		848	3.6	b7y9y10y11	27.0527	1638	167.997	127.997	0.0033	4389	1763.89	1763.89	27.0527	9811
15132	SCCCCL3080A11	1013	1 1228 1335 translated	Regular	35439.9	0	45466.3	146	28	35	53.55	2942416	0	360063			14685 11330 1294 31934 7682 24264 8147 24824 33346 4420 35992 28218 20427 4500 28996 37732 24476 27043 36199 15705 38154 29644 28884 2735 1270 12588 2908 27598 35193 3611 11701 38653 1855 7388 62 16464 17963 13423	0	20	Pass1	PepFrag1	None	1763.89	TITLEVESSDTIDNVK	TITLEVESSDTIDNVK	343	16	3.59	134	4	4	2	1	2618.79	7.9676		848	3.6	b7y9y10y11	27.0527	1638	167.997	127.997	0.0033	4389	1763.89	1763.89	27.0527	9811
15132	SCCCCL3080A11	1013	1 1228 1335 translated	Regular	35439.9	0	45466.3	146	28	35	53.55	2942416	0	360063			14685 11330 1294 31934 7682 24264 8147 24824 33346 4420 35992 28218 20427 4500 28996 37732 24476 27043 36199 15705 38154 29644 28884 2735 1270 12588 2908 27598 35193 3611 11701 38653 1855 7388 62	0	21	Pass1	PepFrag1	None	765.433	MQIFVK	MQIFVK	28	6	10.1	119	3	3	2	0	2074.3	7.8664		1939	2.1	b4*y3y4y5y5*	19.7401	737	98.6441	58.6441	0.002	2627	765.432	765.43	19.7401	5894
15132	SCCCCL3080A11	1013	1 1228 1335 translated	Regular	35439.9	0	45466.3	146	28	35	53.55	2942416	0	360063			14685 11330 1294 31934 7682 24264 8147 24824 33346 4420 35992 28218 20427 4500 28996 37732 24476 27043 36199 15705 38154 29644 28884 2735 1270 12588 2908 27598 35193 3611 11701 38653 1855 7388 62	0	22	Pass1	PepFrag1	None	634.392	QIFVK	QIFVK	29	5	10.1	142	2	2	1	0	3044.53	8.033		576	1.3	y3y4	20.0536	613	87.2435	134.487	0.0007	2680	634.396	634.394	20.0536	2052
15132	SCCCCL3080A11	1013	1 1228 1335 translated	Regular	35439.9	0	45466.3	146	28	35	53.55	2942416	0	360063			14685 11330 1294 31934 7682 24264 8147 24824 33346 4420 35992 28218 20427 4500 28996 37732 24476 27043 36199 15705 38154 29644 28884 2735 1270 12588 2908 27598 35193 3611 11701 38653 1855 7388 62 16464 24818 17963 13423	0	23	Pass2	PepFrag2	None	1523.78	IQDKEGIPPDQQR	IQDKEGIPPDQQR	57	13	4.31	143	1	1	0	0	79.4934	6.4498	Missing	1350	1.9	b11°y11	41.213	1392	150.725	261.45	0.0007	9764	1523.76	1523.76	41.213	2015
15132	SCCCCL3080A11	1013	1 1228 1335 translated	Regular	35439.9	0	45466.3	146	28	35	53.55	2942416	0	360063			14685 11330 1294 31934 7682 24264 8147 24824 33346 4420 35992 28218 20427 4500 28996 37732 24476 27043 15705 38154 28884 2735 12588 2908 27598 35193 3611 11701 38653 1855 7388 16464 24818 7423 7809	0	24	Pass2	MissedCleavage	None	1763.89	QLEDGRTLADYNIQK	QLEDGRTLADYNIQK	76	15	4.31	137	0	0	0	0	173.995	6.79		589	2.9	b12*y11°	27.8805	1619	166.696	126.696	0.002	4718	1763.89	1763.89	27.8805	5752
15132	SCCCCL3080A11	1013	1 1228 1335 translated	Regular	35439.9	0	45466.3	146	28	35	53.55	2942416	0	360063			14685 11330 1294 31934 7682 24264 8147 24824 33346 4420 35992 28218 20427 4500 28996 37732 24476 27043 15705 38154 28884 2735 12588 2908 27598 35193 3611 11701 38653 1855 7388 16464 24818 7423 7809	0	25	Pass2	MissedCleavage	None	1763.89	QLEDGRTLADYNIQK	QLEDGRTLADYNIQK	152	15	4.31	138	0	0	0	0	173.995	6.79		589	2.9	b12*y11°	27.8805	1619	166.696	126.696	0.002	4718	1763.89	1763.89	27.8805	5752
15132	SCCCCL3080A11	1013	1 1228 1335 translated	Regular	35439.9	0	45466.3	146	28	35	53.55	2942416	0	360063			14685 11330 1294 31934 7682 24264 8147 24824 33346 4420 35992 28218 20427 4500 28996 37732 24476 27043 15705 38154 28884 2735 12588 2908 27598 35193 3611 11701 38653 1855 7388 16464 24818 7423 7809	0	26	Pass2	MissedCleavage	None	1763.89	QLEDGRTLADYNIQK	QLEDGRTLADYNIQK	228	15	4.31	139	0	0	0	0	173.995	6.79		589	2.9	b12*y11°	27.8805	1619	166.696	126.696	0.002	4718	1763.89	1763.89	27.8805	5752
15132	SCCCCL3080A11	1013	1 1228 1335 translated	Regular	35439.9	0	45466.3	146	28	35	53.55	2942416	0	360063			14685 11330 1294 31934 7682 24264 8147 24824 33346 4420 35992 28218 20427 4500 28996 37732 24476 27043 15705 38154 28884 2735 12588 2908 27598 35193 3611 11701 38653 1855 7388 16464 24818 7423 7809	0	27	Pass2	MissedCleavage	None	1763.89	QLEDGRTLADYNIQK	QLEDGRTLADYNIQK	304	15	4.31	140	0	0	0	0	173.995	6.79		589	2.9	b12*y11°	27.8805	1619	166.696	126.696	0.002	4718	1763.89	1763.89	27.8805	5752
15132	SCCCCL3080A11	1013	1 1228 1335 translated	Regular	35439.9	0	45466.3	146	28	35	53.55	2942416	0	360063			14685 11330 1294 31934 7682 24264 8147 24824 33346 4420 35992 28218 20427 4500 28996 37732 24476 27043 15705 38154 28884 2735 12588 2908 27598 35193 3611 11701 38653 1855 7388 16464 24818 7423 7809	0	28	Pass2	MissedCleavage	None	1763.89	QLEDGRTLADYNIQK	QLEDGRTLADYNIQK	380	15	4.31	141	0	0	0	0	173.995	6.79		589	2.9	b12*y11°	27.8805	1619	166.696	126.696	0.002	4718	1763.89	1763.89	27.8805	5752
15132	SCCCCL3080A11	1013	1 1228 1335 translated	Regular	35439.9	0	45466.3	146	28	35	53.55	2942416	0	360063			14685 11330 1294 31934 7682 24264 8147 24824 33346 4420 35992 28218 20427 4500 28996 37732 24476 27043 36199 15705 38154 28884 2735 1270 12588 2908 27598 35193 3611 11701 38653 1855 7388 16464 24818 7423 7809	0	29	Pass2	InSource	None	851.426	ADYNIQK	TLADYNIQK	84	7	6.78	477	2	2	0	0	868.588	0		784	0	b5y3	14.0376	768	101.391	162.782	0.0038	1239	851.429	851.427	14.0376	11293
15132	SCCCCL3080A11	1013	1 1228 1335 translated	Regular	35439.9	0	45466.3	146	28	35	53.55	2942416	0	360063			14685 11330 1294 31934 7682 24264 8147 24824 33346 4420 35992 28218 20427 4500 28996 37732 24476 27043 36199 15705 38154 29644 28884 2735 1270 12588 2908 27598 35193 3611 11701 38653 1855 7388 62	0	30	Pass2	InSource	None	634.392	QIFVK	MQIFVK	29	5	10.1	611	1	1	0	0	7.0244	0		561	0	y1	18.9831	613	87.2435	134.487	0.0014	2466	634.396	634.394	18.9831	4128
15132	SCCCCL3080A11	1013	1 1228 1335 translated	Regular	35439.9	0	45466.3	146	28	35	53.55	2942416	0	360063			14685 11330 1294 31934 7682 24264 8147 24824 33346 4420 35992 28218 20427 4500 28996 37732 24476 27043 36199 15705 38154 29644 28884 2735 1270 12588 2908 27598 35193 3611 11701 38653 1855 7388 62 16464 24818 17963 13423 7423 7809 2820	0	31	Pass2	InSource	None	938.578	STLHLVLR	ESTLHLVLR	92	8	11.05	607	1	1	0	0	467.212	0		745	0	b2°b4	22.2594	909	113.449	73.4494	0.0013	3262	938.579	938.577	22.2594	3706
15132	SCCCCL3080A11	1013	1 1228 1335 translated	Regular	35439.9	0	45466.3	146	28	35	53.55	2942416	0	360063			14685 11330 1294 31934 7682 24264 8147 24824 33346 4420 35992 28218 20427 4500 28996 37732 24476 27043 36199 15705 38154 29644 28884 2735 1270 12588 2908 27598 35193 3611 11701 38653 1855 7388 62 16464 24818 17963 13423 7423 7809 2820	0	32	Pass2	InSource	None	851.546	TLHLVLR	ESTLHLVLR	93	7	11.05	607	1	1	0	0	435.214	0		448	0	b3	22.2595	836	107.291	67.2911	0.0007	3263	851.547	851.545	22.2595	2160
15132	SCCCCL3080A11	1013	1 1228 1335 translated	Regular	35439.9	0	45466.3	146	28	35	53.55	2942416	0	360063			14685 11330 1294 31934 7682 24264 8147 24824 33346 4420 35992 28218 20427 4500 28996 37732 24476 27043 15705 38154 28884 2735 12588 2908 27598 35193 3611 11701 38653 1855 7388 16464 24818 7423 7809	0	33	Pass2	InSource	None	1359.62	QLEDGRTLADYN	QLEDGRTLADYNIQK	76	12	3.7	110	0	0	0	0	49.6504	0		0	0		28.3776	1246	139.993	239.985	0.0007	4933	1359.61	1359.61	28.3776	1989
15132	SCCCCL3080A11	1013	1 1228 1335 translated	Regular	35439.9	0	45466.3	146	28	35	53.55	2942416	0	360063			14685 11330 1294 31934 7682 24264 8147 24824 33346 4420 35992 28218 20427 4500 28996 37732 24476 27043 36199 15705 38154 29644 28884 2735 1270 12588 2908 27598 35193 3611 11701 38653 1855 7388 62 16464 24818 17963 13423	0	34	Pass2	InSource	None	1282.64	DKEGIPPDQQR	IQDKEGIPPDQQR	59	11	4.31	613	1	1	0	0	55.6286	0	Missing	300	0	y1	41.4961	1154	133.014	226.028	0.0006	10214	1282.64	1282.64	41.4961	1840
15132	SCCCCL3080A11	1013	1 1228 1335 translated	Regular	35439.9	0	45466.3	146	28	35	53.55	2942416	0	360063			14685 11330 1294 31934 7682 24264 8147 24824 33346 4420 35992 28218 20427 4500 28996 37732 24476 27043 36199 15705 38154 29644 28884 2735 1270 12588 2908 27598 35193 3611 11701 38653 1855 7388 62 16464 24818 17963 13423	0	35	Pass2	NeutralLoss_NH3	None	1506.75	IQDKEGIPPDQQR	IQDKEGIPPDQQR	57	13	4.31	613	0	0	0	0	73.2177	0	Missing	0	0		41.2795	1392	150.725	261.45	0.0008	9856	1506.75	1506.75	41.2795	2254
7682	SCCCCL4014E10	847	113 1279 1464 minus strand translated	Regular	34979.5	0	43601.2	142	27	34	52.32	2932605	0	359215			14685 11330 1294 15132 31934 24264 8147 24824 33346 4420 35992 28218 20427 4500 28996 37732 24476 27043 36199 15705 38154 29644 28884 2735 1270 12588 2908 27598 35193 3611 11701 38653 1855 7388 62 16464 24818 17963 13423 7423 7809 2820	1	1	Pass1	PepFrag1	None	1067.62	ESTLHLVLR	ESTLHLVLR	372	9	7.88	145	10	10	8	2	37341.4	9.116		32652	10	b3°b5b5°b6b6°b7b7°b8y3y4y5y6y7y7°y8	22.2945	1018	122.346	82.3465	0.1094	3273	1067.62	1067.62	22.2945	320822
7682	SCCCCL4014E10	847	113 1279 1464 minus strand translated	Regular	34979.5	0	43601.2	142	27	34	52.32	2932605	0	359215			14685 11330 1294 15132 31934 24264 8147 24824 33346 4420 35992 28218 20427 4500 28996 37732 24476 27043 36199 15705 38154 29644 28884 2735 1270 12588 2908 27598 35193 3611 11701 38653 1855 7388 62 16464 24818 17963 13423 7423 7809 2820	0	2	Pass1	PepFrag1	None	1067.62	ESTLHLVLR	ESTLHLVLR	68	9	7.88	150	10	10	8	2	37341.4	9.116		32652	10	b3°b5b5°b6b6°b7b7°b8y3y4y5y6y7y7°y8	22.2945	1018	122.346	82.3465	0.1094	3273	1067.62	1067.62	22.2945	320822
7682	SCCCCL4014E10	847	113 1279 1464 minus strand translated	Regular	34979.5	0	43601.2	142	27	34	52.32	2932605	0	359215			14685 11330 1294 15132 31934 24264 8147 24824 33346 4420 35992 28218 20427 4500 28996 37732 24476 27043 36199 15705 38154 29644 28884 2735 1270 12588 2908 27598 35193 3611 11701 38653 1855 7388 62 16464 24818 17963 13423 7423 7809 2820	0	3	Pass1	PepFrag1	None	1067.62	ESTLHLVLR	ESTLHLVLR	144	9	7.88	153	10	10	8	2	37341.4	9.116		32652	10	b3°b5b5°b6b6°b7b7°b8y3y4y5y6y7y7°y8	22.2945	1018	122.346	82.3465	0.1094	3273	1067.62	1067.62	22.2945	320822
7682	SCCCCL4014E10	847	113 1279 1464 minus strand translated	Regular	34979.5	0	43601.2	142	27	34	52.32	2932605	0	359215			14685 11330 1294 15132 31934 24264 8147 24824 33346 4420 35992 28218 20427 4500 28996 37732 24476 27043 36199 15705 38154 29644 28884 2735 1270 12588 2908 27598 35193 3611 11701 38653 1855 7388 62 16464 24818 17963 13423 7423 7809 2820	0	4	Pass1	PepFrag1	None	1067.62	ESTLHLVLR	ESTLHLVLR	220	9	7.88	157	10	10	8	2	37341.4	9.116		32652	10	b3°b5b5°b6b6°b7b7°b8y3y4y5y6y7y7°y8	22.2945	1018	122.346	82.3465	0.1094	3273	1067.62	1067.62	22.2945	320822
7682	SCCCCL4014E10	847	113 1279 1464 minus strand translated	Regular	34979.5	0	43601.2	142	27	34	52.32	2932605	0	359215			14685 11330 1294 15132 31934 24264 8147 24824 33346 4420 35992 28218 20427 4500 28996 37732 24476 27043 36199 15705 38154 29644 28884 2735 1270 12588 2908 27598 35193 3611 11701 38653 1855 7388 62 16464 24818 17963 13423 7423 7809 2820	0	5	Pass1	PepFrag1	None	1067.62	ESTLHLVLR	ESTLHLVLR	296	9	7.88	161	10	10	8	2	37341.4	9.116		32652	10	b3°b5b5°b6b6°b7b7°b8y3y4y5y6y7y7°y8	22.2945	1018	122.346	82.3465	0.1094	3273	1067.62	1067.62	22.2945	320822
7682	SCCCCL4014E10	847	113 1279 1464 minus strand translated	Regular	34979.5	0	43601.2	142	27	34	52.32	2932605	0	359215			14685 11330 1294 15132 31934 24264 8147 24824 33346 4420 35992 28218 20427 4500 28996 37732 24476 27043 36199 15705 38154 29644 28884 2735 1270 12588 2908 27598 35193 3611 11701 38653 1855 7388 62 24818 17963 13423 7423 7809 2820	0	6	Pass1	PepFrag1	None	1067.62	ESTLHLVLR	ESTLHLVLR	68	9	7.88	149	8	8	5	1	21615.1	8.8786		16101	7.8	b3°b5b5°b6°b7b7°y3y4y5y6y7y8	22.5624	1018	122.346	82.3465	0.0488	3353	1067.62	1067.62	22.5624	143123
7682	SCCCCL4014E10	847	113 1279 1464 minus strand translated	Regular	34979.5	0	43601.2	142	27	34	52.32	2932605	0	359215			14685 11330 1294 15132 31934 24264 8147 24824 33346 4420 35992 28218 20427 4500 28996 37732 24476 27043 36199 15705 38154 29644 28884 2735 1270 12588 2908 27598 35193 3611 11701 38653 1855 7388 62 24818 17963 13423 7423 7809 2820	0	7	Pass1	PepFrag1	None	1067.62	ESTLHLVLR	ESTLHLVLR	144	9	7.88	152	8	8	5	1	21615.1	8.8786		16101	7.8	b3°b5b5°b6°b7b7°y3y4y5y6y7y8	22.5624	1018	122.346	82.3465	0.0488	3353	1067.62	1067.62	22.5624	143123
7682	SCCCCL4014E10	847	113 1279 1464 minus strand translated	Regular	34979.5	0	43601.2	142	27	34	52.32	2932605	0	359215			14685 11330 1294 15132 31934 24264 8147 24824 33346 4420 35992 28218 20427 4500 28996 37732 24476 27043 36199 15705 38154 29644 28884 2735 1270 12588 2908 27598 35193 3611 11701 38653 1855 7388 62 24818 17963 13423 7423 7809 2820	0	8	Pass1	PepFrag1	None	1067.62	ESTLHLVLR	ESTLHLVLR	220	9	7.88	156	8	8	5	1	21615.1	8.8786		16101	7.8	b3°b5b5°b6°b7b7°y3y4y5y6y7y8	22.5624	1018	122.346	82.3465	0.0488	3353	1067.62	1067.62	22.5624	143123
7682	SCCCCL4014E10	847	113 1279 1464 minus strand translated	Regular	34979.5	0	43601.2	142	27	34	52.32	2932605	0	359215			14685 11330 1294 15132 31934 24264 8147 24824 33346 4420 35992 28218 20427 4500 28996 37732 24476 27043 36199 15705 38154 29644 28884 2735 1270 12588 2908 27598 35193 3611 11701 38653 1855 7388 62 24818 17963 13423 7423 7809 2820	0	9	Pass1	PepFrag1	None	1067.62	ESTLHLVLR	ESTLHLVLR	296	9	7.88	160	8	8	5	1	21615.1	8.8786		16101	7.8	b3°b5b5°b6°b7b7°y3y4y5y6y7y8	22.5624	1018	122.346	82.3465	0.0488	3353	1067.62	1067.62	22.5624	143123
7682	SCCCCL4014E10	847	113 1279 1464 minus strand translated	Regular	34979.5	0	43601.2	142	27	34	52.32	2932605	0	359215			14685 11330 1294 15132 31934 24264 8147 24824 33346 4420 35992 28218 20427 4500 28996 37732 24476 27043 36199 15705 38154 29644 28884 2735 1270 12588 2908 27598 35193 3611 11701 38653 1855 7388 62 24818 17963 13423 7423 7809 2820	0	10	Pass1	PepFrag1	None	1067.62	ESTLHLVLR	ESTLHLVLR	372	9	7.88	163	8	8	5	1	21615.1	8.8786		16101	7.8	b3°b5b5°b6°b7b7°y3y4y5y6y7y8	22.5624	1018	122.346	82.3465	0.0488	3353	1067.62	1067.62	22.5624	143123
7682	SCCCCL4014E10	847	113 1279 1464 minus strand translated	Regular	34979.5	0	43601.2	142	27	34	52.32	2932605	0	359215			14685 11330 1294 15132 31934 24264 8147 24824 33346 4420 35992 28218 20427 4500 28996 37732 24476 27043 36199 15705 38154 28884 2735 1270 12588 2908 27598 35193 3611 11701 38653 1855 7388 16464 24818 7423 7809	0	11	Pass1	PepFrag1	None	1065.56	TLADYNIQK	TLADYNIQK	135	9	6.78	144	4	4	3	0	3831.15	8.1271		20354	6.8	y4y5y6y7	14.0872	985	119.688	79.688	0.0346	1252	1065.56	1065.56	14.0872	101509
7682	SCCCCL4014E10	847	113 1279 1464 minus strand translated	Regular	34979.5	0	43601.2	142	27	34	52.32	2932605	0	359215			14685 11330 1294 15132 31934 24264 8147 24824 33346 4420 35992 28218 20427 4500 28996 37732 24476 27043 36199 15705 38154 28884 2735 1270 12588 2908 27598 35193 3611 11701 38653 1855 7388 16464 24818 7423 7809	0	12	Pass1	PepFrag1	None	1065.56	TLADYNIQK	TLADYNIQK	59	9	6.78	148	5	5	3	0	3862.43	8.1307		20514	6.8	b7y4y5y6y7	14.0872	985	119.688	79.688	0.0346	1252	1065.56	1065.56	14.0872	101509
7682	SCCCCL4014E10	847	113 1279 1464 minus strand translated	Regular	34979.5	0	43601.2	142	27	34	52.32	2932605	0	359215			14685 11330 1294 15132 31934 24264 8147 24824 33346 4420 35992 28218 20427 4500 28996 37732 24476 27043 36199 15705 38154 28884 2735 1270 12588 2908 27598 35193 3611 11701 38653 1855 7388 16464 24818 7423 7809	0	13	Pass1	PepFrag1	None	1065.56	TLADYNIQK	TLADYNIQK	211	9	6.78	155	5	5	3	0	3862.43	8.1307		20514	6.8	b7y4y5y6y7	14.0872	985	119.688	79.688	0.0346	1252	1065.56	1065.56	14.0872	101509
7682	SCCCCL4014E10	847	113 1279 1464 minus strand translated	Regular	34979.5	0	43601.2	142	27	34	52.32	2932605	0	359215			14685 11330 1294 15132 31934 24264 8147 24824 33346 4420 35992 28218 20427 4500 28996 37732 24476 27043 36199 15705 38154 28884 2735 1270 12588 2908 27598 35193 3611 11701 38653 1855 7388 16464 24818 7423 7809	0	14	Pass1	PepFrag1	None	1065.56	TLADYNIQK	TLADYNIQK	287	9	6.78	159	5	5	3	0	3862.43	8.1307		20514	6.8	b7y4y5y6y7	14.0872	985	119.688	79.688	0.0346	1252	1065.56	1065.56	14.0872	101509
7682	SCCCCL4014E10	847	113 1279 1464 minus strand translated	Regular	34979.5	0	43601.2	142	27	34	52.32	2932605	0	359215			14685 11330 1294 15132 31934 24264 8147 24824 33346 4420 35992 28218 20427 4500 28996 37732 24476 27043 36199 15705 38154 28884 2735 1270 12588 2908 27598 35193 3611 11701 38653 1855 7388 16464 24818 7423 7809	0	15	Pass1	PepFrag1	None	1065.56	TLADYNIQK	TLADYNIQK	363	9	6.78	162	5	5	3	0	3862.43	8.1307		20514	6.8	b7y4y5y6y7	14.0872	985	119.688	79.688	0.0346	1252	1065.56	1065.56	14.0872	101509
7682	SCCCCL4014E10	847	113 1279 1464 minus strand translated	Regular	34979.5	0	43601.2	142	27	34	52.32	2932605	0	359215			14685 11330 1294 15132 31934 24264 8147 24824 33346 4420 35992 28218 20427 4500 28996 37732 24476 27043 36199 15705 38154 29644 28884 2735 1270 12588 2908 27598 35193 3611 11701 38653 1855 7388 62 16464 17963 13423	0	16	Pass1	PepFrag1	None	1763.89	TITLEVESSDTIDNVK	TITLEVESSDTIDNVK	320	16	3.59	146	4	4	2	1	2618.79	7.9619		848	3.6	b7y9y10y11	27.0527	1638	167.997	127.997	0.0033	4389	1763.89	1763.89	27.0527	9811
7682	SCCCCL4014E10	847	113 1279 1464 minus strand translated	Regular	34979.5	0	43601.2	142	27	34	52.32	2932605	0	359215			14685 11330 1294 15132 31934 24264 8147 24824 33346 4420 35992 28218 20427 4500 28996 37732 24476 27043 36199 15705 38154 29644 28884 2735 1270 12588 2908 27598 35193 3611 11701 38653 1855 7388 62 16464 17963 13423	0	17	Pass1	PepFrag1	None	1763.89	TITLEVESSDTIDNVK	TITLEVESSDTIDNVK	92	16	3.59	151	4	4	2	1	2618.79	7.9619		848	3.6	b7y9y10y11	27.0527	1638	167.997	127.997	0.0033	4389	1763.89	1763.89	27.0527	9811
7682	SCCCCL4014E10	847	113 1279 1464 minus strand translated	Regular	34979.5	0	43601.2	142	27	34	52.32	2932605	0	359215			14685 11330 1294 15132 31934 24264 8147 24824 33346 4420 35992 28218 20427 4500 28996 37732 24476 27043 36199 15705 38154 29644 28884 2735 1270 12588 2908 27598 35193 3611 11701 38653 1855 7388 62 16464 17963 13423	0	18	Pass1	PepFrag1	None	1763.89	TITLEVESSDTIDNVK	TITLEVESSDTIDNVK	168	16	3.59	154	4	4	2	1	2618.79	7.9619		848	3.6	b7y9y10y11	27.0527	1638	167.997	127.997	0.0033	4389	1763.89	1763.89	27.0527	9811
7682	SCCCCL4014E10	847	113 1279 1464 minus strand translated	Regular	34979.5	0	43601.2	142	27	34	52.32	2932605	0	359215			14685 11330 1294 15132 31934 24264 8147 24824 33346 4420 35992 28218 20427 4500 28996 37732 24476 27043 36199 15705 38154 29644 28884 2735 1270 12588 2908 27598 35193 3611 11701 38653 1855 7388 62 16464 17963 13423	0	19	Pass1	PepFrag1	None	1763.89	TITLEVESSDTIDNVK	TITLEVESSDTIDNVK	244	16	3.59	158	4	4	2	1	2618.79	7.9619		848	3.6	b7y9y10y11	27.0527	1638	167.997	127.997	0.0033	4389	1763.89	1763.89	27.0527	9811
7682	SCCCCL4014E10	847	113 1279 1464 minus strand translated	Regular	34979.5	0	43601.2	142	27	34	52.32	2932605	0	359215			14685 11330 1294 15132 31934 24264 8147 24824 33346 4420 35992 28218 20427 4500 28996 37732 24476 27043 36199 15705 38154 29644 28884 2735 1270 12588 2908 27598 35193 3611 11701 38653 1855 7388 62	0	20	Pass1	PepFrag1	None	765.433	MQIFVK	MQIFVK	5	6	10.1	147	3	3	2	0	2074.3	7.8607		1939	2.1	b4*y3y4y5y5*	19.7401	737	98.6441	58.6441	0.002	2627	765.432	765.43	19.7401	5894
7682	SCCCCL4014E10	847	113 1279 1464 minus strand translated	Regular	34979.5	0	43601.2	142	27	34	52.32	2932605	0	359215			14685 11330 1294 15132 31934 24264 8147 24824 33346 4420 35992 28218 20427 4500 28996 37732 24476 27043 36199 15705 38154 29644 28884 2735 1270 12588 2908 27598 35193 3611 11701 38653 1855 7388 62	0	21	Pass1	PepFrag1	None	634.392	QIFVK	QIFVK	6	5	10.1	169	2	2	1	0	3044.53	8.0273		576	1.3	y3y4	20.0536	613	87.2435	134.487	0.0007	2680	634.396	634.394	20.0536	2052
7682	SCCCCL4014E10	847	113 1279 1464 minus strand translated	Regular	34979.5	0	43601.2	142	27	34	52.32	2932605	0	359215			14685 11330 1294 15132 31934 24264 8147 24824 33346 4420 35992 28218 20427 4500 28996 37732 24476 27043 36199 15705 38154 29644 28884 2735 1270 12588 2908 27598 35193 3611 11701 38653 1855 7388 62 16464 24818 17963 13423	0	22	Pass2	PepFrag2	None	1523.78	IQDKEGIPPDQQR	IQDKEGIPPDQQR	34	13	4.31	170	1	1	0	0	79.4934	6.4441	Missing	1350	1.9	b11°y11	41.213	1392	150.725	261.45	0.0007	9764	1523.76	1523.76	41.213	2015
7682	SCCCCL4014E10	847	113 1279 1464 minus strand translated	Regular	34979.5	0	43601.2	142	27	34	52.32	2932605	0	359215			14685 11330 1294 15132 31934 24264 8147 24824 33346 4420 35992 28218 20427 4500 28996 37732 24476 27043 15705 38154 28884 2735 12588 2908 27598 35193 3611 11701 38653 1855 7388 16464 24818 7423 7809	0	23	Pass2	MissedCleavage	None	1763.89	QLEDGRTLADYNIQK	QLEDGRTLADYNIQK	53	15	4.31	164	0	0	0	0	173.995	6.7844		589	2.9	b12*y11°	27.8805	1619	166.696	126.696	0.002	4718	1763.89	1763.89	27.8805	5752
7682	SCCCCL4014E10	847	113 1279 1464 minus strand translated	Regular	34979.5	0	43601.2	142	27	34	52.32	2932605	0	359215			14685 11330 1294 15132 31934 24264 8147 24824 33346 4420 35992 28218 20427 4500 28996 37732 24476 27043 15705 38154 28884 2735 12588 2908 27598 35193 3611 11701 38653 1855 7388 16464 24818 7423 7809	0	24	Pass2	MissedCleavage	None	1763.89	QLEDGRTLADYNIQK	QLEDGRTLADYNIQK	129	15	4.31	165	0	0	0	0	173.995	6.7844		589	2.9	b12*y11°	27.8805	1619	166.696	126.696	0.002	4718	1763.89	1763.89	27.8805	5752
7682	SCCCCL4014E10	847	113 1279 1464 minus strand translated	Regular	34979.5	0	43601.2	142	27	34	52.32	2932605	0	359215			14685 11330 1294 15132 31934 24264 8147 24824 33346 4420 35992 28218 20427 4500 28996 37732 24476 27043 15705 38154 28884 2735 12588 2908 27598 35193 3611 11701 38653 1855 7388 16464 24818 7423 7809	0	25	Pass2	MissedCleavage	None	1763.89	QLEDGRTLADYNIQK	QLEDGRTLADYNIQK	205	15	4.31	166	0	0	0	0	173.995	6.7844		589	2.9	b12*y11°	27.8805	1619	166.696	126.696	0.002	4718	1763.89	1763.89	27.8805	5752
7682	SCCCCL4014E10	847	113 1279 1464 minus strand translated	Regular	34979.5	0	43601.2	142	27	34	52.32	2932605	0	359215			14685 11330 1294 15132 31934 24264 8147 24824 33346 4420 35992 28218 20427 4500 28996 37732 24476 27043 15705 38154 28884 2735 12588 2908 27598 35193 3611 11701 38653 1855 7388 16464 24818 7423 7809	0	26	Pass2	MissedCleavage	None	1763.89	QLEDGRTLADYNIQK	QLEDGRTLADYNIQK	281	15	4.31	167	0	0	0	0	173.995	6.7844		589	2.9	b12*y11°	27.8805	1619	166.696	126.696	0.002	4718	1763.89	1763.89	27.8805	5752
7682	SCCCCL4014E10	847	113 1279 1464 minus strand translated	Regular	34979.5	0	43601.2	142	27	34	52.32	2932605	0	359215			14685 11330 1294 15132 31934 24264 8147 24824 33346 4420 35992 28218 20427 4500 28996 37732 24476 27043 15705 38154 28884 2735 12588 2908 27598 35193 3611 11701 38653 1855 7388 16464 24818 7423 7809	0	27	Pass2	MissedCleavage	None	1763.89	QLEDGRTLADYNIQK	QLEDGRTLADYNIQK	357	15	4.31	168	0	0	0	0	173.995	6.7844		589	2.9	b12*y11°	27.8805	1619	166.696	126.696	0.002	4718	1763.89	1763.89	27.8805	5752
7682	SCCCCL4014E10	847	113 1279 1464 minus strand translated	Regular	34979.5	0	43601.2	142	27	34	52.32	2932605	0	359215			14685 11330 1294 15132 31934 24264 8147 24824 33346 4420 35992 28218 20427 4500 28996 37732 24476 27043 36199 15705 38154 28884 2735 1270 12588 2908 27598 35193 3611 11701 38653 1855 7388 16464 24818 7423 7809	0	28	Pass2	InSource	None	851.426	ADYNIQK	TLADYNIQK	61	7	6.78	477	2	2	0	0	868.588	0		784	0	b5y3	14.0376	768	101.391	162.782	0.0039	1239	851.429	851.427	14.0376	11293
7682	SCCCCL4014E10	847	113 1279 1464 minus strand translated	Regular	34979.5	0	43601.2	142	27	34	52.32	2932605	0	359215			14685 11330 1294 15132 31934 24264 8147 24824 33346 4420 35992 28218 20427 4500 28996 37732 24476 27043 36199 15705 38154 29644 28884 2735 1270 12588 2908 27598 35193 3611 11701 38653 1855 7388 62	0	29	Pass2	InSource	None	634.392	QIFVK	MQIFVK	6	5	10.1	611	1	1	0	0	7.0244	0		561	0	y1	18.9831	613	87.2435	134.487	0.0014	2466	634.396	634.394	18.9831	4128
7682	SCCCCL4014E10	847	113 1279 1464 minus strand translated	Regular	34979.5	0	43601.2	142	27	34	52.32	2932605	0	359215			14685 11330 1294 15132 31934 24264 8147 24824 33346 4420 35992 28218 20427 4500 28996 37732 24476 27043 36199 15705 38154 29644 28884 2735 1270 12588 2908 27598 35193 3611 11701 38653 1855 7388 62 16464 24818 17963 13423 7423 7809 2820	0	30	Pass2	InSource	None	938.578	STLHLVLR	ESTLHLVLR	69	8	11.05	607	1	1	0	0	467.212	0		745	0	b2°b4	22.2594	909	113.449	73.4494	0.0013	3262	938.579	938.577	22.2594	3706
7682	SCCCCL4014E10	847	113 1279 1464 minus strand translated	Regular	34979.5	0	43601.2	142	27	34	52.32	2932605	0	359215			14685 11330 1294 15132 31934 24264 8147 24824 33346 4420 35992 28218 20427 4500 28996 37732 24476 27043 36199 15705 38154 29644 28884 2735 1270 12588 2908 27598 35193 3611 11701 38653 1855 7388 62 16464 24818 17963 13423 7423 7809 2820	0	31	Pass2	InSource	None	851.546	TLHLVLR	ESTLHLVLR	70	7	11.05	607	1	1	0	0	435.214	0		448	0	b3	22.2595	836	107.291	67.2911	0.0007	3263	851.547	851.545	22.2595	2160
7682	SCCCCL4014E10	847	113 1279 1464 minus strand translated	Regular	34979.5	0	43601.2	142	27	34	52.32	2932605	0	359215			14685 11330 1294 15132 31934 24264 8147 24824 33346 4420 35992 28218 20427 4500 28996 37732 24476 27043 15705 38154 28884 2735 12588 2908 27598 35193 3611 11701 38653 1855 7388 16464 24818 7423 7809	0	32	Pass2	InSource	None	1359.62	QLEDGRTLADYN	QLEDGRTLADYNIQK	53	12	3.7	110	0	0	0	0	49.6504	0		0	0		28.3776	1246	139.993	239.985	0.0007	4933	1359.61	1359.61	28.3776	1989
7682	SCCCCL4014E10	847	113 1279 1464 minus strand translated	Regular	34979.5	0	43601.2	142	27	34	52.32	2932605	0	359215			14685 11330 1294 15132 31934 24264 8147 24824 33346 4420 35992 28218 20427 4500 28996 37732 24476 27043 36199 15705 38154 29644 28884 2735 1270 12588 2908 27598 35193 3611 11701 38653 1855 7388 62 16464 24818 17963 13423	0	33	Pass2	InSource	None	1282.64	DKEGIPPDQQR	IQDKEGIPPDQQR	36	11	4.31	613	1	1	0	0	55.6286	0	Missing	300	0	y1	41.4961	1154	133.014	226.028	0.0006	10214	1282.64	1282.64	41.4961	1840
7682	SCCCCL4014E10	847	113 1279 1464 minus strand translated	Regular	34979.5	0	43601.2	142	27	34	52.32	2932605	0	359215			14685 11330 1294 15132 31934 24264 8147 24824 33346 4420 35992 28218 20427 4500 28996 37732 24476 27043 36199 15705 38154 29644 28884 2735 1270 12588 2908 27598 35193 3611 11701 38653 1855 7388 62 16464 24818 17963 13423	0	34	Pass2	NeutralLoss_NH3	None	1506.75	IQDKEGIPPDQQR	IQDKEGIPPDQQR	34	13	4.31	613	0	0	0	0	73.2177	0	Missing	0	0		41.2795	1392	150.725	261.45	0.0008	9856	1506.75	1506.75	41.2795	2254
31934	SCBFLR1026D07	805	173 1363 1569 translated	Regular	34979.5	0	44299.8	145	28	35	56.57	2939892	0	361831			14685 11330 1294 15132 7682 24264 8147 24824 33346 4420 35992 28218 20427 4500 28996 37732 24476 27043 36199 15705 38154 29644 28884 2735 1270 12588 2908 27598 35193 3611 11701 38653 1855 7388 62 16464 24818 17963 13423 7423 7809 2820	1	1	Pass1	PepFrag1	None	1067.62	ESTLHLVLR	ESTLHLVLR	230	9	7.88	172	10	10	8	2	37341.4	9.116		32652	10	b3°b5b5°b6b6°b7b7°b8y3y4y5y6y7y7°y8	22.2945	1018	122.346	82.3465	0.1091	3273	1067.62	1067.62	22.2945	320822
31934	SCBFLR1026D07	805	173 1363 1569 translated	Regular	34979.5	0	44299.8	145	28	35	56.57	2939892	0	361831			14685 11330 1294 15132 7682 24264 8147 24824 33346 4420 35992 28218 20427 4500 28996 37732 24476 27043 36199 15705 38154 29644 28884 2735 1270 12588 2908 27598 35193 3611 11701 38653 1855 7388 62 16464 24818 17963 13423 7423 7809 2820	0	2	Pass1	PepFrag1	None	1067.62	ESTLHLVLR	ESTLHLVLR	78	9	7.88	177	10	10	8	2	37341.4	9.116		32652	10	b3°b5b5°b6b6°b7b7°b8y3y4y5y6y7y7°y8	22.2945	1018	122.346	82.3465	0.1091	3273	1067.62	1067.62	22.2945	320822
31934	SCBFLR1026D07	805	173 1363 1569 translated	Regular	34979.5	0	44299.8	145	28	35	56.57	2939892	0	361831			14685 11330 1294 15132 7682 24264 8147 24824 33346 4420 35992 28218 20427 4500 28996 37732 24476 27043 36199 15705 38154 29644 28884 2735 1270 12588 2908 27598 35193 3611 11701 38653 1855 7388 62 16464 24818 17963 13423 7423 7809 2820	0	3	Pass1	PepFrag1	None	1067.62	ESTLHLVLR	ESTLHLVLR	154	9	7.88	179	10	10	8	2	37341.4	9.116		32652	10	b3°b5b5°b6b6°b7b7°b8y3y4y5y6y7y7°y8	22.2945	1018	122.346	82.3465	0.1091	3273	1067.62	1067.62	22.2945	320822
31934	SCBFLR1026D07	805	173 1363 1569 translated	Regular	34979.5	0	44299.8	145	28	35	56.57	2939892	0	361831			14685 11330 1294 15132 7682 24264 8147 24824 33346 4420 35992 28218 20427 4500 28996 37732 24476 27043 36199 15705 38154 29644 28884 2735 1270 12588 2908 27598 35193 3611 11701 38653 1855 7388 62 16464 24818 17963 13423 7423 7809 2820	0	4	Pass1	PepFrag1	None	1067.62	ESTLHLVLR	ESTLHLVLR	306	9	7.88	186	10	10	8	2	37341.4	9.116		32652	10	b3°b5b5°b6b6°b7b7°b8y3y4y5y6y7y7°y8	22.2945	1018	122.346	82.3465	0.1091	3273	1067.62	1067.62	22.2945	320822
31934	SCBFLR1026D07	805	173 1363 1569 translated	Regular	34979.5	0	44299.8	145	28	35	56.57	2939892	0	361831			14685 11330 1294 15132 7682 24264 8147 24824 33346 4420 35992 28218 20427 4500 28996 37732 24476 27043 36199 15705 38154 29644 28884 2735 1270 12588 2908 27598 35193 3611 11701 38653 1855 7388 62 16464 24818 17963 13423 7423 7809 2820	0	5	Pass1	PepFrag1	None	1067.62	ESTLHLVLR	ESTLHLVLR	382	9	7.88	190	10	10	8	2	37341.4	9.116		32652	10	b3°b5b5°b6b6°b7b7°b8y3y4y5y6y7y7°y8	22.2945	1018	122.346	82.3465	0.1091	3273	1067.62	1067.62	22.2945	320822
31934	SCBFLR1026D07	805	173 1363 1569 translated	Regular	34979.5	0	44299.8	145	28	35	56.57	2939892	0	361831			14685 11330 1294 15132 7682 24264 8147 24824 33346 4420 35992 28218 20427 4500 28996 37732 24476 27043 36199 15705 38154 29644 28884 2735 1270 12588 2908 27598 35193 3611 11701 38653 1855 7388 62 24818 17963 13423 7423 7809 2820	0	6	Pass1	PepFrag1	None	1067.62	ESTLHLVLR	ESTLHLVLR	78	9	7.88	176	8	8	5	1	21615.1	8.8786		16101	7.8	b3°b5b5°b6°b7b7°y3y4y5y6y7y8	22.5624	1018	122.346	82.3465	0.0487	3353	1067.62	1067.62	22.5624	143123
31934	SCBFLR1026D07	805	173 1363 1569 translated	Regular	34979.5	0	44299.8	145	28	35	56.57	2939892	0	361831			14685 11330 1294 15132 7682 24264 8147 24824 33346 4420 35992 28218 20427 4500 28996 37732 24476 27043 36199 15705 38154 29644 28884 2735 1270 12588 2908 27598 35193 3611 11701 38653 1855 7388 62 24818 17963 13423 7423 7809 2820	0	7	Pass1	PepFrag1	None	1067.62	ESTLHLVLR	ESTLHLVLR	154	9	7.88	178	8	8	5	1	21615.1	8.8786		16101	7.8	b3°b5b5°b6°b7b7°y3y4y5y6y7y8	22.5624	1018	122.346	82.3465	0.0487	3353	1067.62	1067.62	22.5624	143123
31934	SCBFLR1026D07	805	173 1363 1569 translated	Regular	34979.5	0	44299.8	145	28	35	56.57	2939892	0	361831			14685 11330 1294 15132 7682 24264 8147 24824 33346 4420 35992 28218 20427 4500 28996 37732 24476 27043 36199 15705 38154 29644 28884 2735 1270 12588 2908 27598 35193 3611 11701 38653 1855 7388 62 24818 17963 13423 7423 7809 2820	0	8	Pass1	PepFrag1	None	1067.62	ESTLHLVLR	ESTLHLVLR	230	9	7.88	182	8	8	5	1	21615.1	8.8786		16101	7.8	b3°b5b5°b6°b7b7°y3y4y5y6y7y8	22.5624	1018	122.346	82.3465	0.0487	3353	1067.62	1067.62	22.5624	143123
31934	SCBFLR1026D07	805	173 1363 1569 translated	Regular	34979.5	0	44299.8	145	28	35	56.57	2939892	0	361831			14685 11330 1294 15132 7682 24264 8147 24824 33346 4420 35992 28218 20427 4500 28996 37732 24476 27043 36199 15705 38154 29644 28884 2735 1270 12588 2908 27598 35193 3611 11701 38653 1855 7388 62 24818 17963 13423 7423 7809 2820	0	9	Pass1	PepFrag1	None	1067.62	ESTLHLVLR	ESTLHLVLR	306	9	7.88	185	8	8	5	1	21615.1	8.8786		16101	7.8	b3°b5b5°b6°b7b7°y3y4y5y6y7y8	22.5624	1018	122.346	82.3465	0.0487	3353	1067.62	1067.62	22.5624	143123
31934	SCBFLR1026D07	805	173 1363 1569 translated	Regular	34979.5	0	44299.8	145	28	35	56.57	2939892	0	361831			14685 11330 1294 15132 7682 24264 8147 24824 33346 4420 35992 28218 20427 4500 28996 37732 24476 27043 36199 15705 38154 29644 28884 2735 1270 12588 2908 27598 35193 3611 11701 38653 1855 7388 62 24818 17963 13423 7423 7809 2820	0	10	Pass1	PepFrag1	None	1067.62	ESTLHLVLR	ESTLHLVLR	382	9	7.88	189	8	8	5	1	21615.1	8.8786		16101	7.8	b3°b5b5°b6°b7b7°y3y4y5y6y7y8	22.5624	1018	122.346	82.3465	0.0487	3353	1067.62	1067.62	22.5624	143123
31934	SCBFLR1026D07	805	173 1363 1569 translated	Regular	34979.5	0	44299.8	145	28	35	56.57	2939892	0	361831			14685 11330 1294 15132 7682 24264 8147 24824 33346 4420 35992 28218 20427 4500 28996 37732 24476 27043 36199 15705 38154 28884 2735 1270 12588 2908 27598 35193 3611 11701 38653 1855 7388 16464 24818 7423 7809	0	11	Pass1	PepFrag1	None	1065.56	TLADYNIQK	TLADYNIQK	145	9	6.78	171	4	4	3	0	3831.15	8.1271		20354	6.8	y4y5y6y7	14.0872	985	119.688	79.688	0.0345	1252	1065.56	1065.56	14.0872	101509
31934	SCBFLR1026D07	805	173 1363 1569 translated	Regular	34979.5	0	44299.8	145	28	35	56.57	2939892	0	361831			14685 11330 1294 15132 7682 24264 8147 24824 33346 4420 35992 28218 20427 4500 28996 37732 24476 27043 36199 15705 38154 28884 2735 1270 12588 2908 27598 35193 3611 11701 38653 1855 7388 16464 24818 7423 7809	0	12	Pass1	PepFrag1	None	1065.56	TLADYNIQK	TLADYNIQK	69	9	6.78	175	5	5	3	0	3862.43	8.1307		20514	6.8	b7y4y5y6y7	14.0872	985	119.688	79.688	0.0345	1252	1065.56	1065.56	14.0872	101509
31934	SCBFLR1026D07	805	173 1363 1569 translated	Regular	34979.5	0	44299.8	145	28	35	56.57	2939892	0	361831			14685 11330 1294 15132 7682 24264 8147 24824 33346 4420 35992 28218 20427 4500 28996 37732 24476 27043 36199 15705 38154 28884 2735 1270 12588 2908 27598 35193 3611 11701 38653 1855 7388 16464 24818 7423 7809	0	13	Pass1	PepFrag1	None	1065.56	TLADYNIQK	TLADYNIQK	221	9	6.78	181	5	5	3	0	3862.43	8.1307		20514	6.8	b7y4y5y6y7	14.0872	985	119.688	79.688	0.0345	1252	1065.56	1065.56	14.0872	101509
31934	SCBFLR1026D07	805	173 1363 1569 translated	Regular	34979.5	0	44299.8	145	28	35	56.57	2939892	0	361831			14685 11330 1294 15132 7682 24264 8147 24824 33346 4420 35992 28218 20427 4500 28996 37732 24476 27043 36199 15705 38154 28884 2735 1270 12588 2908 27598 35193 3611 11701 38653 1855 7388 16464 24818 7423 7809	0	14	Pass1	PepFrag1	None	1065.56	TLADYNIQK	TLADYNIQK	297	9	6.78	184	5	5	3	0	3862.43	8.1307		20514	6.8	b7y4y5y6y7	14.0872	985	119.688	79.688	0.0345	1252	1065.56	1065.56	14.0872	101509
31934	SCBFLR1026D07	805	173 1363 1569 translated	Regular	34979.5	0	44299.8	145	28	35	56.57	2939892	0	361831			14685 11330 1294 15132 7682 24264 8147 24824 33346 4420 35992 28218 20427 4500 28996 37732 24476 27043 36199 15705 38154 28884 2735 1270 12588 2908 27598 35193 3611 11701 38653 1855 7388 16464 24818 7423 7809	0	15	Pass1	PepFrag1	None	1065.56	TLADYNIQK	TLADYNIQK	373	9	6.78	188	5	5	3	0	3862.43	8.1307		20514	6.8	b7y4y5y6y7	14.0872	985	119.688	79.688	0.0345	1252	1065.56	1065.56	14.0872	101509
31934	SCBFLR1026D07	805	173 1363 1569 translated	Regular	34979.5	0	44299.8	145	28	35	56.57	2939892	0	361831			14685 11330 1294 15132 7682 24264 8147 24824 33346 4420 35992 28218 20427 4500 28996 37732 24476 27043 36199 15705 38154 29644 28884 2735 1270 12588 2908 27598 35193 3611 11701 38653 1855 7388 62 16464 17963 13423	0	16	Pass1	PepFrag1	None	1763.89	TITLEVESSDTIDNVK	TITLEVESSDTIDNVK	26	16	3.59	173	4	4	2	1	2618.79	7.9619		848	3.6	b7y9y10y11	27.0527	1638	167.997	127.997	0.0033	4389	1763.89	1763.89	27.0527	9811
31934	SCBFLR1026D07	805	173 1363 1569 translated	Regular	34979.5	0	44299.8	145	28	35	56.57	2939892	0	361831			14685 11330 1294 15132 7682 24264 8147 24824 33346 4420 35992 28218 20427 4500 28996 37732 24476 27043 36199 15705 38154 29644 28884 2735 1270 12588 2908 27598 35193 3611 11701 38653 1855 7388 62 16464 17963 13423	0	17	Pass1	PepFrag1	None	1763.89	TITLEVESSDTIDNVK	TITLEVESSDTIDNVK	178	16	3.59	180	4	4	2	1	2618.79	7.9619		848	3.6	b7y9y10y11	27.0527	1638	167.997	127.997	0.0033	4389	1763.89	1763.89	27.0527	9811
31934	SCBFLR1026D07	805	173 1363 1569 translated	Regular	34979.5	0	44299.8	145	28	35	56.57	2939892	0	361831			14685 11330 1294 15132 7682 24264 8147 24824 33346 4420 35992 28218 20427 4500 28996 37732 24476 27043 36199 15705 38154 29644 28884 2735 1270 12588 2908 27598 35193 3611 11701 38653 1855 7388 62 16464 17963 13423	0	18	Pass1	PepFrag1	None	1763.89	TITLEVESSDTIDNVK	TITLEVESSDTIDNVK	254	16	3.59	183	4	4	2	1	2618.79	7.9619		848	3.6	b7y9y10y11	27.0527	1638	167.997	127.997	0.0033	4389	1763.89	1763.89	27.0527	9811
31934	SCBFLR1026D07	805	173 1363 1569 translated	Regular	34979.5	0	44299.8	145	28	35	56.57	2939892	0	361831			14685 11330 1294 15132 7682 24264 8147 24824 33346 4420 35992 28218 20427 4500 28996 37732 24476 27043 36199 15705 38154 29644 28884 2735 1270 12588 2908 27598 35193 3611 11701 38653 1855 7388 62 16464 17963 13423	0	19	Pass1	PepFrag1	None	1763.89	TITLEVESSDTIDNVK	TITLEVESSDTIDNVK	330	16	3.59	187	4	4	2	1	2618.79	7.9619		848	3.6	b7y9y10y11	27.0527	1638	167.997	127.997	0.0033	4389	1763.89	1763.89	27.0527	9811
31934	SCBFLR1026D07	805	173 1363 1569 translated	Regular	34979.5	0	44299.8	145	28	35	56.57	2939892	0	361831			14685 11330 1294 15132 7682 24264 8147 24824 33346 4420 35992 28218 20427 4500 28996 37732 24476 27043 36199 15705 38154 29644 28884 2735 1270 12588 2908 27598 35193 3611 11701 38653 1855 7388 62	0	20	Pass1	PepFrag1	None	765.433	MQIFVK	MQIFVK	15	6	10.1	174	3	3	2	0	2074.3	7.8607		1939	2.1	b4*y3y4y5y5*	19.7401	737	98.6441	58.6441	0.002	2627	765.432	765.43	19.7401	5894
31934	SCBFLR1026D07	805	173 1363 1569 translated	Regular	34979.5	0	44299.8	145	28	35	56.57	2939892	0	361831			14685 11330 1294 15132 7682 24264 8147 24824 33346 4420 35992 28218 20427 4500 28996 37732 24476 27043 36199 15705 38154 29644 28884 2735 1270 12588 2908 27598 35193 3611 11701 38653 1855 7388 62	0	21	Pass1	PepFrag1	None	634.392	QIFVK	QIFVK	16	5	10.1	197	2	2	1	0	3044.53	8.0273		576	1.3	y3y4	20.0536	613	87.2435	134.487	0.0007	2680	634.396	634.394	20.0536	2052
31934	SCBFLR1026D07	805	173 1363 1569 translated	Regular	34979.5	0	44299.8	145	28	35	56.57	2939892	0	361831			14685 11330 1294 15132 7682 24264 8147 24824 33346 4420 35992 28218 20427 4500 28996 37732 24476 27043 36199 15705 38154 29644 28884 2735 1270 12588 2908 27598 35193 3611 11701 38653 1855 7388 62 16464 24818 17963 13423	0	22	Pass2	PepFrag2	None	1523.78	IQDKEGIPPDQQR	IQDKEGIPPDQQR	44	13	4.31	198	1	1	0	0	79.4934	6.4441	Missing	1350	1.9	b11°y11	41.213	1392	150.725	261.45	0.0007	9764	1523.76	1523.76	41.213	2015
31934	SCBFLR1026D07	805	173 1363 1569 translated	Regular	34979.5	0	44299.8	145	28	35	56.57	2939892	0	361831				0	23	Pass2	MissedCleavage	None	2250.17	TLTGKTITLEVESSDSIDNVK	TLTGKTITLEVESSDSIDNVK	97	21	4.06	192	3	3	0	0	517.665	7.2579		2616	3.6	b11b21y9*y11*y21	36.8885	2111	198.954	92.6357	0.0025	7094	2250.19	2250.19	36.8885	7287
31934	SCBFLR1026D07	805	173 1363 1569 translated	Regular	34979.5	0	44299.8	145	28	35	56.57	2939892	0	361831			14685 11330 1294 15132 7682 24264 8147 24824 33346 4420 35992 28218 20427 4500 28996 37732 24476 27043 15705 38154 28884 2735 12588 2908 27598 35193 3611 11701 38653 1855 7388 16464 24818 7423 7809	0	24	Pass2	MissedCleavage	None	1763.89	QLEDGRTLADYNIQK	QLEDGRTLADYNIQK	63	15	4.31	191	0	0	0	0	173.995	6.7844		589	2.9	b12*y11°	27.8805	1619	166.696	126.696	0.002	4718	1763.89	1763.89	27.8805	5752
31934	SCBFLR1026D07	805	173 1363 1569 translated	Regular	34979.5	0	44299.8	145	28	35	56.57	2939892	0	361831			14685 11330 1294 15132 7682 24264 8147 24824 33346 4420 35992 28218 20427 4500 28996 37732 24476 27043 15705 38154 28884 2735 12588 2908 27598 35193 3611 11701 38653 1855 7388 16464 24818 7423 7809	0	25	Pass2	MissedCleavage	None	1763.89	QLEDGRTLADYNIQK	QLEDGRTLADYNIQK	139	15	4.31	193	0	0	0	0	173.995	6.7844		589	2.9	b12*y11°	27.8805	1619	166.696	126.696	0.002	4718	1763.89	1763.89	27.8805	5752
31934	SCBFLR1026D07	805	173 1363 1569 translated	Regular	34979.5	0	44299.8	145	28	35	56.57	2939892	0	361831			14685 11330 1294 15132 7682 24264 8147 24824 33346 4420 35992 28218 20427 4500 28996 37732 24476 27043 15705 38154 28884 2735 12588 2908 27598 35193 3611 11701 38653 1855 7388 16464 24818 7423 7809	0	26	Pass2	MissedCleavage	None	1763.89	QLEDGRTLADYNIQK	QLEDGRTLADYNIQK	215	15	4.31	194	0	0	0	0	173.995	6.7844		589	2.9	b12*y11°	27.8805	1619	166.696	126.696	0.002	4718	1763.89	1763.89	27.8805	5752
31934	SCBFLR1026D07	805	173 1363 1569 translated	Regular	34979.5	0	44299.8	145	28	35	56.57	2939892	0	361831			14685 11330 1294 15132 7682 24264 8147 24824 33346 4420 35992 28218 20427 4500 28996 37732 24476 27043 15705 38154 28884 2735 12588 2908 27598 35193 3611 11701 38653 1855 7388 16464 24818 7423 7809	0	27	Pass2	MissedCleavage	None	1763.89	QLEDGRTLADYNIQK	QLEDGRTLADYNIQK	291	15	4.31	195	0	0	0	0	173.995	6.7844		589	2.9	b12*y11°	27.8805	1619	166.696	126.696	0.002	4718	1763.89	1763.89	27.8805	5752
31934	SCBFLR1026D07	805	173 1363 1569 translated	Regular	34979.5	0	44299.8	145	28	35	56.57	2939892	0	361831			14685 11330 1294 15132 7682 24264 8147 24824 33346 4420 35992 28218 20427 4500 28996 37732 24476 27043 15705 38154 28884 2735 12588 2908 27598 35193 3611 11701 38653 1855 7388 16464 24818 7423 7809	0	28	Pass2	MissedCleavage	None	1763.89	QLEDGRTLADYNIQK	QLEDGRTLADYNIQK	367	15	4.31	196	0	0	0	0	173.995	6.7844		589	2.9	b12*y11°	27.8805	1619	166.696	126.696	0.002	4718	1763.89	1763.89	27.8805	5752
31934	SCBFLR1026D07	805	173 1363 1569 translated	Regular	34979.5	0	44299.8	145	28	35	56.57	2939892	0	361831			14685 11330 1294 15132 7682 24264 8147 24824 33346 4420 35992 28218 20427 4500 28996 37732 24476 27043 36199 15705 38154 28884 2735 1270 12588 2908 27598 35193 3611 11701 38653 1855 7388 16464 24818 7423 7809	0	29	Pass2	InSource	None	851.426	ADYNIQK	TLADYNIQK	71	7	6.78	477	2	2	0	0	868.588	0		784	0	b5y3	14.0376	768	101.391	162.782	0.0038	1239	851.429	851.427	14.0376	11293
31934	SCBFLR1026D07	805	173 1363 1569 translated	Regular	34979.5	0	44299.8	145	28	35	56.57	2939892	0	361831			14685 11330 1294 15132 7682 24264 8147 24824 33346 4420 35992 28218 20427 4500 28996 37732 24476 27043 36199 15705 38154 29644 28884 2735 1270 12588 2908 27598 35193 3611 11701 38653 1855 7388 62	0	30	Pass2	InSource	None	634.392	QIFVK	MQIFVK	16	5	10.1	611	1	1	0	0	7.0244	0		561	0	y1	18.9831	613	87.2435	134.487	0.0014	2466	634.396	634.394	18.9831	4128
31934	SCBFLR1026D07	805	173 1363 1569 translated	Regular	34979.5	0	44299.8	145	28	35	56.57	2939892	0	361831			14685 11330 1294 15132 7682 24264 8147 24824 33346 4420 35992 28218 20427 4500 28996 37732 24476 27043 36199 15705 38154 29644 28884 2735 1270 12588 2908 27598 35193 3611 11701 38653 1855 7388 62 16464 24818 17963 13423 7423 7809 2820	0	31	Pass2	InSource	None	938.578	STLHLVLR	ESTLHLVLR	79	8	11.05	607	1	1	0	0	467.212	0		745	0	b2°b4	22.2594	909	113.449	73.4494	0.0013	3262	938.579	938.577	22.2594	3706
31934	SCBFLR1026D07	805	173 1363 1569 translated	Regular	34979.5	0	44299.8	145	28	35	56.57	2939892	0	361831			14685 11330 1294 15132 7682 24264 8147 24824 33346 4420 35992 28218 20427 4500 28996 37732 24476 27043 36199 15705 38154 29644 28884 2735 1270 12588 2908 27598 35193 3611 11701 38653 1855 7388 62 16464 24818 17963 13423 7423 7809 2820	0	32	Pass2	InSource	None	851.546	TLHLVLR	ESTLHLVLR	80	7	11.05	607	1	1	0	0	435.214	0		448	0	b3	22.2595	836	107.291	67.2911	0.0007	3263	851.547	851.545	22.2595	2160
31934	SCBFLR1026D07	805	173 1363 1569 translated	Regular	34979.5	0	44299.8	145	28	35	56.57	2939892	0	361831			14685 11330 1294 15132 7682 24264 8147 24824 33346 4420 35992 28218 20427 4500 28996 37732 24476 27043 15705 38154 28884 2735 12588 2908 27598 35193 3611 11701 38653 1855 7388 16464 24818 7423 7809	0	33	Pass2	InSource	None	1359.62	QLEDGRTLADYN	QLEDGRTLADYNIQK	63	12	3.7	110	0	0	0	0	49.6504	0		0	0		28.3776	1246	139.993	239.985	0.0007	4933	1359.61	1359.61	28.3776	1989
31934	SCBFLR1026D07	805	173 1363 1569 translated	Regular	34979.5	0	44299.8	145	28	35	56.57	2939892	0	361831			14685 11330 1294 15132 7682 24264 8147 24824 33346 4420 35992 28218 20427 4500 28996 37732 24476 27043 36199 15705 38154 29644 28884 2735 1270 12588 2908 27598 35193 3611 11701 38653 1855 7388 62 16464 24818 17963 13423	0	34	Pass2	InSource	None	1282.64	DKEGIPPDQQR	IQDKEGIPPDQQR	46	11	4.31	613	1	1	0	0	55.6286	0	Missing	300	0	y1	41.4961	1154	133.014	226.028	0.0006	10214	1282.64	1282.64	41.4961	1840
31934	SCBFLR1026D07	805	173 1363 1569 translated	Regular	34979.5	0	44299.8	145	28	35	56.57	2939892	0	361831			14685 11330 1294 15132 7682 24264 8147 24824 33346 4420 35992 28218 20427 4500 28996 37732 24476 27043 36199 15705 38154 29644 28884 2735 1270 12588 2908 27598 35193 3611 11701 38653 1855 7388 62 16464 24818 17963 13423	0	35	Pass2	NeutralLoss_NH3	None	1506.75	IQDKEGIPPDQQR	IQDKEGIPPDQQR	44	13	4.31	613	0	0	0	0	73.2177	0	Missing	0	0		41.2795	1392	150.725	261.45	0.0008	9856	1506.75	1506.75	41.2795	2254
24264	SCCCLR1C03C10	914	128 1045 1254 minus strand translated	Regular	28405.4	0	34173.2	119	23	27	58.69	2361399	0	289359			14685 11330 1294 15132 31934 7682 8147 24824 33346 4420 35992 28218 20427 4500 28996 37732 24476 27043 36199 15705 38154 29644 28884 2735 1270 12588 2908 27598 35193 3611 11701 38653 1855 7388 62 16464 24818 17963 13423 7423 7809 2820	1	1	Pass1	PepFrag1	None	1067.62	ESTLHLVLR	ESTLHLVLR	215	9	7.88	200	10	10	8	2	37341.4	9.0256		32652	10	b3°b5b5°b6b6°b7b7°b8y3y4y5y6y7y7°y8	22.2945	1018	122.346	82.3465	0.1359	3273	1067.62	1067.62	22.2945	320822
24264	SCCCLR1C03C10	914	128 1045 1254 minus strand translated	Regular	28405.4	0	34173.2	119	23	27	58.69	2361399	0	289359			14685 11330 1294 15132 31934 7682 8147 24824 33346 4420 35992 28218 20427 4500 28996 37732 24476 27043 36199 15705 38154 29644 28884 2735 1270 12588 2908 27598 35193 3611 11701 38653 1855 7388 62 16464 24818 17963 13423 7423 7809 2820	0	2	Pass1	PepFrag1	None	1067.62	ESTLHLVLR	ESTLHLVLR	63	9	7.88	207	10	10	8	2	37341.4	9.0256		32652	10	b3°b5b5°b6b6°b7b7°b8y3y4y5y6y7y7°y8	22.2945	1018	122.346	82.3465	0.1359	3273	1067.62	1067.62	22.2945	320822
24264	SCCCLR1C03C10	914	128 1045 1254 minus strand translated	Regular	28405.4	0	34173.2	119	23	27	58.69	2361399	0	289359			14685 11330 1294 15132 31934 7682 8147 24824 33346 4420 35992 28218 20427 4500 28996 37732 24476 27043 36199 15705 38154 29644 28884 2735 1270 12588 2908 27598 35193 3611 11701 38653 1855 7388 62 16464 24818 17963 13423 7423 7809 2820	0	3	Pass1	PepFrag1	None	1067.62	ESTLHLVLR	ESTLHLVLR	139	9	7.88	210	10	10	8	2	37341.4	9.0256		32652	10	b3°b5b5°b6b6°b7b7°b8y3y4y5y6y7y7°y8	22.2945	1018	122.346	82.3465	0.1359	3273	1067.62	1067.62	22.2945	320822
24264	SCCCLR1C03C10	914	128 1045 1254 minus strand translated	Regular	28405.4	0	34173.2	119	23	27	58.69	2361399	0	289359			14685 11330 1294 15132 31934 7682 8147 24824 33346 4420 35992 28218 20427 4500 28996 37732 24476 27043 36199 15705 38154 29644 28884 2735 1270 12588 2908 27598 35193 3611 11701 38653 1855 7388 62 16464 24818 17963 13423 7423 7809 2820	0	4	Pass1	PepFrag1	None	1067.62	ESTLHLVLR	ESTLHLVLR	291	9	7.88	216	10	10	8	2	37341.4	9.0256		32652	10	b3°b5b5°b6b6°b7b7°b8y3y4y5y6y7y7°y8	22.2945	1018	122.346	82.3465	0.1359	3273	1067.62	1067.62	22.2945	320822
24264	SCCCLR1C03C10	914	128 1045 1254 minus strand translated	Regular	28405.4	0	34173.2	119	23	27	58.69	2361399	0	289359			14685 11330 1294 15132 31934 7682 8147 24824 33346 4420 35992 28218 20427 4500 28996 37732 24476 27043 36199 15705 38154 29644 28884 2735 1270 12588 2908 27598 35193 3611 11701 38653 1855 7388 62 24818 17963 13423 7423 7809 2820	0	5	Pass1	PepFrag1	None	1067.62	ESTLHLVLR	ESTLHLVLR	63	9	7.88	206	8	8	5	1	21615.1	8.7882		16101	7.8	b3°b5b5°b6°b7b7°y3y4y5y6y7y8	22.5624	1018	122.346	82.3465	0.0606	3353	1067.62	1067.62	22.5624	143123
24264	SCCCLR1C03C10	914	128 1045 1254 minus strand translated	Regular	28405.4	0	34173.2	119	23	27	58.69	2361399	0	289359			14685 11330 1294 15132 31934 7682 8147 24824 33346 4420 35992 28218 20427 4500 28996 37732 24476 27043 36199 15705 38154 29644 28884 2735 1270 12588 2908 27598 35193 3611 11701 38653 1855 7388 62 24818 17963 13423 7423 7809 2820	0	6	Pass1	PepFrag1	None	1067.62	ESTLHLVLR	ESTLHLVLR	139	9	7.88	209	8	8	5	1	21615.1	8.7882		16101	7.8	b3°b5b5°b6°b7b7°y3y4y5y6y7y8	22.5624	1018	122.346	82.3465	0.0606	3353	1067.62	1067.62	22.5624	143123
24264	SCCCLR1C03C10	914	128 1045 1254 minus strand translated	Regular	28405.4	0	34173.2	119	23	27	58.69	2361399	0	289359			14685 11330 1294 15132 31934 7682 8147 24824 33346 4420 35992 28218 20427 4500 28996 37732 24476 27043 36199 15705 38154 29644 28884 2735 1270 12588 2908 27598 35193 3611 11701 38653 1855 7388 62 24818 17963 13423 7423 7809 2820	0	7	Pass1	PepFrag1	None	1067.62	ESTLHLVLR	ESTLHLVLR	215	9	7.88	212	8	8	5	1	21615.1	8.7882		16101	7.8	b3°b5b5°b6°b7b7°y3y4y5y6y7y8	22.5624	1018	122.346	82.3465	0.0606	3353	1067.62	1067.62	22.5624	143123
24264	SCCCLR1C03C10	914	128 1045 1254 minus strand translated	Regular	28405.4	0	34173.2	119	23	27	58.69	2361399	0	289359			14685 11330 1294 15132 31934 7682 8147 24824 33346 4420 35992 28218 20427 4500 28996 37732 24476 27043 36199 15705 38154 29644 28884 2735 1270 12588 2908 27598 35193 3611 11701 38653 1855 7388 62 24818 17963 13423 7423 7809 2820	0	8	Pass1	PepFrag1	None	1067.62	ESTLHLVLR	ESTLHLVLR	291	9	7.88	215	8	8	5	1	21615.1	8.7882		16101	7.8	b3°b5b5°b6°b7b7°y3y4y5y6y7y8	22.5624	1018	122.346	82.3465	0.0606	3353	1067.62	1067.62	22.5624	143123
24264	SCCCLR1C03C10	914	128 1045 1254 minus strand translated	Regular	28405.4	0	34173.2	119	23	27	58.69	2361399	0	289359			14685 11330 1294 15132 31934 7682 8147 24824 33346 4420 35992 28218 20427 4500 28996 37732 24476 27043 36199 15705 38154 28884 2735 1270 12588 2908 27598 35193 3611 11701 38653 1855 7388 16464 24818 7423 7809	0	9	Pass1	PepFrag1	None	1065.56	TLADYNIQK	TLADYNIQK	206	9	6.78	199	4	4	3	0	3831.15	8.0367		20354	6.8	y4y5y6y7	14.0872	985	119.688	79.688	0.043	1252	1065.56	1065.56	14.0872	101509
24264	SCCCLR1C03C10	914	128 1045 1254 minus strand translated	Regular	28405.4	0	34173.2	119	23	27	58.69	2361399	0	289359			14685 11330 1294 15132 31934 7682 8147 24824 33346 4420 35992 28218 20427 4500 28996 37732 24476 27043 36199 15705 38154 28884 2735 1270 12588 2908 27598 35193 3611 11701 38653 1855 7388 16464 24818 7423 7809	0	10	Pass1	PepFrag1	None	1065.56	TLADYNIQK	TLADYNIQK	54	9	6.78	205	5	5	3	0	3862.43	8.0403		20514	6.8	b7y4y5y6y7	14.0872	985	119.688	79.688	0.043	1252	1065.56	1065.56	14.0872	101509
24264	SCCCLR1C03C10	914	128 1045 1254 minus strand translated	Regular	28405.4	0	34173.2	119	23	27	58.69	2361399	0	289359			14685 11330 1294 15132 31934 7682 8147 24824 33346 4420 35992 28218 20427 4500 28996 37732 24476 27043 36199 15705 38154 28884 2735 1270 12588 2908 27598 35193 3611 11701 38653 1855 7388 16464 24818 7423 7809	0	11	Pass1	PepFrag1	None	1065.56	TLADYNIQK	TLADYNIQK	130	9	6.78	208	5	5	3	0	3862.43	8.0403		20514	6.8	b7y4y5y6y7	14.0872	985	119.688	79.688	0.043	1252	1065.56	1065.56	14.0872	101509
24264	SCCCLR1C03C10	914	128 1045 1254 minus strand translated	Regular	28405.4	0	34173.2	119	23	27	58.69	2361399	0	289359			14685 11330 1294 15132 31934 7682 8147 24824 33346 4420 35992 28218 20427 4500 28996 37732 24476 27043 36199 15705 38154 28884 2735 1270 12588 2908 27598 35193 3611 11701 38653 1855 7388 16464 24818 7423 7809	0	12	Pass1	PepFrag1	None	1065.56	TLADYNIQK	TLADYNIQK	282	9	6.78	214	5	5	3	0	3862.43	8.0403		20514	6.8	b7y4y5y6y7	14.0872	985	119.688	79.688	0.043	1252	1065.56	1065.56	14.0872	101509
24264	SCCCLR1C03C10	914	128 1045 1254 minus strand translated	Regular	28405.4	0	34173.2	119	23	27	58.69	2361399	0	289359			14685 11330 1294 15132 31934 7682 8147 24824 33346 4420 35992 28218 20427 4500 28996 37732 24476 27043 36199 15705 38154 29644 28884 2735 1270 12588 2908 27598 35193 3611 11701 38653 1855 7388 62 16464 17963 13423	0	13	Pass1	PepFrag1	None	1763.89	TITLEVESSDTIDNVK	TITLEVESSDTIDNVK	87	16	3.59	201	4	4	2	1	2618.79	7.8715		848	3.6	b7y9y10y11	27.0527	1638	167.997	127.997	0.0042	4389	1763.89	1763.89	27.0527	9811
24264	SCCCLR1C03C10	914	128 1045 1254 minus strand translated	Regular	28405.4	0	34173.2	119	23	27	58.69	2361399	0	289359			14685 11330 1294 15132 31934 7682 8147 24824 33346 4420 35992 28218 20427 4500 28996 37732 24476 27043 36199 15705 38154 29644 28884 2735 1270 12588 2908 27598 35193 3611 11701 38653 1855 7388 62 16464 17963 13423	0	14	Pass1	PepFrag1	None	1763.89	TITLEVESSDTIDNVK	TITLEVESSDTIDNVK	11	16	3.59	204	4	4	2	1	2618.79	7.8715		848	3.6	b7y9y10y11	27.0527	1638	167.997	127.997	0.0042	4389	1763.89	1763.89	27.0527	9811
24264	SCCCLR1C03C10	914	128 1045 1254 minus strand translated	Regular	28405.4	0	34173.2	119	23	27	58.69	2361399	0	289359			14685 11330 1294 15132 31934 7682 8147 24824 33346 4420 35992 28218 20427 4500 28996 37732 24476 27043 36199 15705 38154 29644 28884 2735 1270 12588 2908 27598 35193 3611 11701 38653 1855 7388 62 16464 17963 13423	0	15	Pass1	PepFrag1	None	1763.89	TITLEVESSDTIDNVK	TITLEVESSDTIDNVK	163	16	3.59	211	4	4	2	1	2618.79	7.8715		848	3.6	b7y9y10y11	27.0527	1638	167.997	127.997	0.0042	4389	1763.89	1763.89	27.0527	9811
24264	SCCCLR1C03C10	914	128 1045 1254 minus strand translated	Regular	28405.4	0	34173.2	119	23	27	58.69	2361399	0	289359			14685 11330 1294 15132 31934 7682 8147 24824 33346 4420 35992 28218 20427 4500 28996 37732 24476 27043 36199 15705 38154 29644 28884 2735 1270 12588 2908 27598 35193 3611 11701 38653 1855 7388 62 16464 17963 13423	0	16	Pass1	PepFrag1	None	1763.89	TITLEVESSDTIDNVK	TITLEVESSDTIDNVK	239	16	3.59	213	4	4	2	1	2618.79	7.8715		848	3.6	b7y9y10y11	27.0527	1638	167.997	127.997	0.0042	4389	1763.89	1763.89	27.0527	9811
24264	SCCCLR1C03C10	914	128 1045 1254 minus strand translated	Regular	28405.4	0	34173.2	119	23	27	58.69	2361399	0	289359			14685 11330 1294 15132 31934 7682 8147 24824 33346 4420 35992 28218 20427 4500 28996 37732 24476 27043 36199 15705 38154 29644 28884 2735 1270 12588 2908 27598 35193 3611 11701 38653 1855 7388 62	0	17	Pass1	PepFrag1	None	765.433	MQIFVK	MQIFVK	0	6	10.1	202	3	3	2	0	2074.3	7.7703		1939	2.1	b4*y3y4y5y5*	19.7401	737	98.6441	58.6441	0.0025	2627	765.432	765.43	19.7401	5894
24264	SCCCLR1C03C10	914	128 1045 1254 minus strand translated	Regular	28405.4	0	34173.2	119	23	27	58.69	2361399	0	289359			14685 11330 1294 15132 31934 7682 8147 24824 33346 4420 35992 28218 20427 4500 28996 37732 24476 27043 36199 15705 38154 29644 28884 2735 1270 12588 2908 27598 35193 3611 11701 38653 1855 7388 62	0	18	Pass1	PepFrag1	None	634.392	QIFVK	QIFVK	1	5	10.1	203	2	2	1	0	3044.53	7.9369		576	1.3	y3y4	20.0536	613	87.2435	134.487	0.0009	2680	634.396	634.394	20.0536	2052
24264	SCCCLR1C03C10	914	128 1045 1254 minus strand translated	Regular	28405.4	0	34173.2	119	23	27	58.69	2361399	0	289359			14685 11330 1294 15132 31934 7682 8147 24824 33346 4420 35992 28218 20427 4500 28996 37732 24476 27043 36199 15705 38154 29644 28884 2735 1270 12588 2908 27598 35193 3611 11701 38653 1855 7388 62 16464 24818 17963 13423	0	19	Pass2	PepFrag2	None	1523.78	IQDKEGIPPDQQR	IQDKEGIPPDQQR	29	13	4.31	221	1	1	0	0	79.4934	6.3537	Missing	1350	1.9	b11°y11	41.213	1392	150.725	261.45	0.0009	9764	1523.76	1523.76	41.213	2015
24264	SCCCLR1C03C10	914	128 1045 1254 minus strand translated	Regular	28405.4	0	34173.2	119	23	27	58.69	2361399	0	289359			14685 11330 1294 15132 31934 7682 8147 24824 33346 4420 35992 28218 20427 4500 28996 37732 24476 27043 15705 38154 28884 2735 12588 2908 27598 35193 3611 11701 38653 1855 7388 16464 24818 7423 7809	0	20	Pass2	MissedCleavage	None	1763.89	QLEDGRTLADYNIQK	QLEDGRTLADYNIQK	48	15	4.31	217	0	0	0	0	173.995	6.6939		589	2.9	b12*y11°	27.8805	1619	166.696	126.696	0.0024	4718	1763.89	1763.89	27.8805	5752
24264	SCCCLR1C03C10	914	128 1045 1254 minus strand translated	Regular	28405.4	0	34173.2	119	23	27	58.69	2361399	0	289359			14685 11330 1294 15132 31934 7682 8147 24824 33346 4420 35992 28218 20427 4500 28996 37732 24476 27043 15705 38154 28884 2735 12588 2908 27598 35193 3611 11701 38653 1855 7388 16464 24818 7423 7809	0	21	Pass2	MissedCleavage	None	1763.89	QLEDGRTLADYNIQK	QLEDGRTLADYNIQK	124	15	4.31	218	0	0	0	0	173.995	6.6939		589	2.9	b12*y11°	27.8805	1619	166.696	126.696	0.0024	4718	1763.89	1763.89	27.8805	5752
24264	SCCCLR1C03C10	914	128 1045 1254 minus strand translated	Regular	28405.4	0	34173.2	119	23	27	58.69	2361399	0	289359			14685 11330 1294 15132 31934 7682 8147 24824 33346 4420 35992 28218 20427 4500 28996 37732 24476 27043 15705 38154 28884 2735 12588 2908 27598 35193 3611 11701 38653 1855 7388 16464 24818 7423 7809	0	22	Pass2	MissedCleavage	None	1763.89	QLEDGRTLADYNIQK	QLEDGRTLADYNIQK	200	15	4.31	219	0	0	0	0	173.995	6.6939		589	2.9	b12*y11°	27.8805	1619	166.696	126.696	0.0024	4718	1763.89	1763.89	27.8805	5752
24264	SCCCLR1C03C10	914	128 1045 1254 minus strand translated	Regular	28405.4	0	34173.2	119	23	27	58.69	2361399	0	289359			14685 11330 1294 15132 31934 7682 8147 24824 33346 4420 35992 28218 20427 4500 28996 37732 24476 27043 15705 38154 28884 2735 12588 2908 27598 35193 3611 11701 38653 1855 7388 16464 24818 7423 7809	0	23	Pass2	MissedCleavage	None	1763.89	QLEDGRTLADYNIQK	QLEDGRTLADYNIQK	276	15	4.31	220	0	0	0	0	173.995	6.6939		589	2.9	b12*y11°	27.8805	1619	166.696	126.696	0.0024	4718	1763.89	1763.89	27.8805	5752
24264	SCCCLR1C03C10	914	128 1045 1254 minus strand translated	Regular	28405.4	0	34173.2	119	23	27	58.69	2361399	0	289359			14685 11330 1294 15132 31934 7682 8147 24824 33346 4420 35992 28218 20427 4500 28996 37732 24476 27043 36199 15705 38154 28884 2735 1270 12588 2908 27598 35193 3611 11701 38653 1855 7388 16464 24818 7423 7809	0	24	Pass2	InSource	None	851.426	ADYNIQK	TLADYNIQK	56	7	6.78	477	2	2	0	0	868.588	0		784	0	b5y3	14.0376	768	101.391	162.782	0.0048	1239	851.429	851.427	14.0376	11293
24264	SCCCLR1C03C10	914	128 1045 1254 minus strand translated	Regular	28405.4	0	34173.2	119	23	27	58.69	2361399	0	289359			14685 11330 1294 15132 31934 7682 8147 24824 33346 4420 35992 28218 20427 4500 28996 37732 24476 27043 36199 15705 38154 29644 28884 2735 1270 12588 2908 27598 35193 3611 11701 38653 1855 7388 62	0	25	Pass2	InSource	None	634.392	QIFVK	MQIFVK	1	5	10.1	611	1	1	0	0	7.0244	0		561	0	y1	18.9831	613	87.2435	134.487	0.0017	2466	634.396	634.394	18.9831	4128
24264	SCCCLR1C03C10	914	128 1045 1254 minus strand translated	Regular	28405.4	0	34173.2	119	23	27	58.69	2361399	0	289359			14685 11330 1294 15132 31934 7682 8147 24824 33346 4420 35992 28218 20427 4500 28996 37732 24476 27043 36199 15705 38154 29644 28884 2735 1270 12588 2908 27598 35193 3611 11701 38653 1855 7388 62 16464 24818 17963 13423 7423 7809 2820	0	26	Pass2	InSource	None	938.578	STLHLVLR	ESTLHLVLR	64	8	11.05	607	1	1	0	0	467.212	0		745	0	b2°b4	22.2594	909	113.449	73.4494	0.0016	3262	938.579	938.577	22.2594	3706
24264	SCCCLR1C03C10	914	128 1045 1254 minus strand translated	Regular	28405.4	0	34173.2	119	23	27	58.69	2361399	0	289359			14685 11330 1294 15132 31934 7682 8147 24824 33346 4420 35992 28218 20427 4500 28996 37732 24476 27043 36199 15705 38154 29644 28884 2735 1270 12588 2908 27598 35193 3611 11701 38653 1855 7388 62 16464 24818 17963 13423 7423 7809 2820	0	27	Pass2	InSource	None	851.546	TLHLVLR	ESTLHLVLR	65	7	11.05	607	1	1	0	0	435.214	0		448	0	b3	22.2595	836	107.291	67.2911	0.0009	3263	851.547	851.545	22.2595	2160
24264	SCCCLR1C03C10	914	128 1045 1254 minus strand translated	Regular	28405.4	0	34173.2	119	23	27	58.69	2361399	0	289359			14685 11330 1294 15132 31934 7682 8147 24824 33346 4420 35992 28218 20427 4500 28996 37732 24476 27043 15705 38154 28884 2735 12588 2908 27598 35193 3611 11701 38653 1855 7388 16464 24818 7423 7809	0	28	Pass2	InSource	None	1359.62	QLEDGRTLADYN	QLEDGRTLADYNIQK	48	12	3.7	110	0	0	0	0	49.6504	0		0	0		28.3776	1246	139.993	239.985	0.0008	4933	1359.61	1359.61	28.3776	1989
24264	SCCCLR1C03C10	914	128 1045 1254 minus strand translated	Regular	28405.4	0	34173.2	119	23	27	58.69	2361399	0	289359			14685 11330 1294 15132 31934 7682 8147 24824 33346 4420 35992 28218 20427 4500 28996 37732 24476 27043 36199 15705 38154 29644 28884 2735 1270 12588 2908 27598 35193 3611 11701 38653 1855 7388 62 16464 24818 17963 13423	0	29	Pass2	InSource	None	1282.64	DKEGIPPDQQR	IQDKEGIPPDQQR	31	11	4.31	613	1	1	0	0	55.6286	0	Missing	300	0	y1	41.4961	1154	133.014	226.028	0.0008	10214	1282.64	1282.64	41.4961	1840
24264	SCCCLR1C03C10	914	128 1045 1254 minus strand translated	Regular	28405.4	0	34173.2	119	23	27	58.69	2361399	0	289359			14685 11330 1294 15132 31934 7682 8147 24824 33346 4420 35992 28218 20427 4500 28996 37732 24476 27043 36199 15705 38154 29644 28884 2735 1270 12588 2908 27598 35193 3611 11701 38653 1855 7388 62 16464 24818 17963 13423	0	30	Pass2	NeutralLoss_NH3	None	1506.75	IQDKEGIPPDQQR	IQDKEGIPPDQQR	29	13	4.31	613	0	0	0	0	73.2177	0	Missing	0	0		41.2795	1392	150.725	261.45	0.001	9856	1506.75	1506.75	41.2795	2254
8147	SCVPRZ2038C12	983	1 1018 1230 translated	Regular	28405.4	0	37906.7	119	22	28	58.11	2351246	0	288774			14685 11330 1294 15132 31934 7682 24264 24824 33346 4420 35992 28218 20427 4500 28996 37732 24476 27043 36199 15705 38154 29644 28884 2735 1270 12588 2908 27598 35193 3611 11701 38653 1855 7388 62 16464 24818 17963 13423 7423 7809 2820	1	1	Pass1	PepFrag1	None	1067.62	ESTLHLVLR	ESTLHLVLR	173	9	7.88	223	10	10	8	2	37341.4	9.0256		32652	10	b3°b5b5°b6b6°b7b7°b8y3y4y5y6y7y7°y8	22.2945	1018	122.346	82.3465	0.1364	3273	1067.62	1067.62	22.2945	320822
8147	SCVPRZ2038C12	983	1 1018 1230 translated	Regular	28405.4	0	37906.7	119	22	28	58.11	2351246	0	288774			14685 11330 1294 15132 31934 7682 24264 24824 33346 4420 35992 28218 20427 4500 28996 37732 24476 27043 36199 15705 38154 29644 28884 2735 1270 12588 2908 27598 35193 3611 11701 38653 1855 7388 62 16464 24818 17963 13423 7423 7809 2820	0	2	Pass1	PepFrag1	None	1067.62	ESTLHLVLR	ESTLHLVLR	97	9	7.88	228	10	10	8	2	37341.4	9.0256		32652	10	b3°b5b5°b6b6°b7b7°b8y3y4y5y6y7y7°y8	22.2945	1018	122.346	82.3465	0.1364	3273	1067.62	1067.62	22.2945	320822
8147	SCVPRZ2038C12	983	1 1018 1230 translated	Regular	28405.4	0	37906.7	119	22	28	58.11	2351246	0	288774			14685 11330 1294 15132 31934 7682 24264 24824 33346 4420 35992 28218 20427 4500 28996 37732 24476 27043 36199 15705 38154 29644 28884 2735 1270 12588 2908 27598 35193 3611 11701 38653 1855 7388 62 16464 24818 17963 13423 7423 7809 2820	0	3	Pass1	PepFrag1	None	1067.62	ESTLHLVLR	ESTLHLVLR	249	9	7.88	234	10	10	8	2	37341.4	9.0256		32652	10	b3°b5b5°b6b6°b7b7°b8y3y4y5y6y7y7°y8	22.2945	1018	122.346	82.3465	0.1364	3273	1067.62	1067.62	22.2945	320822
8147	SCVPRZ2038C12	983	1 1018 1230 translated	Regular	28405.4	0	37906.7	119	22	28	58.11	2351246	0	288774			14685 11330 1294 15132 31934 7682 24264 24824 33346 4420 35992 28218 20427 4500 28996 37732 24476 27043 36199 15705 38154 29644 28884 2735 1270 12588 2908 27598 35193 3611 11701 38653 1855 7388 62 16464 24818 17963 13423 7423 7809 2820	0	4	Pass1	PepFrag1	None	1067.62	ESTLHLVLR	ESTLHLVLR	325	9	7.88	238	10	10	8	2	37341.4	9.0256		32652	10	b3°b5b5°b6b6°b7b7°b8y3y4y5y6y7y7°y8	22.2945	1018	122.346	82.3465	0.1364	3273	1067.62	1067.62	22.2945	320822
8147	SCVPRZ2038C12	983	1 1018 1230 translated	Regular	28405.4	0	37906.7	119	22	28	58.11	2351246	0	288774			14685 11330 1294 15132 31934 7682 24264 24824 33346 4420 35992 28218 20427 4500 28996 37732 24476 27043 36199 15705 38154 29644 28884 2735 1270 12588 2908 27598 35193 3611 11701 38653 1855 7388 62 24818 17963 13423 7423 7809 2820	0	5	Pass1	PepFrag1	None	1067.62	ESTLHLVLR	ESTLHLVLR	97	9	7.88	227	8	8	5	1	21615.1	8.7882		16101	7.8	b3°b5b5°b6°b7b7°y3y4y5y6y7y8	22.5624	1018	122.346	82.3465	0.0609	3353	1067.62	1067.62	22.5624	143123
8147	SCVPRZ2038C12	983	1 1018 1230 translated	Regular	28405.4	0	37906.7	119	22	28	58.11	2351246	0	288774			14685 11330 1294 15132 31934 7682 24264 24824 33346 4420 35992 28218 20427 4500 28996 37732 24476 27043 36199 15705 38154 29644 28884 2735 1270 12588 2908 27598 35193 3611 11701 38653 1855 7388 62 24818 17963 13423 7423 7809 2820	0	6	Pass1	PepFrag1	None	1067.62	ESTLHLVLR	ESTLHLVLR	173	9	7.88	230	8	8	5	1	21615.1	8.7882		16101	7.8	b3°b5b5°b6°b7b7°y3y4y5y6y7y8	22.5624	1018	122.346	82.3465	0.0609	3353	1067.62	1067.62	22.5624	143123
8147	SCVPRZ2038C12	983	1 1018 1230 translated	Regular	28405.4	0	37906.7	119	22	28	58.11	2351246	0	288774			14685 11330 1294 15132 31934 7682 24264 24824 33346 4420 35992 28218 20427 4500 28996 37732 24476 27043 36199 15705 38154 29644 28884 2735 1270 12588 2908 27598 35193 3611 11701 38653 1855 7388 62 24818 17963 13423 7423 7809 2820	0	7	Pass1	PepFrag1	None	1067.62	ESTLHLVLR	ESTLHLVLR	249	9	7.88	233	8	8	5	1	21615.1	8.7882		16101	7.8	b3°b5b5°b6°b7b7°y3y4y5y6y7y8	22.5624	1018	122.346	82.3465	0.0609	3353	1067.62	1067.62	22.5624	143123
8147	SCVPRZ2038C12	983	1 1018 1230 translated	Regular	28405.4	0	37906.7	119	22	28	58.11	2351246	0	288774			14685 11330 1294 15132 31934 7682 24264 24824 33346 4420 35992 28218 20427 4500 28996 37732 24476 27043 36199 15705 38154 29644 28884 2735 1270 12588 2908 27598 35193 3611 11701 38653 1855 7388 62 24818 17963 13423 7423 7809 2820	0	8	Pass1	PepFrag1	None	1067.62	ESTLHLVLR	ESTLHLVLR	325	9	7.88	237	8	8	5	1	21615.1	8.7882		16101	7.8	b3°b5b5°b6°b7b7°y3y4y5y6y7y8	22.5624	1018	122.346	82.3465	0.0609	3353	1067.62	1067.62	22.5624	143123
8147	SCVPRZ2038C12	983	1 1018 1230 translated	Regular	28405.4	0	37906.7	119	22	28	58.11	2351246	0	288774			14685 11330 1294 15132 31934 7682 24264 24824 33346 4420 35992 28218 20427 4500 28996 37732 24476 27043 36199 15705 38154 28884 2735 1270 12588 2908 27598 35193 3611 11701 38653 1855 7388 16464 24818 7423 7809	0	9	Pass1	PepFrag1	None	1065.56	TLADYNIQK	TLADYNIQK	164	9	6.78	222	4	4	3	0	3831.15	8.0367		20354	6.8	y4y5y6y7	14.0872	985	119.688	79.688	0.0432	1252	1065.56	1065.56	14.0872	101509
8147	SCVPRZ2038C12	983	1 1018 1230 translated	Regular	28405.4	0	37906.7	119	22	28	58.11	2351246	0	288774			14685 11330 1294 15132 31934 7682 24264 24824 33346 4420 35992 28218 20427 4500 28996 37732 24476 27043 36199 15705 38154 28884 2735 1270 12588 2908 27598 35193 3611 11701 38653 1855 7388 16464 24818 7423 7809	0	10	Pass1	PepFrag1	None	1065.56	TLADYNIQK	TLADYNIQK	88	9	6.78	226	5	5	3	0	3862.43	8.0403		20514	6.8	b7y4y5y6y7	14.0872	985	119.688	79.688	0.0432	1252	1065.56	1065.56	14.0872	101509
8147	SCVPRZ2038C12	983	1 1018 1230 translated	Regular	28405.4	0	37906.7	119	22	28	58.11	2351246	0	288774			14685 11330 1294 15132 31934 7682 24264 24824 33346 4420 35992 28218 20427 4500 28996 37732 24476 27043 36199 15705 38154 28884 2735 1270 12588 2908 27598 35193 3611 11701 38653 1855 7388 16464 24818 7423 7809	0	11	Pass1	PepFrag1	None	1065.56	TLADYNIQK	TLADYNIQK	240	9	6.78	232	5	5	3	0	3862.43	8.0403		20514	6.8	b7y4y5y6y7	14.0872	985	119.688	79.688	0.0432	1252	1065.56	1065.56	14.0872	101509
8147	SCVPRZ2038C12	983	1 1018 1230 translated	Regular	28405.4	0	37906.7	119	22	28	58.11	2351246	0	288774			14685 11330 1294 15132 31934 7682 24264 24824 33346 4420 35992 28218 20427 4500 28996 37732 24476 27043 36199 15705 38154 28884 2735 1270 12588 2908 27598 35193 3611 11701 38653 1855 7388 16464 24818 7423 7809	0	12	Pass1	PepFrag1	None	1065.56	TLADYNIQK	TLADYNIQK	316	9	6.78	236	5	5	3	0	3862.43	8.0403		20514	6.8	b7y4y5y6y7	14.0872	985	119.688	79.688	0.0432	1252	1065.56	1065.56	14.0872	101509
8147	SCVPRZ2038C12	983	1 1018 1230 translated	Regular	28405.4	0	37906.7	119	22	28	58.11	2351246	0	288774			14685 11330 1294 15132 31934 7682 24264 24824 33346 4420 35992 28218 20427 4500 28996 37732 24476 27043 36199 15705 38154 29644 28884 2735 1270 12588 2908 27598 35193 3611 11701 38653 1855 7388 62 16464 17963 13423	0	13	Pass1	PepFrag1	None	1763.89	TITLEVESSDTIDNVK	TITLEVESSDTIDNVK	45	16	3.59	224	4	4	2	1	2618.79	7.8715		848	3.6	b7y9y10y11	27.0527	1638	167.997	127.997	0.0042	4389	1763.89	1763.89	27.0527	9811
8147	SCVPRZ2038C12	983	1 1018 1230 translated	Regular	28405.4	0	37906.7	119	22	28	58.11	2351246	0	288774			14685 11330 1294 15132 31934 7682 24264 24824 33346 4420 35992 28218 20427 4500 28996 37732 24476 27043 36199 15705 38154 29644 28884 2735 1270 12588 2908 27598 35193 3611 11701 38653 1855 7388 62 16464 17963 13423	0	14	Pass1	PepFrag1	None	1763.89	TITLEVESSDTIDNVK	TITLEVESSDTIDNVK	121	16	3.59	229	4	4	2	1	2618.79	7.8715		848	3.6	b7y9y10y11	27.0527	1638	167.997	127.997	0.0042	4389	1763.89	1763.89	27.0527	9811
8147	SCVPRZ2038C12	983	1 1018 1230 translated	Regular	28405.4	0	37906.7	119	22	28	58.11	2351246	0	288774			14685 11330 1294 15132 31934 7682 24264 24824 33346 4420 35992 28218 20427 4500 28996 37732 24476 27043 36199 15705 38154 29644 28884 2735 1270 12588 2908 27598 35193 3611 11701 38653 1855 7388 62 16464 17963 13423	0	15	Pass1	PepFrag1	None	1763.89	TITLEVESSDTIDNVK	TITLEVESSDTIDNVK	197	16	3.59	231	4	4	2	1	2618.79	7.8715		848	3.6	b7y9y10y11	27.0527	1638	167.997	127.997	0.0042	4389	1763.89	1763.89	27.0527	9811
8147	SCVPRZ2038C12	983	1 1018 1230 translated	Regular	28405.4	0	37906.7	119	22	28	58.11	2351246	0	288774			14685 11330 1294 15132 31934 7682 24264 24824 33346 4420 35992 28218 20427 4500 28996 37732 24476 27043 36199 15705 38154 29644 28884 2735 1270 12588 2908 27598 35193 3611 11701 38653 1855 7388 62 16464 17963 13423	0	16	Pass1	PepFrag1	None	1763.89	TITLEVESSDTIDNVK	TITLEVESSDTIDNVK	273	16	3.59	235	4	4	2	1	2618.79	7.8715		848	3.6	b7y9y10y11	27.0527	1638	167.997	127.997	0.0042	4389	1763.89	1763.89	27.0527	9811
8147	SCVPRZ2038C12	983	1 1018 1230 translated	Regular	28405.4	0	37906.7	119	22	28	58.11	2351246	0	288774			14685 11330 1294 15132 31934 7682 24264 24824 33346 4420 35992 28218 20427 4500 28996 37732 24476 27043 36199 15705 38154 29644 28884 2735 1270 12588 2908 27598 35193 3611 11701 38653 1855 7388 62	0	17	Pass1	PepFrag1	None	765.433	MQIFVK	MQIFVK	34	6	10.1	225	3	3	2	0	2074.3	7.7703		1939	2.1	b4*y3y4y5y5*	19.7401	737	98.6441	58.6441	0.0025	2627	765.432	765.43	19.7401	5894
8147	SCVPRZ2038C12	983	1 1018 1230 translated	Regular	28405.4	0	37906.7	119	22	28	58.11	2351246	0	288774			14685 11330 1294 15132 31934 7682 24264 24824 33346 4420 35992 28218 20427 4500 28996 37732 24476 27043 36199 15705 38154 29644 28884 2735 1270 12588 2908 27598 35193 3611 11701 38653 1855 7388 62	0	18	Pass1	PepFrag1	None	634.392	QIFVK	QIFVK	35	5	10.1	242	2	2	1	0	3044.53	7.9369		576	1.3	y3y4	20.0536	613	87.2435	134.487	0.0009	2680	634.396	634.394	20.0536	2052
8147	SCVPRZ2038C12	983	1 1018 1230 translated	Regular	28405.4	0	37906.7	119	22	28	58.11	2351246	0	288774			14685 11330 1294 15132 31934 7682 24264 24824 33346 4420 35992 28218 20427 4500 28996 37732 24476 27043 36199 15705 38154 29644 28884 2735 1270 12588 2908 27598 35193 3611 11701 38653 1855 7388 62 16464 24818 17963 13423	0	19	Pass2	PepFrag2	None	1523.78	IQDKEGIPPDQQR	IQDKEGIPPDQQR	63	13	4.31	243	1	1	0	0	79.4934	6.3537	Missing	1350	1.9	b11°y11	41.213	1392	150.725	261.45	0.0009	9764	1523.76	1523.76	41.213	2015
8147	SCVPRZ2038C12	983	1 1018 1230 translated	Regular	28405.4	0	37906.7	119	22	28	58.11	2351246	0	288774			14685 11330 1294 15132 31934 7682 24264 24824 33346 4420 35992 28218 20427 4500 28996 37732 24476 27043 15705 38154 28884 2735 12588 2908 27598 35193 3611 11701 38653 1855 7388 16464 24818 7423 7809	0	20	Pass2	MissedCleavage	None	1763.89	QLEDGRTLADYNIQK	QLEDGRTLADYNIQK	158	15	4.31	240	0	0	0	0	173.995	6.6939		589	2.9	b12*y11°	27.8805	1619	166.696	126.696	0.0024	4718	1763.89	1763.89	27.8805	5752
8147	SCVPRZ2038C12	983	1 1018 1230 translated	Regular	28405.4	0	37906.7	119	22	28	58.11	2351246	0	288774			14685 11330 1294 15132 31934 7682 24264 24824 33346 4420 35992 28218 20427 4500 28996 37732 24476 27043 15705 38154 28884 2735 12588 2908 27598 35193 3611 11701 38653 1855 7388 16464 24818 7423 7809	0	21	Pass2	MissedCleavage	None	1763.89	QLEDGRTLADYNIQK	QLEDGRTLADYNIQK	82	15	4.31	241	0	0	0	0	173.995	6.6939		589	2.9	b12*y11°	27.8805	1619	166.696	126.696	0.0024	4718	1763.89	1763.89	27.8805	5752
8147	SCVPRZ2038C12	983	1 1018 1230 translated	Regular	28405.4	0	37906.7	119	22	28	58.11	2351246	0	288774				0	22	Pass2	MissedCleavage	Carbamidomethyl+C(4);Carbamidomethyl+C(5)	3318.76	VRLCCSPHTAAHSPIPIPLLASLVDPPFPR	VRLCCSPHTAAHSPIPIPLLASLVDPPFPR	2	30	8.3	239	0	0	0	0	97.7491	6.4435	Missing	593	2.2	b14°y26°	53.1849	3027	252.989	128.659	0.0006	23386	3318.78	3318.78	53.1849	1351
8147	SCVPRZ2038C12	983	1 1018 1230 translated	Regular	28405.4	0	37906.7	119	22	28	58.11	2351246	0	288774			14685 11330 1294 15132 31934 7682 24264 24824 33346 4420 35992 28218 20427 4500 28996 37732 24476 27043 36199 15705 38154 28884 2735 1270 12588 2908 27598 35193 3611 11701 38653 1855 7388 16464 24818 7423 7809	0	23	Pass2	InSource	None	851.426	ADYNIQK	TLADYNIQK	90	7	6.78	477	2	2	0	0	868.588	0		784	0	b5y3	14.0376	768	101.391	162.782	0.0048	1239	851.429	851.427	14.0376	11293
8147	SCVPRZ2038C12	983	1 1018 1230 translated	Regular	28405.4	0	37906.7	119	22	28	58.11	2351246	0	288774			14685 11330 1294 15132 31934 7682 24264 24824 33346 4420 35992 28218 20427 4500 28996 37732 24476 27043 36199 15705 38154 29644 28884 2735 1270 12588 2908 27598 35193 3611 11701 38653 1855 7388 62	0	24	Pass2	InSource	None	634.392	QIFVK	MQIFVK	35	5	10.1	611	1	1	0	0	7.0244	0		561	0	y1	18.9831	613	87.2435	134.487	0.0018	2466	634.396	634.394	18.9831	4128
8147	SCVPRZ2038C12	983	1 1018 1230 translated	Regular	28405.4	0	37906.7	119	22	28	58.11	2351246	0	288774			14685 11330 1294 15132 31934 7682 24264 24824 33346 4420 35992 28218 20427 4500 28996 37732 24476 27043 36199 15705 38154 29644 28884 2735 1270 12588 2908 27598 35193 3611 11701 38653 1855 7388 62 16464 24818 17963 13423 7423 7809 2820	0	25	Pass2	InSource	None	938.578	STLHLVLR	ESTLHLVLR	98	8	11.05	607	1	1	0	0	467.212	0		745	0	b2°b4	22.2594	909	113.449	73.4494	0.0016	3262	938.579	938.577	22.2594	3706
8147	SCVPRZ2038C12	983	1 1018 1230 translated	Regular	28405.4	0	37906.7	119	22	28	58.11	2351246	0	288774			14685 11330 1294 15132 31934 7682 24264 24824 33346 4420 35992 28218 20427 4500 28996 37732 24476 27043 36199 15705 38154 29644 28884 2735 1270 12588 2908 27598 35193 3611 11701 38653 1855 7388 62 16464 24818 17963 13423 7423 7809 2820	0	26	Pass2	InSource	None	851.546	TLHLVLR	ESTLHLVLR	99	7	11.05	607	1	1	0	0	435.214	0		448	0	b3	22.2595	836	107.291	67.2911	0.0009	3263	851.547	851.545	22.2595	2160
8147	SCVPRZ2038C12	983	1 1018 1230 translated	Regular	28405.4	0	37906.7	119	22	28	58.11	2351246	0	288774			14685 11330 1294 15132 31934 7682 24264 24824 33346 4420 35992 28218 20427 4500 28996 37732 24476 27043 15705 38154 28884 2735 12588 2908 27598 35193 3611 11701 38653 1855 7388 16464 24818 7423 7809	0	27	Pass2	InSource	None	1359.62	QLEDGRTLADYN	QLEDGRTLADYNIQK	82	12	3.7	110	0	0	0	0	49.6504	0		0	0		28.3776	1246	139.993	239.985	0.0008	4933	1359.61	1359.61	28.3776	1989
8147	SCVPRZ2038C12	983	1 1018 1230 translated	Regular	28405.4	0	37906.7	119	22	28	58.11	2351246	0	288774			14685 11330 1294 15132 31934 7682 24264 24824 33346 4420 35992 28218 20427 4500 28996 37732 24476 27043 36199 15705 38154 29644 28884 2735 1270 12588 2908 27598 35193 3611 11701 38653 1855 7388 62 16464 24818 17963 13423	0	28	Pass2	InSource	None	1282.64	DKEGIPPDQQR	IQDKEGIPPDQQR	65	11	4.31	613	1	1	0	0	55.6286	0	Missing	300	0	y1	41.4961	1154	133.014	226.028	0.0008	10214	1282.64	1282.64	41.4961	1840
8147	SCVPRZ2038C12	983	1 1018 1230 translated	Regular	28405.4	0	37906.7	119	22	28	58.11	2351246	0	288774			14685 11330 1294 15132 31934 7682 24264 24824 33346 4420 35992 28218 20427 4500 28996 37732 24476 27043 36199 15705 38154 29644 28884 2735 1270 12588 2908 27598 35193 3611 11701 38653 1855 7388 62 16464 24818 17963 13423	0	29	Pass2	NeutralLoss_NH3	None	1506.75	IQDKEGIPPDQQR	IQDKEGIPPDQQR	63	13	4.31	613	0	0	0	0	73.2177	0	Missing	0	0		41.2795	1392	150.725	261.45	0.001	9856	1506.75	1506.75	41.2795	2254
24824	SCCCLR1C03H09	713	143 873 873 minus strand translated	Regular	21370.9	0	27214.4	92	18	21	56.97	1780382	0	218655			14685 11330 1294 15132 31934 7682 24264 8147 33346 4420 35992 28218 20427 4500 28996 37732 24476 27043 36199 15705 38154 29644 28884 2735 1270 12588 2908 27598 35193 3611 11701 38653 1855 7388 62 16464 24818 17963 13423 7423 7809 2820	1	1	Pass1	PepFrag1	None	1067.62	ESTLHLVLR	ESTLHLVLR	215	9	7.88	245	10	10	8	2	37341.4	8.902		32652	10	b3°b5b5°b6b6°b7b7°b8y3y4y5y6y7y7°y8	22.2945	1018	122.346	82.3465	0.1802	3273	1067.62	1067.62	22.2945	320822
24824	SCCCLR1C03H09	713	143 873 873 minus strand translated	Regular	21370.9	0	27214.4	92	18	21	56.97	1780382	0	218655			14685 11330 1294 15132 31934 7682 24264 8147 33346 4420 35992 28218 20427 4500 28996 37732 24476 27043 36199 15705 38154 29644 28884 2735 1270 12588 2908 27598 35193 3611 11701 38653 1855 7388 62 16464 24818 17963 13423 7423 7809 2820	0	2	Pass1	PepFrag1	None	1067.62	ESTLHLVLR	ESTLHLVLR	63	9	7.88	251	10	10	8	2	37341.4	8.902		32652	10	b3°b5b5°b6b6°b7b7°b8y3y4y5y6y7y7°y8	22.2945	1018	122.346	82.3465	0.1802	3273	1067.62	1067.62	22.2945	320822
24824	SCCCLR1C03H09	713	143 873 873 minus strand translated	Regular	21370.9	0	27214.4	92	18	21	56.97	1780382	0	218655			14685 11330 1294 15132 31934 7682 24264 8147 33346 4420 35992 28218 20427 4500 28996 37732 24476 27043 36199 15705 38154 29644 28884 2735 1270 12588 2908 27598 35193 3611 11701 38653 1855 7388 62 16464 24818 17963 13423 7423 7809 2820	0	3	Pass1	PepFrag1	None	1067.62	ESTLHLVLR	ESTLHLVLR	139	9	7.88	254	10	10	8	2	37341.4	8.902		32652	10	b3°b5b5°b6b6°b7b7°b8y3y4y5y6y7y7°y8	22.2945	1018	122.346	82.3465	0.1802	3273	1067.62	1067.62	22.2945	320822
24824	SCCCLR1C03H09	713	143 873 873 minus strand translated	Regular	21370.9	0	27214.4	92	18	21	56.97	1780382	0	218655			14685 11330 1294 15132 31934 7682 24264 8147 33346 4420 35992 28218 20427 4500 28996 37732 24476 27043 36199 15705 38154 29644 28884 2735 1270 12588 2908 27598 35193 3611 11701 38653 1855 7388 62 24818 17963 13423 7423 7809 2820	0	4	Pass1	PepFrag1	None	1067.62	ESTLHLVLR	ESTLHLVLR	63	9	7.88	250	8	8	5	1	21615.1	8.6646		16101	7.8	b3°b5b5°b6°b7b7°y3y4y5y6y7y8	22.5624	1018	122.346	82.3465	0.0804	3353	1067.62	1067.62	22.5624	143123
24824	SCCCLR1C03H09	713	143 873 873 minus strand translated	Regular	21370.9	0	27214.4	92	18	21	56.97	1780382	0	218655			14685 11330 1294 15132 31934 7682 24264 8147 33346 4420 35992 28218 20427 4500 28996 37732 24476 27043 36199 15705 38154 29644 28884 2735 1270 12588 2908 27598 35193 3611 11701 38653 1855 7388 62 24818 17963 13423 7423 7809 2820	0	5	Pass1	PepFrag1	None	1067.62	ESTLHLVLR	ESTLHLVLR	139	9	7.88	253	8	8	5	1	21615.1	8.6646		16101	7.8	b3°b5b5°b6°b7b7°y3y4y5y6y7y8	22.5624	1018	122.346	82.3465	0.0804	3353	1067.62	1067.62	22.5624	143123
24824	SCCCLR1C03H09	713	143 873 873 minus strand translated	Regular	21370.9	0	27214.4	92	18	21	56.97	1780382	0	218655			14685 11330 1294 15132 31934 7682 24264 8147 33346 4420 35992 28218 20427 4500 28996 37732 24476 27043 36199 15705 38154 29644 28884 2735 1270 12588 2908 27598 35193 3611 11701 38653 1855 7388 62 24818 17963 13423 7423 7809 2820	0	6	Pass1	PepFrag1	None	1067.62	ESTLHLVLR	ESTLHLVLR	215	9	7.88	257	8	8	5	1	21615.1	8.6646		16101	7.8	b3°b5b5°b6°b7b7°y3y4y5y6y7y8	22.5624	1018	122.346	82.3465	0.0804	3353	1067.62	1067.62	22.5624	143123
24824	SCCCLR1C03H09	713	143 873 873 minus strand translated	Regular	21370.9	0	27214.4	92	18	21	56.97	1780382	0	218655			14685 11330 1294 15132 31934 7682 24264 8147 33346 4420 35992 28218 20427 4500 28996 37732 24476 27043 36199 15705 38154 28884 2735 1270 12588 2908 27598 35193 3611 11701 38653 1855 7388 16464 24818 7423 7809	0	7	Pass1	PepFrag1	None	1065.56	TLADYNIQK	TLADYNIQK	54	9	6.78	244	4	4	3	0	3831.15	7.9132		20354	6.8	y4y5y6y7	14.0872	985	119.688	79.688	0.057	1252	1065.56	1065.56	14.0872	101509
24824	SCCCLR1C03H09	713	143 873 873 minus strand translated	Regular	21370.9	0	27214.4	92	18	21	56.97	1780382	0	218655			14685 11330 1294 15132 31934 7682 24264 8147 33346 4420 35992 28218 20427 4500 28996 37732 24476 27043 36199 15705 38154 28884 2735 1270 12588 2908 27598 35193 3611 11701 38653 1855 7388 16464 24818 7423 7809	0	8	Pass1	PepFrag1	None	1065.56	TLADYNIQK	TLADYNIQK	130	9	6.78	252	5	5	3	0	3862.43	7.9167		20514	6.8	b7y4y5y6y7	14.0872	985	119.688	79.688	0.057	1252	1065.56	1065.56	14.0872	101509
24824	SCCCLR1C03H09	713	143 873 873 minus strand translated	Regular	21370.9	0	27214.4	92	18	21	56.97	1780382	0	218655			14685 11330 1294 15132 31934 7682 24264 8147 33346 4420 35992 28218 20427 4500 28996 37732 24476 27043 36199 15705 38154 28884 2735 1270 12588 2908 27598 35193 3611 11701 38653 1855 7388 16464 24818 7423 7809	0	9	Pass1	PepFrag1	None	1065.56	TLADYNIQK	TLADYNIQK	206	9	6.78	256	5	5	3	0	3862.43	7.9167		20514	6.8	b7y4y5y6y7	14.0872	985	119.688	79.688	0.057	1252	1065.56	1065.56	14.0872	101509
24824	SCCCLR1C03H09	713	143 873 873 minus strand translated	Regular	21370.9	0	27214.4	92	18	21	56.97	1780382	0	218655			14685 11330 1294 15132 31934 7682 24264 8147 33346 4420 35992 28218 20427 4500 28996 37732 24476 27043 36199 15705 38154 29644 28884 2735 1270 12588 2908 27598 35193 3611 11701 38653 1855 7388 62 16464 17963 13423	0	10	Pass1	PepFrag1	None	1763.89	TITLEVESSDTIDNVK	TITLEVESSDTIDNVK	87	16	3.59	246	4	4	2	1	2618.79	7.7479		848	3.6	b7y9y10y11	27.0527	1638	167.997	127.997	0.0055	4389	1763.89	1763.89	27.0527	9811
24824	SCCCLR1C03H09	713	143 873 873 minus strand translated	Regular	21370.9	0	27214.4	92	18	21	56.97	1780382	0	218655			14685 11330 1294 15132 31934 7682 24264 8147 33346 4420 35992 28218 20427 4500 28996 37732 24476 27043 36199 15705 38154 29644 28884 2735 1270 12588 2908 27598 35193 3611 11701 38653 1855 7388 62 16464 17963 13423	0	11	Pass1	PepFrag1	None	1763.89	TITLEVESSDTIDNVK	TITLEVESSDTIDNVK	11	16	3.59	249	4	4	2	1	2618.79	7.7479		848	3.6	b7y9y10y11	27.0527	1638	167.997	127.997	0.0055	4389	1763.89	1763.89	27.0527	9811
24824	SCCCLR1C03H09	713	143 873 873 minus strand translated	Regular	21370.9	0	27214.4	92	18	21	56.97	1780382	0	218655			14685 11330 1294 15132 31934 7682 24264 8147 33346 4420 35992 28218 20427 4500 28996 37732 24476 27043 36199 15705 38154 29644 28884 2735 1270 12588 2908 27598 35193 3611 11701 38653 1855 7388 62 16464 17963 13423	0	12	Pass1	PepFrag1	None	1763.89	TITLEVESSDTIDNVK	TITLEVESSDTIDNVK	163	16	3.59	255	4	4	2	1	2618.79	7.7479		848	3.6	b7y9y10y11	27.0527	1638	167.997	127.997	0.0055	4389	1763.89	1763.89	27.0527	9811
24824	SCCCLR1C03H09	713	143 873 873 minus strand translated	Regular	21370.9	0	27214.4	92	18	21	56.97	1780382	0	218655			14685 11330 1294 15132 31934 7682 24264 8147 33346 4420 35992 28218 20427 4500 28996 37732 24476 27043 36199 15705 38154 29644 28884 2735 1270 12588 2908 27598 35193 3611 11701 38653 1855 7388 62	0	13	Pass1	PepFrag1	None	765.433	MQIFVK	MQIFVK	0	6	10.1	247	3	3	2	0	2074.3	7.6467		1939	2.1	b4*y3y4y5y5*	19.7401	737	98.6441	58.6441	0.0033	2627	765.432	765.43	19.7401	5894
24824	SCCCLR1C03H09	713	143 873 873 minus strand translated	Regular	21370.9	0	27214.4	92	18	21	56.97	1780382	0	218655			14685 11330 1294 15132 31934 7682 24264 8147 33346 4420 35992 28218 20427 4500 28996 37732 24476 27043 36199 15705 38154 29644 28884 2735 1270 12588 2908 27598 35193 3611 11701 38653 1855 7388 62	0	14	Pass1	PepFrag1	None	634.392	QIFVK	QIFVK	1	5	10.1	248	2	2	1	0	3044.53	7.8133		576	1.3	y3y4	20.0536	613	87.2435	134.487	0.0012	2680	634.396	634.394	20.0536	2052
24824	SCCCLR1C03H09	713	143 873 873 minus strand translated	Regular	21370.9	0	27214.4	92	18	21	56.97	1780382	0	218655			14685 11330 1294 15132 31934 7682 24264 8147 33346 4420 35992 28218 20427 4500 28996 37732 24476 27043 36199 15705 38154 29644 28884 2735 1270 12588 2908 27598 35193 3611 11701 38653 1855 7388 62 16464 24818 17963 13423	0	15	Pass2	PepFrag2	None	1523.78	IQDKEGIPPDQQR	IQDKEGIPPDQQR	29	13	4.31	261	1	1	0	0	79.4934	6.2302	Missing	1350	1.9	b11°y11	41.213	1392	150.725	261.45	0.0011	9764	1523.76	1523.76	41.213	2015
24824	SCCCLR1C03H09	713	143 873 873 minus strand translated	Regular	21370.9	0	27214.4	92	18	21	56.97	1780382	0	218655			14685 11330 1294 15132 31934 7682 24264 8147 33346 4420 35992 28218 20427 4500 28996 37732 24476 27043 15705 38154 28884 2735 12588 2908 27598 35193 3611 11701 38653 1855 7388 16464 24818 7423 7809	0	16	Pass2	MissedCleavage	None	1763.89	QLEDGRTLADYNIQK	QLEDGRTLADYNIQK	48	15	4.31	258	0	0	0	0	173.995	6.5704		589	2.9	b12*y11°	27.8805	1619	166.696	126.696	0.0032	4718	1763.89	1763.89	27.8805	5752
24824	SCCCLR1C03H09	713	143 873 873 minus strand translated	Regular	21370.9	0	27214.4	92	18	21	56.97	1780382	0	218655			14685 11330 1294 15132 31934 7682 24264 8147 33346 4420 35992 28218 20427 4500 28996 37732 24476 27043 15705 38154 28884 2735 12588 2908 27598 35193 3611 11701 38653 1855 7388 16464 24818 7423 7809	0	17	Pass2	MissedCleavage	None	1763.89	QLEDGRTLADYNIQK	QLEDGRTLADYNIQK	124	15	4.31	259	0	0	0	0	173.995	6.5704		589	2.9	b12*y11°	27.8805	1619	166.696	126.696	0.0032	4718	1763.89	1763.89	27.8805	5752
24824	SCCCLR1C03H09	713	143 873 873 minus strand translated	Regular	21370.9	0	27214.4	92	18	21	56.97	1780382	0	218655			14685 11330 1294 15132 31934 7682 24264 8147 33346 4420 35992 28218 20427 4500 28996 37732 24476 27043 15705 38154 28884 2735 12588 2908 27598 35193 3611 11701 38653 1855 7388 16464 24818 7423 7809	0	18	Pass2	MissedCleavage	None	1763.89	QLEDGRTLADYNIQK	QLEDGRTLADYNIQK	200	15	4.31	260	0	0	0	0	173.995	6.5704		589	2.9	b12*y11°	27.8805	1619	166.696	126.696	0.0032	4718	1763.89	1763.89	27.8805	5752
24824	SCCCLR1C03H09	713	143 873 873 minus strand translated	Regular	21370.9	0	27214.4	92	18	21	56.97	1780382	0	218655			14685 11330 1294 15132 31934 7682 24264 8147 33346 4420 35992 28218 20427 4500 28996 37732 24476 27043 36199 15705 38154 28884 2735 1270 12588 2908 27598 35193 3611 11701 38653 1855 7388 16464 24818 7423 7809	0	19	Pass2	InSource	None	851.426	ADYNIQK	TLADYNIQK	56	7	6.78	477	2	2	0	0	868.588	0		784	0	b5y3	14.0376	768	101.391	162.782	0.0063	1239	851.429	851.427	14.0376	11293
24824	SCCCLR1C03H09	713	143 873 873 minus strand translated	Regular	21370.9	0	27214.4	92	18	21	56.97	1780382	0	218655			14685 11330 1294 15132 31934 7682 24264 8147 33346 4420 35992 28218 20427 4500 28996 37732 24476 27043 36199 15705 38154 29644 28884 2735 1270 12588 2908 27598 35193 3611 11701 38653 1855 7388 62	0	20	Pass2	InSource	None	634.392	QIFVK	MQIFVK	1	5	10.1	611	1	1	0	0	7.0244	0		561	0	y1	18.9831	613	87.2435	134.487	0.0023	2466	634.396	634.394	18.9831	4128
24824	SCCCLR1C03H09	713	143 873 873 minus strand translated	Regular	21370.9	0	27214.4	92	18	21	56.97	1780382	0	218655			14685 11330 1294 15132 31934 7682 24264 8147 33346 4420 35992 28218 20427 4500 28996 37732 24476 27043 36199 15705 38154 29644 28884 2735 1270 12588 2908 27598 35193 3611 11701 38653 1855 7388 62 16464 24818 17963 13423 7423 7809 2820	0	21	Pass2	InSource	None	938.578	STLHLVLR	ESTLHLVLR	64	8	11.05	607	1	1	0	0	467.212	0		745	0	b2°b4	22.2594	909	113.449	73.4494	0.0021	3262	938.579	938.577	22.2594	3706
24824	SCCCLR1C03H09	713	143 873 873 minus strand translated	Regular	21370.9	0	27214.4	92	18	21	56.97	1780382	0	218655			14685 11330 1294 15132 31934 7682 24264 8147 33346 4420 35992 28218 20427 4500 28996 37732 24476 27043 36199 15705 38154 29644 28884 2735 1270 12588 2908 27598 35193 3611 11701 38653 1855 7388 62 16464 24818 17963 13423 7423 7809 2820	0	22	Pass2	InSource	None	851.546	TLHLVLR	ESTLHLVLR	65	7	11.05	607	1	1	0	0	435.214	0		448	0	b3	22.2595	836	107.291	67.2911	0.0012	3263	851.547	851.545	22.2595	2160
24824	SCCCLR1C03H09	713	143 873 873 minus strand translated	Regular	21370.9	0	27214.4	92	18	21	56.97	1780382	0	218655			14685 11330 1294 15132 31934 7682 24264 8147 33346 4420 35992 28218 20427 4500 28996 37732 24476 27043 15705 38154 28884 2735 12588 2908 27598 35193 3611 11701 38653 1855 7388 16464 24818 7423 7809	0	23	Pass2	InSource	None	1359.62	QLEDGRTLADYN	QLEDGRTLADYNIQK	48	12	3.7	110	0	0	0	0	49.6504	0		0	0		28.3776	1246	139.993	239.985	0.0011	4933	1359.61	1359.61	28.3776	1989
24824	SCCCLR1C03H09	713	143 873 873 minus strand translated	Regular	21370.9	0	27214.4	92	18	21	56.97	1780382	0	218655			14685 11330 1294 15132 31934 7682 24264 8147 33346 4420 35992 28218 20427 4500 28996 37732 24476 27043 36199 15705 38154 29644 28884 2735 1270 12588 2908 27598 35193 3611 11701 38653 1855 7388 62 16464 24818 17963 13423	0	24	Pass2	InSource	None	1282.64	DKEGIPPDQQR	IQDKEGIPPDQQR	31	11	4.31	613	1	1	0	0	55.6286	0	Missing	300	0	y1	41.4961	1154	133.014	226.028	0.001	10214	1282.64	1282.64	41.4961	1840
24824	SCCCLR1C03H09	713	143 873 873 minus strand translated	Regular	21370.9	0	27214.4	92	18	21	56.97	1780382	0	218655			14685 11330 1294 15132 31934 7682 24264 8147 33346 4420 35992 28218 20427 4500 28996 37732 24476 27043 36199 15705 38154 29644 28884 2735 1270 12588 2908 27598 35193 3611 11701 38653 1855 7388 62 16464 24818 17963 13423	0	25	Pass2	NeutralLoss_NH3	None	1506.75	IQDKEGIPPDQQR	IQDKEGIPPDQQR	29	13	4.31	613	0	0	0	0	73.2177	0	Missing	0	0		41.2795	1392	150.725	261.45	0.0013	9856	1506.75	1506.75	41.2795	2254
33346	SCQSRT2032E09	621	1 780 946 translated	Regular	21370.9	0	28900.3	92	18	22	53.67	1780382	0	218655			14685 11330 1294 15132 31934 7682 24264 8147 24824 4420 35992 28218 20427 4500 28996 37732 24476 27043 36199 15705 38154 29644 28884 2735 1270 12588 2908 27598 35193 3611 11701 38653 1855 7388 62 16464 24818 17963 13423 7423 7809 2820	1	1	Pass1	PepFrag1	None	1067.62	ESTLHLVLR	ESTLHLVLR	169	9	7.88	263	10	10	8	2	37341.4	8.902		32652	10	b3°b5b5°b6b6°b7b7°b8y3y4y5y6y7y7°y8	22.2945	1018	122.346	82.3465	0.1802	3273	1067.62	1067.62	22.2945	320822
33346	SCQSRT2032E09	621	1 780 946 translated	Regular	21370.9	0	28900.3	92	18	22	53.67	1780382	0	218655			14685 11330 1294 15132 31934 7682 24264 8147 24824 4420 35992 28218 20427 4500 28996 37732 24476 27043 36199 15705 38154 29644 28884 2735 1270 12588 2908 27598 35193 3611 11701 38653 1855 7388 62 16464 24818 17963 13423 7423 7809 2820	0	2	Pass1	PepFrag1	None	1067.62	ESTLHLVLR	ESTLHLVLR	93	9	7.88	268	10	10	8	2	37341.4	8.902		32652	10	b3°b5b5°b6b6°b7b7°b8y3y4y5y6y7y7°y8	22.2945	1018	122.346	82.3465	0.1802	3273	1067.62	1067.62	22.2945	320822
33346	SCQSRT2032E09	621	1 780 946 translated	Regular	21370.9	0	28900.3	92	18	22	53.67	1780382	0	218655			14685 11330 1294 15132 31934 7682 24264 8147 24824 4420 35992 28218 20427 4500 28996 37732 24476 27043 36199 15705 38154 29644 28884 2735 1270 12588 2908 27598 35193 3611 11701 38653 1855 7388 62 16464 24818 17963 13423 7423 7809 2820	0	3	Pass1	PepFrag1	None	1067.62	ESTLHLVLR	ESTLHLVLR	245	9	7.88	274	10	10	8	2	37341.4	8.902		32652	10	b3°b5b5°b6b6°b7b7°b8y3y4y5y6y7y7°y8	22.2945	1018	122.346	82.3465	0.1802	3273	1067.62	1067.62	22.2945	320822
33346	SCQSRT2032E09	621	1 780 946 translated	Regular	21370.9	0	28900.3	92	18	22	53.67	1780382	0	218655			14685 11330 1294 15132 31934 7682 24264 8147 24824 4420 35992 28218 20427 4500 28996 37732 24476 27043 36199 15705 38154 29644 28884 2735 1270 12588 2908 27598 35193 3611 11701 38653 1855 7388 62 24818 17963 13423 7423 7809 2820	0	4	Pass1	PepFrag1	None	1067.62	ESTLHLVLR	ESTLHLVLR	93	9	7.88	267	8	8	5	1	21615.1	8.6646		16101	7.8	b3°b5b5°b6°b7b7°y3y4y5y6y7y8	22.5624	1018	122.346	82.3465	0.0804	3353	1067.62	1067.62	22.5624	143123
33346	SCQSRT2032E09	621	1 780 946 translated	Regular	21370.9	0	28900.3	92	18	22	53.67	1780382	0	218655			14685 11330 1294 15132 31934 7682 24264 8147 24824 4420 35992 28218 20427 4500 28996 37732 24476 27043 36199 15705 38154 29644 28884 2735 1270 12588 2908 27598 35193 3611 11701 38653 1855 7388 62 24818 17963 13423 7423 7809 2820	0	5	Pass1	PepFrag1	None	1067.62	ESTLHLVLR	ESTLHLVLR	169	9	7.88	271	8	8	5	1	21615.1	8.6646		16101	7.8	b3°b5b5°b6°b7b7°y3y4y5y6y7y8	22.5624	1018	122.346	82.3465	0.0804	3353	1067.62	1067.62	22.5624	143123
33346	SCQSRT2032E09	621	1 780 946 translated	Regular	21370.9	0	28900.3	92	18	22	53.67	1780382	0	218655			14685 11330 1294 15132 31934 7682 24264 8147 24824 4420 35992 28218 20427 4500 28996 37732 24476 27043 36199 15705 38154 29644 28884 2735 1270 12588 2908 27598 35193 3611 11701 38653 1855 7388 62 24818 17963 13423 7423 7809 2820	0	6	Pass1	PepFrag1	None	1067.62	ESTLHLVLR	ESTLHLVLR	245	9	7.88	273	8	8	5	1	21615.1	8.6646		16101	7.8	b3°b5b5°b6°b7b7°y3y4y5y6y7y8	22.5624	1018	122.346	82.3465	0.0804	3353	1067.62	1067.62	22.5624	143123
33346	SCQSRT2032E09	621	1 780 946 translated	Regular	21370.9	0	28900.3	92	18	22	53.67	1780382	0	218655			14685 11330 1294 15132 31934 7682 24264 8147 24824 4420 35992 28218 20427 4500 28996 37732 24476 27043 36199 15705 38154 28884 2735 1270 12588 2908 27598 35193 3611 11701 38653 1855 7388 16464 24818 7423 7809	0	7	Pass1	PepFrag1	None	1065.56	TLADYNIQK	TLADYNIQK	84	9	6.78	262	4	4	3	0	3831.15	7.9132		20354	6.8	y4y5y6y7	14.0872	985	119.688	79.688	0.057	1252	1065.56	1065.56	14.0872	101509
33346	SCQSRT2032E09	621	1 780 946 translated	Regular	21370.9	0	28900.3	92	18	22	53.67	1780382	0	218655			14685 11330 1294 15132 31934 7682 24264 8147 24824 4420 35992 28218 20427 4500 28996 37732 24476 27043 36199 15705 38154 28884 2735 1270 12588 2908 27598 35193 3611 11701 38653 1855 7388 16464 24818 7423 7809	0	8	Pass1	PepFrag1	None	1065.56	TLADYNIQK	TLADYNIQK	160	9	6.78	270	5	5	3	0	3862.43	7.9167		20514	6.8	b7y4y5y6y7	14.0872	985	119.688	79.688	0.057	1252	1065.56	1065.56	14.0872	101509
33346	SCQSRT2032E09	621	1 780 946 translated	Regular	21370.9	0	28900.3	92	18	22	53.67	1780382	0	218655			14685 11330 1294 15132 31934 7682 24264 8147 24824 4420 35992 28218 20427 4500 28996 37732 24476 27043 36199 15705 38154 28884 2735 1270 12588 2908 27598 35193 3611 11701 38653 1855 7388 16464 24818 7423 7809	0	9	Pass1	PepFrag1	None	1065.56	TLADYNIQK	TLADYNIQK	236	9	6.78	272	5	5	3	0	3862.43	7.9167		20514	6.8	b7y4y5y6y7	14.0872	985	119.688	79.688	0.057	1252	1065.56	1065.56	14.0872	101509
33346	SCQSRT2032E09	621	1 780 946 translated	Regular	21370.9	0	28900.3	92	18	22	53.67	1780382	0	218655			14685 11330 1294 15132 31934 7682 24264 8147 24824 4420 35992 28218 20427 4500 28996 37732 24476 27043 36199 15705 38154 29644 28884 2735 1270 12588 2908 27598 35193 3611 11701 38653 1855 7388 62 16464 17963 13423	0	10	Pass1	PepFrag1	None	1763.89	TITLEVESSDTIDNVK	TITLEVESSDTIDNVK	193	16	3.59	264	4	4	2	1	2618.79	7.7479		848	3.6	b7y9y10y11	27.0527	1638	167.997	127.997	0.0055	4389	1763.89	1763.89	27.0527	9811
33346	SCQSRT2032E09	621	1 780 946 translated	Regular	21370.9	0	28900.3	92	18	22	53.67	1780382	0	218655			14685 11330 1294 15132 31934 7682 24264 8147 24824 4420 35992 28218 20427 4500 28996 37732 24476 27043 36199 15705 38154 29644 28884 2735 1270 12588 2908 27598 35193 3611 11701 38653 1855 7388 62 16464 17963 13423	0	11	Pass1	PepFrag1	None	1763.89	TITLEVESSDTIDNVK	TITLEVESSDTIDNVK	41	16	3.59	266	4	4	2	1	2618.79	7.7479		848	3.6	b7y9y10y11	27.0527	1638	167.997	127.997	0.0055	4389	1763.89	1763.89	27.0527	9811
33346	SCQSRT2032E09	621	1 780 946 translated	Regular	21370.9	0	28900.3	92	18	22	53.67	1780382	0	218655			14685 11330 1294 15132 31934 7682 24264 8147 24824 4420 35992 28218 20427 4500 28996 37732 24476 27043 36199 15705 38154 29644 28884 2735 1270 12588 2908 27598 35193 3611 11701 38653 1855 7388 62 16464 17963 13423	0	12	Pass1	PepFrag1	None	1763.89	TITLEVESSDTIDNVK	TITLEVESSDTIDNVK	117	16	3.59	269	4	4	2	1	2618.79	7.7479		848	3.6	b7y9y10y11	27.0527	1638	167.997	127.997	0.0055	4389	1763.89	1763.89	27.0527	9811
33346	SCQSRT2032E09	621	1 780 946 translated	Regular	21370.9	0	28900.3	92	18	22	53.67	1780382	0	218655			14685 11330 1294 15132 31934 7682 24264 8147 24824 4420 35992 28218 20427 4500 28996 37732 24476 27043 36199 15705 38154 29644 28884 2735 1270 12588 2908 27598 35193 3611 11701 38653 1855 7388 62	0	13	Pass1	PepFrag1	None	765.433	MQIFVK	MQIFVK	30	6	10.1	265	3	3	2	0	2074.3	7.6467		1939	2.1	b4*y3y4y5y5*	19.7401	737	98.6441	58.6441	0.0033	2627	765.432	765.43	19.7401	5894
33346	SCQSRT2032E09	621	1 780 946 translated	Regular	21370.9	0	28900.3	92	18	22	53.67	1780382	0	218655			14685 11330 1294 15132 31934 7682 24264 8147 24824 4420 35992 28218 20427 4500 28996 37732 24476 27043 36199 15705 38154 29644 28884 2735 1270 12588 2908 27598 35193 3611 11701 38653 1855 7388 62	0	14	Pass1	PepFrag1	None	634.392	QIFVK	QIFVK	31	5	10.1	278	2	2	1	0	3044.53	7.8133		576	1.3	y3y4	20.0536	613	87.2435	134.487	0.0012	2680	634.396	634.394	20.0536	2052
33346	SCQSRT2032E09	621	1 780 946 translated	Regular	21370.9	0	28900.3	92	18	22	53.67	1780382	0	218655			14685 11330 1294 15132 31934 7682 24264 8147 24824 4420 35992 28218 20427 4500 28996 37732 24476 27043 36199 15705 38154 29644 28884 2735 1270 12588 2908 27598 35193 3611 11701 38653 1855 7388 62 16464 24818 17963 13423	0	15	Pass2	PepFrag2	None	1523.78	IQDKEGIPPDQQR	IQDKEGIPPDQQR	59	13	4.31	279	1	1	0	0	79.4934	6.2302	Missing	1350	1.9	b11°y11	41.213	1392	150.725	261.45	0.0011	9764	1523.76	1523.76	41.213	2015
33346	SCQSRT2032E09	621	1 780 946 translated	Regular	21370.9	0	28900.3	92	18	22	53.67	1780382	0	218655			14685 11330 1294 15132 31934 7682 24264 8147 24824 4420 35992 28218 20427 4500 28996 37732 24476 27043 15705 38154 28884 2735 12588 2908 27598 35193 3611 11701 38653 1855 7388 16464 24818 7423 7809	0	16	Pass2	MissedCleavage	None	1763.89	QLEDGRTLADYNIQK	QLEDGRTLADYNIQK	78	15	4.31	275	0	0	0	0	173.995	6.5704		589	2.9	b12*y11°	27.8805	1619	166.696	126.696	0.0032	4718	1763.89	1763.89	27.8805	5752
33346	SCQSRT2032E09	621	1 780 946 translated	Regular	21370.9	0	28900.3	92	18	22	53.67	1780382	0	218655			14685 11330 1294 15132 31934 7682 24264 8147 24824 4420 35992 28218 20427 4500 28996 37732 24476 27043 15705 38154 28884 2735 12588 2908 27598 35193 3611 11701 38653 1855 7388 16464 24818 7423 7809	0	17	Pass2	MissedCleavage	None	1763.89	QLEDGRTLADYNIQK	QLEDGRTLADYNIQK	154	15	4.31	276	0	0	0	0	173.995	6.5704		589	2.9	b12*y11°	27.8805	1619	166.696	126.696	0.0032	4718	1763.89	1763.89	27.8805	5752
33346	SCQSRT2032E09	621	1 780 946 translated	Regular	21370.9	0	28900.3	92	18	22	53.67	1780382	0	218655			14685 11330 1294 15132 31934 7682 24264 8147 24824 4420 35992 28218 20427 4500 28996 37732 24476 27043 15705 38154 28884 2735 12588 2908 27598 35193 3611 11701 38653 1855 7388 16464 24818 7423 7809	0	18	Pass2	MissedCleavage	None	1763.89	QLEDGRTLADYNIQK	QLEDGRTLADYNIQK	230	15	4.31	277	0	0	0	0	173.995	6.5704		589	2.9	b12*y11°	27.8805	1619	166.696	126.696	0.0032	4718	1763.89	1763.89	27.8805	5752
33346	SCQSRT2032E09	621	1 780 946 translated	Regular	21370.9	0	28900.3	92	18	22	53.67	1780382	0	218655			14685 11330 1294 15132 31934 7682 24264 8147 24824 4420 35992 28218 20427 4500 28996 37732 24476 27043 36199 15705 38154 28884 2735 1270 12588 2908 27598 35193 3611 11701 38653 1855 7388 16464 24818 7423 7809	0	19	Pass2	InSource	None	851.426	ADYNIQK	TLADYNIQK	86	7	6.78	477	2	2	0	0	868.588	0		784	0	b5y3	14.0376	768	101.391	162.782	0.0063	1239	851.429	851.427	14.0376	11293
33346	SCQSRT2032E09	621	1 780 946 translated	Regular	21370.9	0	28900.3	92	18	22	53.67	1780382	0	218655			14685 11330 1294 15132 31934 7682 24264 8147 24824 4420 35992 28218 20427 4500 28996 37732 24476 27043 36199 15705 38154 29644 28884 2735 1270 12588 2908 27598 35193 3611 11701 38653 1855 7388 62	0	20	Pass2	InSource	None	634.392	QIFVK	MQIFVK	31	5	10.1	611	1	1	0	0	7.0244	0		561	0	y1	18.9831	613	87.2435	134.487	0.0023	2466	634.396	634.394	18.9831	4128
33346	SCQSRT2032E09	621	1 780 946 translated	Regular	21370.9	0	28900.3	92	18	22	53.67	1780382	0	218655			14685 11330 1294 15132 31934 7682 24264 8147 24824 4420 35992 28218 20427 4500 28996 37732 24476 27043 36199 15705 38154 29644 28884 2735 1270 12588 2908 27598 35193 3611 11701 38653 1855 7388 62 16464 24818 17963 13423 7423 7809 2820	0	21	Pass2	InSource	None	938.578	STLHLVLR	ESTLHLVLR	94	8	11.05	607	1	1	0	0	467.212	0		745	0	b2°b4	22.2594	909	113.449	73.4494	0.0021	3262	938.579	938.577	22.2594	3706
33346	SCQSRT2032E09	621	1 780 946 translated	Regular	21370.9	0	28900.3	92	18	22	53.67	1780382	0	218655			14685 11330 1294 15132 31934 7682 24264 8147 24824 4420 35992 28218 20427 4500 28996 37732 24476 27043 36199 15705 38154 29644 28884 2735 1270 12588 2908 27598 35193 3611 11701 38653 1855 7388 62 16464 24818 17963 13423 7423 7809 2820	0	22	Pass2	InSource	None	851.546	TLHLVLR	ESTLHLVLR	95	7	11.05	607	1	1	0	0	435.214	0		448	0	b3	22.2595	836	107.291	67.2911	0.0012	3263	851.547	851.545	22.2595	2160
33346	SCQSRT2032E09	621	1 780 946 translated	Regular	21370.9	0	28900.3	92	18	22	53.67	1780382	0	218655			14685 11330 1294 15132 31934 7682 24264 8147 24824 4420 35992 28218 20427 4500 28996 37732 24476 27043 15705 38154 28884 2735 12588 2908 27598 35193 3611 11701 38653 1855 7388 16464 24818 7423 7809	0	23	Pass2	InSource	None	1359.62	QLEDGRTLADYN	QLEDGRTLADYNIQK	78	12	3.7	110	0	0	0	0	49.6504	0		0	0		28.3776	1246	139.993	239.985	0.0011	4933	1359.61	1359.61	28.3776	1989
33346	SCQSRT2032E09	621	1 780 946 translated	Regular	21370.9	0	28900.3	92	18	22	53.67	1780382	0	218655			14685 11330 1294 15132 31934 7682 24264 8147 24824 4420 35992 28218 20427 4500 28996 37732 24476 27043 36199 15705 38154 29644 28884 2735 1270 12588 2908 27598 35193 3611 11701 38653 1855 7388 62 16464 24818 17963 13423	0	24	Pass2	InSource	None	1282.64	DKEGIPPDQQR	IQDKEGIPPDQQR	61	11	4.31	613	1	1	0	0	55.6286	0	Missing	300	0	y1	41.4961	1154	133.014	226.028	0.001	10214	1282.64	1282.64	41.4961	1840
33346	SCQSRT2032E09	621	1 780 946 translated	Regular	21370.9	0	28900.3	92	18	22	53.67	1780382	0	218655			14685 11330 1294 15132 31934 7682 24264 8147 24824 4420 35992 28218 20427 4500 28996 37732 24476 27043 36199 15705 38154 29644 28884 2735 1270 12588 2908 27598 35193 3611 11701 38653 1855 7388 62 16464 24818 17963 13423	0	25	Pass2	NeutralLoss_NH3	None	1506.75	IQDKEGIPPDQQR	IQDKEGIPPDQQR	59	13	4.31	613	0	0	0	0	73.2177	0	Missing	0	0		41.2795	1392	150.725	261.45	0.0013	9856	1506.75	1506.75	41.2795	2254
4420	SCCCCL3080A11.b	693	67 900 1039 minus strand translated	Regular	21370.9	0	31199.9	92	18	22	50.18	1780382	0	218655			14685 11330 1294 15132 31934 7682 24264 8147 24824 33346 35992 28218 20427 4500 28996 37732 24476 27043 36199 15705 38154 29644 28884 2735 1270 12588 2908 27598 35193 3611 11701 38653 1855 7388 62 16464 24818 17963 13423 7423 7809 2820	1	1	Pass1	PepFrag1	None	1067.62	ESTLHLVLR	ESTLHLVLR	215	9	7.88	281	10	10	8	2	37341.4	8.902		32652	10	b3°b5b5°b6b6°b7b7°b8y3y4y5y6y7y7°y8	22.2945	1018	122.346	82.3465	0.1802	3273	1067.62	1067.62	22.2945	320822
4420	SCCCCL3080A11.b	693	67 900 1039 minus strand translated	Regular	21370.9	0	31199.9	92	18	22	50.18	1780382	0	218655			14685 11330 1294 15132 31934 7682 24264 8147 24824 33346 35992 28218 20427 4500 28996 37732 24476 27043 36199 15705 38154 29644 28884 2735 1270 12588 2908 27598 35193 3611 11701 38653 1855 7388 62 16464 24818 17963 13423 7423 7809 2820	0	2	Pass1	PepFrag1	None	1067.62	ESTLHLVLR	ESTLHLVLR	63	9	7.88	288	10	10	8	2	37341.4	8.902		32652	10	b3°b5b5°b6b6°b7b7°b8y3y4y5y6y7y7°y8	22.2945	1018	122.346	82.3465	0.1802	3273	1067.62	1067.62	22.2945	320822
4420	SCCCCL3080A11.b	693	67 900 1039 minus strand translated	Regular	21370.9	0	31199.9	92	18	22	50.18	1780382	0	218655			14685 11330 1294 15132 31934 7682 24264 8147 24824 33346 35992 28218 20427 4500 28996 37732 24476 27043 36199 15705 38154 29644 28884 2735 1270 12588 2908 27598 35193 3611 11701 38653 1855 7388 62 16464 24818 17963 13423 7423 7809 2820	0	3	Pass1	PepFrag1	None	1067.62	ESTLHLVLR	ESTLHLVLR	139	9	7.88	292	10	10	8	2	37341.4	8.902		32652	10	b3°b5b5°b6b6°b7b7°b8y3y4y5y6y7y7°y8	22.2945	1018	122.346	82.3465	0.1802	3273	1067.62	1067.62	22.2945	320822
4420	SCCCCL3080A11.b	693	67 900 1039 minus strand translated	Regular	21370.9	0	31199.9	92	18	22	50.18	1780382	0	218655			14685 11330 1294 15132 31934 7682 24264 8147 24824 33346 35992 28218 20427 4500 28996 37732 24476 27043 36199 15705 38154 29644 28884 2735 1270 12588 2908 27598 35193 3611 11701 38653 1855 7388 62 24818 17963 13423 7423 7809 2820	0	4	Pass1	PepFrag1	None	1067.62	ESTLHLVLR	ESTLHLVLR	63	9	7.88	287	8	8	5	1	21615.1	8.6646		16101	7.8	b3°b5b5°b6°b7b7°y3y4y5y6y7y8	22.5624	1018	122.346	82.3465	0.0804	3353	1067.62	1067.62	22.5624	143123
4420	SCCCCL3080A11.b	693	67 900 1039 minus strand translated	Regular	21370.9	0	31199.9	92	18	22	50.18	1780382	0	218655			14685 11330 1294 15132 31934 7682 24264 8147 24824 33346 35992 28218 20427 4500 28996 37732 24476 27043 36199 15705 38154 29644 28884 2735 1270 12588 2908 27598 35193 3611 11701 38653 1855 7388 62 24818 17963 13423 7423 7809 2820	0	5	Pass1	PepFrag1	None	1067.62	ESTLHLVLR	ESTLHLVLR	139	9	7.88	291	8	8	5	1	21615.1	8.6646		16101	7.8	b3°b5b5°b6°b7b7°y3y4y5y6y7y8	22.5624	1018	122.346	82.3465	0.0804	3353	1067.62	1067.62	22.5624	143123
4420	SCCCCL3080A11.b	693	67 900 1039 minus strand translated	Regular	21370.9	0	31199.9	92	18	22	50.18	1780382	0	218655			14685 11330 1294 15132 31934 7682 24264 8147 24824 33346 35992 28218 20427 4500 28996 37732 24476 27043 36199 15705 38154 29644 28884 2735 1270 12588 2908 27598 35193 3611 11701 38653 1855 7388 62 24818 17963 13423 7423 7809 2820	0	6	Pass1	PepFrag1	None	1067.62	ESTLHLVLR	ESTLHLVLR	215	9	7.88	293	8	8	5	1	21615.1	8.6646		16101	7.8	b3°b5b5°b6°b7b7°y3y4y5y6y7y8	22.5624	1018	122.346	82.3465	0.0804	3353	1067.62	1067.62	22.5624	143123
4420	SCCCCL3080A11.b	693	67 900 1039 minus strand translated	Regular	21370.9	0	31199.9	92	18	22	50.18	1780382	0	218655			14685 11330 1294 15132 31934 7682 24264 8147 24824 33346 35992 28218 20427 4500 28996 37732 24476 27043 36199 15705 38154 28884 2735 1270 12588 2908 27598 35193 3611 11701 38653 1855 7388 16464 24818 7423 7809	0	7	Pass1	PepFrag1	None	1065.56	TLADYNIQK	TLADYNIQK	206	9	6.78	280	4	4	3	0	3831.15	7.9132		20354	6.8	y4y5y6y7	14.0872	985	119.688	79.688	0.057	1252	1065.56	1065.56	14.0872	101509
4420	SCCCCL3080A11.b	693	67 900 1039 minus strand translated	Regular	21370.9	0	31199.9	92	18	22	50.18	1780382	0	218655			14685 11330 1294 15132 31934 7682 24264 8147 24824 33346 35992 28218 20427 4500 28996 37732 24476 27043 36199 15705 38154 28884 2735 1270 12588 2908 27598 35193 3611 11701 38653 1855 7388 16464 24818 7423 7809	0	8	Pass1	PepFrag1	None	1065.56	TLADYNIQK	TLADYNIQK	54	9	6.78	286	5	5	3	0	3862.43	7.9167		20514	6.8	b7y4y5y6y7	14.0872	985	119.688	79.688	0.057	1252	1065.56	1065.56	14.0872	101509
4420	SCCCCL3080A11.b	693	67 900 1039 minus strand translated	Regular	21370.9	0	31199.9	92	18	22	50.18	1780382	0	218655			14685 11330 1294 15132 31934 7682 24264 8147 24824 33346 35992 28218 20427 4500 28996 37732 24476 27043 36199 15705 38154 28884 2735 1270 12588 2908 27598 35193 3611 11701 38653 1855 7388 16464 24818 7423 7809	0	9	Pass1	PepFrag1	None	1065.56	TLADYNIQK	TLADYNIQK	130	9	6.78	290	5	5	3	0	3862.43	7.9167		20514	6.8	b7y4y5y6y7	14.0872	985	119.688	79.688	0.057	1252	1065.56	1065.56	14.0872	101509
4420	SCCCCL3080A11.b	693	67 900 1039 minus strand translated	Regular	21370.9	0	31199.9	92	18	22	50.18	1780382	0	218655			14685 11330 1294 15132 31934 7682 24264 8147 24824 33346 35992 28218 20427 4500 28996 37732 24476 27043 36199 15705 38154 29644 28884 2735 1270 12588 2908 27598 35193 3611 11701 38653 1855 7388 62 16464 17963 13423	0	10	Pass1	PepFrag1	None	1763.89	TITLEVESSDTIDNVK	TITLEVESSDTIDNVK	163	16	3.59	282	4	4	2	1	2618.79	7.7479		848	3.6	b7y9y10y11	27.0527	1638	167.997	127.997	0.0055	4389	1763.89	1763.89	27.0527	9811
4420	SCCCCL3080A11.b	693	67 900 1039 minus strand translated	Regular	21370.9	0	31199.9	92	18	22	50.18	1780382	0	218655			14685 11330 1294 15132 31934 7682 24264 8147 24824 33346 35992 28218 20427 4500 28996 37732 24476 27043 36199 15705 38154 29644 28884 2735 1270 12588 2908 27598 35193 3611 11701 38653 1855 7388 62 16464 17963 13423	0	11	Pass1	PepFrag1	None	1763.89	TITLEVESSDTIDNVK	TITLEVESSDTIDNVK	11	16	3.59	285	4	4	2	1	2618.79	7.7479		848	3.6	b7y9y10y11	27.0527	1638	167.997	127.997	0.0055	4389	1763.89	1763.89	27.0527	9811
4420	SCCCCL3080A11.b	693	67 900 1039 minus strand translated	Regular	21370.9	0	31199.9	92	18	22	50.18	1780382	0	218655			14685 11330 1294 15132 31934 7682 24264 8147 24824 33346 35992 28218 20427 4500 28996 37732 24476 27043 36199 15705 38154 29644 28884 2735 1270 12588 2908 27598 35193 3611 11701 38653 1855 7388 62 16464 17963 13423	0	12	Pass1	PepFrag1	None	1763.89	TITLEVESSDTIDNVK	TITLEVESSDTIDNVK	87	16	3.59	289	4	4	2	1	2618.79	7.7479		848	3.6	b7y9y10y11	27.0527	1638	167.997	127.997	0.0055	4389	1763.89	1763.89	27.0527	9811
4420	SCCCCL3080A11.b	693	67 900 1039 minus strand translated	Regular	21370.9	0	31199.9	92	18	22	50.18	1780382	0	218655			14685 11330 1294 15132 31934 7682 24264 8147 24824 33346 35992 28218 20427 4500 28996 37732 24476 27043 36199 15705 38154 29644 28884 2735 1270 12588 2908 27598 35193 3611 11701 38653 1855 7388 62	0	13	Pass1	PepFrag1	None	765.433	MQIFVK	MQIFVK	0	6	10.1	283	3	3	2	0	2074.3	7.6467		1939	2.1	b4*y3y4y5y5*	19.7401	737	98.6441	58.6441	0.0033	2627	765.432	765.43	19.7401	5894
4420	SCCCCL3080A11.b	693	67 900 1039 minus strand translated	Regular	21370.9	0	31199.9	92	18	22	50.18	1780382	0	218655			14685 11330 1294 15132 31934 7682 24264 8147 24824 33346 35992 28218 20427 4500 28996 37732 24476 27043 36199 15705 38154 29644 28884 2735 1270 12588 2908 27598 35193 3611 11701 38653 1855 7388 62	0	14	Pass1	PepFrag1	None	634.392	QIFVK	QIFVK	1	5	10.1	284	2	2	1	0	3044.53	7.8133		576	1.3	y3y4	20.0536	613	87.2435	134.487	0.0012	2680	634.396	634.394	20.0536	2052
4420	SCCCCL3080A11.b	693	67 900 1039 minus strand translated	Regular	21370.9	0	31199.9	92	18	22	50.18	1780382	0	218655			14685 11330 1294 15132 31934 7682 24264 8147 24824 33346 35992 28218 20427 4500 28996 37732 24476 27043 36199 15705 38154 29644 28884 2735 1270 12588 2908 27598 35193 3611 11701 38653 1855 7388 62 16464 24818 17963 13423	0	15	Pass2	PepFrag2	None	1523.78	IQDKEGIPPDQQR	IQDKEGIPPDQQR	29	13	4.31	297	1	1	0	0	79.4934	6.2302	Missing	1350	1.9	b11°y11	41.213	1392	150.725	261.45	0.0011	9764	1523.76	1523.76	41.213	2015
4420	SCCCCL3080A11.b	693	67 900 1039 minus strand translated	Regular	21370.9	0	31199.9	92	18	22	50.18	1780382	0	218655			14685 11330 1294 15132 31934 7682 24264 8147 24824 33346 35992 28218 20427 4500 28996 37732 24476 27043 15705 38154 28884 2735 12588 2908 27598 35193 3611 11701 38653 1855 7388 16464 24818 7423 7809	0	16	Pass2	MissedCleavage	None	1763.89	QLEDGRTLADYNIQK	QLEDGRTLADYNIQK	48	15	4.31	294	0	0	0	0	173.995	6.5704		589	2.9	b12*y11°	27.8805	1619	166.696	126.696	0.0032	4718	1763.89	1763.89	27.8805	5752
4420	SCCCCL3080A11.b	693	67 900 1039 minus strand translated	Regular	21370.9	0	31199.9	92	18	22	50.18	1780382	0	218655			14685 11330 1294 15132 31934 7682 24264 8147 24824 33346 35992 28218 20427 4500 28996 37732 24476 27043 15705 38154 28884 2735 12588 2908 27598 35193 3611 11701 38653 1855 7388 16464 24818 7423 7809	0	17	Pass2	MissedCleavage	None	1763.89	QLEDGRTLADYNIQK	QLEDGRTLADYNIQK	124	15	4.31	295	0	0	0	0	173.995	6.5704		589	2.9	b12*y11°	27.8805	1619	166.696	126.696	0.0032	4718	1763.89	1763.89	27.8805	5752
4420	SCCCCL3080A11.b	693	67 900 1039 minus strand translated	Regular	21370.9	0	31199.9	92	18	22	50.18	1780382	0	218655			14685 11330 1294 15132 31934 7682 24264 8147 24824 33346 35992 28218 20427 4500 28996 37732 24476 27043 15705 38154 28884 2735 12588 2908 27598 35193 3611 11701 38653 1855 7388 16464 24818 7423 7809	0	18	Pass2	MissedCleavage	None	1763.89	QLEDGRTLADYNIQK	QLEDGRTLADYNIQK	200	15	4.31	296	0	0	0	0	173.995	6.5704		589	2.9	b12*y11°	27.8805	1619	166.696	126.696	0.0032	4718	1763.89	1763.89	27.8805	5752
4420	SCCCCL3080A11.b	693	67 900 1039 minus strand translated	Regular	21370.9	0	31199.9	92	18	22	50.18	1780382	0	218655			14685 11330 1294 15132 31934 7682 24264 8147 24824 33346 35992 28218 20427 4500 28996 37732 24476 27043 36199 15705 38154 28884 2735 1270 12588 2908 27598 35193 3611 11701 38653 1855 7388 16464 24818 7423 7809	0	19	Pass2	InSource	None	851.426	ADYNIQK	TLADYNIQK	56	7	6.78	477	2	2	0	0	868.588	0		784	0	b5y3	14.0376	768	101.391	162.782	0.0063	1239	851.429	851.427	14.0376	11293
4420	SCCCCL3080A11.b	693	67 900 1039 minus strand translated	Regular	21370.9	0	31199.9	92	18	22	50.18	1780382	0	218655			14685 11330 1294 15132 31934 7682 24264 8147 24824 33346 35992 28218 20427 4500 28996 37732 24476 27043 36199 15705 38154 29644 28884 2735 1270 12588 2908 27598 35193 3611 11701 38653 1855 7388 62	0	20	Pass2	InSource	None	634.392	QIFVK	MQIFVK	1	5	10.1	611	1	1	0	0	7.0244	0		561	0	y1	18.9831	613	87.2435	134.487	0.0023	2466	634.396	634.394	18.9831	4128
4420	SCCCCL3080A11.b	693	67 900 1039 minus strand translated	Regular	21370.9	0	31199.9	92	18	22	50.18	1780382	0	218655			14685 11330 1294 15132 31934 7682 24264 8147 24824 33346 35992 28218 20427 4500 28996 37732 24476 27043 36199 15705 38154 29644 28884 2735 1270 12588 2908 27598 35193 3611 11701 38653 1855 7388 62 16464 24818 17963 13423 7423 7809 2820	0	21	Pass2	InSource	None	938.578	STLHLVLR	ESTLHLVLR	64	8	11.05	607	1	1	0	0	467.212	0		745	0	b2°b4	22.2594	909	113.449	73.4494	0.0021	3262	938.579	938.577	22.2594	3706
4420	SCCCCL3080A11.b	693	67 900 1039 minus strand translated	Regular	21370.9	0	31199.9	92	18	22	50.18	1780382	0	218655			14685 11330 1294 15132 31934 7682 24264 8147 24824 33346 35992 28218 20427 4500 28996 37732 24476 27043 36199 15705 38154 29644 28884 2735 1270 12588 2908 27598 35193 3611 11701 38653 1855 7388 62 16464 24818 17963 13423 7423 7809 2820	0	22	Pass2	InSource	None	851.546	TLHLVLR	ESTLHLVLR	65	7	11.05	607	1	1	0	0	435.214	0		448	0	b3	22.2595	836	107.291	67.2911	0.0012	3263	851.547	851.545	22.2595	2160
4420	SCCCCL3080A11.b	693	67 900 1039 minus strand translated	Regular	21370.9	0	31199.9	92	18	22	50.18	1780382	0	218655			14685 11330 1294 15132 31934 7682 24264 8147 24824 33346 35992 28218 20427 4500 28996 37732 24476 27043 15705 38154 28884 2735 12588 2908 27598 35193 3611 11701 38653 1855 7388 16464 24818 7423 7809	0	23	Pass2	InSource	None	1359.62	QLEDGRTLADYN	QLEDGRTLADYNIQK	48	12	3.7	110	0	0	0	0	49.6504	0		0	0		28.3776	1246	139.993	239.985	0.0011	4933	1359.61	1359.61	28.3776	1989
4420	SCCCCL3080A11.b	693	67 900 1039 minus strand translated	Regular	21370.9	0	31199.9	92	18	22	50.18	1780382	0	218655			14685 11330 1294 15132 31934 7682 24264 8147 24824 33346 35992 28218 20427 4500 28996 37732 24476 27043 36199 15705 38154 29644 28884 2735 1270 12588 2908 27598 35193 3611 11701 38653 1855 7388 62 16464 24818 17963 13423	0	24	Pass2	InSource	None	1282.64	DKEGIPPDQQR	IQDKEGIPPDQQR	31	11	4.31	613	1	1	0	0	55.6286	0	Missing	300	0	y1	41.4961	1154	133.014	226.028	0.001	10214	1282.64	1282.64	41.4961	1840
4420	SCCCCL3080A11.b	693	67 900 1039 minus strand translated	Regular	21370.9	0	31199.9	92	18	22	50.18	1780382	0	218655			14685 11330 1294 15132 31934 7682 24264 8147 24824 33346 35992 28218 20427 4500 28996 37732 24476 27043 36199 15705 38154 29644 28884 2735 1270 12588 2908 27598 35193 3611 11701 38653 1855 7388 62 16464 24818 17963 13423	0	25	Pass2	NeutralLoss_NH3	None	1506.75	IQDKEGIPPDQQR	IQDKEGIPPDQQR	29	13	4.31	613	0	0	0	0	73.2177	0	Missing	0	0		41.2795	1392	150.725	261.45	0.0013	9856	1506.75	1506.75	41.2795	2254
20427	SCSGFL4118F01	639	1 729 729 translated	Regular	20966.7	0	26943.8	87	16	22	50.82	1673121	0	197552			14685 11330 1294 15132 31934 7682 24264 8147 24824 33346 4420 35992 28218 4500 28996 37732 24476 27043 36199 15705 38154 29644 28884 2735 1270 12588 2908 27598 35193 3611 11701 38653 1855 7388 62 16464 24818 17963 13423 7423 7809 2820	1	1	Pass1	PepFrag1	None	1067.62	ESTLHLVLR	ESTLHLVLR	206	9	7.88	299	10	10	8	2	37341.4	8.8937		32652	10	b3°b5b5°b6b6°b7b7°b8y3y4y5y6y7y7°y8	22.2945	1018	122.346	82.3465	0.1918	3273	1067.62	1067.62	22.2945	320822
20427	SCSGFL4118F01	639	1 729 729 translated	Regular	20966.7	0	26943.8	87	16	22	50.82	1673121	0	197552			14685 11330 1294 15132 31934 7682 24264 8147 24824 33346 4420 35992 28218 4500 28996 37732 24476 27043 36199 15705 38154 29644 28884 2735 1270 12588 2908 27598 35193 3611 11701 38653 1855 7388 62 16464 24818 17963 13423 7423 7809 2820	0	2	Pass1	PepFrag1	None	1067.62	ESTLHLVLR	ESTLHLVLR	54	9	7.88	303	10	10	8	2	37341.4	8.8937		32652	10	b3°b5b5°b6b6°b7b7°b8y3y4y5y6y7y7°y8	22.2945	1018	122.346	82.3465	0.1918	3273	1067.62	1067.62	22.2945	320822
20427	SCSGFL4118F01	639	1 729 729 translated	Regular	20966.7	0	26943.8	87	16	22	50.82	1673121	0	197552			14685 11330 1294 15132 31934 7682 24264 8147 24824 33346 4420 35992 28218 4500 28996 37732 24476 27043 36199 15705 38154 29644 28884 2735 1270 12588 2908 27598 35193 3611 11701 38653 1855 7388 62 16464 24818 17963 13423 7423 7809 2820	0	3	Pass1	PepFrag1	None	1067.62	ESTLHLVLR	ESTLHLVLR	130	9	7.88	306	10	10	8	2	37341.4	8.8937		32652	10	b3°b5b5°b6b6°b7b7°b8y3y4y5y6y7y7°y8	22.2945	1018	122.346	82.3465	0.1918	3273	1067.62	1067.62	22.2945	320822
20427	SCSGFL4118F01	639	1 729 729 translated	Regular	20966.7	0	26943.8	87	16	22	50.82	1673121	0	197552			14685 11330 1294 15132 31934 7682 24264 8147 24824 33346 4420 35992 28218 4500 28996 37732 24476 27043 36199 15705 38154 29644 28884 2735 1270 12588 2908 27598 35193 3611 11701 38653 1855 7388 62 24818 17963 13423 7423 7809 2820	0	4	Pass1	PepFrag1	None	1067.62	ESTLHLVLR	ESTLHLVLR	54	9	7.88	302	8	8	5	1	21615.1	8.6563		16101	7.8	b3°b5b5°b6°b7b7°y3y4y5y6y7y8	22.5624	1018	122.346	82.3465	0.0855	3353	1067.62	1067.62	22.5624	143123
20427	SCSGFL4118F01	639	1 729 729 translated	Regular	20966.7	0	26943.8	87	16	22	50.82	1673121	0	197552			14685 11330 1294 15132 31934 7682 24264 8147 24824 33346 4420 35992 28218 4500 28996 37732 24476 27043 36199 15705 38154 29644 28884 2735 1270 12588 2908 27598 35193 3611 11701 38653 1855 7388 62 24818 17963 13423 7423 7809 2820	0	5	Pass1	PepFrag1	None	1067.62	ESTLHLVLR	ESTLHLVLR	130	9	7.88	305	8	8	5	1	21615.1	8.6563		16101	7.8	b3°b5b5°b6°b7b7°y3y4y5y6y7y8	22.5624	1018	122.346	82.3465	0.0855	3353	1067.62	1067.62	22.5624	143123
20427	SCSGFL4118F01	639	1 729 729 translated	Regular	20966.7	0	26943.8	87	16	22	50.82	1673121	0	197552			14685 11330 1294 15132 31934 7682 24264 8147 24824 33346 4420 35992 28218 4500 28996 37732 24476 27043 36199 15705 38154 29644 28884 2735 1270 12588 2908 27598 35193 3611 11701 38653 1855 7388 62 24818 17963 13423 7423 7809 2820	0	6	Pass1	PepFrag1	None	1067.62	ESTLHLVLR	ESTLHLVLR	206	9	7.88	307	8	8	5	1	21615.1	8.6563		16101	7.8	b3°b5b5°b6°b7b7°y3y4y5y6y7y8	22.5624	1018	122.346	82.3465	0.0855	3353	1067.62	1067.62	22.5624	143123
20427	SCSGFL4118F01	639	1 729 729 translated	Regular	20966.7	0	26943.8	87	16	22	50.82	1673121	0	197552			14685 11330 1294 15132 31934 7682 24264 8147 24824 33346 4420 35992 28218 4500 28996 37732 24476 27043 36199 15705 38154 28884 2735 1270 12588 2908 27598 35193 3611 11701 38653 1855 7388 16464 24818 7423 7809	0	7	Pass1	PepFrag1	None	1065.56	TLADYNIQK	TLADYNIQK	121	9	6.78	298	4	4	3	0	3831.15	7.9049		20354	6.8	y4y5y6y7	14.0872	985	119.688	79.688	0.0607	1252	1065.56	1065.56	14.0872	101509
20427	SCSGFL4118F01	639	1 729 729 translated	Regular	20966.7	0	26943.8	87	16	22	50.82	1673121	0	197552			14685 11330 1294 15132 31934 7682 24264 8147 24824 33346 4420 35992 28218 4500 28996 37732 24476 27043 36199 15705 38154 28884 2735 1270 12588 2908 27598 35193 3611 11701 38653 1855 7388 16464 24818 7423 7809	0	8	Pass1	PepFrag1	None	1065.56	TLADYNIQK	TLADYNIQK	45	9	6.78	301	5	5	3	0	3862.43	7.9084		20514	6.8	b7y4y5y6y7	14.0872	985	119.688	79.688	0.0607	1252	1065.56	1065.56	14.0872	101509
20427	SCSGFL4118F01	639	1 729 729 translated	Regular	20966.7	0	26943.8	87	16	22	50.82	1673121	0	197552			14685 11330 1294 15132 31934 7682 24264 8147 24824 33346 4420 35992 28218 4500 28996 37732 24476 27043 36199 15705 38154 29644 28884 2735 1270 12588 2908 27598 35193 3611 11701 38653 1855 7388 62 16464 17963 13423	0	9	Pass1	PepFrag1	None	1763.89	TITLEVESSDTIDNVK	TITLEVESSDTIDNVK	154	16	3.59	300	4	4	2	1	2618.79	7.7396		848	3.6	b7y9y10y11	27.0527	1638	167.997	127.997	0.0059	4389	1763.89	1763.89	27.0527	9811
20427	SCSGFL4118F01	639	1 729 729 translated	Regular	20966.7	0	26943.8	87	16	22	50.82	1673121	0	197552			14685 11330 1294 15132 31934 7682 24264 8147 24824 33346 4420 35992 28218 4500 28996 37732 24476 27043 36199 15705 38154 29644 28884 2735 1270 12588 2908 27598 35193 3611 11701 38653 1855 7388 62 16464 17963 13423	0	10	Pass1	PepFrag1	None	1763.89	TITLEVESSDTIDNVK	TITLEVESSDTIDNVK	78	16	3.59	304	4	4	2	1	2618.79	7.7396		848	3.6	b7y9y10y11	27.0527	1638	167.997	127.997	0.0059	4389	1763.89	1763.89	27.0527	9811
20427	SCSGFL4118F01	639	1 729 729 translated	Regular	20966.7	0	26943.8	87	16	22	50.82	1673121	0	197552			14685 11330 1294 15132 31934 7682 24264 8147 24824 33346 4420 35992 28218 4500 28996 37732 24476 27043 36199 15705 38154 29644 28884 2735 1270 12588 2908 27598 35193 3611 11701 38653 1855 7388 62 16464 17963 13423	0	11	Pass1	PepFrag1	None	1763.89	TITLEVESSDTIDNVK	TITLEVESSDTIDNVK	2	16	3.59	310	4	4	2	1	2618.79	7.7396		848	3.6	b7y9y10y11	27.0527	1638	167.997	127.997	0.0059	4389	1763.89	1763.89	27.0527	9811
20427	SCSGFL4118F01	639	1 729 729 translated	Regular	20966.7	0	26943.8	87	16	22	50.82	1673121	0	197552			14685 11330 1294 15132 31934 7682 24264 8147 24824 33346 4420 35992 28218 4500 28996 37732 24476 27043 36199 15705 38154 29644 28884 2735 1270 12588 2908 27598 35193 3611 11701 38653 1855 7388 62	0	12	Pass1	PepFrag1	None	765.433	MQIFVK	MQIFVK	67	6	10.1	311	3	3	2	0	2074.3	7.6384		1939	2.1	b4*y3y4y5y5*	19.7401	737	98.6441	58.6441	0.0035	2627	765.432	765.43	19.7401	5894
20427	SCSGFL4118F01	639	1 729 729 translated	Regular	20966.7	0	26943.8	87	16	22	50.82	1673121	0	197552			14685 11330 1294 15132 31934 7682 24264 8147 24824 33346 4420 35992 28218 4500 28996 37732 24476 27043 36199 15705 38154 29644 28884 2735 1270 12588 2908 27598 35193 3611 11701 38653 1855 7388 62	0	13	Pass1	PepFrag1	None	634.392	QIFVK	QIFVK	68	5	10.1	312	2	2	1	0	3044.53	7.805		576	1.3	y3y4	20.0536	613	87.2435	134.487	0.0012	2680	634.396	634.394	20.0536	2052
20427	SCSGFL4118F01	639	1 729 729 translated	Regular	20966.7	0	26943.8	87	16	22	50.82	1673121	0	197552			14685 11330 1294 15132 31934 7682 24264 8147 24824 33346 4420 35992 28218 4500 28996 37732 24476 27043 36199 15705 38154 29644 28884 2735 1270 12588 2908 27598 35193 3611 11701 38653 1855 7388 62 16464 24818 17963 13423	0	14	Pass2	PepFrag2	None	1523.78	IQDKEGIPPDQQR	IQDKEGIPPDQQR	96	13	4.31	313	1	1	0	0	79.4934	6.2219	Missing	1350	1.9	b11°y11	41.213	1392	150.725	261.45	0.0012	9764	1523.76	1523.76	41.213	2015
20427	SCSGFL4118F01	639	1 729 729 translated	Regular	20966.7	0	26943.8	87	16	22	50.82	1673121	0	197552			14685 11330 1294 15132 31934 7682 24264 8147 24824 33346 4420 35992 28218 4500 28996 37732 24476 27043 15705 38154 28884 2735 12588 2908 27598 35193 3611 11701 38653 1855 7388 16464 24818 7423 7809	0	15	Pass2	MissedCleavage	None	1763.89	QLEDGRTLADYNIQK	QLEDGRTLADYNIQK	39	15	4.31	308	0	0	0	0	173.995	6.5621		589	2.9	b12*y11°	27.8805	1619	166.696	126.696	0.0034	4718	1763.89	1763.89	27.8805	5752
20427	SCSGFL4118F01	639	1 729 729 translated	Regular	20966.7	0	26943.8	87	16	22	50.82	1673121	0	197552			14685 11330 1294 15132 31934 7682 24264 8147 24824 33346 4420 35992 28218 4500 28996 37732 24476 27043 15705 38154 28884 2735 12588 2908 27598 35193 3611 11701 38653 1855 7388 16464 24818 7423 7809	0	16	Pass2	MissedCleavage	None	1763.89	QLEDGRTLADYNIQK	QLEDGRTLADYNIQK	115	15	4.31	309	0	0	0	0	173.995	6.5621		589	2.9	b12*y11°	27.8805	1619	166.696	126.696	0.0034	4718	1763.89	1763.89	27.8805	5752
20427	SCSGFL4118F01	639	1 729 729 translated	Regular	20966.7	0	26943.8	87	16	22	50.82	1673121	0	197552			14685 11330 1294 15132 31934 7682 24264 8147 24824 33346 4420 35992 28218 4500 28996 37732 24476 27043 36199 15705 38154 28884 2735 1270 12588 2908 27598 35193 3611 11701 38653 1855 7388 16464 24818 7423 7809	0	17	Pass2	InSource	None	851.426	ADYNIQK	TLADYNIQK	47	7	6.78	477	2	2	0	0	868.588	0		784	0	b5y3	14.0376	768	101.391	162.782	0.0067	1239	851.429	851.427	14.0376	11293
20427	SCSGFL4118F01	639	1 729 729 translated	Regular	20966.7	0	26943.8	87	16	22	50.82	1673121	0	197552			14685 11330 1294 15132 31934 7682 24264 8147 24824 33346 4420 35992 28218 4500 28996 37732 24476 27043 36199 15705 38154 29644 28884 2735 1270 12588 2908 27598 35193 3611 11701 38653 1855 7388 62	0	18	Pass2	InSource	None	634.392	QIFVK	MQIFVK	68	5	10.1	611	1	1	0	0	7.0244	0		561	0	y1	18.9831	613	87.2435	134.487	0.0025	2466	634.396	634.394	18.9831	4128
20427	SCSGFL4118F01	639	1 729 729 translated	Regular	20966.7	0	26943.8	87	16	22	50.82	1673121	0	197552			14685 11330 1294 15132 31934 7682 24264 8147 24824 33346 4420 35992 28218 4500 28996 37732 24476 27043 36199 15705 38154 29644 28884 2735 1270 12588 2908 27598 35193 3611 11701 38653 1855 7388 62 16464 24818 17963 13423 7423 7809 2820	0	19	Pass2	InSource	None	938.578	STLHLVLR	ESTLHLVLR	55	8	11.05	607	1	1	0	0	467.212	0		745	0	b2°b4	22.2594	909	113.449	73.4494	0.0022	3262	938.579	938.577	22.2594	3706
20427	SCSGFL4118F01	639	1 729 729 translated	Regular	20966.7	0	26943.8	87	16	22	50.82	1673121	0	197552			14685 11330 1294 15132 31934 7682 24264 8147 24824 33346 4420 35992 28218 4500 28996 37732 24476 27043 36199 15705 38154 29644 28884 2735 1270 12588 2908 27598 35193 3611 11701 38653 1855 7388 62 16464 24818 17963 13423 7423 7809 2820	0	20	Pass2	InSource	None	851.546	TLHLVLR	ESTLHLVLR	56	7	11.05	607	1	1	0	0	435.214	0		448	0	b3	22.2595	836	107.291	67.2911	0.0013	3263	851.547	851.545	22.2595	2160
20427	SCSGFL4118F01	639	1 729 729 translated	Regular	20966.7	0	26943.8	87	16	22	50.82	1673121	0	197552			14685 11330 1294 15132 31934 7682 24264 8147 24824 33346 4420 35992 28218 4500 28996 37732 24476 27043 15705 38154 28884 2735 12588 2908 27598 35193 3611 11701 38653 1855 7388 16464 24818 7423 7809	0	21	Pass2	InSource	None	1359.62	QLEDGRTLADYN	QLEDGRTLADYNIQK	39	12	3.7	110	0	0	0	0	49.6504	0		0	0		28.3776	1246	139.993	239.985	0.0012	4933	1359.61	1359.61	28.3776	1989
20427	SCSGFL4118F01	639	1 729 729 translated	Regular	20966.7	0	26943.8	87	16	22	50.82	1673121	0	197552			14685 11330 1294 15132 31934 7682 24264 8147 24824 33346 4420 35992 28218 4500 28996 37732 24476 27043 36199 15705 38154 29644 28884 2735 1270 12588 2908 27598 35193 3611 11701 38653 1855 7388 62 16464 24818 17963 13423	0	22	Pass2	InSource	None	1282.64	DKEGIPPDQQR	IQDKEGIPPDQQR	98	11	4.31	613	1	1	0	0	55.6286	0	Missing	300	0	y1	41.4961	1154	133.014	226.028	0.0011	10214	1282.64	1282.64	41.4961	1840
20427	SCSGFL4118F01	639	1 729 729 translated	Regular	20966.7	0	26943.8	87	16	22	50.82	1673121	0	197552			14685 11330 1294 15132 31934 7682 24264 8147 24824 33346 4420 35992 28218 4500 28996 37732 24476 27043 36199 15705 38154 29644 28884 2735 1270 12588 2908 27598 35193 3611 11701 38653 1855 7388 62 16464 24818 17963 13423	0	23	Pass2	NeutralLoss_NH3	None	1506.75	IQDKEGIPPDQQR	IQDKEGIPPDQQR	96	13	4.31	613	0	0	0	0	73.2177	0	Missing	0	0		41.2795	1392	150.725	261.45	0.0013	9856	1506.75	1506.75	41.2795	2254
35992	SCCCLB1026D12	585	1 570 812 minus strand translated	Regular	20910.4	0	21252.4	88	17	17	65.08	1770571	0	217807			14685 11330 1294 15132 31934 7682 24264 8147 24824 33346 4420 28218 20427 4500 28996 37732 24476 27043 36199 15705 38154 29644 28884 2735 1270 12588 2908 27598 35193 3611 11701 38653 1855 7388 62 16464 24818 17963 13423 7423 7809 2820	1	1	Pass1	PepFrag1	None	1067.62	ESTLHLVLR	ESTLHLVLR	175	9	7.88	315	10	10	8	2	37341.4	8.8926		32652	10	b3°b5b5°b6b6°b7b7°b8y3y4y5y6y7y7°y8	22.2945	1018	122.346	82.3465	0.1812	3273	1067.62	1067.62	22.2945	320822
35992	SCCCLB1026D12	585	1 570 812 minus strand translated	Regular	20910.4	0	21252.4	88	17	17	65.08	1770571	0	217807			14685 11330 1294 15132 31934 7682 24264 8147 24824 33346 4420 28218 20427 4500 28996 37732 24476 27043 36199 15705 38154 29644 28884 2735 1270 12588 2908 27598 35193 3611 11701 38653 1855 7388 62 16464 24818 17963 13423 7423 7809 2820	0	2	Pass1	PepFrag1	None	1067.62	ESTLHLVLR	ESTLHLVLR	23	9	7.88	319	10	10	8	2	37341.4	8.8926		32652	10	b3°b5b5°b6b6°b7b7°b8y3y4y5y6y7y7°y8	22.2945	1018	122.346	82.3465	0.1812	3273	1067.62	1067.62	22.2945	320822
35992	SCCCLB1026D12	585	1 570 812 minus strand translated	Regular	20910.4	0	21252.4	88	17	17	65.08	1770571	0	217807			14685 11330 1294 15132 31934 7682 24264 8147 24824 33346 4420 28218 20427 4500 28996 37732 24476 27043 36199 15705 38154 29644 28884 2735 1270 12588 2908 27598 35193 3611 11701 38653 1855 7388 62 16464 24818 17963 13423 7423 7809 2820	0	3	Pass1	PepFrag1	None	1067.62	ESTLHLVLR	ESTLHLVLR	99	9	7.88	322	10	10	8	2	37341.4	8.8926		32652	10	b3°b5b5°b6b6°b7b7°b8y3y4y5y6y7y7°y8	22.2945	1018	122.346	82.3465	0.1812	3273	1067.62	1067.62	22.2945	320822
35992	SCCCLB1026D12	585	1 570 812 minus strand translated	Regular	20910.4	0	21252.4	88	17	17	65.08	1770571	0	217807			14685 11330 1294 15132 31934 7682 24264 8147 24824 33346 4420 28218 20427 4500 28996 37732 24476 27043 36199 15705 38154 29644 28884 2735 1270 12588 2908 27598 35193 3611 11701 38653 1855 7388 62 24818 17963 13423 7423 7809 2820	0	4	Pass1	PepFrag1	None	1067.62	ESTLHLVLR	ESTLHLVLR	23	9	7.88	318	8	8	5	1	21615.1	8.6551		16101	7.8	b3°b5b5°b6°b7b7°y3y4y5y6y7y8	22.5624	1018	122.346	82.3465	0.0808	3353	1067.62	1067.62	22.5624	143123
35992	SCCCLB1026D12	585	1 570 812 minus strand translated	Regular	20910.4	0	21252.4	88	17	17	65.08	1770571	0	217807			14685 11330 1294 15132 31934 7682 24264 8147 24824 33346 4420 28218 20427 4500 28996 37732 24476 27043 36199 15705 38154 29644 28884 2735 1270 12588 2908 27598 35193 3611 11701 38653 1855 7388 62 24818 17963 13423 7423 7809 2820	0	5	Pass1	PepFrag1	None	1067.62	ESTLHLVLR	ESTLHLVLR	99	9	7.88	321	8	8	5	1	21615.1	8.6551		16101	7.8	b3°b5b5°b6°b7b7°y3y4y5y6y7y8	22.5624	1018	122.346	82.3465	0.0808	3353	1067.62	1067.62	22.5624	143123
35992	SCCCLB1026D12	585	1 570 812 minus strand translated	Regular	20910.4	0	21252.4	88	17	17	65.08	1770571	0	217807			14685 11330 1294 15132 31934 7682 24264 8147 24824 33346 4420 28218 20427 4500 28996 37732 24476 27043 36199 15705 38154 29644 28884 2735 1270 12588 2908 27598 35193 3611 11701 38653 1855 7388 62 24818 17963 13423 7423 7809 2820	0	6	Pass1	PepFrag1	None	1067.62	ESTLHLVLR	ESTLHLVLR	175	9	7.88	324	8	8	5	1	21615.1	8.6551		16101	7.8	b3°b5b5°b6°b7b7°y3y4y5y6y7y8	22.5624	1018	122.346	82.3465	0.0808	3353	1067.62	1067.62	22.5624	143123
35992	SCCCLB1026D12	585	1 570 812 minus strand translated	Regular	20910.4	0	21252.4	88	17	17	65.08	1770571	0	217807			14685 11330 1294 15132 31934 7682 24264 8147 24824 33346 4420 28218 20427 4500 28996 37732 24476 27043 36199 15705 38154 28884 2735 1270 12588 2908 27598 35193 3611 11701 38653 1855 7388 16464 24818 7423 7809	0	7	Pass1	PepFrag1	None	1065.56	TLADYNIQK	TLADYNIQK	166	9	6.78	314	4	4	3	0	3831.15	7.9037		20354	6.8	y4y5y6y7	14.0872	985	119.688	79.688	0.0573	1252	1065.56	1065.56	14.0872	101509
35992	SCCCLB1026D12	585	1 570 812 minus strand translated	Regular	20910.4	0	21252.4	88	17	17	65.08	1770571	0	217807			14685 11330 1294 15132 31934 7682 24264 8147 24824 33346 4420 28218 20427 4500 28996 37732 24476 27043 36199 15705 38154 28884 2735 1270 12588 2908 27598 35193 3611 11701 38653 1855 7388 16464 24818 7423 7809	0	8	Pass1	PepFrag1	None	1065.56	TLADYNIQK	TLADYNIQK	14	9	6.78	317	5	5	3	0	3862.43	7.9072		20514	6.8	b7y4y5y6y7	14.0872	985	119.688	79.688	0.0573	1252	1065.56	1065.56	14.0872	101509
35992	SCCCLB1026D12	585	1 570 812 minus strand translated	Regular	20910.4	0	21252.4	88	17	17	65.08	1770571	0	217807			14685 11330 1294 15132 31934 7682 24264 8147 24824 33346 4420 28218 20427 4500 28996 37732 24476 27043 36199 15705 38154 28884 2735 1270 12588 2908 27598 35193 3611 11701 38653 1855 7388 16464 24818 7423 7809	0	9	Pass1	PepFrag1	None	1065.56	TLADYNIQK	TLADYNIQK	90	9	6.78	320	5	5	3	0	3862.43	7.9072		20514	6.8	b7y4y5y6y7	14.0872	985	119.688	79.688	0.0573	1252	1065.56	1065.56	14.0872	101509
35992	SCCCLB1026D12	585	1 570 812 minus strand translated	Regular	20910.4	0	21252.4	88	17	17	65.08	1770571	0	217807			14685 11330 1294 15132 31934 7682 24264 8147 24824 33346 4420 28218 20427 4500 28996 37732 24476 27043 36199 15705 38154 29644 28884 2735 1270 12588 2908 27598 35193 3611 11701 38653 1855 7388 62 16464 17963 13423	0	10	Pass1	PepFrag1	None	1763.89	TITLEVESSDTIDNVK	TITLEVESSDTIDNVK	47	16	3.59	316	4	4	2	1	2618.79	7.7385		848	3.6	b7y9y10y11	27.0527	1638	167.997	127.997	0.0055	4389	1763.89	1763.89	27.0527	9811
35992	SCCCLB1026D12	585	1 570 812 minus strand translated	Regular	20910.4	0	21252.4	88	17	17	65.08	1770571	0	217807			14685 11330 1294 15132 31934 7682 24264 8147 24824 33346 4420 28218 20427 4500 28996 37732 24476 27043 36199 15705 38154 29644 28884 2735 1270 12588 2908 27598 35193 3611 11701 38653 1855 7388 62 16464 17963 13423	0	11	Pass1	PepFrag1	None	1763.89	TITLEVESSDTIDNVK	TITLEVESSDTIDNVK	123	16	3.59	323	4	4	2	1	2618.79	7.7385		848	3.6	b7y9y10y11	27.0527	1638	167.997	127.997	0.0055	4389	1763.89	1763.89	27.0527	9811
35992	SCCCLB1026D12	585	1 570 812 minus strand translated	Regular	20910.4	0	21252.4	88	17	17	65.08	1770571	0	217807			14685 11330 1294 15132 31934 7682 24264 8147 24824 33346 4420 28218 20427 4500 28996 37732 24476 27043 36199 15705 38154 29644 28884 2735 1270 12588 2908 27598 35193 3611 11701 38653 1855 7388 62	0	12	Pass1	PepFrag1	None	765.433	MQIFVK	MQIFVK	36	6	10.1	328	3	3	2	0	2074.3	7.6372		1939	2.1	b4*y3y4y5y5*	19.7401	737	98.6441	58.6441	0.0033	2627	765.432	765.43	19.7401	5894
35992	SCCCLB1026D12	585	1 570 812 minus strand translated	Regular	20910.4	0	21252.4	88	17	17	65.08	1770571	0	217807			14685 11330 1294 15132 31934 7682 24264 8147 24824 33346 4420 28218 20427 4500 28996 37732 24476 27043 36199 15705 38154 29644 28884 2735 1270 12588 2908 27598 35193 3611 11701 38653 1855 7388 62	0	13	Pass1	PepFrag1	None	634.392	QIFVK	QIFVK	37	5	10.1	329	2	2	1	0	3044.53	7.8039		576	1.3	y3y4	20.0536	613	87.2435	134.487	0.0012	2680	634.396	634.394	20.0536	2052
35992	SCCCLB1026D12	585	1 570 812 minus strand translated	Regular	20910.4	0	21252.4	88	17	17	65.08	1770571	0	217807			14685 11330 1294 15132 31934 7682 24264 8147 24824 33346 4420 28218 20427 4500 28996 37732 24476 27043 36199 15705 38154 29644 28884 2735 1270 12588 2908 27598 35193 3611 11701 38653 1855 7388 62 16464 24818 17963 13423	0	14	Pass2	PepFrag2	None	1523.78	IQDKEGIPPDQQR	IQDKEGIPPDQQR	65	13	4.31	330	1	1	0	0	79.4934	6.2207	Missing	1350	1.9	b11°y11	41.213	1392	150.725	261.45	0.0011	9764	1523.76	1523.76	41.213	2015
35992	SCCCLB1026D12	585	1 570 812 minus strand translated	Regular	20910.4	0	21252.4	88	17	17	65.08	1770571	0	217807			14685 11330 1294 15132 31934 7682 24264 8147 24824 33346 4420 28218 20427 4500 28996 37732 24476 27043 15705 38154 28884 2735 12588 2908 27598 35193 3611 11701 38653 1855 7388 16464 24818 7423 7809	0	15	Pass2	MissedCleavage	None	1763.89	QLEDGRTLADYNIQK	QLEDGRTLADYNIQK	8	15	4.31	325	0	0	0	0	173.995	6.5609		589	2.9	b12*y11°	27.8805	1619	166.696	126.696	0.0032	4718	1763.89	1763.89	27.8805	5752
35992	SCCCLB1026D12	585	1 570 812 minus strand translated	Regular	20910.4	0	21252.4	88	17	17	65.08	1770571	0	217807			14685 11330 1294 15132 31934 7682 24264 8147 24824 33346 4420 28218 20427 4500 28996 37732 24476 27043 15705 38154 28884 2735 12588 2908 27598 35193 3611 11701 38653 1855 7388 16464 24818 7423 7809	0	16	Pass2	MissedCleavage	None	1763.89	QLEDGRTLADYNIQK	QLEDGRTLADYNIQK	84	15	4.31	326	0	0	0	0	173.995	6.5609		589	2.9	b12*y11°	27.8805	1619	166.696	126.696	0.0032	4718	1763.89	1763.89	27.8805	5752
35992	SCCCLB1026D12	585	1 570 812 minus strand translated	Regular	20910.4	0	21252.4	88	17	17	65.08	1770571	0	217807			14685 11330 1294 15132 31934 7682 24264 8147 24824 33346 4420 28218 20427 4500 28996 37732 24476 27043 15705 38154 28884 2735 12588 2908 27598 35193 3611 11701 38653 1855 7388 16464 24818 7423 7809	0	17	Pass2	MissedCleavage	None	1763.89	QLEDGRTLADYNIQK	QLEDGRTLADYNIQK	160	15	4.31	327	0	0	0	0	173.995	6.5609		589	2.9	b12*y11°	27.8805	1619	166.696	126.696	0.0032	4718	1763.89	1763.89	27.8805	5752
35992	SCCCLB1026D12	585	1 570 812 minus strand translated	Regular	20910.4	0	21252.4	88	17	17	65.08	1770571	0	217807			14685 11330 1294 15132 31934 7682 24264 8147 24824 33346 4420 28218 20427 4500 28996 37732 24476 27043 36199 15705 38154 28884 2735 1270 12588 2908 27598 35193 3611 11701 38653 1855 7388 16464 24818 7423 7809	0	18	Pass2	InSource	None	851.426	ADYNIQK	TLADYNIQK	16	7	6.78	477	2	2	0	0	868.588	0		784	0	b5y3	14.0376	768	101.391	162.782	0.0064	1239	851.429	851.427	14.0376	11293
35992	SCCCLB1026D12	585	1 570 812 minus strand translated	Regular	20910.4	0	21252.4	88	17	17	65.08	1770571	0	217807			14685 11330 1294 15132 31934 7682 24264 8147 24824 33346 4420 28218 20427 4500 28996 37732 24476 27043 36199 15705 38154 29644 28884 2735 1270 12588 2908 27598 35193 3611 11701 38653 1855 7388 62	0	19	Pass2	InSource	None	634.392	QIFVK	MQIFVK	37	5	10.1	611	1	1	0	0	7.0244	0		561	0	y1	18.9831	613	87.2435	134.487	0.0023	2466	634.396	634.394	18.9831	4128
35992	SCCCLB1026D12	585	1 570 812 minus strand translated	Regular	20910.4	0	21252.4	88	17	17	65.08	1770571	0	217807			14685 11330 1294 15132 31934 7682 24264 8147 24824 33346 4420 28218 20427 4500 28996 37732 24476 27043 36199 15705 38154 29644 28884 2735 1270 12588 2908 27598 35193 3611 11701 38653 1855 7388 62 16464 24818 17963 13423 7423 7809 2820	0	20	Pass2	InSource	None	938.578	STLHLVLR	ESTLHLVLR	24	8	11.05	607	1	1	0	0	467.212	0		745	0	b2°b4	22.2594	909	113.449	73.4494	0.0021	3262	938.579	938.577	22.2594	3706
35992	SCCCLB1026D12	585	1 570 812 minus strand translated	Regular	20910.4	0	21252.4	88	17	17	65.08	1770571	0	217807			14685 11330 1294 15132 31934 7682 24264 8147 24824 33346 4420 28218 20427 4500 28996 37732 24476 27043 36199 15705 38154 29644 28884 2735 1270 12588 2908 27598 35193 3611 11701 38653 1855 7388 62 16464 24818 17963 13423 7423 7809 2820	0	21	Pass2	InSource	None	851.546	TLHLVLR	ESTLHLVLR	25	7	11.05	607	1	1	0	0	435.214	0		448	0	b3	22.2595	836	107.291	67.2911	0.0012	3263	851.547	851.545	22.2595	2160
35992	SCCCLB1026D12	585	1 570 812 minus strand translated	Regular	20910.4	0	21252.4	88	17	17	65.08	1770571	0	217807			14685 11330 1294 15132 31934 7682 24264 8147 24824 33346 4420 28218 20427 4500 28996 37732 24476 27043 15705 38154 28884 2735 12588 2908 27598 35193 3611 11701 38653 1855 7388 16464 24818 7423 7809	0	22	Pass2	InSource	None	1359.62	QLEDGRTLADYN	QLEDGRTLADYNIQK	8	12	3.7	110	0	0	0	0	49.6504	0		0	0		28.3776	1246	139.993	239.985	0.0011	4933	1359.61	1359.61	28.3776	1989
35992	SCCCLB1026D12	585	1 570 812 minus strand translated	Regular	20910.4	0	21252.4	88	17	17	65.08	1770571	0	217807			14685 11330 1294 15132 31934 7682 24264 8147 24824 33346 4420 28218 20427 4500 28996 37732 24476 27043 36199 15705 38154 29644 28884 2735 1270 12588 2908 27598 35193 3611 11701 38653 1855 7388 62 16464 24818 17963 13423	0	23	Pass2	InSource	None	1282.64	DKEGIPPDQQR	IQDKEGIPPDQQR	67	11	4.31	613	1	1	0	0	55.6286	0	Missing	300	0	y1	41.4961	1154	133.014	226.028	0.001	10214	1282.64	1282.64	41.4961	1840
35992	SCCCLB1026D12	585	1 570 812 minus strand translated	Regular	20910.4	0	21252.4	88	17	17	65.08	1770571	0	217807			14685 11330 1294 15132 31934 7682 24264 8147 24824 33346 4420 28218 20427 4500 28996 37732 24476 27043 36199 15705 38154 29644 28884 2735 1270 12588 2908 27598 35193 3611 11701 38653 1855 7388 62 16464 24818 17963 13423	0	24	Pass2	NeutralLoss_NH3	None	1506.75	IQDKEGIPPDQQR	IQDKEGIPPDQQR	65	13	4.31	613	0	0	0	0	73.2177	0	Missing	0	0		41.2795	1392	150.725	261.45	0.0013	9856	1506.75	1506.75	41.2795	2254
28218	SCCCST2001G02	585	77 767 1039 minus strand translated	Regular	20910.4	0	25536.4	88	17	20	53.71	1770571	0	217807			14685 11330 1294 15132 31934 7682 24264 8147 24824 33346 4420 35992 20427 4500 28996 37732 24476 27043 36199 15705 38154 29644 28884 2735 1270 12588 2908 27598 35193 3611 11701 38653 1855 7388 62 16464 24818 17963 13423 7423 7809 2820	1	1	Pass1	PepFrag1	None	1067.62	ESTLHLVLR	ESTLHLVLR	63	9	7.88	332	10	10	8	2	37341.4	8.8926		32652	10	b3°b5b5°b6b6°b7b7°b8y3y4y5y6y7y7°y8	22.2945	1018	122.346	82.3465	0.1812	3273	1067.62	1067.62	22.2945	320822
28218	SCCCST2001G02	585	77 767 1039 minus strand translated	Regular	20910.4	0	25536.4	88	17	20	53.71	1770571	0	217807			14685 11330 1294 15132 31934 7682 24264 8147 24824 33346 4420 35992 20427 4500 28996 37732 24476 27043 36199 15705 38154 29644 28884 2735 1270 12588 2908 27598 35193 3611 11701 38653 1855 7388 62 16464 24818 17963 13423 7423 7809 2820	0	2	Pass1	PepFrag1	None	1067.62	ESTLHLVLR	ESTLHLVLR	139	9	7.88	340	10	10	8	2	37341.4	8.8926		32652	10	b3°b5b5°b6b6°b7b7°b8y3y4y5y6y7y7°y8	22.2945	1018	122.346	82.3465	0.1812	3273	1067.62	1067.62	22.2945	320822
28218	SCCCST2001G02	585	77 767 1039 minus strand translated	Regular	20910.4	0	25536.4	88	17	20	53.71	1770571	0	217807			14685 11330 1294 15132 31934 7682 24264 8147 24824 33346 4420 35992 20427 4500 28996 37732 24476 27043 36199 15705 38154 29644 28884 2735 1270 12588 2908 27598 35193 3611 11701 38653 1855 7388 62 16464 24818 17963 13423 7423 7809 2820	0	3	Pass1	PepFrag1	None	1067.62	ESTLHLVLR	ESTLHLVLR	215	9	7.88	343	10	10	8	2	37341.4	8.8926		32652	10	b3°b5b5°b6b6°b7b7°b8y3y4y5y6y7y7°y8	22.2945	1018	122.346	82.3465	0.1812	3273	1067.62	1067.62	22.2945	320822
28218	SCCCST2001G02	585	77 767 1039 minus strand translated	Regular	20910.4	0	25536.4	88	17	20	53.71	1770571	0	217807			14685 11330 1294 15132 31934 7682 24264 8147 24824 33346 4420 35992 20427 4500 28996 37732 24476 27043 36199 15705 38154 29644 28884 2735 1270 12588 2908 27598 35193 3611 11701 38653 1855 7388 62 24818 17963 13423 7423 7809 2820	0	4	Pass1	PepFrag1	None	1067.62	ESTLHLVLR	ESTLHLVLR	63	9	7.88	337	8	8	5	1	21615.1	8.6551		16101	7.8	b3°b5b5°b6°b7b7°y3y4y5y6y7y8	22.5624	1018	122.346	82.3465	0.0808	3353	1067.62	1067.62	22.5624	143123
28218	SCCCST2001G02	585	77 767 1039 minus strand translated	Regular	20910.4	0	25536.4	88	17	20	53.71	1770571	0	217807			14685 11330 1294 15132 31934 7682 24264 8147 24824 33346 4420 35992 20427 4500 28996 37732 24476 27043 36199 15705 38154 29644 28884 2735 1270 12588 2908 27598 35193 3611 11701 38653 1855 7388 62 24818 17963 13423 7423 7809 2820	0	5	Pass1	PepFrag1	None	1067.62	ESTLHLVLR	ESTLHLVLR	139	9	7.88	339	8	8	5	1	21615.1	8.6551		16101	7.8	b3°b5b5°b6°b7b7°y3y4y5y6y7y8	22.5624	1018	122.346	82.3465	0.0808	3353	1067.62	1067.62	22.5624	143123
28218	SCCCST2001G02	585	77 767 1039 minus strand translated	Regular	20910.4	0	25536.4	88	17	20	53.71	1770571	0	217807			14685 11330 1294 15132 31934 7682 24264 8147 24824 33346 4420 35992 20427 4500 28996 37732 24476 27043 36199 15705 38154 29644 28884 2735 1270 12588 2908 27598 35193 3611 11701 38653 1855 7388 62 24818 17963 13423 7423 7809 2820	0	6	Pass1	PepFrag1	None	1067.62	ESTLHLVLR	ESTLHLVLR	215	9	7.88	342	8	8	5	1	21615.1	8.6551		16101	7.8	b3°b5b5°b6°b7b7°y3y4y5y6y7y8	22.5624	1018	122.346	82.3465	0.0808	3353	1067.62	1067.62	22.5624	143123
28218	SCCCST2001G02	585	77 767 1039 minus strand translated	Regular	20910.4	0	25536.4	88	17	20	53.71	1770571	0	217807			14685 11330 1294 15132 31934 7682 24264 8147 24824 33346 4420 35992 20427 4500 28996 37732 24476 27043 36199 15705 38154 28884 2735 1270 12588 2908 27598 35193 3611 11701 38653 1855 7388 16464 24818 7423 7809	0	7	Pass1	PepFrag1	None	1065.56	TLADYNIQK	TLADYNIQK	206	9	6.78	331	4	4	3	0	3831.15	7.9037		20354	6.8	y4y5y6y7	14.0872	985	119.688	79.688	0.0573	1252	1065.56	1065.56	14.0872	101509
28218	SCCCST2001G02	585	77 767 1039 minus strand translated	Regular	20910.4	0	25536.4	88	17	20	53.71	1770571	0	217807			14685 11330 1294 15132 31934 7682 24264 8147 24824 33346 4420 35992 20427 4500 28996 37732 24476 27043 36199 15705 38154 28884 2735 1270 12588 2908 27598 35193 3611 11701 38653 1855 7388 16464 24818 7423 7809	0	8	Pass1	PepFrag1	None	1065.56	TLADYNIQK	TLADYNIQK	54	9	6.78	336	5	5	3	0	3862.43	7.9072		20514	6.8	b7y4y5y6y7	14.0872	985	119.688	79.688	0.0573	1252	1065.56	1065.56	14.0872	101509
28218	SCCCST2001G02	585	77 767 1039 minus strand translated	Regular	20910.4	0	25536.4	88	17	20	53.71	1770571	0	217807			14685 11330 1294 15132 31934 7682 24264 8147 24824 33346 4420 35992 20427 4500 28996 37732 24476 27043 36199 15705 38154 28884 2735 1270 12588 2908 27598 35193 3611 11701 38653 1855 7388 16464 24818 7423 7809	0	9	Pass1	PepFrag1	None	1065.56	TLADYNIQK	TLADYNIQK	130	9	6.78	338	5	5	3	0	3862.43	7.9072		20514	6.8	b7y4y5y6y7	14.0872	985	119.688	79.688	0.0573	1252	1065.56	1065.56	14.0872	101509
28218	SCCCST2001G02	585	77 767 1039 minus strand translated	Regular	20910.4	0	25536.4	88	17	20	53.71	1770571	0	217807			14685 11330 1294 15132 31934 7682 24264 8147 24824 33346 4420 35992 20427 4500 28996 37732 24476 27043 36199 15705 38154 29644 28884 2735 1270 12588 2908 27598 35193 3611 11701 38653 1855 7388 62 16464 17963 13423	0	10	Pass1	PepFrag1	None	1763.89	TITLEVESSDTIDNVK	TITLEVESSDTIDNVK	11	16	3.59	333	4	4	2	1	2618.79	7.7385		848	3.6	b7y9y10y11	27.0527	1638	167.997	127.997	0.0055	4389	1763.89	1763.89	27.0527	9811
28218	SCCCST2001G02	585	77 767 1039 minus strand translated	Regular	20910.4	0	25536.4	88	17	20	53.71	1770571	0	217807			14685 11330 1294 15132 31934 7682 24264 8147 24824 33346 4420 35992 20427 4500 28996 37732 24476 27043 36199 15705 38154 29644 28884 2735 1270 12588 2908 27598 35193 3611 11701 38653 1855 7388 62 16464 17963 13423	0	11	Pass1	PepFrag1	None	1763.89	TITLEVESSDTIDNVK	TITLEVESSDTIDNVK	163	16	3.59	341	4	4	2	1	2618.79	7.7385		848	3.6	b7y9y10y11	27.0527	1638	167.997	127.997	0.0055	4389	1763.89	1763.89	27.0527	9811
28218	SCCCST2001G02	585	77 767 1039 minus strand translated	Regular	20910.4	0	25536.4	88	17	20	53.71	1770571	0	217807			14685 11330 1294 15132 31934 7682 24264 8147 24824 33346 4420 35992 20427 4500 28996 37732 24476 27043 36199 15705 38154 29644 28884 2735 1270 12588 2908 27598 35193 3611 11701 38653 1855 7388 62	0	12	Pass1	PepFrag1	None	765.433	MQIFVK	MQIFVK	0	6	10.1	334	3	3	2	0	2074.3	7.6372		1939	2.1	b4*y3y4y5y5*	19.7401	737	98.6441	58.6441	0.0033	2627	765.432	765.43	19.7401	5894
28218	SCCCST2001G02	585	77 767 1039 minus strand translated	Regular	20910.4	0	25536.4	88	17	20	53.71	1770571	0	217807			14685 11330 1294 15132 31934 7682 24264 8147 24824 33346 4420 35992 20427 4500 28996 37732 24476 27043 36199 15705 38154 29644 28884 2735 1270 12588 2908 27598 35193 3611 11701 38653 1855 7388 62	0	13	Pass1	PepFrag1	None	634.392	QIFVK	QIFVK	1	5	10.1	335	2	2	1	0	3044.53	7.8039		576	1.3	y3y4	20.0536	613	87.2435	134.487	0.0012	2680	634.396	634.394	20.0536	2052
28218	SCCCST2001G02	585	77 767 1039 minus strand translated	Regular	20910.4	0	25536.4	88	17	20	53.71	1770571	0	217807			14685 11330 1294 15132 31934 7682 24264 8147 24824 33346 4420 35992 20427 4500 28996 37732 24476 27043 36199 15705 38154 29644 28884 2735 1270 12588 2908 27598 35193 3611 11701 38653 1855 7388 62 16464 24818 17963 13423	0	14	Pass2	PepFrag2	None	1523.78	IQDKEGIPPDQQR	IQDKEGIPPDQQR	29	13	4.31	347	1	1	0	0	79.4934	6.2207	Missing	1350	1.9	b11°y11	41.213	1392	150.725	261.45	0.0011	9764	1523.76	1523.76	41.213	2015
28218	SCCCST2001G02	585	77 767 1039 minus strand translated	Regular	20910.4	0	25536.4	88	17	20	53.71	1770571	0	217807			14685 11330 1294 15132 31934 7682 24264 8147 24824 33346 4420 35992 20427 4500 28996 37732 24476 27043 15705 38154 28884 2735 12588 2908 27598 35193 3611 11701 38653 1855 7388 16464 24818 7423 7809	0	15	Pass2	MissedCleavage	None	1763.89	QLEDGRTLADYNIQK	QLEDGRTLADYNIQK	48	15	4.31	344	0	0	0	0	173.995	6.5609		589	2.9	b12*y11°	27.8805	1619	166.696	126.696	0.0032	4718	1763.89	1763.89	27.8805	5752
28218	SCCCST2001G02	585	77 767 1039 minus strand translated	Regular	20910.4	0	25536.4	88	17	20	53.71	1770571	0	217807			14685 11330 1294 15132 31934 7682 24264 8147 24824 33346 4420 35992 20427 4500 28996 37732 24476 27043 15705 38154 28884 2735 12588 2908 27598 35193 3611 11701 38653 1855 7388 16464 24818 7423 7809	0	16	Pass2	MissedCleavage	None	1763.89	QLEDGRTLADYNIQK	QLEDGRTLADYNIQK	124	15	4.31	345	0	0	0	0	173.995	6.5609		589	2.9	b12*y11°	27.8805	1619	166.696	126.696	0.0032	4718	1763.89	1763.89	27.8805	5752
28218	SCCCST2001G02	585	77 767 1039 minus strand translated	Regular	20910.4	0	25536.4	88	17	20	53.71	1770571	0	217807			14685 11330 1294 15132 31934 7682 24264 8147 24824 33346 4420 35992 20427 4500 28996 37732 24476 27043 15705 38154 28884 2735 12588 2908 27598 35193 3611 11701 38653 1855 7388 16464 24818 7423 7809	0	17	Pass2	MissedCleavage	None	1763.89	QLEDGRTLADYNIQK	QLEDGRTLADYNIQK	200	15	4.31	346	0	0	0	0	173.995	6.5609		589	2.9	b12*y11°	27.8805	1619	166.696	126.696	0.0032	4718	1763.89	1763.89	27.8805	5752
28218	SCCCST2001G02	585	77 767 1039 minus strand translated	Regular	20910.4	0	25536.4	88	17	20	53.71	1770571	0	217807			14685 11330 1294 15132 31934 7682 24264 8147 24824 33346 4420 35992 20427 4500 28996 37732 24476 27043 36199 15705 38154 28884 2735 1270 12588 2908 27598 35193 3611 11701 38653 1855 7388 16464 24818 7423 7809	0	18	Pass2	InSource	None	851.426	ADYNIQK	TLADYNIQK	56	7	6.78	477	2	2	0	0	868.588	0		784	0	b5y3	14.0376	768	101.391	162.782	0.0064	1239	851.429	851.427	14.0376	11293
28218	SCCCST2001G02	585	77 767 1039 minus strand translated	Regular	20910.4	0	25536.4	88	17	20	53.71	1770571	0	217807			14685 11330 1294 15132 31934 7682 24264 8147 24824 33346 4420 35992 20427 4500 28996 37732 24476 27043 36199 15705 38154 29644 28884 2735 1270 12588 2908 27598 35193 3611 11701 38653 1855 7388 62	0	19	Pass2	InSource	None	634.392	QIFVK	MQIFVK	1	5	10.1	611	1	1	0	0	7.0244	0		561	0	y1	18.9831	613	87.2435	134.487	0.0023	2466	634.396	634.394	18.9831	4128
28218	SCCCST2001G02	585	77 767 1039 minus strand translated	Regular	20910.4	0	25536.4	88	17	20	53.71	1770571	0	217807			14685 11330 1294 15132 31934 7682 24264 8147 24824 33346 4420 35992 20427 4500 28996 37732 24476 27043 36199 15705 38154 29644 28884 2735 1270 12588 2908 27598 35193 3611 11701 38653 1855 7388 62 16464 24818 17963 13423 7423 7809 2820	0	20	Pass2	InSource	None	938.578	STLHLVLR	ESTLHLVLR	64	8	11.05	607	1	1	0	0	467.212	0		745	0	b2°b4	22.2594	909	113.449	73.4494	0.0021	3262	938.579	938.577	22.2594	3706
28218	SCCCST2001G02	585	77 767 1039 minus strand translated	Regular	20910.4	0	25536.4	88	17	20	53.71	1770571	0	217807			14685 11330 1294 15132 31934 7682 24264 8147 24824 33346 4420 35992 20427 4500 28996 37732 24476 27043 36199 15705 38154 29644 28884 2735 1270 12588 2908 27598 35193 3611 11701 38653 1855 7388 62 16464 24818 17963 13423 7423 7809 2820	0	21	Pass2	InSource	None	851.546	TLHLVLR	ESTLHLVLR	65	7	11.05	607	1	1	0	0	435.214	0		448	0	b3	22.2595	836	107.291	67.2911	0.0012	3263	851.547	851.545	22.2595	2160
28218	SCCCST2001G02	585	77 767 1039 minus strand translated	Regular	20910.4	0	25536.4	88	17	20	53.71	1770571	0	217807			14685 11330 1294 15132 31934 7682 24264 8147 24824 33346 4420 35992 20427 4500 28996 37732 24476 27043 15705 38154 28884 2735 12588 2908 27598 35193 3611 11701 38653 1855 7388 16464 24818 7423 7809	0	22	Pass2	InSource	None	1359.62	QLEDGRTLADYN	QLEDGRTLADYNIQK	48	12	3.7	110	0	0	0	0	49.6504	0		0	0		28.3776	1246	139.993	239.985	0.0011	4933	1359.61	1359.61	28.3776	1989
28218	SCCCST2001G02	585	77 767 1039 minus strand translated	Regular	20910.4	0	25536.4	88	17	20	53.71	1770571	0	217807			14685 11330 1294 15132 31934 7682 24264 8147 24824 33346 4420 35992 20427 4500 28996 37732 24476 27043 36199 15705 38154 29644 28884 2735 1270 12588 2908 27598 35193 3611 11701 38653 1855 7388 62 16464 24818 17963 13423	0	23	Pass2	InSource	None	1282.64	DKEGIPPDQQR	IQDKEGIPPDQQR	31	11	4.31	613	1	1	0	0	55.6286	0	Missing	300	0	y1	41.4961	1154	133.014	226.028	0.001	10214	1282.64	1282.64	41.4961	1840
28218	SCCCST2001G02	585	77 767 1039 minus strand translated	Regular	20910.4	0	25536.4	88	17	20	53.71	1770571	0	217807			14685 11330 1294 15132 31934 7682 24264 8147 24824 33346 4420 35992 20427 4500 28996 37732 24476 27043 36199 15705 38154 29644 28884 2735 1270 12588 2908 27598 35193 3611 11701 38653 1855 7388 62 16464 24818 17963 13423	0	24	Pass2	NeutralLoss_NH3	None	1506.75	IQDKEGIPPDQQR	IQDKEGIPPDQQR	29	13	4.31	613	0	0	0	0	73.2177	0	Missing	0	0		41.2795	1392	150.725	261.45	0.0013	9856	1506.75	1506.75	41.2795	2254
11840	SCBGLR1114G09	829	42 680 807 translated	Regular	17409.8	0	22434.9	195	12	22	70.28	1672065	1095992	539074	376.584	8.4486		1	1	Pass1	PepFrag1	None	1668.95	TSAQDIINLKPLIDK	TSAQDIINLKPLIDK	116	15	6.89	356	26	26	22	10	104229	9.2588	Identified	155236	15.6	b1°b2b2°b3°b4b5b6b6°b7b8b8*b9b9*b10b13b14b15y1y2y2°y3y4y5y5°y6y6°y7y8y8*y9y10y11y12y12*y13y14y15	34.35	1605	165.733	70.4888	0.3506	6629	1668.95	1668.95	34.35	586232
11840	SCBGLR1114G09	829	42 680 807 translated	Regular	17409.8	0	22434.9	195	12	22	70.28	1672065	1095992	539074	376.584	8.4486		0	2	Pass1	PepFrag1	None	1797.05	TSAQDIINLKPLIDKK	TSAQDIINLKPLIDKK	116	16	9.76	355	19	19	14	3	26626.7	8.6661	Identified	49876	12.6	b2b2°b3°b4b5b5°b6°b16y1y2y3y4y6y6°y7y8y9y10y11y12y13y13*y14y15y16	30.3386	1740	174.901	76.6007	0.1817	5612	1797.05	1797.05	30.3386	303830
11840	SCBGLR1114G09	829	42 680 807 translated	Regular	17409.8	0	22434.9	195	12	22	70.28	1672065	1095992	539074	376.584	8.4486		0	3	Pass1	PepFrag1	None	1445.73	LFSTIDDLDHAAK	LFSTIDDLDHAAK	173	13	4.16	350	16	16	13	3	43807.3	8.8823		60033	10.1	b2b3b3°b4°b7b7°b13°y1y2y3y4y5y6y7y7°y8y9y10y11y11°y12y12°y13	25.5833	1333	146.436	106.436	0.1232	4083	1445.73	1445.73	25.5833	205930
11840	SCBGLR1114G09	829	42 680 807 translated	Regular	17409.8	0	22434.9	195	12	22	70.28	1672065	1095992	539074	376.584	8.4486		0	4	Pass1	PepFrag1	None	929.53	DVLGDVLAK	DVLGDVLAK	201	9	3.88	352	15	15	13	6	59440.6	9.0149		81527	8.7	b2b3b4b5b5°b6b7b7°y1y2y3y4y5y6y7y7°y8y9	27.5237	890	111.863	183.726	0.1158	4613	929.533	929.53	27.5237	193577
11840	SCBGLR1114G09	829	42 680 807 translated	Regular	17409.8	0	22434.9	195	12	22	70.28	1672065	1095992	539074	376.584	8.4486		0	5	Pass1	PepFrag1	None	1543.83	FYLQPLPPAEAAAR	FYLQPLPPAEAAAR	100	14	7	354	7	7	3	1	6534.25	8.056	Identified	21553	8.6	b4b11°y4y8y8°y9y10y11y11*y14	30.0082	1433	153.67	113.67	0.074	5458	1543.83	1543.83	30.0082	123667
11840	SCBGLR1114G09	829	42 680 807 translated	Regular	17409.8	0	22434.9	195	12	22	70.28	1672065	1095992	539074	376.584	8.4486		0	6	Pass1	PepFrag1	None	1261.63	AWPYVQNDLR	AWPYVQNDLR	132	10	6.73	351	10	10	6	2	36477.3	8.8028	Identified	34769	7.3	b2b9b10y1y2y4y5y5*y6y7y8y8°	26.9744	1139	131.859	91.8587	0.0653	4347	1261.63	1261.63	26.9744	109131
11840	SCBGLR1114G09	829	42 680 807 translated	Regular	17409.8	0	22434.9	195	12	22	70.28	1672065	1095992	539074	376.584	8.4486		0	7	Pass1	PepFrag1	None	2017.99	IGAPPPPSGGLPGTENSDQAR	IGAPPPPSGGLPGTENSDQAR	70	21	4.07	348	5	5	2	0	4837.79	7.9254	Identified	17199	5.4	y3y16y17y18y21	16.3388	1821	180.288	140.288	0.0139	1862	2017.99	2017.99	16.3388	23241
11840	SCBGLR1114G09	829	42 680 807 translated	Regular	17409.8	0	22434.9	195	12	22	70.28	1672065	1095992	539074	376.584	8.4486		0	8	Pass1	PepFrag1	None	1060.58	DFGLPLKDR	DFGLPLKDR	91	9	7	349	2	2	0	0	1574.99	7.4381	Identified	798	2.9	b3y5	23.0704	986	119.769	79.769	0.0058	3484	1060.58	1060.58	23.0704	9657
11840	SCBGLR1114G09	829	42 680 807 translated	Regular	17409.8	0	22434.9	195	12	22	70.28	1672065	1095992	539074	376.584	8.4486		0	9	Pass1	PepFrag1	None	789.451	DFGLPLK	DFGLPLK	91	7	6.78	353	3	3	0	0	3239.92	7.7513	Identified	2597	1.9	y3y5y7	28.6181	747	99.5344	159.069	0.0023	5018	789.453	789.45	28.6181	3889
11840	SCBGLR1114G09	829	42 680 807 translated	Regular	17409.8	0	22434.9	195	12	22	70.28	1672065	1095992	539074	376.584	8.4486		0	10	Pass2	PepFrag2	None	1534.77	MASMTGLSQGVLPSR	MASMTGLSQGVLPSR	0	15	11.05	357	1	1	0	0	101.556	6.2475	Missing	1824	1.6	y12*y13°y15	41.5909	1428	153.313	266.626	0.0007	10434	1534.78	1534.78	41.5909	1215
11840	SCBGLR1114G09	829	42 680 807 translated	Regular	17409.8	0	22434.9	195	12	22	70.28	1672065	1095992	539074	376.584	8.4486		0	11	Pass2	PepFrag2	None	1344.66	ASAEGEAAAQAGRR	ASAEGEAAAQAGRR	28	14	7.14	359	1	1	0	0	52.1328	5.9579		493	1.5	b12°b13°y1	40.6962	1199	136.45	232.899	0.0006	8903	1344.66	1344.66	40.6962	937
11840	SCBGLR1114G09	829	42 680 807 translated	Regular	17409.8	0	22434.9	195	12	22	70.28	1672065	1095992	539074	376.584	8.4486		0	12	Pass2	MissedCleavage	None	2783.63	RAVLGLVATGIVGGALSQAVHAATVNPIK	RAVLGLVATGIVGGALSQAVHAATVNPIK	41	29	11.49	358	1	1	0	0	98.681	6.235	Missing	734	1.9	y12y20*	43.5229	2699	234.366	194.366	0.0005	14950	2783.64	2783.64	43.5229	888
11840	SCBGLR1114G09	829	42 680 807 translated	Regular	17409.8	0	22434.9	195	12	22	70.28	1672065	1095992	539074	376.584	8.4486		0	13	Pass2	InSource	None	1185.57	STIDDLDHAAK	LFSTIDDLDHAAK	175	11	4.16	350	9	9	8	0	16734.6	0		26367	0	y3y4y5y6y7y7°y8y9y10y11y11°	25.5797	1074	126.793	86.7932	0.0218	4076	1185.58	1185.57	25.5797	36495
11840	SCBGLR1114G09	829	42 680 807 translated	Regular	17409.8	0	22434.9	195	12	22	70.28	1672065	1095992	539074	376.584	8.4486		0	14	Pass2	InSource	None	1332.64	FSTIDDLDHAAK	LFSTIDDLDHAAK	174	12	4.16	350	11	11	9	1	19671.2	0		31456	0	b2b2°b3°b12°y3y4y5y6y7y7°y8y9y10y11y11°y12y12°	25.5818	1209	137.207	97.2073	0.0103	4079	1332.64	1332.64	25.5818	17145
11840	SCBGLR1114G09	829	42 680 807 translated	Regular	17409.8	0	22434.9	195	12	22	70.28	1672065	1095992	539074	376.584	8.4486		0	15	Pass2	InSource	None	715.435	LGDVLAK	DVLGDVLAK	203	7	6.78	352	0	0	0	0	18.7213	0		0	0		27.7838	694	94.7689	149.538	0.0074	4660	715.438	715.436	27.7838	12405
11840	SCBGLR1114G09	829	42 680 807 translated	Regular	17409.8	0	22434.9	195	12	22	70.28	1672065	1095992	539074	376.584	8.4486		0	16	Pass2	InSource	None	1004.52	PYVQNDLR	AWPYVQNDLR	134	8	6.73	351	7	7	4	2	10240.7	0	Missing	7839	0	b2b3b6y4y5y5*y6y7	26.973	909	113.449	73.4494	0.007	4346	1004.52	1004.52	26.973	11701
11840	SCBGLR1114G09	829	42 680 807 translated	Regular	17409.8	0	22434.9	195	12	22	70.28	1672065	1095992	539074	376.584	8.4486		0	17	Pass2	InSource	None	1608.97	AQDIINLKPLIDKK	TSAQDIINLKPLIDKK	118	14	9.76	355	12	12	9	2	19738.5	0	Identified	11641	0	b2b3b3*y3y4y6y6°y7y8y9y10y11y12y13y13*	30.3405	1574	163.592	123.592	0.0021	5615	1608.97	1608.97	30.3405	3484
11840	SCBGLR1114G09	829	42 680 807 translated	Regular	17409.8	0	22434.9	195	12	22	70.28	1672065	1095992	539074	376.584	8.4486		0	18	Pass2	InSource	None	1409.84	QDIINLKPLIDK	TSAQDIINLKPLIDK	119	12	6.89	356	9	9	4	2	5353	0	Identified	13419	0	b2b2*b3b3*b3°b6*b9b9*b10y3y4y5°y6y6°y7y8*y10y12*	34.3485	1372	149.278	109.278	0.0016	6628	1409.84	1409.83	34.3485	2705
11840	SCBGLR1114G09	829	42 680 807 translated	Regular	17409.8	0	22434.9	195	12	22	70.28	1672065	1095992	539074	376.584	8.4486		0	19	Pass2	InSource	None	1068.68	NLKPLIDKK	TSAQDIINLKPLIDKK	123	9	10.32	355	6	6	3	0	4832.43	0	Identified	2609	0	b3*b8y3y4y6°y7y8y9	30.3427	1054	125.214	85.2141	0.0015	5617	1068.68	1068.68	30.3427	2527
11840	SCBGLR1114G09	829	42 680 807 translated	Regular	17409.8	0	22434.9	195	12	22	70.28	1672065	1095992	539074	376.584	8.4486		0	20	Pass2	InSource	None	527.355	GLPLK	DFGLPLK	93	5	10.1	353	2	2	0	0	3696.75	0	Identified	828	0	y3y5	28.6233	521	78.2801	116.56	0.0013	5021	527.358	527.355	28.6233	2179
11840	SCBGLR1114G09	829	42 680 807 translated	Regular	17409.8	0	22434.9	195	12	22	70.28	1672065	1095992	539074	376.584	8.4486		0	21	Pass2	InSource	None	1181.76	INLKPLIDKK	TSAQDIINLKPLIDKK	122	10	10.32	355	8	8	5	2	6939.26	0	Identified	4008	0	b2b3y3y4y6°y7y8y9y10	30.3425	1178	134.852	94.8517	0.0013	5616	1181.76	1181.76	30.3425	2167
11840	SCBGLR1114G09	829	42 680 807 translated	Regular	17409.8	0	22434.9	195	12	22	70.28	1672065	1095992	539074	376.584	8.4486		0	22	Pass2	InSource	None	1537.93	QDIINLKPLIDKK	TSAQDIINLKPLIDKK	119	13	9.76	355	0	0	0	0	82.9145	0	Missing	0	0		28.5551	1507	158.916	65.9442	0.0008	4991	1537.93	1537.93	28.5551	1415
11840	SCBGLR1114G09	829	42 680 807 translated	Regular	17409.8	0	22434.9	195	12	22	70.28	1672065	1095992	539074	376.584	8.4486		0	23	Pass2	InSource	None	997.495	IDDLDHAAK	LFSTIDDLDHAAK	177	9	4.16	350	7	7	3	2	7989.24	0		3533	0	b2b3b6b7y3y5y6y7°	25.5824	908	113.366	73.3662	0.0008	4082	997.499	997.497	25.5824	1347
11840	SCBGLR1114G09	829	42 680 807 translated	Regular	17409.8	0	22434.9	195	12	22	70.28	1672065	1095992	539074	376.584	8.4486		0	24	Pass2	InSource	None	1281.78	DIINLKPLIDK	TSAQDIINLKPLIDK	120	11	6.89	356	6	6	2	1	2924.63	0	Identified	4111	0	b2b2°b3b4b8y4y5°y6°y7y8*	34.3095	1258	140.89	100.89	0.0008	6619	1281.78	1281.78	34.3095	1328
11840	SCBGLR1114G09	829	42 680 807 translated	Regular	17409.8	0	22434.9	195	12	22	70.28	1672065	1095992	539074	376.584	8.4486		0	25	Pass2	InSource	None	1167.56	STIDDLDHAAK	LFSTIDDLDHAAK	175	11	4.16	350	6	6	1	1	2601.28	0		3267	0	b2b2°b3°b4b8b10b11y3y7°y11°	25.5838	1074	126.793	86.7932	0.0005	4084	1167.57	1167.56	25.5838	918
11840	SCBGLR1114G09	829	42 680 807 translated	Regular	17409.8	0	22434.9	195	12	22	70.28	1672065	1095992	539074	376.584	8.4486		0	26	Pass2	InSource	None	1409.87	DIINLKPLIDKK	TSAQDIINLKPLIDKK	120	12	9.76	355	6	6	2	0	2372.36	0	Identified	1621	0	b7b8*b10y3y4y6°y7y8	30.3404	1393	150.797	110.797	0.0005	5614	1409.87	1409.87	30.3404	836
11840	SCBGLR1114G09	829	42 680 807 translated	Regular	17409.8	0	22434.9	195	12	22	70.28	1672065	1095992	539074	376.584	8.4486		0	27	Pass2	NeutralLoss_H2O	None	1650.94	TSAQDIINLKPLIDK	TSAQDIINLKPLIDK	116	15	6.89	356	0	0	0	0	119.989	0	Missing	527	0	b5°y11*	34.3445	1605	165.733	70.4888	0.0039	6627	1650.94	1650.94	34.3445	6461
11840	SCBGLR1114G09	829	42 680 807 translated	Regular	17409.8	0	22434.9	195	12	22	70.28	1672065	1095992	539074	376.584	8.4486		0	28	Pass2	NeutralLoss_H2O	None	1779.04	TSAQDIINLKPLIDKK	TSAQDIINLKPLIDKK	116	16	9.76	355	0	0	0	0	136.9	0	Missing	0	0		30.3391	1740	174.901	76.6007	0.0012	5613	1779.04	1779.04	30.3391	2021
11840	SCBGLR1114G09	829	42 680 807 translated	Regular	17409.8	0	22434.9	195	12	22	70.28	1672065	1095992	539074	376.584	8.4486		0	29	Pass2	NeutralLoss_H2O	None	1326.65	ASAEGEAAAQAGRR	ASAEGEAAAQAGRR	28	14	7.14	359	0	0	0	0	96.8086	0		0	0		41.3394	1199	136.45	232.899	0.0011	9938	1326.65	1326.65	41.3394	1815
11840	SCBGLR1114G09	829	42 680 807 translated	Regular	17409.8	0	22434.9	195	12	22	70.28	1672065	1095992	539074	376.584	8.4486		0	30	Pass2	NeutralLoss_H2O	None	911.52	DVLGDVLAK	DVLGDVLAK	201	9	3.88	352	0	0	0	0	36.3431	0		0	0		27.5081	890	111.863	71.863	0.0006	4603	911.521	911.519	27.5081	1052
11840	SCBGLR1114G09	829	42 680 807 translated	Regular	17409.8	0	22434.9	195	12	22	70.28	1672065	1095992	539074	376.584	8.4486		0	31	Pass2	NeutralLoss_NH3	None	1327.63	ASAEGEAAAQAGRR	ASAEGEAAAQAGRR	28	14	7.14	359	0	0	0	0	62.4189	0		1209	0	b14*	40.6911	1199	136.45	232.899	0.0011	8889	1327.64	1327.64	40.6911	1870
4500	SCVPRZ3026B09	677	102 791 1050 translated	Regular	15201	0	25706.6	74	16	20	56.77	1316437	0	169902			14685 11330 1294 15132 31934 7682 24264 8147 24824 33346 4420 35992 28218 20427 28996 37732 24476 27043 36199 15705 38154 29644 28884 2735 1270 12588 2908 27598 35193 3611 11701 38653 1855 7388 62 16464 24818 17963 13423 7423 7809 2820	1	1	Pass1	PepFrag1	None	1067.62	ESTLHLVLR	ESTLHLVLR	139	9	7.88	361	10	10	8	2	37341.4	8.7541		32652	10	b3°b5b5°b6b6°b7b7°b8y3y4y5y6y7y7°y8	22.2945	1018	122.346	82.3465	0.2437	3273	1067.62	1067.62	22.2945	320822
4500	SCVPRZ3026B09	677	102 791 1050 translated	Regular	15201	0	25706.6	74	16	20	56.77	1316437	0	169902			14685 11330 1294 15132 31934 7682 24264 8147 24824 33346 4420 35992 28218 20427 28996 37732 24476 27043 36199 15705 38154 29644 28884 2735 1270 12588 2908 27598 35193 3611 11701 38653 1855 7388 62 16464 24818 17963 13423 7423 7809 2820	0	2	Pass1	PepFrag1	None	1067.62	ESTLHLVLR	ESTLHLVLR	215	9	7.88	369	10	10	8	2	37341.4	8.7541		32652	10	b3°b5b5°b6b6°b7b7°b8y3y4y5y6y7y7°y8	22.2945	1018	122.346	82.3465	0.2437	3273	1067.62	1067.62	22.2945	320822
4500	SCVPRZ3026B09	677	102 791 1050 translated	Regular	15201	0	25706.6	74	16	20	56.77	1316437	0	169902			14685 11330 1294 15132 31934 7682 24264 8147 24824 33346 4420 35992 28218 20427 28996 37732 24476 27043 36199 15705 38154 29644 28884 2735 1270 12588 2908 27598 35193 3611 11701 38653 1855 7388 62 24818 17963 13423 7423 7809 2820	0	3	Pass1	PepFrag1	None	1067.62	ESTLHLVLR	ESTLHLVLR	139	9	7.88	367	8	8	5	1	21615.1	8.5166		16101	7.8	b3°b5b5°b6°b7b7°y3y4y5y6y7y8	22.5624	1018	122.346	82.3465	0.1087	3353	1067.62	1067.62	22.5624	143123
4500	SCVPRZ3026B09	677	102 791 1050 translated	Regular	15201	0	25706.6	74	16	20	56.77	1316437	0	169902			14685 11330 1294 15132 31934 7682 24264 8147 24824 33346 4420 35992 28218 20427 28996 37732 24476 27043 36199 15705 38154 29644 28884 2735 1270 12588 2908 27598 35193 3611 11701 38653 1855 7388 62 24818 17963 13423 7423 7809 2820	0	4	Pass1	PepFrag1	None	1067.62	ESTLHLVLR	ESTLHLVLR	215	9	7.88	368	8	8	5	1	21615.1	8.5166		16101	7.8	b3°b5b5°b6°b7b7°y3y4y5y6y7y8	22.5624	1018	122.346	82.3465	0.1087	3353	1067.62	1067.62	22.5624	143123
4500	SCVPRZ3026B09	677	102 791 1050 translated	Regular	15201	0	25706.6	74	16	20	56.77	1316437	0	169902			14685 11330 1294 15132 31934 7682 24264 8147 24824 33346 4420 35992 28218 20427 28996 37732 24476 27043 36199 15705 38154 28884 2735 1270 12588 2908 27598 35193 3611 11701 38653 1855 7388 16464 24818 7423 7809	0	5	Pass1	PepFrag1	None	1065.56	TLADYNIQK	TLADYNIQK	206	9	6.78	360	4	4	3	0	3831.15	7.7652		20354	6.8	y4y5y6y7	14.0872	985	119.688	79.688	0.0771	1252	1065.56	1065.56	14.0872	101509
4500	SCVPRZ3026B09	677	102 791 1050 translated	Regular	15201	0	25706.6	74	16	20	56.77	1316437	0	169902			14685 11330 1294 15132 31934 7682 24264 8147 24824 33346 4420 35992 28218 20427 28996 37732 24476 27043 36199 15705 38154 28884 2735 1270 12588 2908 27598 35193 3611 11701 38653 1855 7388 16464 24818 7423 7809	0	6	Pass1	PepFrag1	None	1065.56	TLADYNIQK	TLADYNIQK	54	9	6.78	364	5	5	3	0	3862.43	7.7687		20514	6.8	b7y4y5y6y7	14.0872	985	119.688	79.688	0.0771	1252	1065.56	1065.56	14.0872	101509
4500	SCVPRZ3026B09	677	102 791 1050 translated	Regular	15201	0	25706.6	74	16	20	56.77	1316437	0	169902			14685 11330 1294 15132 31934 7682 24264 8147 24824 33346 4420 35992 28218 20427 28996 37732 24476 27043 36199 15705 38154 28884 2735 1270 12588 2908 27598 35193 3611 11701 38653 1855 7388 16464 24818 7423 7809	0	7	Pass1	PepFrag1	None	1065.56	TLADYNIQK	TLADYNIQK	130	9	6.78	366	5	5	3	0	3862.43	7.7687		20514	6.8	b7y4y5y6y7	14.0872	985	119.688	79.688	0.0771	1252	1065.56	1065.56	14.0872	101509
4500	SCVPRZ3026B09	677	102 791 1050 translated	Regular	15201	0	25706.6	74	16	20	56.77	1316437	0	169902			14685 11330 1294 15132 31934 7682 24264 8147 24824 33346 4420 35992 28218 20427 28996 37732 24476 27043 36199 15705 38154 29644 28884 2735 1270 12588 2908 27598 35193 3611 11701 38653 1855 7388 62 16464 17963 13423	0	8	Pass1	PepFrag1	None	1763.89	TITLEVESSDTIDNVK	TITLEVESSDTIDNVK	163	16	3.59	362	4	4	2	1	2618.79	7.6		848	3.6	b7y9y10y11	27.0527	1638	167.997	127.997	0.0075	4389	1763.89	1763.89	27.0527	9811
4500	SCVPRZ3026B09	677	102 791 1050 translated	Regular	15201	0	25706.6	74	16	20	56.77	1316437	0	169902			14685 11330 1294 15132 31934 7682 24264 8147 24824 33346 4420 35992 28218 20427 28996 37732 24476 27043 36199 15705 38154 29644 28884 2735 1270 12588 2908 27598 35193 3611 11701 38653 1855 7388 62 16464 17963 13423	0	9	Pass1	PepFrag1	None	1763.89	TITLEVESSDTIDNVK	TITLEVESSDTIDNVK	11	16	3.59	363	4	4	2	1	2618.79	7.6		848	3.6	b7y9y10y11	27.0527	1638	167.997	127.997	0.0075	4389	1763.89	1763.89	27.0527	9811
4500	SCVPRZ3026B09	677	102 791 1050 translated	Regular	15201	0	25706.6	74	16	20	56.77	1316437	0	169902			14685 11330 1294 15132 31934 7682 24264 8147 24824 33346 4420 35992 28218 20427 28996 37732 24476 27043 36199 15705 38154 29644 28884 2735 1270 12588 2908 27598 35193 3611 11701 38653 1855 7388 62 16464 17963 13423	0	10	Pass1	PepFrag1	None	1763.89	TITLEVESSDTIDNVK	TITLEVESSDTIDNVK	87	16	3.59	365	4	4	2	1	2618.79	7.6		848	3.6	b7y9y10y11	27.0527	1638	167.997	127.997	0.0075	4389	1763.89	1763.89	27.0527	9811
4500	SCVPRZ3026B09	677	102 791 1050 translated	Regular	15201	0	25706.6	74	16	20	56.77	1316437	0	169902			14685 11330 1294 15132 31934 7682 24264 8147 24824 33346 4420 35992 28218 20427 28996 37732 24476 27043 36199 15705 38154 29644 28884 2735 1270 12588 2908 27598 35193 3611 11701 38653 1855 7388 62	0	11	Pass1	PepFrag1	None	765.433	MQIFVK	MQIFVK	76	6	10.1	373	3	3	2	0	2074.3	7.4987		1939	2.1	b4*y3y4y5y5*	19.7401	737	98.6441	58.6441	0.0045	2627	765.432	765.43	19.7401	5894
4500	SCVPRZ3026B09	677	102 791 1050 translated	Regular	15201	0	25706.6	74	16	20	56.77	1316437	0	169902			14685 11330 1294 15132 31934 7682 24264 8147 24824 33346 4420 35992 28218 20427 28996 37732 24476 27043 36199 15705 38154 29644 28884 2735 1270 12588 2908 27598 35193 3611 11701 38653 1855 7388 62	0	12	Pass1	PepFrag1	None	634.392	QIFVK	QIFVK	77	5	10.1	374	2	2	1	0	3044.53	7.6654		576	1.3	y3y4	20.0536	613	87.2435	134.487	0.0016	2680	634.396	634.394	20.0536	2052
4500	SCVPRZ3026B09	677	102 791 1050 translated	Regular	15201	0	25706.6	74	16	20	56.77	1316437	0	169902			14685 11330 1294 15132 31934 7682 24264 8147 24824 33346 4420 35992 28218 20427 28996 37732 24476 27043 36199 15705 38154 29644 28884 2735 1270 12588 2908 27598 35193 3611 11701 38653 1855 7388 62 16464 24818 17963 13423	0	13	Pass2	PepFrag2	None	1523.78	IQDKEGIPPDQQR	IQDKEGIPPDQQR	29	13	4.31	375	1	1	0	0	79.4934	6.0822	Missing	1350	1.9	b11°y11	41.213	1392	150.725	261.45	0.0015	9764	1523.76	1523.76	41.213	2015
4500	SCVPRZ3026B09	677	102 791 1050 translated	Regular	15201	0	25706.6	74	16	20	56.77	1316437	0	169902			14685 11330 1294 15132 31934 7682 24264 8147 24824 33346 4420 35992 28218 20427 28996 37732 24476 27043 15705 38154 28884 2735 12588 2908 27598 35193 3611 11701 38653 1855 7388 16464 24818 7423 7809	0	14	Pass2	MissedCleavage	None	1763.89	QLEDGRTLADYNIQK	QLEDGRTLADYNIQK	48	15	4.31	370	0	0	0	0	173.995	6.4224		589	2.9	b12*y11°	27.8805	1619	166.696	126.696	0.0044	4718	1763.89	1763.89	27.8805	5752
4500	SCVPRZ3026B09	677	102 791 1050 translated	Regular	15201	0	25706.6	74	16	20	56.77	1316437	0	169902			14685 11330 1294 15132 31934 7682 24264 8147 24824 33346 4420 35992 28218 20427 28996 37732 24476 27043 15705 38154 28884 2735 12588 2908 27598 35193 3611 11701 38653 1855 7388 16464 24818 7423 7809	0	15	Pass2	MissedCleavage	None	1763.89	QLEDGRTLADYNIQK	QLEDGRTLADYNIQK	124	15	4.31	371	0	0	0	0	173.995	6.4224		589	2.9	b12*y11°	27.8805	1619	166.696	126.696	0.0044	4718	1763.89	1763.89	27.8805	5752
4500	SCVPRZ3026B09	677	102 791 1050 translated	Regular	15201	0	25706.6	74	16	20	56.77	1316437	0	169902			14685 11330 1294 15132 31934 7682 24264 8147 24824 33346 4420 35992 28218 20427 28996 37732 24476 27043 15705 38154 28884 2735 12588 2908 27598 35193 3611 11701 38653 1855 7388 16464 24818 7423 7809	0	16	Pass2	MissedCleavage	None	1763.89	QLEDGRTLADYNIQK	QLEDGRTLADYNIQK	200	15	4.31	372	0	0	0	0	173.995	6.4224		589	2.9	b12*y11°	27.8805	1619	166.696	126.696	0.0044	4718	1763.89	1763.89	27.8805	5752
4500	SCVPRZ3026B09	677	102 791 1050 translated	Regular	15201	0	25706.6	74	16	20	56.77	1316437	0	169902			14685 11330 1294 15132 31934 7682 24264 8147 24824 33346 4420 35992 28218 20427 28996 37732 24476 27043 36199 15705 38154 28884 2735 1270 12588 2908 27598 35193 3611 11701 38653 1855 7388 16464 24818 7423 7809	0	17	Pass2	InSource	None	851.426	ADYNIQK	TLADYNIQK	56	7	6.78	477	2	2	0	0	868.588	0		784	0	b5y3	14.0376	768	101.391	162.782	0.0086	1239	851.429	851.427	14.0376	11293
4500	SCVPRZ3026B09	677	102 791 1050 translated	Regular	15201	0	25706.6	74	16	20	56.77	1316437	0	169902			14685 11330 1294 15132 31934 7682 24264 8147 24824 33346 4420 35992 28218 20427 28996 37732 24476 27043 36199 15705 38154 29644 28884 2735 1270 12588 2908 27598 35193 3611 11701 38653 1855 7388 62	0	18	Pass2	InSource	None	634.392	QIFVK	MQIFVK	77	5	10.1	611	1	1	0	0	7.0244	0		561	0	y1	18.9831	613	87.2435	134.487	0.0031	2466	634.396	634.394	18.9831	4128
4500	SCVPRZ3026B09	677	102 791 1050 translated	Regular	15201	0	25706.6	74	16	20	56.77	1316437	0	169902			14685 11330 1294 15132 31934 7682 24264 8147 24824 33346 4420 35992 28218 20427 28996 37732 24476 27043 36199 15705 38154 29644 28884 2735 1270 12588 2908 27598 35193 3611 11701 38653 1855 7388 62 16464 24818 17963 13423 7423 7809 2820	0	19	Pass2	InSource	None	938.578	STLHLVLR	ESTLHLVLR	140	8	11.05	607	1	1	0	0	467.212	0		745	0	b2°b4	22.2594	909	113.449	73.4494	0.0028	3262	938.579	938.577	22.2594	3706
4500	SCVPRZ3026B09	677	102 791 1050 translated	Regular	15201	0	25706.6	74	16	20	56.77	1316437	0	169902			14685 11330 1294 15132 31934 7682 24264 8147 24824 33346 4420 35992 28218 20427 28996 37732 24476 27043 36199 15705 38154 29644 28884 2735 1270 12588 2908 27598 35193 3611 11701 38653 1855 7388 62 16464 24818 17963 13423 7423 7809 2820	0	20	Pass2	InSource	None	851.546	TLHLVLR	ESTLHLVLR	141	7	11.05	607	1	1	0	0	435.214	0		448	0	b3	22.2595	836	107.291	67.2911	0.0016	3263	851.547	851.545	22.2595	2160
4500	SCVPRZ3026B09	677	102 791 1050 translated	Regular	15201	0	25706.6	74	16	20	56.77	1316437	0	169902			14685 11330 1294 15132 31934 7682 24264 8147 24824 33346 4420 35992 28218 20427 28996 37732 24476 27043 15705 38154 28884 2735 12588 2908 27598 35193 3611 11701 38653 1855 7388 16464 24818 7423 7809	0	21	Pass2	InSource	None	1359.62	QLEDGRTLADYN	QLEDGRTLADYNIQK	48	12	3.7	110	0	0	0	0	49.6504	0		0	0		28.3776	1246	139.993	239.985	0.0015	4933	1359.61	1359.61	28.3776	1989
4500	SCVPRZ3026B09	677	102 791 1050 translated	Regular	15201	0	25706.6	74	16	20	56.77	1316437	0	169902			14685 11330 1294 15132 31934 7682 24264 8147 24824 33346 4420 35992 28218 20427 28996 37732 24476 27043 36199 15705 38154 29644 28884 2735 1270 12588 2908 27598 35193 3611 11701 38653 1855 7388 62 16464 24818 17963 13423	0	22	Pass2	InSource	None	1282.64	DKEGIPPDQQR	IQDKEGIPPDQQR	31	11	4.31	613	1	1	0	0	55.6286	0	Missing	300	0	y1	41.4961	1154	133.014	226.028	0.0014	10214	1282.64	1282.64	41.4961	1840
4500	SCVPRZ3026B09	677	102 791 1050 translated	Regular	15201	0	25706.6	74	16	20	56.77	1316437	0	169902			14685 11330 1294 15132 31934 7682 24264 8147 24824 33346 4420 35992 28218 20427 28996 37732 24476 27043 36199 15705 38154 29644 28884 2735 1270 12588 2908 27598 35193 3611 11701 38653 1855 7388 62 16464 24818 17963 13423	0	23	Pass2	NeutralLoss_NH3	None	1506.75	IQDKEGIPPDQQR	IQDKEGIPPDQQR	29	13	4.31	613	0	0	0	0	73.2177	0	Missing	0	0		41.2795	1392	150.725	261.45	0.0017	9856	1506.75	1506.75	41.2795	2254
37732	SCEZAM2059H12	495	1 662 662 translated	Regular	14796.8	0	24295.7	71	15	17	58.11	1214804	0	149375			14685 11330 1294 15132 31934 7682 24264 8147 24824 33346 4420 35992 28218 20427 4500 28996 24476 27043 36199 15705 38154 29644 28884 2735 1270 12588 2908 27598 35193 3611 11701 38653 1855 7388 62 16464 24818 17963 13423 7423 7809 2820	1	1	Pass1	PepFrag1	None	1067.62	ESTLHLVLR	ESTLHLVLR	59	9	7.88	377	10	10	8	2	37341.4	8.7424		32652	10	b3°b5b5°b6b6°b7b7°b8y3y4y5y6y7y7°y8	22.2945	1018	122.346	82.3465	0.2641	3273	1067.62	1067.62	22.2945	320822
37732	SCEZAM2059H12	495	1 662 662 translated	Regular	14796.8	0	24295.7	71	15	17	58.11	1214804	0	149375			14685 11330 1294 15132 31934 7682 24264 8147 24824 33346 4420 35992 28218 20427 4500 28996 24476 27043 36199 15705 38154 29644 28884 2735 1270 12588 2908 27598 35193 3611 11701 38653 1855 7388 62 16464 24818 17963 13423 7423 7809 2820	0	2	Pass1	PepFrag1	None	1067.62	ESTLHLVLR	ESTLHLVLR	135	9	7.88	383	10	10	8	2	37341.4	8.7424		32652	10	b3°b5b5°b6b6°b7b7°b8y3y4y5y6y7y7°y8	22.2945	1018	122.346	82.3465	0.2641	3273	1067.62	1067.62	22.2945	320822
37732	SCEZAM2059H12	495	1 662 662 translated	Regular	14796.8	0	24295.7	71	15	17	58.11	1214804	0	149375			14685 11330 1294 15132 31934 7682 24264 8147 24824 33346 4420 35992 28218 20427 4500 28996 24476 27043 36199 15705 38154 29644 28884 2735 1270 12588 2908 27598 35193 3611 11701 38653 1855 7388 62 24818 17963 13423 7423 7809 2820	0	3	Pass1	PepFrag1	None	1067.62	ESTLHLVLR	ESTLHLVLR	59	9	7.88	381	8	8	5	1	21615.1	8.5049		16101	7.8	b3°b5b5°b6°b7b7°y3y4y5y6y7y8	22.5624	1018	122.346	82.3465	0.1178	3353	1067.62	1067.62	22.5624	143123
37732	SCEZAM2059H12	495	1 662 662 translated	Regular	14796.8	0	24295.7	71	15	17	58.11	1214804	0	149375			14685 11330 1294 15132 31934 7682 24264 8147 24824 33346 4420 35992 28218 20427 4500 28996 24476 27043 36199 15705 38154 29644 28884 2735 1270 12588 2908 27598 35193 3611 11701 38653 1855 7388 62 24818 17963 13423 7423 7809 2820	0	4	Pass1	PepFrag1	None	1067.62	ESTLHLVLR	ESTLHLVLR	135	9	7.88	382	8	8	5	1	21615.1	8.5049		16101	7.8	b3°b5b5°b6°b7b7°y3y4y5y6y7y8	22.5624	1018	122.346	82.3465	0.1178	3353	1067.62	1067.62	22.5624	143123
37732	SCEZAM2059H12	495	1 662 662 translated	Regular	14796.8	0	24295.7	71	15	17	58.11	1214804	0	149375			14685 11330 1294 15132 31934 7682 24264 8147 24824 33346 4420 35992 28218 20427 4500 28996 24476 27043 36199 15705 38154 28884 2735 1270 12588 2908 27598 35193 3611 11701 38653 1855 7388 16464 24818 7423 7809	0	5	Pass1	PepFrag1	None	1065.56	TLADYNIQK	TLADYNIQK	126	9	6.78	376	4	4	3	0	3831.15	7.7535		20354	6.8	y4y5y6y7	14.0872	985	119.688	79.688	0.0836	1252	1065.56	1065.56	14.0872	101509
37732	SCEZAM2059H12	495	1 662 662 translated	Regular	14796.8	0	24295.7	71	15	17	58.11	1214804	0	149375			14685 11330 1294 15132 31934 7682 24264 8147 24824 33346 4420 35992 28218 20427 4500 28996 24476 27043 36199 15705 38154 28884 2735 1270 12588 2908 27598 35193 3611 11701 38653 1855 7388 16464 24818 7423 7809	0	6	Pass1	PepFrag1	None	1065.56	TLADYNIQK	TLADYNIQK	50	9	6.78	380	5	5	3	0	3862.43	7.757		20514	6.8	b7y4y5y6y7	14.0872	985	119.688	79.688	0.0836	1252	1065.56	1065.56	14.0872	101509
37732	SCEZAM2059H12	495	1 662 662 translated	Regular	14796.8	0	24295.7	71	15	17	58.11	1214804	0	149375			14685 11330 1294 15132 31934 7682 24264 8147 24824 33346 4420 35992 28218 20427 4500 28996 24476 27043 36199 15705 38154 29644 28884 2735 1270 12588 2908 27598 35193 3611 11701 38653 1855 7388 62 16464 17963 13423	0	7	Pass1	PepFrag1	None	1763.89	TITLEVESSDTIDNVK	TITLEVESSDTIDNVK	83	16	3.59	378	4	4	2	1	2618.79	7.5883		848	3.6	b7y9y10y11	27.0527	1638	167.997	127.997	0.0081	4389	1763.89	1763.89	27.0527	9811
37732	SCEZAM2059H12	495	1 662 662 translated	Regular	14796.8	0	24295.7	71	15	17	58.11	1214804	0	149375			14685 11330 1294 15132 31934 7682 24264 8147 24824 33346 4420 35992 28218 20427 4500 28996 24476 27043 36199 15705 38154 29644 28884 2735 1270 12588 2908 27598 35193 3611 11701 38653 1855 7388 62 16464 17963 13423	0	8	Pass1	PepFrag1	None	1763.89	TITLEVESSDTIDNVK	TITLEVESSDTIDNVK	7	16	3.59	379	4	4	2	1	2618.79	7.5883		848	3.6	b7y9y10y11	27.0527	1638	167.997	127.997	0.0081	4389	1763.89	1763.89	27.0527	9811
37732	SCEZAM2059H12	495	1 662 662 translated	Regular	14796.8	0	24295.7	71	15	17	58.11	1214804	0	149375			14685 11330 1294 15132 31934 7682 24264 8147 24824 33346 4420 35992 28218 20427 4500 28996 24476 27043 36199 15705 38154 29644 28884 2735 1270 12588 2908 27598 35193 3611 11701 38653 1855 7388 62 16464 17963 13423	0	9	Pass1	PepFrag1	None	1763.89	TITLEVESSDTIDNVK	TITLEVESSDTIDNVK	159	16	3.59	384	4	4	2	1	2618.79	7.5883		848	3.6	b7y9y10y11	27.0527	1638	167.997	127.997	0.0081	4389	1763.89	1763.89	27.0527	9811
37732	SCEZAM2059H12	495	1 662 662 translated	Regular	14796.8	0	24295.7	71	15	17	58.11	1214804	0	149375			14685 11330 1294 15132 31934 7682 24264 8147 24824 33346 4420 35992 28218 20427 4500 28996 24476 27043 36199 15705 38154 29644 28884 2735 1270 12588 2908 27598 35193 3611 11701 38653 1855 7388 62	0	10	Pass1	PepFrag1	None	765.433	MQIFVK	MQIFVK	72	6	10.1	388	3	3	2	0	2074.3	7.487		1939	2.1	b4*y3y4y5y5*	19.7401	737	98.6441	58.6441	0.0049	2627	765.432	765.43	19.7401	5894
37732	SCEZAM2059H12	495	1 662 662 translated	Regular	14796.8	0	24295.7	71	15	17	58.11	1214804	0	149375			14685 11330 1294 15132 31934 7682 24264 8147 24824 33346 4420 35992 28218 20427 4500 28996 24476 27043 36199 15705 38154 29644 28884 2735 1270 12588 2908 27598 35193 3611 11701 38653 1855 7388 62	0	11	Pass1	PepFrag1	None	634.392	QIFVK	QIFVK	73	5	10.1	389	2	2	1	0	3044.53	7.6537		576	1.3	y3y4	20.0536	613	87.2435	134.487	0.0017	2680	634.396	634.394	20.0536	2052
37732	SCEZAM2059H12	495	1 662 662 translated	Regular	14796.8	0	24295.7	71	15	17	58.11	1214804	0	149375			14685 11330 1294 15132 31934 7682 24264 8147 24824 33346 4420 35992 28218 20427 4500 28996 24476 27043 36199 15705 38154 29644 28884 2735 1270 12588 2908 27598 35193 3611 11701 38653 1855 7388 62 16464 24818 17963 13423	0	12	Pass2	PepFrag2	None	1523.78	IQDKEGIPPDQQR	IQDKEGIPPDQQR	25	13	4.31	390	1	1	0	0	79.4934	6.0705	Missing	1350	1.9	b11°y11	41.213	1392	150.725	261.45	0.0017	9764	1523.76	1523.76	41.213	2015
37732	SCEZAM2059H12	495	1 662 662 translated	Regular	14796.8	0	24295.7	71	15	17	58.11	1214804	0	149375			14685 11330 1294 15132 31934 7682 24264 8147 24824 33346 4420 35992 28218 20427 4500 28996 24476 27043 15705 38154 28884 2735 12588 2908 27598 35193 3611 11701 38653 1855 7388 16464 24818 7423 7809	0	13	Pass2	MissedCleavage	None	1763.89	QLEDGRTLADYNIQK	QLEDGRTLADYNIQK	44	15	4.31	385	0	0	0	0	173.995	6.4107		589	2.9	b12*y11°	27.8805	1619	166.696	126.696	0.0047	4718	1763.89	1763.89	27.8805	5752
37732	SCEZAM2059H12	495	1 662 662 translated	Regular	14796.8	0	24295.7	71	15	17	58.11	1214804	0	149375			14685 11330 1294 15132 31934 7682 24264 8147 24824 33346 4420 35992 28218 20427 4500 28996 24476 27043 15705 38154 28884 2735 12588 2908 27598 35193 3611 11701 38653 1855 7388 16464 24818 7423 7809	0	14	Pass2	MissedCleavage	None	1763.89	QLEDGRTLADYNIQK	QLEDGRTLADYNIQK	120	15	4.31	386	0	0	0	0	173.995	6.4107		589	2.9	b12*y11°	27.8805	1619	166.696	126.696	0.0047	4718	1763.89	1763.89	27.8805	5752
37732	SCEZAM2059H12	495	1 662 662 translated	Regular	14796.8	0	24295.7	71	15	17	58.11	1214804	0	149375				0	15	Pass2	MissedCleavage	None	1557.82	GMPPDQQRLIFAGK	GMPPDQQRLIFAGK	182	14	10.12	387	2	2	1	0	523.37	6.889	Missing	576	2	b10b11	42.2161	1452	155.026	270.052	0.0018	11858	1557.82	1557.82	42.2161	2233
37732	SCEZAM2059H12	495	1 662 662 translated	Regular	14796.8	0	24295.7	71	15	17	58.11	1214804	0	149375			14685 11330 1294 15132 31934 7682 24264 8147 24824 33346 4420 35992 28218 20427 4500 28996 24476 27043 36199 15705 38154 28884 2735 1270 12588 2908 27598 35193 3611 11701 38653 1855 7388 16464 24818 7423 7809	0	16	Pass2	InSource	None	851.426	ADYNIQK	TLADYNIQK	52	7	6.78	477	2	2	0	0	868.588	0		784	0	b5y3	14.0376	768	101.391	162.782	0.0093	1239	851.429	851.427	14.0376	11293
37732	SCEZAM2059H12	495	1 662 662 translated	Regular	14796.8	0	24295.7	71	15	17	58.11	1214804	0	149375			14685 11330 1294 15132 31934 7682 24264 8147 24824 33346 4420 35992 28218 20427 4500 28996 24476 27043 36199 15705 38154 29644 28884 2735 1270 12588 2908 27598 35193 3611 11701 38653 1855 7388 62	0	17	Pass2	InSource	None	634.392	QIFVK	MQIFVK	73	5	10.1	611	1	1	0	0	7.0244	0		561	0	y1	18.9831	613	87.2435	134.487	0.0034	2466	634.396	634.394	18.9831	4128
37732	SCEZAM2059H12	495	1 662 662 translated	Regular	14796.8	0	24295.7	71	15	17	58.11	1214804	0	149375			14685 11330 1294 15132 31934 7682 24264 8147 24824 33346 4420 35992 28218 20427 4500 28996 24476 27043 36199 15705 38154 29644 28884 2735 1270 12588 2908 27598 35193 3611 11701 38653 1855 7388 62 16464 24818 17963 13423 7423 7809 2820	0	18	Pass2	InSource	None	938.578	STLHLVLR	ESTLHLVLR	60	8	11.05	607	1	1	0	0	467.212	0		745	0	b2°b4	22.2594	909	113.449	73.4494	0.0031	3262	938.579	938.577	22.2594	3706
37732	SCEZAM2059H12	495	1 662 662 translated	Regular	14796.8	0	24295.7	71	15	17	58.11	1214804	0	149375			14685 11330 1294 15132 31934 7682 24264 8147 24824 33346 4420 35992 28218 20427 4500 28996 24476 27043 36199 15705 38154 29644 28884 2735 1270 12588 2908 27598 35193 3611 11701 38653 1855 7388 62 16464 24818 17963 13423 7423 7809 2820	0	19	Pass2	InSource	None	851.546	TLHLVLR	ESTLHLVLR	61	7	11.05	607	1	1	0	0	435.214	0		448	0	b3	22.2595	836	107.291	67.2911	0.0018	3263	851.547	851.545	22.2595	2160
37732	SCEZAM2059H12	495	1 662 662 translated	Regular	14796.8	0	24295.7	71	15	17	58.11	1214804	0	149375			14685 11330 1294 15132 31934 7682 24264 8147 24824 33346 4420 35992 28218 20427 4500 28996 24476 27043 15705 38154 28884 2735 12588 2908 27598 35193 3611 11701 38653 1855 7388 16464 24818 7423 7809	0	20	Pass2	InSource	None	1359.62	QLEDGRTLADYN	QLEDGRTLADYNIQK	44	12	3.7	110	0	0	0	0	49.6504	0		0	0		28.3776	1246	139.993	239.985	0.0016	4933	1359.61	1359.61	28.3776	1989
37732	SCEZAM2059H12	495	1 662 662 translated	Regular	14796.8	0	24295.7	71	15	17	58.11	1214804	0	149375				0	21	Pass2	InSource	None	1283.66	GMPPDQQRLIF	GMPPDQQRLIFAGK	182	11	7	387	0	0	0	0	61.8748	0	Missing	0	0		43.6806	1202	136.677	233.354	0.0016	15277	1283.66	1283.65	43.6806	1886
37732	SCEZAM2059H12	495	1 662 662 translated	Regular	14796.8	0	24295.7	71	15	17	58.11	1214804	0	149375			14685 11330 1294 15132 31934 7682 24264 8147 24824 33346 4420 35992 28218 20427 4500 28996 24476 27043 36199 15705 38154 29644 28884 2735 1270 12588 2908 27598 35193 3611 11701 38653 1855 7388 62 16464 24818 17963 13423	0	22	Pass2	InSource	None	1282.64	DKEGIPPDQQR	IQDKEGIPPDQQR	27	11	4.31	613	1	1	0	0	55.6286	0	Missing	300	0	y1	41.4961	1154	133.014	226.028	0.0015	10214	1282.64	1282.64	41.4961	1840
37732	SCEZAM2059H12	495	1 662 662 translated	Regular	14796.8	0	24295.7	71	15	17	58.11	1214804	0	149375			14685 11330 1294 15132 31934 7682 24264 8147 24824 33346 4420 35992 28218 20427 4500 28996 24476 27043 36199 15705 38154 29644 28884 2735 1270 12588 2908 27598 35193 3611 11701 38653 1855 7388 62 16464 24818 17963 13423	0	23	Pass2	NeutralLoss_NH3	None	1506.75	IQDKEGIPPDQQR	IQDKEGIPPDQQR	25	13	4.31	613	0	0	0	0	73.2177	0	Missing	0	0		41.2795	1392	150.725	261.45	0.0019	9856	1506.75	1506.75	41.2795	2254
37732	SCEZAM2059H12	495	1 662 662 translated	Regular	14796.8	0	24295.7	71	15	17	58.11	1214804	0	149375				0	24	Pass2	NeutralLoss_NH3	None	1540.79	GMPPDQQRLIFAGK	GMPPDQQRLIFAGK	182	14	10.12	387	0	0	0	0	63.5994	0	Missing	0	0		41.7856	1452	155.026	270.052	0.0012	10831	1540.79	1540.79	41.7856	1509
24476	SCCCST1005F12	480	62 736 736 translated	Regular	14796.8	0	25244.9	69	14	20	51.11	1209176	0	148799			14685 11330 1294 15132 31934 7682 24264 8147 24824 33346 4420 35992 28218 20427 4500 28996 37732 27043 36199 15705 38154 29644 28884 2735 1270 12588 2908 27598 35193 3611 11701 38653 1855 7388 62 16464 24818 17963 13423 7423 7809 2820	1	1	Pass1	PepFrag1	None	1067.62	ESTLHLVLR	ESTLHLVLR	63	9	7.88	392	10	10	8	2	37341.4	8.7424		32652	10	b3°b5b5°b6b6°b7b7°b8y3y4y5y6y7y7°y8	22.2945	1018	122.346	82.3465	0.2653	3273	1067.62	1067.62	22.2945	320822
24476	SCCCST1005F12	480	62 736 736 translated	Regular	14796.8	0	25244.9	69	14	20	51.11	1209176	0	148799			14685 11330 1294 15132 31934 7682 24264 8147 24824 33346 4420 35992 28218 20427 4500 28996 37732 27043 36199 15705 38154 29644 28884 2735 1270 12588 2908 27598 35193 3611 11701 38653 1855 7388 62 16464 24818 17963 13423 7423 7809 2820	0	2	Pass1	PepFrag1	None	1067.62	ESTLHLVLR	ESTLHLVLR	139	9	7.88	401	10	10	8	2	37341.4	8.7424		32652	10	b3°b5b5°b6b6°b7b7°b8y3y4y5y6y7y7°y8	22.2945	1018	122.346	82.3465	0.2653	3273	1067.62	1067.62	22.2945	320822
24476	SCCCST1005F12	480	62 736 736 translated	Regular	14796.8	0	25244.9	69	14	20	51.11	1209176	0	148799			14685 11330 1294 15132 31934 7682 24264 8147 24824 33346 4420 35992 28218 20427 4500 28996 37732 27043 36199 15705 38154 29644 28884 2735 1270 12588 2908 27598 35193 3611 11701 38653 1855 7388 62 24818 17963 13423 7423 7809 2820	0	3	Pass1	PepFrag1	None	1067.62	ESTLHLVLR	ESTLHLVLR	63	9	7.88	398	8	8	5	1	21615.1	8.5049		16101	7.8	b3°b5b5°b6°b7b7°y3y4y5y6y7y8	22.5624	1018	122.346	82.3465	0.1184	3353	1067.62	1067.62	22.5624	143123
24476	SCCCST1005F12	480	62 736 736 translated	Regular	14796.8	0	25244.9	69	14	20	51.11	1209176	0	148799			14685 11330 1294 15132 31934 7682 24264 8147 24824 33346 4420 35992 28218 20427 4500 28996 37732 27043 36199 15705 38154 29644 28884 2735 1270 12588 2908 27598 35193 3611 11701 38653 1855 7388 62 24818 17963 13423 7423 7809 2820	0	4	Pass1	PepFrag1	None	1067.62	ESTLHLVLR	ESTLHLVLR	139	9	7.88	400	8	8	5	1	21615.1	8.5049		16101	7.8	b3°b5b5°b6°b7b7°y3y4y5y6y7y8	22.5624	1018	122.346	82.3465	0.1184	3353	1067.62	1067.62	22.5624	143123
24476	SCCCST1005F12	480	62 736 736 translated	Regular	14796.8	0	25244.9	69	14	20	51.11	1209176	0	148799			14685 11330 1294 15132 31934 7682 24264 8147 24824 33346 4420 35992 28218 20427 4500 28996 37732 27043 36199 15705 38154 28884 2735 1270 12588 2908 27598 35193 3611 11701 38653 1855 7388 16464 24818 7423 7809	0	5	Pass1	PepFrag1	None	1065.56	TLADYNIQK	TLADYNIQK	130	9	6.78	391	4	4	3	0	3831.15	7.7535		20354	6.8	y4y5y6y7	14.0872	985	119.688	79.688	0.0839	1252	1065.56	1065.56	14.0872	101509
24476	SCCCST1005F12	480	62 736 736 translated	Regular	14796.8	0	25244.9	69	14	20	51.11	1209176	0	148799			14685 11330 1294 15132 31934 7682 24264 8147 24824 33346 4420 35992 28218 20427 4500 28996 37732 27043 36199 15705 38154 28884 2735 1270 12588 2908 27598 35193 3611 11701 38653 1855 7388 16464 24818 7423 7809	0	6	Pass1	PepFrag1	None	1065.56	TLADYNIQK	TLADYNIQK	54	9	6.78	397	5	5	3	0	3862.43	7.757		20514	6.8	b7y4y5y6y7	14.0872	985	119.688	79.688	0.0839	1252	1065.56	1065.56	14.0872	101509
24476	SCCCST1005F12	480	62 736 736 translated	Regular	14796.8	0	25244.9	69	14	20	51.11	1209176	0	148799			14685 11330 1294 15132 31934 7682 24264 8147 24824 33346 4420 35992 28218 20427 4500 28996 37732 27043 36199 15705 38154 29644 28884 2735 1270 12588 2908 27598 35193 3611 11701 38653 1855 7388 62 16464 17963 13423	0	7	Pass1	PepFrag1	None	1763.89	TITLEVESSDTIDNVK	TITLEVESSDTIDNVK	163	16	3.59	393	4	4	2	1	2618.79	7.5883		848	3.6	b7y9y10y11	27.0527	1638	167.997	127.997	0.0081	4389	1763.89	1763.89	27.0527	9811
24476	SCCCST1005F12	480	62 736 736 translated	Regular	14796.8	0	25244.9	69	14	20	51.11	1209176	0	148799			14685 11330 1294 15132 31934 7682 24264 8147 24824 33346 4420 35992 28218 20427 4500 28996 37732 27043 36199 15705 38154 29644 28884 2735 1270 12588 2908 27598 35193 3611 11701 38653 1855 7388 62 16464 17963 13423	0	8	Pass1	PepFrag1	None	1763.89	TITLEVESSDTIDNVK	TITLEVESSDTIDNVK	11	16	3.59	396	4	4	2	1	2618.79	7.5883		848	3.6	b7y9y10y11	27.0527	1638	167.997	127.997	0.0081	4389	1763.89	1763.89	27.0527	9811
24476	SCCCST1005F12	480	62 736 736 translated	Regular	14796.8	0	25244.9	69	14	20	51.11	1209176	0	148799			14685 11330 1294 15132 31934 7682 24264 8147 24824 33346 4420 35992 28218 20427 4500 28996 37732 27043 36199 15705 38154 29644 28884 2735 1270 12588 2908 27598 35193 3611 11701 38653 1855 7388 62 16464 17963 13423	0	9	Pass1	PepFrag1	None	1763.89	TITLEVESSDTIDNVK	TITLEVESSDTIDNVK	87	16	3.59	399	4	4	2	1	2618.79	7.5883		848	3.6	b7y9y10y11	27.0527	1638	167.997	127.997	0.0081	4389	1763.89	1763.89	27.0527	9811
24476	SCCCST1005F12	480	62 736 736 translated	Regular	14796.8	0	25244.9	69	14	20	51.11	1209176	0	148799			14685 11330 1294 15132 31934 7682 24264 8147 24824 33346 4420 35992 28218 20427 4500 28996 37732 27043 36199 15705 38154 29644 28884 2735 1270 12588 2908 27598 35193 3611 11701 38653 1855 7388 62	0	10	Pass1	PepFrag1	None	765.433	MQIFVK	MQIFVK	0	6	10.1	394	3	3	2	0	2074.3	7.487		1939	2.1	b4*y3y4y5y5*	19.7401	737	98.6441	58.6441	0.0049	2627	765.432	765.43	19.7401	5894
24476	SCCCST1005F12	480	62 736 736 translated	Regular	14796.8	0	25244.9	69	14	20	51.11	1209176	0	148799			14685 11330 1294 15132 31934 7682 24264 8147 24824 33346 4420 35992 28218 20427 4500 28996 37732 27043 36199 15705 38154 29644 28884 2735 1270 12588 2908 27598 35193 3611 11701 38653 1855 7388 62	0	11	Pass1	PepFrag1	None	634.392	QIFVK	QIFVK	1	5	10.1	395	2	2	1	0	3044.53	7.6537		576	1.3	y3y4	20.0536	613	87.2435	134.487	0.0017	2680	634.396	634.394	20.0536	2052
24476	SCCCST1005F12	480	62 736 736 translated	Regular	14796.8	0	25244.9	69	14	20	51.11	1209176	0	148799			14685 11330 1294 15132 31934 7682 24264 8147 24824 33346 4420 35992 28218 20427 4500 28996 37732 27043 36199 15705 38154 29644 28884 2735 1270 12588 2908 27598 35193 3611 11701 38653 1855 7388 62 16464 24818 17963 13423	0	12	Pass2	PepFrag2	None	1523.78	IQDKEGIPPDQQR	IQDKEGIPPDQQR	29	13	4.31	404	1	1	0	0	79.4934	6.0705	Missing	1350	1.9	b11°y11	41.213	1392	150.725	261.45	0.0017	9764	1523.76	1523.76	41.213	2015
24476	SCCCST1005F12	480	62 736 736 translated	Regular	14796.8	0	25244.9	69	14	20	51.11	1209176	0	148799			14685 11330 1294 15132 31934 7682 24264 8147 24824 33346 4420 35992 28218 20427 4500 28996 37732 27043 15705 38154 28884 2735 12588 2908 27598 35193 3611 11701 38653 1855 7388 16464 24818 7423 7809	0	13	Pass2	MissedCleavage	None	1763.89	QLEDGRTLADYNIQK	QLEDGRTLADYNIQK	48	15	4.31	402	0	0	0	0	173.995	6.4107		589	2.9	b12*y11°	27.8805	1619	166.696	126.696	0.0048	4718	1763.89	1763.89	27.8805	5752
24476	SCCCST1005F12	480	62 736 736 translated	Regular	14796.8	0	25244.9	69	14	20	51.11	1209176	0	148799			14685 11330 1294 15132 31934 7682 24264 8147 24824 33346 4420 35992 28218 20427 4500 28996 37732 27043 15705 38154 28884 2735 12588 2908 27598 35193 3611 11701 38653 1855 7388 16464 24818 7423 7809	0	14	Pass2	MissedCleavage	None	1763.89	QLEDGRTLADYNIQK	QLEDGRTLADYNIQK	124	15	4.31	403	0	0	0	0	173.995	6.4107		589	2.9	b12*y11°	27.8805	1619	166.696	126.696	0.0048	4718	1763.89	1763.89	27.8805	5752
24476	SCCCST1005F12	480	62 736 736 translated	Regular	14796.8	0	25244.9	69	14	20	51.11	1209176	0	148799			14685 11330 1294 15132 31934 7682 24264 8147 24824 33346 4420 35992 28218 20427 4500 28996 37732 27043 36199 15705 38154 28884 2735 1270 12588 2908 27598 35193 3611 11701 38653 1855 7388 16464 24818 7423 7809	0	15	Pass2	InSource	None	851.426	ADYNIQK	TLADYNIQK	56	7	6.78	477	2	2	0	0	868.588	0		784	0	b5y3	14.0376	768	101.391	162.782	0.0093	1239	851.429	851.427	14.0376	11293
24476	SCCCST1005F12	480	62 736 736 translated	Regular	14796.8	0	25244.9	69	14	20	51.11	1209176	0	148799			14685 11330 1294 15132 31934 7682 24264 8147 24824 33346 4420 35992 28218 20427 4500 28996 37732 27043 36199 15705 38154 29644 28884 2735 1270 12588 2908 27598 35193 3611 11701 38653 1855 7388 62	0	16	Pass2	InSource	None	634.392	QIFVK	MQIFVK	1	5	10.1	611	1	1	0	0	7.0244	0		561	0	y1	18.9831	613	87.2435	134.487	0.0034	2466	634.396	634.394	18.9831	4128
24476	SCCCST1005F12	480	62 736 736 translated	Regular	14796.8	0	25244.9	69	14	20	51.11	1209176	0	148799			14685 11330 1294 15132 31934 7682 24264 8147 24824 33346 4420 35992 28218 20427 4500 28996 37732 27043 36199 15705 38154 29644 28884 2735 1270 12588 2908 27598 35193 3611 11701 38653 1855 7388 62 16464 24818 17963 13423 7423 7809 2820	0	17	Pass2	InSource	None	938.578	STLHLVLR	ESTLHLVLR	64	8	11.05	607	1	1	0	0	467.212	0		745	0	b2°b4	22.2594	909	113.449	73.4494	0.0031	3262	938.579	938.577	22.2594	3706
24476	SCCCST1005F12	480	62 736 736 translated	Regular	14796.8	0	25244.9	69	14	20	51.11	1209176	0	148799			14685 11330 1294 15132 31934 7682 24264 8147 24824 33346 4420 35992 28218 20427 4500 28996 37732 27043 36199 15705 38154 29644 28884 2735 1270 12588 2908 27598 35193 3611 11701 38653 1855 7388 62 16464 24818 17963 13423 7423 7809 2820	0	18	Pass2	InSource	None	851.546	TLHLVLR	ESTLHLVLR	65	7	11.05	607	1	1	0	0	435.214	0		448	0	b3	22.2595	836	107.291	67.2911	0.0018	3263	851.547	851.545	22.2595	2160
24476	SCCCST1005F12	480	62 736 736 translated	Regular	14796.8	0	25244.9	69	14	20	51.11	1209176	0	148799			14685 11330 1294 15132 31934 7682 24264 8147 24824 33346 4420 35992 28218 20427 4500 28996 37732 27043 15705 38154 28884 2735 12588 2908 27598 35193 3611 11701 38653 1855 7388 16464 24818 7423 7809	0	19	Pass2	InSource	None	1359.62	QLEDGRTLADYN	QLEDGRTLADYNIQK	48	12	3.7	110	0	0	0	0	49.6504	0		0	0		28.3776	1246	139.993	239.985	0.0016	4933	1359.61	1359.61	28.3776	1989
24476	SCCCST1005F12	480	62 736 736 translated	Regular	14796.8	0	25244.9	69	14	20	51.11	1209176	0	148799			14685 11330 1294 15132 31934 7682 24264 8147 24824 33346 4420 35992 28218 20427 4500 28996 37732 27043 36199 15705 38154 29644 28884 2735 1270 12588 2908 27598 35193 3611 11701 38653 1855 7388 62 16464 24818 17963 13423	0	20	Pass2	InSource	None	1282.64	DKEGIPPDQQR	IQDKEGIPPDQQR	31	11	4.31	613	1	1	0	0	55.6286	0	Missing	300	0	y1	41.4961	1154	133.014	226.028	0.0015	10214	1282.64	1282.64	41.4961	1840
24476	SCCCST1005F12	480	62 736 736 translated	Regular	14796.8	0	25244.9	69	14	20	51.11	1209176	0	148799			14685 11330 1294 15132 31934 7682 24264 8147 24824 33346 4420 35992 28218 20427 4500 28996 37732 27043 36199 15705 38154 29644 28884 2735 1270 12588 2908 27598 35193 3611 11701 38653 1855 7388 62 16464 24818 17963 13423	0	21	Pass2	NeutralLoss_NH3	None	1506.75	IQDKEGIPPDQQR	IQDKEGIPPDQQR	29	13	4.31	613	0	0	0	0	73.2177	0	Missing	0	0		41.2795	1392	150.725	261.45	0.0019	9856	1506.75	1506.75	41.2795	2254
28996	SCBFRZ3006E06	623	1 686 686 translated	Regular	14740.6	0	25468.1	72	16	21	58.95	1333083	0	180615			14685 11330 1294 15132 31934 7682 24264 8147 24824 33346 4420 35992 28218 20427 4500 37732 24476 27043 36199 15705 38154 29644 28884 2735 1270 12588 2908 27598 35193 3611 11701 38653 1855 7388 62 16464 24818 17963 13423 7423 7809 2820	1	1	Pass1	PepFrag1	None	1067.62	ESTLHLVLR	ESTLHLVLR	112	9	7.88	406	10	10	8	2	37341.4	8.7407		32652	10	b3°b5b5°b6b6°b7b7°b8y3y4y5y6y7y7°y8	22.2945	1018	122.346	82.3465	0.2407	3273	1067.62	1067.62	22.2945	320822
28996	SCBFRZ3006E06	623	1 686 686 translated	Regular	14740.6	0	25468.1	72	16	21	58.95	1333083	0	180615			14685 11330 1294 15132 31934 7682 24264 8147 24824 33346 4420 35992 28218 20427 4500 37732 24476 27043 36199 15705 38154 29644 28884 2735 1270 12588 2908 27598 35193 3611 11701 38653 1855 7388 62 16464 24818 17963 13423 7423 7809 2820	0	2	Pass1	PepFrag1	None	1067.62	ESTLHLVLR	ESTLHLVLR	36	9	7.88	409	10	10	8	2	37341.4	8.7407		32652	10	b3°b5b5°b6b6°b7b7°b8y3y4y5y6y7y7°y8	22.2945	1018	122.346	82.3465	0.2407	3273	1067.62	1067.62	22.2945	320822
28996	SCBFRZ3006E06	623	1 686 686 translated	Regular	14740.6	0	25468.1	72	16	21	58.95	1333083	0	180615			14685 11330 1294 15132 31934 7682 24264 8147 24824 33346 4420 35992 28218 20427 4500 37732 24476 27043 36199 15705 38154 29644 28884 2735 1270 12588 2908 27598 35193 3611 11701 38653 1855 7388 62 24818 17963 13423 7423 7809 2820	0	3	Pass1	PepFrag1	None	1067.62	ESTLHLVLR	ESTLHLVLR	36	9	7.88	408	8	8	5	1	21615.1	8.5033		16101	7.8	b3°b5b5°b6°b7b7°y3y4y5y6y7y8	22.5624	1018	122.346	82.3465	0.1074	3353	1067.62	1067.62	22.5624	143123
28996	SCBFRZ3006E06	623	1 686 686 translated	Regular	14740.6	0	25468.1	72	16	21	58.95	1333083	0	180615			14685 11330 1294 15132 31934 7682 24264 8147 24824 33346 4420 35992 28218 20427 4500 37732 24476 27043 36199 15705 38154 29644 28884 2735 1270 12588 2908 27598 35193 3611 11701 38653 1855 7388 62 24818 17963 13423 7423 7809 2820	0	4	Pass1	PepFrag1	None	1067.62	ESTLHLVLR	ESTLHLVLR	112	9	7.88	412	8	8	5	1	21615.1	8.5033		16101	7.8	b3°b5b5°b6°b7b7°y3y4y5y6y7y8	22.5624	1018	122.346	82.3465	0.1074	3353	1067.62	1067.62	22.5624	143123
28996	SCBFRZ3006E06	623	1 686 686 translated	Regular	14740.6	0	25468.1	72	16	21	58.95	1333083	0	180615			14685 11330 1294 15132 31934 7682 24264 8147 24824 33346 4420 35992 28218 20427 4500 37732 24476 27043 36199 15705 38154 28884 2735 1270 12588 2908 27598 35193 3611 11701 38653 1855 7388 16464 24818 7423 7809	0	5	Pass1	PepFrag1	None	1065.56	TLADYNIQK	TLADYNIQK	27	9	6.78	405	4	4	3	0	3831.15	7.7518		20354	6.8	y4y5y6y7	14.0872	985	119.688	79.688	0.0761	1252	1065.56	1065.56	14.0872	101509
28996	SCBFRZ3006E06	623	1 686 686 translated	Regular	14740.6	0	25468.1	72	16	21	58.95	1333083	0	180615			14685 11330 1294 15132 31934 7682 24264 8147 24824 33346 4420 35992 28218 20427 4500 37732 24476 27043 36199 15705 38154 28884 2735 1270 12588 2908 27598 35193 3611 11701 38653 1855 7388 16464 24818 7423 7809	0	6	Pass1	PepFrag1	None	1065.56	TLADYNIQK	TLADYNIQK	103	9	6.78	411	5	5	3	0	3862.43	7.7554		20514	6.8	b7y4y5y6y7	14.0872	985	119.688	79.688	0.0761	1252	1065.56	1065.56	14.0872	101509
28996	SCBFRZ3006E06	623	1 686 686 translated	Regular	14740.6	0	25468.1	72	16	21	58.95	1333083	0	180615			14685 11330 1294 15132 31934 7682 24264 8147 24824 33346 4420 35992 28218 20427 4500 37732 24476 27043 36199 15705 38154 28884 2735 1270 12588 2908 27598 35193 3611 11701 38653 1855 7388 16464 24818 7423 7809	0	7	Pass1	PepFrag1	None	1065.56	TLADYNIQK	TLADYNIQK	179	9	6.78	413	5	5	3	0	3862.43	7.7554		20514	6.8	b7y4y5y6y7	14.0872	985	119.688	79.688	0.0761	1252	1065.56	1065.56	14.0872	101509
28996	SCBFRZ3006E06	623	1 686 686 translated	Regular	14740.6	0	25468.1	72	16	21	58.95	1333083	0	180615			14685 11330 1294 15132 31934 7682 24264 8147 24824 33346 4420 35992 28218 20427 4500 37732 24476 27043 36199 15705 38154 29644 28884 2735 1270 12588 2908 27598 35193 3611 11701 38653 1855 7388 62 16464 17963 13423	0	8	Pass1	PepFrag1	None	1763.89	TITLEVESSDTIDNVK	TITLEVESSDTIDNVK	136	16	3.59	407	4	4	2	1	2618.79	7.5866		848	3.6	b7y9y10y11	27.0527	1638	167.997	127.997	0.0074	4389	1763.89	1763.89	27.0527	9811
28996	SCBFRZ3006E06	623	1 686 686 translated	Regular	14740.6	0	25468.1	72	16	21	58.95	1333083	0	180615			14685 11330 1294 15132 31934 7682 24264 8147 24824 33346 4420 35992 28218 20427 4500 37732 24476 27043 36199 15705 38154 29644 28884 2735 1270 12588 2908 27598 35193 3611 11701 38653 1855 7388 62 16464 17963 13423	0	9	Pass1	PepFrag1	None	1763.89	TITLEVESSDTIDNVK	TITLEVESSDTIDNVK	60	16	3.59	410	4	4	2	1	2618.79	7.5866		848	3.6	b7y9y10y11	27.0527	1638	167.997	127.997	0.0074	4389	1763.89	1763.89	27.0527	9811
28996	SCBFRZ3006E06	623	1 686 686 translated	Regular	14740.6	0	25468.1	72	16	21	58.95	1333083	0	180615			14685 11330 1294 15132 31934 7682 24264 8147 24824 33346 4420 35992 28218 20427 4500 37732 24476 27043 36199 15705 38154 29644 28884 2735 1270 12588 2908 27598 35193 3611 11701 38653 1855 7388 62	0	10	Pass1	PepFrag1	None	765.433	MQIFVK	MQIFVK	49	6	10.1	418	3	3	2	0	2074.3	7.4854		1939	2.1	b4*y3y4y5y5*	19.7401	737	98.6441	58.6441	0.0044	2627	765.432	765.43	19.7401	5894
28996	SCBFRZ3006E06	623	1 686 686 translated	Regular	14740.6	0	25468.1	72	16	21	58.95	1333083	0	180615			14685 11330 1294 15132 31934 7682 24264 8147 24824 33346 4420 35992 28218 20427 4500 37732 24476 27043 36199 15705 38154 29644 28884 2735 1270 12588 2908 27598 35193 3611 11701 38653 1855 7388 62	0	11	Pass1	PepFrag1	None	634.392	QIFVK	QIFVK	50	5	10.1	419	2	2	1	0	3044.53	7.652		576	1.3	y3y4	20.0536	613	87.2435	134.487	0.0015	2680	634.396	634.394	20.0536	2052
28996	SCBFRZ3006E06	623	1 686 686 translated	Regular	14740.6	0	25468.1	72	16	21	58.95	1333083	0	180615			14685 11330 1294 15132 31934 7682 24264 8147 24824 33346 4420 35992 28218 20427 4500 37732 24476 27043 36199 15705 38154 29644 28884 2735 1270 12588 2908 27598 35193 3611 11701 38653 1855 7388 62 16464 24818 17963 13423	0	12	Pass2	PepFrag2	None	1523.78	IQDKEGIPPDQQR	IQDKEGIPPDQQR	2	13	4.31	420	1	1	0	0	79.4934	6.0688	Missing	1350	1.9	b11°y11	41.213	1392	150.725	261.45	0.0015	9764	1523.76	1523.76	41.213	2015
28996	SCBFRZ3006E06	623	1 686 686 translated	Regular	14740.6	0	25468.1	72	16	21	58.95	1333083	0	180615				0	13	Pass2	MissedCleavage	None	2223.1	TLTGKTNTLEGESSDTIDNVK	TLTGKTNTLEGESSDTIDNVK	207	21	4.06	417	2	2	0	0	164.037	6.3835		11561	5.7	b5y8°y10*y21	39.0304	2046	194.848	89.8989	0.0198	7676	2223.08	2223.08	39.0304	26457
28996	SCBFRZ3006E06	623	1 686 686 translated	Regular	14740.6	0	25468.1	72	16	21	58.95	1333083	0	180615			14685 11330 1294 15132 31934 7682 24264 8147 24824 33346 4420 35992 28218 20427 4500 37732 24476 27043 15705 38154 28884 2735 12588 2908 27598 35193 3611 11701 38653 1855 7388 16464 24818 7423 7809	0	14	Pass2	MissedCleavage	None	1763.89	QLEDGRTLADYNIQK	QLEDGRTLADYNIQK	21	15	4.31	414	0	0	0	0	173.995	6.4091		589	2.9	b12*y11°	27.8805	1619	166.696	126.696	0.0043	4718	1763.89	1763.89	27.8805	5752
28996	SCBFRZ3006E06	623	1 686 686 translated	Regular	14740.6	0	25468.1	72	16	21	58.95	1333083	0	180615			14685 11330 1294 15132 31934 7682 24264 8147 24824 33346 4420 35992 28218 20427 4500 37732 24476 27043 15705 38154 28884 2735 12588 2908 27598 35193 3611 11701 38653 1855 7388 16464 24818 7423 7809	0	15	Pass2	MissedCleavage	None	1763.89	QLEDGRTLADYNIQK	QLEDGRTLADYNIQK	97	15	4.31	415	0	0	0	0	173.995	6.4091		589	2.9	b12*y11°	27.8805	1619	166.696	126.696	0.0043	4718	1763.89	1763.89	27.8805	5752
28996	SCBFRZ3006E06	623	1 686 686 translated	Regular	14740.6	0	25468.1	72	16	21	58.95	1333083	0	180615			14685 11330 1294 15132 31934 7682 24264 8147 24824 33346 4420 35992 28218 20427 4500 37732 24476 27043 15705 38154 28884 2735 12588 2908 27598 35193 3611 11701 38653 1855 7388 16464 24818 7423 7809	0	16	Pass2	MissedCleavage	None	1763.89	QLEDGRTLADYNIQK	QLEDGRTLADYNIQK	173	15	4.31	416	0	0	0	0	173.995	6.4091		589	2.9	b12*y11°	27.8805	1619	166.696	126.696	0.0043	4718	1763.89	1763.89	27.8805	5752
28996	SCBFRZ3006E06	623	1 686 686 translated	Regular	14740.6	0	25468.1	72	16	21	58.95	1333083	0	180615			14685 11330 1294 15132 31934 7682 24264 8147 24824 33346 4420 35992 28218 20427 4500 37732 24476 27043 36199 15705 38154 28884 2735 1270 12588 2908 27598 35193 3611 11701 38653 1855 7388 16464 24818 7423 7809	0	17	Pass2	InSource	None	851.426	ADYNIQK	TLADYNIQK	29	7	6.78	477	2	2	0	0	868.588	0		784	0	b5y3	14.0376	768	101.391	162.782	0.0085	1239	851.429	851.427	14.0376	11293
28996	SCBFRZ3006E06	623	1 686 686 translated	Regular	14740.6	0	25468.1	72	16	21	58.95	1333083	0	180615			14685 11330 1294 15132 31934 7682 24264 8147 24824 33346 4420 35992 28218 20427 4500 37732 24476 27043 36199 15705 38154 29644 28884 2735 1270 12588 2908 27598 35193 3611 11701 38653 1855 7388 62	0	18	Pass2	InSource	None	634.392	QIFVK	MQIFVK	50	5	10.1	611	1	1	0	0	7.0244	0		561	0	y1	18.9831	613	87.2435	134.487	0.0031	2466	634.396	634.394	18.9831	4128
28996	SCBFRZ3006E06	623	1 686 686 translated	Regular	14740.6	0	25468.1	72	16	21	58.95	1333083	0	180615			14685 11330 1294 15132 31934 7682 24264 8147 24824 33346 4420 35992 28218 20427 4500 37732 24476 27043 36199 15705 38154 29644 28884 2735 1270 12588 2908 27598 35193 3611 11701 38653 1855 7388 62 16464 24818 17963 13423 7423 7809 2820	0	19	Pass2	InSource	None	938.578	STLHLVLR	ESTLHLVLR	37	8	11.05	607	1	1	0	0	467.212	0		745	0	b2°b4	22.2594	909	113.449	73.4494	0.0028	3262	938.579	938.577	22.2594	3706
28996	SCBFRZ3006E06	623	1 686 686 translated	Regular	14740.6	0	25468.1	72	16	21	58.95	1333083	0	180615			14685 11330 1294 15132 31934 7682 24264 8147 24824 33346 4420 35992 28218 20427 4500 37732 24476 27043 36199 15705 38154 29644 28884 2735 1270 12588 2908 27598 35193 3611 11701 38653 1855 7388 62 16464 24818 17963 13423 7423 7809 2820	0	20	Pass2	InSource	None	851.546	TLHLVLR	ESTLHLVLR	38	7	11.05	607	1	1	0	0	435.214	0		448	0	b3	22.2595	836	107.291	67.2911	0.0016	3263	851.547	851.545	22.2595	2160
28996	SCBFRZ3006E06	623	1 686 686 translated	Regular	14740.6	0	25468.1	72	16	21	58.95	1333083	0	180615			14685 11330 1294 15132 31934 7682 24264 8147 24824 33346 4420 35992 28218 20427 4500 37732 24476 27043 15705 38154 28884 2735 12588 2908 27598 35193 3611 11701 38653 1855 7388 16464 24818 7423 7809	0	21	Pass2	InSource	None	1359.62	QLEDGRTLADYN	QLEDGRTLADYNIQK	21	12	3.7	110	0	0	0	0	49.6504	0		0	0		28.3776	1246	139.993	239.985	0.0015	4933	1359.61	1359.61	28.3776	1989
28996	SCBFRZ3006E06	623	1 686 686 translated	Regular	14740.6	0	25468.1	72	16	21	58.95	1333083	0	180615			14685 11330 1294 15132 31934 7682 24264 8147 24824 33346 4420 35992 28218 20427 4500 37732 24476 27043 36199 15705 38154 29644 28884 2735 1270 12588 2908 27598 35193 3611 11701 38653 1855 7388 62 16464 24818 17963 13423	0	22	Pass2	InSource	None	1282.64	DKEGIPPDQQR	IQDKEGIPPDQQR	4	11	4.31	613	1	1	0	0	55.6286	0	Missing	300	0	y1	41.4961	1154	133.014	226.028	0.0014	10214	1282.64	1282.64	41.4961	1840
28996	SCBFRZ3006E06	623	1 686 686 translated	Regular	14740.6	0	25468.1	72	16	21	58.95	1333083	0	180615			14685 11330 1294 15132 31934 7682 24264 8147 24824 33346 4420 35992 28218 20427 4500 37732 24476 27043 36199 15705 38154 29644 28884 2735 1270 12588 2908 27598 35193 3611 11701 38653 1855 7388 62 16464 24818 17963 13423	0	23	Pass2	NeutralLoss_NH3	None	1506.75	IQDKEGIPPDQQR	IQDKEGIPPDQQR	2	13	4.31	613	0	0	0	0	73.2177	0	Missing	0	0		41.2795	1392	150.725	261.45	0.0017	9856	1506.75	1506.75	41.2795	2254
27043	SCCCLB2004C08	489	1 675 675 translated	Regular	14336.4	0	24589.4	65	13	16	43.81	1199365	0	147951			14685 11330 1294 15132 31934 7682 24264 8147 24824 33346 4420 35992 28218 20427 4500 28996 37732 24476 36199 15705 38154 29644 28884 2735 1270 12588 2908 27598 35193 3611 11701 38653 1855 7388 62 16464 24818 17963 13423 7423 7809 2820	1	1	Pass1	PepFrag1	None	1067.62	ESTLHLVLR	ESTLHLVLR	97	9	7.88	422	10	10	8	2	37341.4	8.7286		32652	10	b3°b5b5°b6b6°b7b7°b8y3y4y5y6y7y7°y8	22.2945	1018	122.346	82.3465	0.2675	3273	1067.62	1067.62	22.2945	320822
27043	SCCCLB2004C08	489	1 675 675 translated	Regular	14336.4	0	24589.4	65	13	16	43.81	1199365	0	147951			14685 11330 1294 15132 31934 7682 24264 8147 24824 33346 4420 35992 28218 20427 4500 28996 37732 24476 36199 15705 38154 29644 28884 2735 1270 12588 2908 27598 35193 3611 11701 38653 1855 7388 62 16464 24818 17963 13423 7423 7809 2820	0	2	Pass1	PepFrag1	None	1067.62	ESTLHLVLR	ESTLHLVLR	173	9	7.88	429	10	10	8	2	37341.4	8.7286		32652	10	b3°b5b5°b6b6°b7b7°b8y3y4y5y6y7y7°y8	22.2945	1018	122.346	82.3465	0.2675	3273	1067.62	1067.62	22.2945	320822
27043	SCCCLB2004C08	489	1 675 675 translated	Regular	14336.4	0	24589.4	65	13	16	43.81	1199365	0	147951			14685 11330 1294 15132 31934 7682 24264 8147 24824 33346 4420 35992 28218 20427 4500 28996 37732 24476 36199 15705 38154 29644 28884 2735 1270 12588 2908 27598 35193 3611 11701 38653 1855 7388 62 24818 17963 13423 7423 7809 2820	0	3	Pass1	PepFrag1	None	1067.62	ESTLHLVLR	ESTLHLVLR	97	9	7.88	425	8	8	5	1	21615.1	8.4912		16101	7.8	b3°b5b5°b6°b7b7°y3y4y5y6y7y8	22.5624	1018	122.346	82.3465	0.1193	3353	1067.62	1067.62	22.5624	143123
27043	SCCCLB2004C08	489	1 675 675 translated	Regular	14336.4	0	24589.4	65	13	16	43.81	1199365	0	147951			14685 11330 1294 15132 31934 7682 24264 8147 24824 33346 4420 35992 28218 20427 4500 28996 37732 24476 36199 15705 38154 29644 28884 2735 1270 12588 2908 27598 35193 3611 11701 38653 1855 7388 62 24818 17963 13423 7423 7809 2820	0	4	Pass1	PepFrag1	None	1067.62	ESTLHLVLR	ESTLHLVLR	173	9	7.88	428	8	8	5	1	21615.1	8.4912		16101	7.8	b3°b5b5°b6°b7b7°y3y4y5y6y7y8	22.5624	1018	122.346	82.3465	0.1193	3353	1067.62	1067.62	22.5624	143123
27043	SCCCLB2004C08	489	1 675 675 translated	Regular	14336.4	0	24589.4	65	13	16	43.81	1199365	0	147951			14685 11330 1294 15132 31934 7682 24264 8147 24824 33346 4420 35992 28218 20427 4500 28996 37732 24476 36199 15705 38154 28884 2735 1270 12588 2908 27598 35193 3611 11701 38653 1855 7388 16464 24818 7423 7809	0	5	Pass1	PepFrag1	None	1065.56	TLADYNIQK	TLADYNIQK	88	9	6.78	421	4	4	3	0	3831.15	7.7398		20354	6.8	y4y5y6y7	14.0872	985	119.688	79.688	0.0846	1252	1065.56	1065.56	14.0872	101509
27043	SCCCLB2004C08	489	1 675 675 translated	Regular	14336.4	0	24589.4	65	13	16	43.81	1199365	0	147951			14685 11330 1294 15132 31934 7682 24264 8147 24824 33346 4420 35992 28218 20427 4500 28996 37732 24476 36199 15705 38154 28884 2735 1270 12588 2908 27598 35193 3611 11701 38653 1855 7388 16464 24818 7423 7809	0	6	Pass1	PepFrag1	None	1065.56	TLADYNIQK	TLADYNIQK	164	9	6.78	427	5	5	3	0	3862.43	7.7433		20514	6.8	b7y4y5y6y7	14.0872	985	119.688	79.688	0.0846	1252	1065.56	1065.56	14.0872	101509
27043	SCCCLB2004C08	489	1 675 675 translated	Regular	14336.4	0	24589.4	65	13	16	43.81	1199365	0	147951			14685 11330 1294 15132 31934 7682 24264 8147 24824 33346 4420 35992 28218 20427 4500 28996 37732 24476 36199 15705 38154 29644 28884 2735 1270 12588 2908 27598 35193 3611 11701 38653 1855 7388 62 16464 17963 13423	0	7	Pass1	PepFrag1	None	1763.89	TITLEVESSDTIDNVK	TITLEVESSDTIDNVK	45	16	3.59	423	4	4	2	1	2618.79	7.5745		848	3.6	b7y9y10y11	27.0527	1638	167.997	127.997	0.0082	4389	1763.89	1763.89	27.0527	9811
27043	SCCCLB2004C08	489	1 675 675 translated	Regular	14336.4	0	24589.4	65	13	16	43.81	1199365	0	147951			14685 11330 1294 15132 31934 7682 24264 8147 24824 33346 4420 35992 28218 20427 4500 28996 37732 24476 36199 15705 38154 29644 28884 2735 1270 12588 2908 27598 35193 3611 11701 38653 1855 7388 62 16464 17963 13423	0	8	Pass1	PepFrag1	None	1763.89	TITLEVESSDTIDNVK	TITLEVESSDTIDNVK	121	16	3.59	426	4	4	2	1	2618.79	7.5745		848	3.6	b7y9y10y11	27.0527	1638	167.997	127.997	0.0082	4389	1763.89	1763.89	27.0527	9811
27043	SCCCLB2004C08	489	1 675 675 translated	Regular	14336.4	0	24589.4	65	13	16	43.81	1199365	0	147951			14685 11330 1294 15132 31934 7682 24264 8147 24824 33346 4420 35992 28218 20427 4500 28996 37732 24476 36199 15705 38154 29644 28884 2735 1270 12588 2908 27598 35193 3611 11701 38653 1855 7388 62	0	9	Pass1	PepFrag1	None	765.433	MQIFVK	MQIFVK	34	6	10.1	424	3	3	2	0	2074.3	7.4733		1939	2.1	b4*y3y4y5y5*	19.7401	737	98.6441	58.6441	0.0049	2627	765.432	765.43	19.7401	5894
27043	SCCCLB2004C08	489	1 675 675 translated	Regular	14336.4	0	24589.4	65	13	16	43.81	1199365	0	147951			14685 11330 1294 15132 31934 7682 24264 8147 24824 33346 4420 35992 28218 20427 4500 28996 37732 24476 36199 15705 38154 29644 28884 2735 1270 12588 2908 27598 35193 3611 11701 38653 1855 7388 62	0	10	Pass1	PepFrag1	None	634.392	QIFVK	QIFVK	35	5	10.1	432	2	2	1	0	3044.53	7.64		576	1.3	y3y4	20.0536	613	87.2435	134.487	0.0017	2680	634.396	634.394	20.0536	2052
27043	SCCCLB2004C08	489	1 675 675 translated	Regular	14336.4	0	24589.4	65	13	16	43.81	1199365	0	147951			14685 11330 1294 15132 31934 7682 24264 8147 24824 33346 4420 35992 28218 20427 4500 28996 37732 24476 36199 15705 38154 29644 28884 2735 1270 12588 2908 27598 35193 3611 11701 38653 1855 7388 62 16464 24818 17963 13423	0	11	Pass2	PepFrag2	None	1523.78	IQDKEGIPPDQQR	IQDKEGIPPDQQR	63	13	4.31	433	1	1	0	0	79.4934	6.0568	Missing	1350	1.9	b11°y11	41.213	1392	150.725	261.45	0.0017	9764	1523.76	1523.76	41.213	2015
27043	SCCCLB2004C08	489	1 675 675 translated	Regular	14336.4	0	24589.4	65	13	16	43.81	1199365	0	147951			14685 11330 1294 15132 31934 7682 24264 8147 24824 33346 4420 35992 28218 20427 4500 28996 37732 24476 15705 38154 28884 2735 12588 2908 27598 35193 3611 11701 38653 1855 7388 16464 24818 7423 7809	0	12	Pass2	MissedCleavage	None	1763.89	QLEDGRTLADYNIQK	QLEDGRTLADYNIQK	82	15	4.31	430	0	0	0	0	173.995	6.397		589	2.9	b12*y11°	27.8805	1619	166.696	126.696	0.0048	4718	1763.89	1763.89	27.8805	5752
27043	SCCCLB2004C08	489	1 675 675 translated	Regular	14336.4	0	24589.4	65	13	16	43.81	1199365	0	147951			14685 11330 1294 15132 31934 7682 24264 8147 24824 33346 4420 35992 28218 20427 4500 28996 37732 24476 15705 38154 28884 2735 12588 2908 27598 35193 3611 11701 38653 1855 7388 16464 24818 7423 7809	0	13	Pass2	MissedCleavage	None	1763.89	QLEDGRTLADYNIQK	QLEDGRTLADYNIQK	158	15	4.31	431	0	0	0	0	173.995	6.397		589	2.9	b12*y11°	27.8805	1619	166.696	126.696	0.0048	4718	1763.89	1763.89	27.8805	5752
27043	SCCCLB2004C08	489	1 675 675 translated	Regular	14336.4	0	24589.4	65	13	16	43.81	1199365	0	147951			14685 11330 1294 15132 31934 7682 24264 8147 24824 33346 4420 35992 28218 20427 4500 28996 37732 24476 36199 15705 38154 28884 2735 1270 12588 2908 27598 35193 3611 11701 38653 1855 7388 16464 24818 7423 7809	0	14	Pass2	InSource	None	851.426	ADYNIQK	TLADYNIQK	90	7	6.78	477	2	2	0	0	868.588	0		784	0	b5y3	14.0376	768	101.391	162.782	0.0094	1239	851.429	851.427	14.0376	11293
27043	SCCCLB2004C08	489	1 675 675 translated	Regular	14336.4	0	24589.4	65	13	16	43.81	1199365	0	147951			14685 11330 1294 15132 31934 7682 24264 8147 24824 33346 4420 35992 28218 20427 4500 28996 37732 24476 36199 15705 38154 29644 28884 2735 1270 12588 2908 27598 35193 3611 11701 38653 1855 7388 62	0	15	Pass2	InSource	None	634.392	QIFVK	MQIFVK	35	5	10.1	611	1	1	0	0	7.0244	0		561	0	y1	18.9831	613	87.2435	134.487	0.0034	2466	634.396	634.394	18.9831	4128
27043	SCCCLB2004C08	489	1 675 675 translated	Regular	14336.4	0	24589.4	65	13	16	43.81	1199365	0	147951			14685 11330 1294 15132 31934 7682 24264 8147 24824 33346 4420 35992 28218 20427 4500 28996 37732 24476 36199 15705 38154 29644 28884 2735 1270 12588 2908 27598 35193 3611 11701 38653 1855 7388 62 16464 24818 17963 13423 7423 7809 2820	0	16	Pass2	InSource	None	938.578	STLHLVLR	ESTLHLVLR	98	8	11.05	607	1	1	0	0	467.212	0		745	0	b2°b4	22.2594	909	113.449	73.4494	0.0031	3262	938.579	938.577	22.2594	3706
27043	SCCCLB2004C08	489	1 675 675 translated	Regular	14336.4	0	24589.4	65	13	16	43.81	1199365	0	147951			14685 11330 1294 15132 31934 7682 24264 8147 24824 33346 4420 35992 28218 20427 4500 28996 37732 24476 36199 15705 38154 29644 28884 2735 1270 12588 2908 27598 35193 3611 11701 38653 1855 7388 62 16464 24818 17963 13423 7423 7809 2820	0	17	Pass2	InSource	None	851.546	TLHLVLR	ESTLHLVLR	99	7	11.05	607	1	1	0	0	435.214	0		448	0	b3	22.2595	836	107.291	67.2911	0.0018	3263	851.547	851.545	22.2595	2160
27043	SCCCLB2004C08	489	1 675 675 translated	Regular	14336.4	0	24589.4	65	13	16	43.81	1199365	0	147951			14685 11330 1294 15132 31934 7682 24264 8147 24824 33346 4420 35992 28218 20427 4500 28996 37732 24476 15705 38154 28884 2735 12588 2908 27598 35193 3611 11701 38653 1855 7388 16464 24818 7423 7809	0	18	Pass2	InSource	None	1359.62	QLEDGRTLADYN	QLEDGRTLADYNIQK	82	12	3.7	110	0	0	0	0	49.6504	0		0	0		28.3776	1246	139.993	239.985	0.0017	4933	1359.61	1359.61	28.3776	1989
27043	SCCCLB2004C08	489	1 675 675 translated	Regular	14336.4	0	24589.4	65	13	16	43.81	1199365	0	147951			14685 11330 1294 15132 31934 7682 24264 8147 24824 33346 4420 35992 28218 20427 4500 28996 37732 24476 36199 15705 38154 29644 28884 2735 1270 12588 2908 27598 35193 3611 11701 38653 1855 7388 62 16464 24818 17963 13423	0	19	Pass2	InSource	None	1282.64	DKEGIPPDQQR	IQDKEGIPPDQQR	65	11	4.31	613	1	1	0	0	55.6286	0	Missing	300	0	y1	41.4961	1154	133.014	226.028	0.0015	10214	1282.64	1282.64	41.4961	1840
27043	SCCCLB2004C08	489	1 675 675 translated	Regular	14336.4	0	24589.4	65	13	16	43.81	1199365	0	147951			14685 11330 1294 15132 31934 7682 24264 8147 24824 33346 4420 35992 28218 20427 4500 28996 37732 24476 36199 15705 38154 29644 28884 2735 1270 12588 2908 27598 35193 3611 11701 38653 1855 7388 62 16464 24818 17963 13423	0	20	Pass2	NeutralLoss_NH3	None	1506.75	IQDKEGIPPDQQR	IQDKEGIPPDQQR	63	13	4.31	613	0	0	0	0	73.2177	0	Missing	0	0		41.2795	1392	150.725	261.45	0.0019	9856	1506.75	1506.75	41.2795	2254
38154	SCSFSD1065H04.b	327	1 524 886 minus strand translated	Regular	13875.9	0	19580.7	61	11	16	44.25	1183802	0	146514			14685 11330 1294 15132 31934 7682 24264 8147 24824 33346 4420 35992 28218 20427 4500 28996 37732 24476 27043 36199 15705 29644 28884 2735 1270 12588 2908 27598 35193 3611 11701 38653 1855 7388 62 16464 24818 17963 13423 7423 7809 2820	1	1	Pass1	PepFrag1	None	1067.62	ESTLHLVLR	ESTLHLVLR	160	9	7.88	434	10	10	8	2	37341.4	8.7145		32652	10	b3°b5b5°b6b6°b7b7°b8y3y4y5y6y7y7°y8	22.2945	1018	122.346	82.3465	0.271	3273	1067.62	1067.62	22.2945	320822
38154	SCSFSD1065H04.b	327	1 524 886 minus strand translated	Regular	13875.9	0	19580.7	61	11	16	44.25	1183802	0	146514			14685 11330 1294 15132 31934 7682 24264 8147 24824 33346 4420 35992 28218 20427 4500 28996 37732 24476 27043 36199 15705 29644 28884 2735 1270 12588 2908 27598 35193 3611 11701 38653 1855 7388 62 16464 24818 17963 13423 7423 7809 2820	0	2	Pass1	PepFrag1	None	1067.62	ESTLHLVLR	ESTLHLVLR	84	9	7.88	437	10	10	8	2	37341.4	8.7145		32652	10	b3°b5b5°b6b6°b7b7°b8y3y4y5y6y7y7°y8	22.2945	1018	122.346	82.3465	0.271	3273	1067.62	1067.62	22.2945	320822
38154	SCSFSD1065H04.b	327	1 524 886 minus strand translated	Regular	13875.9	0	19580.7	61	11	16	44.25	1183802	0	146514			14685 11330 1294 15132 31934 7682 24264 8147 24824 33346 4420 35992 28218 20427 4500 28996 37732 24476 27043 36199 15705 29644 28884 2735 1270 12588 2908 27598 35193 3611 11701 38653 1855 7388 62 24818 17963 13423 7423 7809 2820	0	3	Pass1	PepFrag1	None	1067.62	ESTLHLVLR	ESTLHLVLR	84	9	7.88	436	8	8	5	1	21615.1	8.477		16101	7.8	b3°b5b5°b6°b7b7°y3y4y5y6y7y8	22.5624	1018	122.346	82.3465	0.1209	3353	1067.62	1067.62	22.5624	143123
38154	SCSFSD1065H04.b	327	1 524 886 minus strand translated	Regular	13875.9	0	19580.7	61	11	16	44.25	1183802	0	146514			14685 11330 1294 15132 31934 7682 24264 8147 24824 33346 4420 35992 28218 20427 4500 28996 37732 24476 27043 36199 15705 29644 28884 2735 1270 12588 2908 27598 35193 3611 11701 38653 1855 7388 62 24818 17963 13423 7423 7809 2820	0	4	Pass1	PepFrag1	None	1067.62	ESTLHLVLR	ESTLHLVLR	160	9	7.88	439	8	8	5	1	21615.1	8.477		16101	7.8	b3°b5b5°b6°b7b7°y3y4y5y6y7y8	22.5624	1018	122.346	82.3465	0.1209	3353	1067.62	1067.62	22.5624	143123
38154	SCSFSD1065H04.b	327	1 524 886 minus strand translated	Regular	13875.9	0	19580.7	61	11	16	44.25	1183802	0	146514			14685 11330 1294 15132 31934 7682 24264 8147 24824 33346 4420 35992 28218 20427 4500 28996 37732 24476 27043 36199 15705 28884 2735 1270 12588 2908 27598 35193 3611 11701 38653 1855 7388 16464 24818 7423 7809	0	5	Pass1	PepFrag1	None	1065.56	TLADYNIQK	TLADYNIQK	151	9	6.78	438	5	5	3	0	3862.43	7.7291		20514	6.8	b7y4y5y6y7	14.0872	985	119.688	79.688	0.0857	1252	1065.56	1065.56	14.0872	101509
38154	SCSFSD1065H04.b	327	1 524 886 minus strand translated	Regular	13875.9	0	19580.7	61	11	16	44.25	1183802	0	146514			14685 11330 1294 15132 31934 7682 24264 8147 24824 33346 4420 35992 28218 20427 4500 28996 37732 24476 27043 36199 15705 28884 2735 1270 12588 2908 27598 35193 3611 11701 38653 1855 7388 16464 24818 7423 7809	0	6	Pass1	PepFrag1	None	1065.56	TLADYNIQK	TLADYNIQK	75	9	6.78	441	4	4	3	0	3831.15	7.7256		20354	6.8	y4y5y6y7	14.0872	985	119.688	79.688	0.0857	1252	1065.56	1065.56	14.0872	101509
38154	SCSFSD1065H04.b	327	1 524 886 minus strand translated	Regular	13875.9	0	19580.7	61	11	16	44.25	1183802	0	146514			14685 11330 1294 15132 31934 7682 24264 8147 24824 33346 4420 35992 28218 20427 4500 28996 37732 24476 27043 36199 15705 29644 28884 2735 1270 12588 2908 27598 35193 3611 11701 38653 1855 7388 62 16464 17963 13423	0	7	Pass1	PepFrag1	None	1763.89	TITLEVESSDTIDNVK	TITLEVESSDTIDNVK	108	16	3.59	435	4	4	2	1	2618.79	7.5604		848	3.6	b7y9y10y11	27.0527	1638	167.997	127.997	0.0083	4389	1763.89	1763.89	27.0527	9811
38154	SCSFSD1065H04.b	327	1 524 886 minus strand translated	Regular	13875.9	0	19580.7	61	11	16	44.25	1183802	0	146514			14685 11330 1294 15132 31934 7682 24264 8147 24824 33346 4420 35992 28218 20427 4500 28996 37732 24476 27043 36199 15705 29644 28884 2735 1270 12588 2908 27598 35193 3611 11701 38653 1855 7388 62	0	8	Pass1	PepFrag1	None	765.433	MQIFVK	MQIFVK	97	6	10.1	442	3	3	2	0	2074.3	7.4591		1939	2.1	b4*y3y4y5y5*	19.7401	737	98.6441	58.6441	0.005	2627	765.432	765.43	19.7401	5894
38154	SCSFSD1065H04.b	327	1 524 886 minus strand translated	Regular	13875.9	0	19580.7	61	11	16	44.25	1183802	0	146514			14685 11330 1294 15132 31934 7682 24264 8147 24824 33346 4420 35992 28218 20427 4500 28996 37732 24476 27043 36199 15705 29644 28884 2735 1270 12588 2908 27598 35193 3611 11701 38653 1855 7388 62	0	9	Pass1	PepFrag1	None	634.392	QIFVK	QIFVK	98	5	10.1	443	2	2	1	0	3044.53	7.6258		576	1.3	y3y4	20.0536	613	87.2435	134.487	0.0017	2680	634.396	634.394	20.0536	2052
38154	SCSFSD1065H04.b	327	1 524 886 minus strand translated	Regular	13875.9	0	19580.7	61	11	16	44.25	1183802	0	146514			14685 11330 1294 15132 31934 7682 24264 8147 24824 33346 4420 35992 28218 20427 4500 28996 37732 24476 27043 36199 15705 29644 28884 2735 1270 12588 2908 27598 35193 3611 11701 38653 1855 7388 62 16464 24818 17963 13423	0	10	Pass2	PepFrag2	None	1523.78	IQDKEGIPPDQQR	IQDKEGIPPDQQR	126	13	4.31	444	1	1	0	0	79.4934	6.0426	Missing	1350	1.9	b11°y11	41.213	1392	150.725	261.45	0.0017	9764	1523.76	1523.76	41.213	2015
38154	SCSFSD1065H04.b	327	1 524 886 minus strand translated	Regular	13875.9	0	19580.7	61	11	16	44.25	1183802	0	146514			14685 11330 1294 15132 31934 7682 24264 8147 24824 33346 4420 35992 28218 20427 4500 28996 37732 24476 27043 15705 28884 2735 12588 2908 27598 35193 3611 11701 38653 1855 7388 16464 24818 7423 7809	0	11	Pass2	MissedCleavage	None	1763.89	QLEDGRTLADYNIQK	QLEDGRTLADYNIQK	145	15	4.31	440	0	0	0	0	173.995	6.3828		589	2.9	b12*y11°	27.8805	1619	166.696	126.696	0.0049	4718	1763.89	1763.89	27.8805	5752
38154	SCSFSD1065H04.b	327	1 524 886 minus strand translated	Regular	13875.9	0	19580.7	61	11	16	44.25	1183802	0	146514			14685 11330 1294 15132 31934 7682 24264 8147 24824 33346 4420 35992 28218 20427 4500 28996 37732 24476 27043 36199 15705 28884 2735 1270 12588 2908 27598 35193 3611 11701 38653 1855 7388 16464 24818 7423 7809	0	12	Pass2	InSource	None	851.426	ADYNIQK	TLADYNIQK	77	7	6.78	477	2	2	0	0	868.588	0		784	0	b5y3	14.0376	768	101.391	162.782	0.0095	1239	851.429	851.427	14.0376	11293
38154	SCSFSD1065H04.b	327	1 524 886 minus strand translated	Regular	13875.9	0	19580.7	61	11	16	44.25	1183802	0	146514			14685 11330 1294 15132 31934 7682 24264 8147 24824 33346 4420 35992 28218 20427 4500 28996 37732 24476 27043 36199 15705 29644 28884 2735 1270 12588 2908 27598 35193 3611 11701 38653 1855 7388 62	0	13	Pass2	InSource	None	634.392	QIFVK	MQIFVK	98	5	10.1	611	1	1	0	0	7.0244	0		561	0	y1	18.9831	613	87.2435	134.487	0.0035	2466	634.396	634.394	18.9831	4128
38154	SCSFSD1065H04.b	327	1 524 886 minus strand translated	Regular	13875.9	0	19580.7	61	11	16	44.25	1183802	0	146514			14685 11330 1294 15132 31934 7682 24264 8147 24824 33346 4420 35992 28218 20427 4500 28996 37732 24476 27043 36199 15705 29644 28884 2735 1270 12588 2908 27598 35193 3611 11701 38653 1855 7388 62 16464 24818 17963 13423 7423 7809 2820	0	14	Pass2	InSource	None	938.578	STLHLVLR	ESTLHLVLR	85	8	11.05	607	1	1	0	0	467.212	0		745	0	b2°b4	22.2594	909	113.449	73.4494	0.0031	3262	938.579	938.577	22.2594	3706
38154	SCSFSD1065H04.b	327	1 524 886 minus strand translated	Regular	13875.9	0	19580.7	61	11	16	44.25	1183802	0	146514			14685 11330 1294 15132 31934 7682 24264 8147 24824 33346 4420 35992 28218 20427 4500 28996 37732 24476 27043 36199 15705 29644 28884 2735 1270 12588 2908 27598 35193 3611 11701 38653 1855 7388 62 16464 24818 17963 13423 7423 7809 2820	0	15	Pass2	InSource	None	851.546	TLHLVLR	ESTLHLVLR	86	7	11.05	607	1	1	0	0	435.214	0		448	0	b3	22.2595	836	107.291	67.2911	0.0018	3263	851.547	851.545	22.2595	2160
38154	SCSFSD1065H04.b	327	1 524 886 minus strand translated	Regular	13875.9	0	19580.7	61	11	16	44.25	1183802	0	146514			14685 11330 1294 15132 31934 7682 24264 8147 24824 33346 4420 35992 28218 20427 4500 28996 37732 24476 27043 15705 28884 2735 12588 2908 27598 35193 3611 11701 38653 1855 7388 16464 24818 7423 7809	0	16	Pass2	InSource	None	1359.62	QLEDGRTLADYN	QLEDGRTLADYNIQK	145	12	3.7	110	0	0	0	0	49.6504	0		0	0		28.3776	1246	139.993	239.985	0.0017	4933	1359.61	1359.61	28.3776	1989
38154	SCSFSD1065H04.b	327	1 524 886 minus strand translated	Regular	13875.9	0	19580.7	61	11	16	44.25	1183802	0	146514			14685 11330 1294 15132 31934 7682 24264 8147 24824 33346 4420 35992 28218 20427 4500 28996 37732 24476 27043 36199 15705 29644 28884 2735 1270 12588 2908 27598 35193 3611 11701 38653 1855 7388 62 16464 24818 17963 13423	0	17	Pass2	InSource	None	1282.64	DKEGIPPDQQR	IQDKEGIPPDQQR	128	11	4.31	613	1	1	0	0	55.6286	0	Missing	300	0	y1	41.4961	1154	133.014	226.028	0.0016	10214	1282.64	1282.64	41.4961	1840
38154	SCSFSD1065H04.b	327	1 524 886 minus strand translated	Regular	13875.9	0	19580.7	61	11	16	44.25	1183802	0	146514			14685 11330 1294 15132 31934 7682 24264 8147 24824 33346 4420 35992 28218 20427 4500 28996 37732 24476 27043 36199 15705 29644 28884 2735 1270 12588 2908 27598 35193 3611 11701 38653 1855 7388 62 16464 24818 17963 13423	0	18	Pass2	NeutralLoss_NH3	None	1506.75	IQDKEGIPPDQQR	IQDKEGIPPDQQR	126	13	4.31	613	0	0	0	0	73.2177	0	Missing	0	0		41.2795	1392	150.725	261.45	0.0019	9856	1506.75	1506.75	41.2795	2254
28884	SCJFRT2055G07	378	1 780 780 translated	Regular	13875.9	0	28859.2	61	12	22	31.8	1189554	0	147103			14685 11330 1294 15132 31934 7682 24264 8147 24824 33346 4420 35992 28218 20427 4500 28996 37732 24476 27043 36199 15705 38154 29644 2735 1270 12588 2908 27598 35193 3611 11701 38653 1855 7388 62 16464 24818 17963 13423 7423 7809 2820	1	1	Pass1	PepFrag1	None	1067.62	ESTLHLVLR	ESTLHLVLR	171	9	7.88	446	10	10	8	2	37341.4	8.7145		32652	10	b3°b5b5°b6b6°b7b7°b8y3y4y5y6y7y7°y8	22.2945	1018	122.346	82.3465	0.2697	3273	1067.62	1067.62	22.2945	320822
28884	SCJFRT2055G07	378	1 780 780 translated	Regular	13875.9	0	28859.2	61	12	22	31.8	1189554	0	147103			14685 11330 1294 15132 31934 7682 24264 8147 24824 33346 4420 35992 28218 20427 4500 28996 37732 24476 27043 36199 15705 38154 29644 2735 1270 12588 2908 27598 35193 3611 11701 38653 1855 7388 62 16464 24818 17963 13423 7423 7809 2820	0	2	Pass1	PepFrag1	None	1067.62	ESTLHLVLR	ESTLHLVLR	95	9	7.88	451	10	10	8	2	37341.4	8.7145		32652	10	b3°b5b5°b6b6°b7b7°b8y3y4y5y6y7y7°y8	22.2945	1018	122.346	82.3465	0.2697	3273	1067.62	1067.62	22.2945	320822
28884	SCJFRT2055G07	378	1 780 780 translated	Regular	13875.9	0	28859.2	61	12	22	31.8	1189554	0	147103			14685 11330 1294 15132 31934 7682 24264 8147 24824 33346 4420 35992 28218 20427 4500 28996 37732 24476 27043 36199 15705 38154 29644 2735 1270 12588 2908 27598 35193 3611 11701 38653 1855 7388 62 24818 17963 13423 7423 7809 2820	0	3	Pass1	PepFrag1	None	1067.62	ESTLHLVLR	ESTLHLVLR	95	9	7.88	450	8	8	5	1	21615.1	8.477		16101	7.8	b3°b5b5°b6°b7b7°y3y4y5y6y7y8	22.5624	1018	122.346	82.3465	0.1203	3353	1067.62	1067.62	22.5624	143123
28884	SCJFRT2055G07	378	1 780 780 translated	Regular	13875.9	0	28859.2	61	12	22	31.8	1189554	0	147103			14685 11330 1294 15132 31934 7682 24264 8147 24824 33346 4420 35992 28218 20427 4500 28996 37732 24476 27043 36199 15705 38154 29644 2735 1270 12588 2908 27598 35193 3611 11701 38653 1855 7388 62 24818 17963 13423 7423 7809 2820	0	4	Pass1	PepFrag1	None	1067.62	ESTLHLVLR	ESTLHLVLR	171	9	7.88	452	8	8	5	1	21615.1	8.477		16101	7.8	b3°b5b5°b6°b7b7°y3y4y5y6y7y8	22.5624	1018	122.346	82.3465	0.1203	3353	1067.62	1067.62	22.5624	143123
28884	SCJFRT2055G07	378	1 780 780 translated	Regular	13875.9	0	28859.2	61	12	22	31.8	1189554	0	147103			14685 11330 1294 15132 31934 7682 24264 8147 24824 33346 4420 35992 28218 20427 4500 28996 37732 24476 27043 36199 15705 38154 2735 1270 12588 2908 27598 35193 3611 11701 38653 1855 7388 16464 24818 7423 7809	0	5	Pass1	PepFrag1	None	1065.56	TLADYNIQK	TLADYNIQK	162	9	6.78	445	4	4	3	0	3831.15	7.7256		20354	6.8	y4y5y6y7	14.0872	985	119.688	79.688	0.0853	1252	1065.56	1065.56	14.0872	101509
28884	SCJFRT2055G07	378	1 780 780 translated	Regular	13875.9	0	28859.2	61	12	22	31.8	1189554	0	147103			14685 11330 1294 15132 31934 7682 24264 8147 24824 33346 4420 35992 28218 20427 4500 28996 37732 24476 27043 36199 15705 38154 2735 1270 12588 2908 27598 35193 3611 11701 38653 1855 7388 16464 24818 7423 7809	0	6	Pass1	PepFrag1	None	1065.56	TLADYNIQK	TLADYNIQK	86	9	6.78	449	5	5	3	0	3862.43	7.7291		20514	6.8	b7y4y5y6y7	14.0872	985	119.688	79.688	0.0853	1252	1065.56	1065.56	14.0872	101509
28884	SCJFRT2055G07	378	1 780 780 translated	Regular	13875.9	0	28859.2	61	12	22	31.8	1189554	0	147103			14685 11330 1294 15132 31934 7682 24264 8147 24824 33346 4420 35992 28218 20427 4500 28996 37732 24476 27043 36199 15705 38154 29644 2735 1270 12588 2908 27598 35193 3611 11701 38653 1855 7388 62 16464 17963 13423	0	7	Pass1	PepFrag1	None	1763.89	TITLEVESSDTIDNVK	TITLEVESSDTIDNVK	43	16	3.59	447	4	4	2	1	2618.79	7.5604		848	3.6	b7y9y10y11	27.0527	1638	167.997	127.997	0.0082	4389	1763.89	1763.89	27.0527	9811
28884	SCJFRT2055G07	378	1 780 780 translated	Regular	13875.9	0	28859.2	61	12	22	31.8	1189554	0	147103			14685 11330 1294 15132 31934 7682 24264 8147 24824 33346 4420 35992 28218 20427 4500 28996 37732 24476 27043 36199 15705 38154 29644 2735 1270 12588 2908 27598 35193 3611 11701 38653 1855 7388 62	0	8	Pass1	PepFrag1	None	765.433	MQIFVK	MQIFVK	32	6	10.1	448	3	3	2	0	2074.3	7.4591		1939	2.1	b4*y3y4y5y5*	19.7401	737	98.6441	58.6441	0.005	2627	765.432	765.43	19.7401	5894
28884	SCJFRT2055G07	378	1 780 780 translated	Regular	13875.9	0	28859.2	61	12	22	31.8	1189554	0	147103			14685 11330 1294 15132 31934 7682 24264 8147 24824 33346 4420 35992 28218 20427 4500 28996 37732 24476 27043 36199 15705 38154 29644 2735 1270 12588 2908 27598 35193 3611 11701 38653 1855 7388 62	0	9	Pass1	PepFrag1	None	634.392	QIFVK	QIFVK	33	5	10.1	455	2	2	1	0	3044.53	7.6258		576	1.3	y3y4	20.0536	613	87.2435	134.487	0.0017	2680	634.396	634.394	20.0536	2052
28884	SCJFRT2055G07	378	1 780 780 translated	Regular	13875.9	0	28859.2	61	12	22	31.8	1189554	0	147103			14685 11330 1294 15132 31934 7682 24264 8147 24824 33346 4420 35992 28218 20427 4500 28996 37732 24476 27043 36199 15705 38154 29644 2735 1270 12588 2908 27598 35193 3611 11701 38653 1855 7388 62 16464 24818 17963 13423	0	10	Pass2	PepFrag2	None	1523.78	IQDKEGIPPDQQR	IQDKEGIPPDQQR	61	13	4.31	456	1	1	0	0	79.4934	6.0426	Missing	1350	1.9	b11°y11	41.213	1392	150.725	261.45	0.0017	9764	1523.76	1523.76	41.213	2015
28884	SCJFRT2055G07	378	1 780 780 translated	Regular	13875.9	0	28859.2	61	12	22	31.8	1189554	0	147103			14685 11330 1294 15132 31934 7682 24264 8147 24824 33346 4420 35992 28218 20427 4500 28996 37732 24476 27043 15705 38154 2735 12588 2908 27598 35193 3611 11701 38653 1855 7388 16464 24818 7423 7809	0	11	Pass2	MissedCleavage	None	1763.89	QLEDGRTLADYNIQK	QLEDGRTLADYNIQK	80	15	4.31	453	0	0	0	0	173.995	6.3828		589	2.9	b12*y11°	27.8805	1619	166.696	126.696	0.0048	4718	1763.89	1763.89	27.8805	5752
28884	SCJFRT2055G07	378	1 780 780 translated	Regular	13875.9	0	28859.2	61	12	22	31.8	1189554	0	147103			14685 11330 1294 15132 31934 7682 24264 8147 24824 33346 4420 35992 28218 20427 4500 28996 37732 24476 27043 15705 38154 2735 12588 2908 27598 35193 3611 11701 38653 1855 7388 16464 24818 7423 7809	0	12	Pass2	MissedCleavage	None	1763.89	QLEDGRTLADYNIQK	QLEDGRTLADYNIQK	156	15	4.31	454	0	0	0	0	173.995	6.3828		589	2.9	b12*y11°	27.8805	1619	166.696	126.696	0.0048	4718	1763.89	1763.89	27.8805	5752
28884	SCJFRT2055G07	378	1 780 780 translated	Regular	13875.9	0	28859.2	61	12	22	31.8	1189554	0	147103			14685 11330 1294 15132 31934 7682 24264 8147 24824 33346 4420 35992 28218 20427 4500 28996 37732 24476 27043 36199 15705 38154 2735 1270 12588 2908 27598 35193 3611 11701 38653 1855 7388 16464 24818 7423 7809	0	13	Pass2	InSource	None	851.426	ADYNIQK	TLADYNIQK	88	7	6.78	477	2	2	0	0	868.588	0		784	0	b5y3	14.0376	768	101.391	162.782	0.0095	1239	851.429	851.427	14.0376	11293
28884	SCJFRT2055G07	378	1 780 780 translated	Regular	13875.9	0	28859.2	61	12	22	31.8	1189554	0	147103			14685 11330 1294 15132 31934 7682 24264 8147 24824 33346 4420 35992 28218 20427 4500 28996 37732 24476 27043 36199 15705 38154 29644 2735 1270 12588 2908 27598 35193 3611 11701 38653 1855 7388 62	0	14	Pass2	InSource	None	634.392	QIFVK	MQIFVK	33	5	10.1	611	1	1	0	0	7.0244	0		561	0	y1	18.9831	613	87.2435	134.487	0.0035	2466	634.396	634.394	18.9831	4128
28884	SCJFRT2055G07	378	1 780 780 translated	Regular	13875.9	0	28859.2	61	12	22	31.8	1189554	0	147103			14685 11330 1294 15132 31934 7682 24264 8147 24824 33346 4420 35992 28218 20427 4500 28996 37732 24476 27043 36199 15705 38154 29644 2735 1270 12588 2908 27598 35193 3611 11701 38653 1855 7388 62 16464 24818 17963 13423 7423 7809 2820	0	15	Pass2	InSource	None	938.578	STLHLVLR	ESTLHLVLR	96	8	11.05	607	1	1	0	0	467.212	0		745	0	b2°b4	22.2594	909	113.449	73.4494	0.0031	3262	938.579	938.577	22.2594	3706
28884	SCJFRT2055G07	378	1 780 780 translated	Regular	13875.9	0	28859.2	61	12	22	31.8	1189554	0	147103			14685 11330 1294 15132 31934 7682 24264 8147 24824 33346 4420 35992 28218 20427 4500 28996 37732 24476 27043 36199 15705 38154 29644 2735 1270 12588 2908 27598 35193 3611 11701 38653 1855 7388 62 16464 24818 17963 13423 7423 7809 2820	0	16	Pass2	InSource	None	851.546	TLHLVLR	ESTLHLVLR	97	7	11.05	607	1	1	0	0	435.214	0		448	0	b3	22.2595	836	107.291	67.2911	0.0018	3263	851.547	851.545	22.2595	2160
28884	SCJFRT2055G07	378	1 780 780 translated	Regular	13875.9	0	28859.2	61	12	22	31.8	1189554	0	147103			14685 11330 1294 15132 31934 7682 24264 8147 24824 33346 4420 35992 28218 20427 4500 28996 37732 24476 27043 15705 38154 2735 12588 2908 27598 35193 3611 11701 38653 1855 7388 16464 24818 7423 7809	0	17	Pass2	InSource	None	1359.62	QLEDGRTLADYN	QLEDGRTLADYNIQK	80	12	3.7	110	0	0	0	0	49.6504	0		0	0		28.3776	1246	139.993	239.985	0.0017	4933	1359.61	1359.61	28.3776	1989
28884	SCJFRT2055G07	378	1 780 780 translated	Regular	13875.9	0	28859.2	61	12	22	31.8	1189554	0	147103			14685 11330 1294 15132 31934 7682 24264 8147 24824 33346 4420 35992 28218 20427 4500 28996 37732 24476 27043 36199 15705 38154 29644 2735 1270 12588 2908 27598 35193 3611 11701 38653 1855 7388 62 16464 24818 17963 13423	0	18	Pass2	InSource	None	1282.64	DKEGIPPDQQR	IQDKEGIPPDQQR	63	11	4.31	613	1	1	0	0	55.6286	0	Missing	300	0	y1	41.4961	1154	133.014	226.028	0.0015	10214	1282.64	1282.64	41.4961	1840
28884	SCJFRT2055G07	378	1 780 780 translated	Regular	13875.9	0	28859.2	61	12	22	31.8	1189554	0	147103			14685 11330 1294 15132 31934 7682 24264 8147 24824 33346 4420 35992 28218 20427 4500 28996 37732 24476 27043 36199 15705 38154 29644 2735 1270 12588 2908 27598 35193 3611 11701 38653 1855 7388 62 16464 24818 17963 13423	0	19	Pass2	NeutralLoss_NH3	None	1506.75	IQDKEGIPPDQQR	IQDKEGIPPDQQR	61	13	4.31	613	0	0	0	0	73.2177	0	Missing	0	0		41.2795	1392	150.725	261.45	0.0019	9856	1506.75	1506.75	41.2795	2254
36199	SCQSLB1052H09	352	1050 1510 1686 translated	Regular	13513.7	0	17206.5	59	10	12	56.86	1080515	351134	127551	120.65	2.076	14685 11330 1294 15132 31934 7682 24264 8147 24824 33346 4420 35992 28218 20427 4500 28996 37732 24476 27043 15705 38154 29644 28884 2735 1270 12588 2908 27598 35193 3611 11701 38653 1855 7388 62 16464 24818 17963 13423 7423 7809 2820	1	1	Pass1	PepFrag1	None	1067.62	ESTLHLVLR	ESTLHLVLR	139	9	7.88	457	10	10	8	2	37341.4	8.703		32652	10	b3°b5b5°b6b6°b7b7°b8y3y4y5y6y7y7°y8	22.2945	1018	122.346	82.3465	0.2969	3273	1067.62	1067.62	22.2945	320822
36199	SCQSLB1052H09	352	1050 1510 1686 translated	Regular	13513.7	0	17206.5	59	10	12	56.86	1080515	351134	127551	120.65	2.076	14685 11330 1294 15132 31934 7682 24264 8147 24824 33346 4420 35992 28218 20427 4500 28996 37732 24476 27043 15705 38154 29644 28884 2735 1270 12588 2908 27598 35193 3611 11701 38653 1855 7388 62 16464 24818 17963 13423 7423 7809 2820	0	2	Pass1	PepFrag1	None	1067.62	ESTLHLVLR	ESTLHLVLR	63	9	7.88	462	10	10	8	2	37341.4	8.703		32652	10	b3°b5b5°b6b6°b7b7°b8y3y4y5y6y7y7°y8	22.2945	1018	122.346	82.3465	0.2969	3273	1067.62	1067.62	22.2945	320822
36199	SCQSLB1052H09	352	1050 1510 1686 translated	Regular	13513.7	0	17206.5	59	10	12	56.86	1080515	351134	127551	120.65	2.076	14685 11330 1294 15132 31934 7682 24264 8147 24824 33346 4420 35992 28218 20427 4500 28996 37732 24476 27043 15705 38154 29644 28884 2735 1270 12588 2908 27598 35193 3611 11701 38653 1855 7388 62 24818 17963 13423 7423 7809 2820	0	3	Pass1	PepFrag1	None	1067.62	ESTLHLVLR	ESTLHLVLR	63	9	7.88	461	8	8	5	1	21615.1	8.4655		16101	7.8	b3°b5b5°b6°b7b7°y3y4y5y6y7y8	22.5624	1018	122.346	82.3465	0.1325	3353	1067.62	1067.62	22.5624	143123
36199	SCQSLB1052H09	352	1050 1510 1686 translated	Regular	13513.7	0	17206.5	59	10	12	56.86	1080515	351134	127551	120.65	2.076	14685 11330 1294 15132 31934 7682 24264 8147 24824 33346 4420 35992 28218 20427 4500 28996 37732 24476 27043 15705 38154 29644 28884 2735 1270 12588 2908 27598 35193 3611 11701 38653 1855 7388 62 24818 17963 13423 7423 7809 2820	0	4	Pass1	PepFrag1	None	1067.62	ESTLHLVLR	ESTLHLVLR	139	9	7.88	463	8	8	5	1	21615.1	8.4655		16101	7.8	b3°b5b5°b6°b7b7°y3y4y5y6y7y8	22.5624	1018	122.346	82.3465	0.1325	3353	1067.62	1067.62	22.5624	143123
36199	SCQSLB1052H09	352	1050 1510 1686 translated	Regular	13513.7	0	17206.5	59	10	12	56.86	1080515	351134	127551	120.65	2.076	14685 11330 1294 15132 31934 7682 24264 8147 24824 33346 4420 35992 28218 20427 4500 28996 37732 24476 27043 15705 38154 28884 2735 1270 12588 2908 27598 35193 3611 11701 38653 1855 7388 16464 24818 7423 7809	0	5	Pass1	PepFrag1	None	1065.56	TLADYNIQK	TLADYNIQK	54	9	6.78	464	4	4	3	0	3831.15	7.7141		20354	6.8	y4y5y6y7	14.0872	985	119.688	79.688	0.0939	1252	1065.56	1065.56	14.0872	101509
36199	SCQSLB1052H09	352	1050 1510 1686 translated	Regular	13513.7	0	17206.5	59	10	12	56.86	1080515	351134	127551	120.65	2.076	14685 11330 1294 15132 31934 7682 24264 8147 24824 33346 4420 35992 28218 20427 4500 28996 37732 24476 27043 15705 38154 29644 28884 2735 1270 12588 2908 27598 35193 3611 11701 38653 1855 7388 62 16464 17963 13423	0	6	Pass1	PepFrag1	None	1763.89	TITLEVESSDTIDNVK	TITLEVESSDTIDNVK	11	16	3.59	458	4	4	2	1	2618.79	7.5489		848	3.6	b7y9y10y11	27.0527	1638	167.997	127.997	0.0091	4389	1763.89	1763.89	27.0527	9811
36199	SCQSLB1052H09	352	1050 1510 1686 translated	Regular	13513.7	0	17206.5	59	10	12	56.86	1080515	351134	127551	120.65	2.076	14685 11330 1294 15132 31934 7682 24264 8147 24824 33346 4420 35992 28218 20427 4500 28996 37732 24476 27043 15705 38154 29644 28884 2735 1270 12588 2908 27598 35193 3611 11701 38653 1855 7388 62	0	7	Pass1	PepFrag1	None	765.433	MQIFVK	MQIFVK	0	6	10.1	459	3	3	2	0	2074.3	7.4476		1939	2.1	b4*y3y4y5y5*	19.7401	737	98.6441	58.6441	0.0055	2627	765.432	765.43	19.7401	5894
36199	SCQSLB1052H09	352	1050 1510 1686 translated	Regular	13513.7	0	17206.5	59	10	12	56.86	1080515	351134	127551	120.65	2.076	14685 11330 1294 15132 31934 7682 24264 8147 24824 33346 4420 35992 28218 20427 4500 28996 37732 24476 27043 15705 38154 29644 28884 2735 1270 12588 2908 27598 35193 3611 11701 38653 1855 7388 62	0	8	Pass1	PepFrag1	None	634.392	QIFVK	QIFVK	1	5	10.1	460	2	2	1	0	3044.53	7.6143		576	1.3	y3y4	20.0536	613	87.2435	134.487	0.0019	2680	634.396	634.394	20.0536	2052
36199	SCQSLB1052H09	352	1050 1510 1686 translated	Regular	13513.7	0	17206.5	59	10	12	56.86	1080515	351134	127551	120.65	2.076		0	9	Pass2	PepFrag2	Carbamidomethyl+C(13)	2828.39	IQDKEGIPPDQQCLIFAGTQLEDGR	IQDKEGIPPDQQCLIFAGTQLEDGR	105	25	3.86	465	3	3	0	0	257.048	6.5408	Missing	2140	3.5	b17y1y24	59.3276	2555	225.954	110.636	0.0055	25050	2828.43	2828.43	59.3276	5963
36199	SCQSLB1052H09	352	1050 1510 1686 translated	Regular	13513.7	0	17206.5	59	10	12	56.86	1080515	351134	127551	120.65	2.076	14685 11330 1294 15132 31934 7682 24264 8147 24824 33346 4420 35992 28218 20427 4500 28996 37732 24476 27043 15705 38154 29644 28884 2735 1270 12588 2908 27598 35193 3611 11701 38653 1855 7388 62 16464 24818 17963 13423	0	10	Pass2	PepFrag2	None	1523.78	IQDKEGIPPDQQR	IQDKEGIPPDQQR	29	13	4.31	466	1	1	0	0	79.4934	6.0311	Missing	1350	1.9	b11°y11	41.213	1392	150.725	261.45	0.0019	9764	1523.76	1523.76	41.213	2015
36199	SCQSLB1052H09	352	1050 1510 1686 translated	Regular	13513.7	0	17206.5	59	10	12	56.86	1080515	351134	127551	120.65	2.076	14685 11330 1294 15132 31934 7682 24264 8147 24824 33346 4420 35992 28218 20427 4500 28996 37732 24476 27043 15705 38154 28884 2735 1270 12588 2908 27598 35193 3611 11701 38653 1855 7388 16464 24818 7423 7809	0	11	Pass2	InSource	None	851.426	ADYNIQK	TLADYNIQK	56	7	6.78	477	2	2	0	0	868.588	0		784	0	b5y3	14.0376	768	101.391	162.782	0.0105	1239	851.429	851.427	14.0376	11293
36199	SCQSLB1052H09	352	1050 1510 1686 translated	Regular	13513.7	0	17206.5	59	10	12	56.86	1080515	351134	127551	120.65	2.076	14685 11330 1294 15132 31934 7682 24264 8147 24824 33346 4420 35992 28218 20427 4500 28996 37732 24476 27043 15705 38154 29644 28884 2735 1270 12588 2908 27598 35193 3611 11701 38653 1855 7388 62	0	12	Pass2	InSource	None	634.392	QIFVK	MQIFVK	1	5	10.1	611	1	1	0	0	7.0244	0		561	0	y1	18.9831	613	87.2435	134.487	0.0038	2466	634.396	634.394	18.9831	4128
36199	SCQSLB1052H09	352	1050 1510 1686 translated	Regular	13513.7	0	17206.5	59	10	12	56.86	1080515	351134	127551	120.65	2.076	14685 11330 1294 15132 31934 7682 24264 8147 24824 33346 4420 35992 28218 20427 4500 28996 37732 24476 27043 15705 38154 29644 28884 2735 1270 12588 2908 27598 35193 3611 11701 38653 1855 7388 62 16464 24818 17963 13423 7423 7809 2820	0	13	Pass2	InSource	None	938.578	STLHLVLR	ESTLHLVLR	64	8	11.05	607	1	1	0	0	467.212	0		745	0	b2°b4	22.2594	909	113.449	73.4494	0.0034	3262	938.579	938.577	22.2594	3706
36199	SCQSLB1052H09	352	1050 1510 1686 translated	Regular	13513.7	0	17206.5	59	10	12	56.86	1080515	351134	127551	120.65	2.076	14685 11330 1294 15132 31934 7682 24264 8147 24824 33346 4420 35992 28218 20427 4500 28996 37732 24476 27043 15705 38154 29644 28884 2735 1270 12588 2908 27598 35193 3611 11701 38653 1855 7388 62 16464 24818 17963 13423 7423 7809 2820	0	14	Pass2	InSource	None	851.546	TLHLVLR	ESTLHLVLR	65	7	11.05	607	1	1	0	0	435.214	0		448	0	b3	22.2595	836	107.291	67.2911	0.002	3263	851.547	851.545	22.2595	2160
36199	SCQSLB1052H09	352	1050 1510 1686 translated	Regular	13513.7	0	17206.5	59	10	12	56.86	1080515	351134	127551	120.65	2.076	14685 11330 1294 15132 31934 7682 24264 8147 24824 33346 4420 35992 28218 20427 4500 28996 37732 24476 27043 15705 38154 29644 28884 2735 1270 12588 2908 27598 35193 3611 11701 38653 1855 7388 62 16464 24818 17963 13423	0	15	Pass2	InSource	None	1282.64	DKEGIPPDQQR	IQDKEGIPPDQQR	31	11	4.31	613	1	1	0	0	55.6286	0	Missing	300	0	y1	41.4961	1154	133.014	226.028	0.0017	10214	1282.64	1282.64	41.4961	1840
36199	SCQSLB1052H09	352	1050 1510 1686 translated	Regular	13513.7	0	17206.5	59	10	12	56.86	1080515	351134	127551	120.65	2.076	14685 11330 1294 15132 31934 7682 24264 8147 24824 33346 4420 35992 28218 20427 4500 28996 37732 24476 27043 15705 38154 29644 28884 2735 1270 12588 2908 27598 35193 3611 11701 38653 1855 7388 62 16464 24818 17963 13423	0	16	Pass2	NeutralLoss_NH3	None	1506.75	IQDKEGIPPDQQR	IQDKEGIPPDQQR	29	13	4.31	613	0	0	0	0	73.2177	0	Missing	0	0		41.2795	1392	150.725	261.45	0.0021	9856	1506.75	1506.75	41.2795	2254
2735	SCRUFL1021F10.b	229	1 322 579 minus strand translated	Regular	13471.7	0	11739.5	56	10	11	63.55	1082293	0	126000			14685 11330 1294 15132 31934 7682 24264 8147 24824 33346 4420 35992 28218 20427 4500 28996 37732 24476 27043 36199 15705 38154 29644 28884 1270 12588 2908 27598 35193 3611 11701 38653 1855 7388 62 16464 24818 17963 13423 7423 7809 2820	1	1	Pass1	PepFrag1	None	1067.62	ESTLHLVLR	ESTLHLVLR	86	9	7.88	468	10	10	8	2	37341.4	8.7016		32652	10	b3°b5b5°b6b6°b7b7°b8y3y4y5y6y7y7°y8	22.2945	1018	122.346	82.3465	0.2964	3273	1067.62	1067.62	22.2945	320822
2735	SCRUFL1021F10.b	229	1 322 579 minus strand translated	Regular	13471.7	0	11739.5	56	10	11	63.55	1082293	0	126000			14685 11330 1294 15132 31934 7682 24264 8147 24824 33346 4420 35992 28218 20427 4500 28996 37732 24476 27043 36199 15705 38154 29644 28884 1270 12588 2908 27598 35193 3611 11701 38653 1855 7388 62 16464 24818 17963 13423 7423 7809 2820	0	2	Pass1	PepFrag1	None	1067.62	ESTLHLVLR	ESTLHLVLR	10	9	7.88	471	10	10	8	2	37341.4	8.7016		32652	10	b3°b5b5°b6b6°b7b7°b8y3y4y5y6y7y7°y8	22.2945	1018	122.346	82.3465	0.2964	3273	1067.62	1067.62	22.2945	320822
2735	SCRUFL1021F10.b	229	1 322 579 minus strand translated	Regular	13471.7	0	11739.5	56	10	11	63.55	1082293	0	126000			14685 11330 1294 15132 31934 7682 24264 8147 24824 33346 4420 35992 28218 20427 4500 28996 37732 24476 27043 36199 15705 38154 29644 28884 1270 12588 2908 27598 35193 3611 11701 38653 1855 7388 62 24818 17963 13423 7423 7809 2820	0	3	Pass1	PepFrag1	None	1067.62	ESTLHLVLR	ESTLHLVLR	10	9	7.88	470	8	8	5	1	21615.1	8.4642		16101	7.8	b3°b5b5°b6°b7b7°y3y4y5y6y7y8	22.5624	1018	122.346	82.3465	0.1322	3353	1067.62	1067.62	22.5624	143123
2735	SCRUFL1021F10.b	229	1 322 579 minus strand translated	Regular	13471.7	0	11739.5	56	10	11	63.55	1082293	0	126000			14685 11330 1294 15132 31934 7682 24264 8147 24824 33346 4420 35992 28218 20427 4500 28996 37732 24476 27043 36199 15705 38154 29644 28884 1270 12588 2908 27598 35193 3611 11701 38653 1855 7388 62 24818 17963 13423 7423 7809 2820	0	4	Pass1	PepFrag1	None	1067.62	ESTLHLVLR	ESTLHLVLR	86	9	7.88	472	8	8	5	1	21615.1	8.4642		16101	7.8	b3°b5b5°b6°b7b7°y3y4y5y6y7y8	22.5624	1018	122.346	82.3465	0.1322	3353	1067.62	1067.62	22.5624	143123
2735	SCRUFL1021F10.b	229	1 322 579 minus strand translated	Regular	13471.7	0	11739.5	56	10	11	63.55	1082293	0	126000			14685 11330 1294 15132 31934 7682 24264 8147 24824 33346 4420 35992 28218 20427 4500 28996 37732 24476 27043 36199 15705 38154 28884 1270 12588 2908 27598 35193 3611 11701 38653 1855 7388 16464 24818 7423 7809	0	5	Pass1	PepFrag1	None	1065.56	TLADYNIQK	TLADYNIQK	77	9	6.78	467	4	4	3	0	3831.15	7.7128		20354	6.8	y4y5y6y7	14.0872	985	119.688	79.688	0.0938	1252	1065.56	1065.56	14.0872	101509
2735	SCRUFL1021F10.b	229	1 322 579 minus strand translated	Regular	13471.7	0	11739.5	56	10	11	63.55	1082293	0	126000			14685 11330 1294 15132 31934 7682 24264 8147 24824 33346 4420 35992 28218 20427 4500 28996 37732 24476 27043 36199 15705 38154 29644 28884 1270 12588 2908 27598 35193 3611 11701 38653 1855 7388 62 16464 17963 13423	0	6	Pass1	PepFrag1	None	1763.89	TITLEVESSDTIDNVK	TITLEVESSDTIDNVK	34	16	3.59	469	4	4	2	1	2618.79	7.5475		848	3.6	b7y9y10y11	27.0527	1638	167.997	127.997	0.0091	4389	1763.89	1763.89	27.0527	9811
2735	SCRUFL1021F10.b	229	1 322 579 minus strand translated	Regular	13471.7	0	11739.5	56	10	11	63.55	1082293	0	126000			14685 11330 1294 15132 31934 7682 24264 8147 24824 33346 4420 35992 28218 20427 4500 28996 37732 24476 27043 36199 15705 38154 29644 28884 1270 12588 2908 27598 35193 3611 11701 38653 1855 7388 62	0	7	Pass1	PepFrag1	None	765.433	MQIFVK	MQIFVK	23	6	10.1	474	3	3	2	0	2074.3	7.4463		1939	2.1	b4*y3y4y5y5*	19.7401	737	98.6441	58.6441	0.0054	2627	765.432	765.43	19.7401	5894
2735	SCRUFL1021F10.b	229	1 322 579 minus strand translated	Regular	13471.7	0	11739.5	56	10	11	63.55	1082293	0	126000			14685 11330 1294 15132 31934 7682 24264 8147 24824 33346 4420 35992 28218 20427 4500 28996 37732 24476 27043 36199 15705 38154 29644 28884 1270 12588 2908 27598 35193 3611 11701 38653 1855 7388 62	0	8	Pass1	PepFrag1	None	634.392	QIFVK	QIFVK	24	5	10.1	475	2	2	1	0	3044.53	7.6129		576	1.3	y3y4	20.0536	613	87.2435	134.487	0.0019	2680	634.396	634.394	20.0536	2052
2735	SCRUFL1021F10.b	229	1 322 579 minus strand translated	Regular	13471.7	0	11739.5	56	10	11	63.55	1082293	0	126000			14685 11330 1294 15132 31934 7682 24264 8147 24824 33346 4420 35992 28218 20427 4500 28996 37732 24476 27043 36199 15705 38154 29644 28884 1270 12588 2908 27598 35193 3611 11701 38653 1855 7388 62 16464 24818 17963 13423	0	9	Pass2	PepFrag2	None	1523.78	IQDKEGIPPDQQR	IQDKEGIPPDQQR	52	13	4.31	476	1	1	0	0	79.4934	6.0298	Missing	1350	1.9	b11°y11	41.213	1392	150.725	261.45	0.0019	9764	1523.76	1523.76	41.213	2015
2735	SCRUFL1021F10.b	229	1 322 579 minus strand translated	Regular	13471.7	0	11739.5	56	10	11	63.55	1082293	0	126000			14685 11330 1294 15132 31934 7682 24264 8147 24824 33346 4420 35992 28218 20427 4500 28996 37732 24476 27043 15705 38154 28884 12588 2908 27598 35193 3611 11701 38653 1855 7388 16464 24818 7423 7809	0	10	Pass2	MissedCleavage	None	1763.89	QLEDGRTLADYNIQK	QLEDGRTLADYNIQK	71	15	4.31	473	0	0	0	0	173.995	6.37		589	2.9	b12*y11°	27.8805	1619	166.696	126.696	0.0053	4718	1763.89	1763.89	27.8805	5752
2735	SCRUFL1021F10.b	229	1 322 579 minus strand translated	Regular	13471.7	0	11739.5	56	10	11	63.55	1082293	0	126000			14685 11330 1294 15132 31934 7682 24264 8147 24824 33346 4420 35992 28218 20427 4500 28996 37732 24476 27043 36199 15705 38154 28884 1270 12588 2908 27598 35193 3611 11701 38653 1855 7388 16464 24818 7423 7809	0	11	Pass2	InSource	None	851.426	ADYNIQK	TLADYNIQK	79	7	6.78	477	2	2	0	0	868.588	0		784	0	b5y3	14.0376	768	101.391	162.782	0.0104	1239	851.429	851.427	14.0376	11293
2735	SCRUFL1021F10.b	229	1 322 579 minus strand translated	Regular	13471.7	0	11739.5	56	10	11	63.55	1082293	0	126000			14685 11330 1294 15132 31934 7682 24264 8147 24824 33346 4420 35992 28218 20427 4500 28996 37732 24476 27043 36199 15705 38154 29644 28884 1270 12588 2908 27598 35193 3611 11701 38653 1855 7388 62	0	12	Pass2	InSource	None	634.392	QIFVK	MQIFVK	24	5	10.1	611	1	1	0	0	7.0244	0		561	0	y1	18.9831	613	87.2435	134.487	0.0038	2466	634.396	634.394	18.9831	4128
2735	SCRUFL1021F10.b	229	1 322 579 minus strand translated	Regular	13471.7	0	11739.5	56	10	11	63.55	1082293	0	126000			14685 11330 1294 15132 31934 7682 24264 8147 24824 33346 4420 35992 28218 20427 4500 28996 37732 24476 27043 36199 15705 38154 29644 28884 1270 12588 2908 27598 35193 3611 11701 38653 1855 7388 62 16464 24818 17963 13423 7423 7809 2820	0	13	Pass2	InSource	None	938.578	STLHLVLR	ESTLHLVLR	11	8	11.05	607	1	1	0	0	467.212	0		745	0	b2°b4	22.2594	909	113.449	73.4494	0.0034	3262	938.579	938.577	22.2594	3706
2735	SCRUFL1021F10.b	229	1 322 579 minus strand translated	Regular	13471.7	0	11739.5	56	10	11	63.55	1082293	0	126000			14685 11330 1294 15132 31934 7682 24264 8147 24824 33346 4420 35992 28218 20427 4500 28996 37732 24476 27043 36199 15705 38154 29644 28884 1270 12588 2908 27598 35193 3611 11701 38653 1855 7388 62 16464 24818 17963 13423 7423 7809 2820	0	14	Pass2	InSource	None	851.546	TLHLVLR	ESTLHLVLR	12	7	11.05	607	1	1	0	0	435.214	0		448	0	b3	22.2595	836	107.291	67.2911	0.002	3263	851.547	851.545	22.2595	2160
2735	SCRUFL1021F10.b	229	1 322 579 minus strand translated	Regular	13471.7	0	11739.5	56	10	11	63.55	1082293	0	126000			14685 11330 1294 15132 31934 7682 24264 8147 24824 33346 4420 35992 28218 20427 4500 28996 37732 24476 27043 15705 38154 28884 12588 2908 27598 35193 3611 11701 38653 1855 7388 16464 24818 7423 7809	0	15	Pass2	InSource	None	1359.62	QLEDGRTLADYN	QLEDGRTLADYNIQK	71	12	3.7	110	0	0	0	0	49.6504	0		0	0		28.3776	1246	139.993	239.985	0.0018	4933	1359.61	1359.61	28.3776	1989
2735	SCRUFL1021F10.b	229	1 322 579 minus strand translated	Regular	13471.7	0	11739.5	56	10	11	63.55	1082293	0	126000			14685 11330 1294 15132 31934 7682 24264 8147 24824 33346 4420 35992 28218 20427 4500 28996 37732 24476 27043 36199 15705 38154 29644 28884 1270 12588 2908 27598 35193 3611 11701 38653 1855 7388 62 16464 24818 17963 13423	0	16	Pass2	InSource	None	1282.64	DKEGIPPDQQR	IQDKEGIPPDQQR	54	11	4.31	613	1	1	0	0	55.6286	0	Missing	300	0	y1	41.4961	1154	133.014	226.028	0.0017	10214	1282.64	1282.64	41.4961	1840
2735	SCRUFL1021F10.b	229	1 322 579 minus strand translated	Regular	13471.7	0	11739.5	56	10	11	63.55	1082293	0	126000			14685 11330 1294 15132 31934 7682 24264 8147 24824 33346 4420 35992 28218 20427 4500 28996 37732 24476 27043 36199 15705 38154 29644 28884 1270 12588 2908 27598 35193 3611 11701 38653 1855 7388 62 16464 24818 17963 13423	0	17	Pass2	NeutralLoss_NH3	None	1506.75	IQDKEGIPPDQQR	IQDKEGIPPDQQR	52	13	4.31	613	0	0	0	0	73.2177	0	Missing	0	0		41.2795	1392	150.725	261.45	0.0021	9856	1506.75	1506.75	41.2795	2254
1270	SCRLLV1026A01.b	246	1 440 571 minus strand translated	Regular	13471.7	0	16228.8	58	10	12	60.96	1075737	0	127020			14685 11330 1294 15132 31934 7682 24264 8147 24824 33346 4420 35992 28218 20427 4500 28996 37732 24476 27043 36199 15705 38154 29644 28884 2735 12588 2908 27598 35193 3611 11701 38653 1855 7388 62 16464 24818 17963 13423 7423 7809 2820	1	1	Pass1	PepFrag1	None	1067.62	ESTLHLVLR	ESTLHLVLR	85	9	7.88	478	10	10	8	2	37341.4	8.7016		32652	10	b3°b5b5°b6b6°b7b7°b8y3y4y5y6y7y7°y8	22.2945	1018	122.346	82.3465	0.2982	3273	1067.62	1067.62	22.2945	320822
1270	SCRLLV1026A01.b	246	1 440 571 minus strand translated	Regular	13471.7	0	16228.8	58	10	12	60.96	1075737	0	127020			14685 11330 1294 15132 31934 7682 24264 8147 24824 33346 4420 35992 28218 20427 4500 28996 37732 24476 27043 36199 15705 38154 29644 28884 2735 12588 2908 27598 35193 3611 11701 38653 1855 7388 62 16464 24818 17963 13423 7423 7809 2820	0	2	Pass1	PepFrag1	None	1067.62	ESTLHLVLR	ESTLHLVLR	9	9	7.88	481	10	10	8	2	37341.4	8.7016		32652	10	b3°b5b5°b6b6°b7b7°b8y3y4y5y6y7y7°y8	22.2945	1018	122.346	82.3465	0.2982	3273	1067.62	1067.62	22.2945	320822
1270	SCRLLV1026A01.b	246	1 440 571 minus strand translated	Regular	13471.7	0	16228.8	58	10	12	60.96	1075737	0	127020			14685 11330 1294 15132 31934 7682 24264 8147 24824 33346 4420 35992 28218 20427 4500 28996 37732 24476 27043 36199 15705 38154 29644 28884 2735 12588 2908 27598 35193 3611 11701 38653 1855 7388 62 24818 17963 13423 7423 7809 2820	0	3	Pass1	PepFrag1	None	1067.62	ESTLHLVLR	ESTLHLVLR	9	9	7.88	480	8	8	5	1	21615.1	8.4642		16101	7.8	b3°b5b5°b6°b7b7°y3y4y5y6y7y8	22.5624	1018	122.346	82.3465	0.133	3353	1067.62	1067.62	22.5624	143123
1270	SCRLLV1026A01.b	246	1 440 571 minus strand translated	Regular	13471.7	0	16228.8	58	10	12	60.96	1075737	0	127020			14685 11330 1294 15132 31934 7682 24264 8147 24824 33346 4420 35992 28218 20427 4500 28996 37732 24476 27043 36199 15705 38154 29644 28884 2735 12588 2908 27598 35193 3611 11701 38653 1855 7388 62 24818 17963 13423 7423 7809 2820	0	4	Pass1	PepFrag1	None	1067.62	ESTLHLVLR	ESTLHLVLR	85	9	7.88	482	8	8	5	1	21615.1	8.4642		16101	7.8	b3°b5b5°b6°b7b7°y3y4y5y6y7y8	22.5624	1018	122.346	82.3465	0.133	3353	1067.62	1067.62	22.5624	143123
1270	SCRLLV1026A01.b	246	1 440 571 minus strand translated	Regular	13471.7	0	16228.8	58	10	12	60.96	1075737	0	127020			14685 11330 1294 15132 31934 7682 24264 8147 24824 33346 4420 35992 28218 20427 4500 28996 37732 24476 27043 36199 15705 38154 28884 2735 12588 2908 27598 35193 3611 11701 38653 1855 7388 16464 24818 7423 7809	0	5	Pass1	PepFrag1	None	1065.56	TLADYNIQK	TLADYNIQK	76	9	6.78	477	4	4	3	0	3831.15	7.7128		20354	6.8	y4y5y6y7	14.0872	985	119.688	79.688	0.0944	1252	1065.56	1065.56	14.0872	101509
1270	SCRLLV1026A01.b	246	1 440 571 minus strand translated	Regular	13471.7	0	16228.8	58	10	12	60.96	1075737	0	127020			14685 11330 1294 15132 31934 7682 24264 8147 24824 33346 4420 35992 28218 20427 4500 28996 37732 24476 27043 36199 15705 38154 29644 28884 2735 12588 2908 27598 35193 3611 11701 38653 1855 7388 62 16464 17963 13423	0	6	Pass1	PepFrag1	None	1763.89	TITLEVESSDTIDNVK	TITLEVESSDTIDNVK	33	16	3.59	479	4	4	2	1	2618.79	7.5475		848	3.6	b7y9y10y11	27.0527	1638	167.997	127.997	0.0091	4389	1763.89	1763.89	27.0527	9811
1270	SCRLLV1026A01.b	246	1 440 571 minus strand translated	Regular	13471.7	0	16228.8	58	10	12	60.96	1075737	0	127020			14685 11330 1294 15132 31934 7682 24264 8147 24824 33346 4420 35992 28218 20427 4500 28996 37732 24476 27043 36199 15705 38154 29644 28884 2735 12588 2908 27598 35193 3611 11701 38653 1855 7388 62	0	7	Pass1	PepFrag1	None	765.433	MQIFVK	MQIFVK	22	6	10.1	484	3	3	2	0	2074.3	7.4463		1939	2.1	b4*y3y4y5y5*	19.7401	737	98.6441	58.6441	0.0055	2627	765.432	765.43	19.7401	5894
1270	SCRLLV1026A01.b	246	1 440 571 minus strand translated	Regular	13471.7	0	16228.8	58	10	12	60.96	1075737	0	127020			14685 11330 1294 15132 31934 7682 24264 8147 24824 33346 4420 35992 28218 20427 4500 28996 37732 24476 27043 36199 15705 38154 29644 28884 2735 12588 2908 27598 35193 3611 11701 38653 1855 7388 62	0	8	Pass1	PepFrag1	None	634.392	QIFVK	QIFVK	23	5	10.1	485	2	2	1	0	3044.53	7.6129		576	1.3	y3y4	20.0536	613	87.2435	134.487	0.0019	2680	634.396	634.394	20.0536	2052
1270	SCRLLV1026A01.b	246	1 440 571 minus strand translated	Regular	13471.7	0	16228.8	58	10	12	60.96	1075737	0	127020			14685 11330 1294 15132 31934 7682 24264 8147 24824 33346 4420 35992 28218 20427 4500 28996 37732 24476 27043 36199 15705 38154 29644 28884 2735 12588 2908 27598 35193 3611 11701 38653 1855 7388 62 16464 24818 17963 13423	0	9	Pass2	PepFrag2	None	1523.78	IQDKEGIPPDQQR	IQDKEGIPPDQQR	51	13	4.31	486	1	1	0	0	79.4934	6.0298	Missing	1350	1.9	b11°y11	41.213	1392	150.725	261.45	0.0019	9764	1523.76	1523.76	41.213	2015
1270	SCRLLV1026A01.b	246	1 440 571 minus strand translated	Regular	13471.7	0	16228.8	58	10	12	60.96	1075737	0	127020				0	10	Pass2	VarMod	Phosphoryl+STY(9);Phosphoryl+STY(10)	3179.53	LSHPPPGASSPWWSVSHGSFKLLLYLR	LSHPPPGASSPWWSVSHGSFKLLLYLR	104	27	10.4	483	2	2	0	0	247.696	6.5233	Identified	1609	2	b13b14-H3PO4b14-2(H3PO4)b15b17-2(H3PO4)b18-H3PO4y23°	58.1209	2807	240.577	120.385	0.0011	24221	3179.54	3179.54	58.1209	1185
1270	SCRLLV1026A01.b	246	1 440 571 minus strand translated	Regular	13471.7	0	16228.8	58	10	12	60.96	1075737	0	127020			14685 11330 1294 15132 31934 7682 24264 8147 24824 33346 4420 35992 28218 20427 4500 28996 37732 24476 27043 36199 15705 38154 28884 2735 12588 2908 27598 35193 3611 11701 38653 1855 7388 16464 24818 7423 7809	0	11	Pass2	InSource	None	851.426	ADYNIQK	TLADYNIQK	78	7	6.78	477	2	2	0	0	868.588	0		784	0	b5y3	14.0376	768	101.391	162.782	0.0105	1239	851.429	851.427	14.0376	11293
1270	SCRLLV1026A01.b	246	1 440 571 minus strand translated	Regular	13471.7	0	16228.8	58	10	12	60.96	1075737	0	127020			14685 11330 1294 15132 31934 7682 24264 8147 24824 33346 4420 35992 28218 20427 4500 28996 37732 24476 27043 36199 15705 38154 29644 28884 2735 12588 2908 27598 35193 3611 11701 38653 1855 7388 62	0	12	Pass2	InSource	None	634.392	QIFVK	MQIFVK	23	5	10.1	611	1	1	0	0	7.0244	0		561	0	y1	18.9831	613	87.2435	134.487	0.0038	2466	634.396	634.394	18.9831	4128
1270	SCRLLV1026A01.b	246	1 440 571 minus strand translated	Regular	13471.7	0	16228.8	58	10	12	60.96	1075737	0	127020			14685 11330 1294 15132 31934 7682 24264 8147 24824 33346 4420 35992 28218 20427 4500 28996 37732 24476 27043 36199 15705 38154 29644 28884 2735 12588 2908 27598 35193 3611 11701 38653 1855 7388 62 16464 24818 17963 13423 7423 7809 2820	0	13	Pass2	InSource	None	938.578	STLHLVLR	ESTLHLVLR	10	8	11.05	607	1	1	0	0	467.212	0		745	0	b2°b4	22.2594	909	113.449	73.4494	0.0034	3262	938.579	938.577	22.2594	3706
1270	SCRLLV1026A01.b	246	1 440 571 minus strand translated	Regular	13471.7	0	16228.8	58	10	12	60.96	1075737	0	127020			14685 11330 1294 15132 31934 7682 24264 8147 24824 33346 4420 35992 28218 20427 4500 28996 37732 24476 27043 36199 15705 38154 29644 28884 2735 12588 2908 27598 35193 3611 11701 38653 1855 7388 62 16464 24818 17963 13423 7423 7809 2820	0	14	Pass2	InSource	None	851.546	TLHLVLR	ESTLHLVLR	11	7	11.05	607	1	1	0	0	435.214	0		448	0	b3	22.2595	836	107.291	67.2911	0.002	3263	851.547	851.545	22.2595	2160
1270	SCRLLV1026A01.b	246	1 440 571 minus strand translated	Regular	13471.7	0	16228.8	58	10	12	60.96	1075737	0	127020			14685 11330 1294 15132 31934 7682 24264 8147 24824 33346 4420 35992 28218 20427 4500 28996 37732 24476 27043 36199 15705 38154 29644 28884 2735 12588 2908 27598 35193 3611 11701 38653 1855 7388 62 16464 24818 17963 13423	0	15	Pass2	InSource	None	1282.64	DKEGIPPDQQR	IQDKEGIPPDQQR	53	11	4.31	613	1	1	0	0	55.6286	0	Missing	300	0	y1	41.4961	1154	133.014	226.028	0.0017	10214	1282.64	1282.64	41.4961	1840
1270	SCRLLV1026A01.b	246	1 440 571 minus strand translated	Regular	13471.7	0	16228.8	58	10	12	60.96	1075737	0	127020			14685 11330 1294 15132 31934 7682 24264 8147 24824 33346 4420 35992 28218 20427 4500 28996 37732 24476 27043 36199 15705 38154 29644 28884 2735 12588 2908 27598 35193 3611 11701 38653 1855 7388 62 16464 24818 17963 13423	0	16	Pass2	NeutralLoss_NH3	None	1506.75	IQDKEGIPPDQQR	IQDKEGIPPDQQR	51	13	4.31	613	0	0	0	0	73.2177	0	Missing	0	0		41.2795	1392	150.725	261.45	0.0021	9856	1506.75	1506.75	41.2795	2254
29644	SCJFRT1010F04	220	1 640 768 translated	Regular	13110.5	0	23706.1	52	10	18	37.56	965466	109409	107192	37.5931	0.8912	14685 11330 1294 15132 31934 7682 24264 8147 24824 33346 4420 35992 28218 20427 4500 28996 37732 24476 27043 36199 15705 38154 28884 2735 1270 12588 2908 27598 35193 3611 11701 38653 1855 7388 62 16464 24818 17963 13423 7423 7809 2820	1	1	Pass1	PepFrag1	None	1067.62	ESTLHLVLR	ESTLHLVLR	118	9	7.88	487	10	10	8	2	37341.4	8.6898		32652	10	b3°b5b5°b6b6°b7b7°b8y3y4y5y6y7y7°y8	22.2945	1018	122.346	82.3465	0.3323	3273	1067.62	1067.62	22.2945	320822
29644	SCJFRT1010F04	220	1 640 768 translated	Regular	13110.5	0	23706.1	52	10	18	37.56	965466	109409	107192	37.5931	0.8912	14685 11330 1294 15132 31934 7682 24264 8147 24824 33346 4420 35992 28218 20427 4500 28996 37732 24476 27043 36199 15705 38154 28884 2735 1270 12588 2908 27598 35193 3611 11701 38653 1855 7388 62 16464 24818 17963 13423 7423 7809 2820	0	2	Pass1	PepFrag1	None	1067.62	ESTLHLVLR	ESTLHLVLR	194	9	7.88	492	10	10	8	2	37341.4	8.6898		32652	10	b3°b5b5°b6b6°b7b7°b8y3y4y5y6y7y7°y8	22.2945	1018	122.346	82.3465	0.3323	3273	1067.62	1067.62	22.2945	320822
29644	SCJFRT1010F04	220	1 640 768 translated	Regular	13110.5	0	23706.1	52	10	18	37.56	965466	109409	107192	37.5931	0.8912	14685 11330 1294 15132 31934 7682 24264 8147 24824 33346 4420 35992 28218 20427 4500 28996 37732 24476 27043 36199 15705 38154 28884 2735 1270 12588 2908 27598 35193 3611 11701 38653 1855 7388 62 24818 17963 13423 7423 7809 2820	0	3	Pass1	PepFrag1	None	1067.62	ESTLHLVLR	ESTLHLVLR	118	9	7.88	490	8	8	5	1	21615.1	8.4524		16101	7.8	b3°b5b5°b6°b7b7°y3y4y5y6y7y8	22.5624	1018	122.346	82.3465	0.1482	3353	1067.62	1067.62	22.5624	143123
29644	SCJFRT1010F04	220	1 640 768 translated	Regular	13110.5	0	23706.1	52	10	18	37.56	965466	109409	107192	37.5931	0.8912	14685 11330 1294 15132 31934 7682 24264 8147 24824 33346 4420 35992 28218 20427 4500 28996 37732 24476 27043 36199 15705 38154 28884 2735 1270 12588 2908 27598 35193 3611 11701 38653 1855 7388 62 24818 17963 13423 7423 7809 2820	0	4	Pass1	PepFrag1	None	1067.62	ESTLHLVLR	ESTLHLVLR	194	9	7.88	491	8	8	5	1	21615.1	8.4524		16101	7.8	b3°b5b5°b6°b7b7°y3y4y5y6y7y8	22.5624	1018	122.346	82.3465	0.1482	3353	1067.62	1067.62	22.5624	143123
29644	SCJFRT1010F04	220	1 640 768 translated	Regular	13110.5	0	23706.1	52	10	18	37.56	965466	109409	107192	37.5931	0.8912	14685 11330 1294 15132 31934 7682 24264 8147 24824 33346 4420 35992 28218 20427 4500 28996 37732 24476 27043 36199 15705 38154 28884 2735 1270 12588 2908 27598 35193 3611 11701 38653 1855 7388 62 16464 17963 13423	0	5	Pass1	PepFrag1	None	1763.89	TITLEVESSDTIDNVK	TITLEVESSDTIDNVK	142	16	3.59	488	4	4	2	1	2618.79	7.5357		848	3.6	b7y9y10y11	27.0527	1638	167.997	127.997	0.0102	4389	1763.89	1763.89	27.0527	9811
29644	SCJFRT1010F04	220	1 640 768 translated	Regular	13110.5	0	23706.1	52	10	18	37.56	965466	109409	107192	37.5931	0.8912	14685 11330 1294 15132 31934 7682 24264 8147 24824 33346 4420 35992 28218 20427 4500 28996 37732 24476 27043 36199 15705 38154 28884 2735 1270 12588 2908 27598 35193 3611 11701 38653 1855 7388 62	0	6	Pass1	PepFrag1	None	765.433	MQIFVK	MQIFVK	131	6	10.1	493	3	3	2	0	2074.3	7.4345		1939	2.1	b4*y3y4y5y5*	19.7401	737	98.6441	58.6441	0.0061	2627	765.432	765.43	19.7401	5894
29644	SCJFRT1010F04	220	1 640 768 translated	Regular	13110.5	0	23706.1	52	10	18	37.56	965466	109409	107192	37.5931	0.8912		0	7	Pass1	PepFrag1	None	1846.87	SSSAAPDPNREFSAPSAR	SSSAAPDPNREFSAPSAR	26	18	7.11	489	0	0	0	0	237.244	6.4928	Identified	2010	2.1	y12°y13*	59.3034	1630	167.45	294.9	0.0021	24897	1846.86	1846.86	59.3034	2055
29644	SCJFRT1010F04	220	1 640 768 translated	Regular	13110.5	0	23706.1	52	10	18	37.56	965466	109409	107192	37.5931	0.8912	14685 11330 1294 15132 31934 7682 24264 8147 24824 33346 4420 35992 28218 20427 4500 28996 37732 24476 27043 36199 15705 38154 28884 2735 1270 12588 2908 27598 35193 3611 11701 38653 1855 7388 62	0	8	Pass1	PepFrag1	None	634.392	QIFVK	QIFVK	132	5	10.1	494	2	2	1	0	3044.53	7.6011		576	1.3	y3y4	20.0536	613	87.2435	134.487	0.0021	2680	634.396	634.394	20.0536	2052
29644	SCJFRT1010F04	220	1 640 768 translated	Regular	13110.5	0	23706.1	52	10	18	37.56	965466	109409	107192	37.5931	0.8912	14685 11330 1294 15132 31934 7682 24264 8147 24824 33346 4420 35992 28218 20427 4500 28996 37732 24476 27043 36199 15705 38154 28884 2735 1270 12588 2908 27598 35193 3611 11701 38653 1855 7388 62 16464 24818 17963 13423	0	9	Pass2	PepFrag2	None	1523.78	IQDKEGIPPDQQR	IQDKEGIPPDQQR	84	13	4.31	496	1	1	0	0	79.4934	6.018	Missing	1350	1.9	b11°y11	41.213	1392	150.725	261.45	0.0021	9764	1523.76	1523.76	41.213	2015
29644	SCJFRT1010F04	220	1 640 768 translated	Regular	13110.5	0	23706.1	52	10	18	37.56	965466	109409	107192	37.5931	0.8912		0	10	Pass2	PepFrag2	None	2100.14	TVADYNIQKESTLHLVLR	TVADYNIQKESTLHLVLR	109	18	7.74	495	2	2	0	0	233.003	6.485		909	2	y8y10	36.1985	1984	190.892	87.2612	0.0017	6950	2100.1	2100.1	36.1985	1661
29644	SCJFRT1010F04	220	1 640 768 translated	Regular	13110.5	0	23706.1	52	10	18	37.56	965466	109409	107192	37.5931	0.8912	14685 11330 1294 15132 31934 7682 24264 8147 24824 33346 4420 35992 28218 20427 4500 28996 37732 24476 27043 36199 15705 38154 28884 2735 1270 12588 2908 27598 35193 3611 11701 38653 1855 7388 62	0	11	Pass2	InSource	None	634.392	QIFVK	MQIFVK	132	5	10.1	611	1	1	0	0	7.0244	0		561	0	y1	18.9831	613	87.2435	134.487	0.0043	2466	634.396	634.394	18.9831	4128
29644	SCJFRT1010F04	220	1 640 768 translated	Regular	13110.5	0	23706.1	52	10	18	37.56	965466	109409	107192	37.5931	0.8912	14685 11330 1294 15132 31934 7682 24264 8147 24824 33346 4420 35992 28218 20427 4500 28996 37732 24476 27043 36199 15705 38154 28884 2735 1270 12588 2908 27598 35193 3611 11701 38653 1855 7388 62 16464 24818 17963 13423 7423 7809 2820	0	12	Pass2	InSource	None	938.578	STLHLVLR	ESTLHLVLR	119	8	11.05	607	1	1	0	0	467.212	0		745	0	b2°b4	22.2594	909	113.449	73.4494	0.0038	3262	938.579	938.577	22.2594	3706
29644	SCJFRT1010F04	220	1 640 768 translated	Regular	13110.5	0	23706.1	52	10	18	37.56	965466	109409	107192	37.5931	0.8912	14685 11330 1294 15132 31934 7682 24264 8147 24824 33346 4420 35992 28218 20427 4500 28996 37732 24476 27043 36199 15705 38154 28884 2735 1270 12588 2908 27598 35193 3611 11701 38653 1855 7388 62 16464 24818 17963 13423 7423 7809 2820	0	13	Pass2	InSource	None	851.546	TLHLVLR	ESTLHLVLR	120	7	11.05	607	1	1	0	0	435.214	0		448	0	b3	22.2595	836	107.291	67.2911	0.0022	3263	851.547	851.545	22.2595	2160
29644	SCJFRT1010F04	220	1 640 768 translated	Regular	13110.5	0	23706.1	52	10	18	37.56	965466	109409	107192	37.5931	0.8912	14685 11330 1294 15132 31934 7682 24264 8147 24824 33346 4420 35992 28218 20427 4500 28996 37732 24476 27043 36199 15705 38154 28884 2735 1270 12588 2908 27598 35193 3611 11701 38653 1855 7388 62 16464 24818 17963 13423	0	14	Pass2	InSource	None	1282.64	DKEGIPPDQQR	IQDKEGIPPDQQR	86	11	4.31	613	1	1	0	0	55.6286	0	Missing	300	0	y1	41.4961	1154	133.014	226.028	0.0019	10214	1282.64	1282.64	41.4961	1840
29644	SCJFRT1010F04	220	1 640 768 translated	Regular	13110.5	0	23706.1	52	10	18	37.56	965466	109409	107192	37.5931	0.8912	14685 11330 1294 15132 31934 7682 24264 8147 24824 33346 4420 35992 28218 20427 4500 28996 37732 24476 27043 36199 15705 38154 28884 2735 1270 12588 2908 27598 35193 3611 11701 38653 1855 7388 62 16464 24818 17963 13423	0	15	Pass2	NeutralLoss_NH3	None	1506.75	IQDKEGIPPDQQR	IQDKEGIPPDQQR	84	13	4.31	613	0	0	0	0	73.2177	0	Missing	0	0		41.2795	1392	150.725	261.45	0.0023	9856	1506.75	1506.75	41.2795	2254
22806	SCACLR2022A04	134	1 155 441 translated	Regular	11458	0	5740.3	24	4	2	98.04	179563	220467	57394	75.7527	0.4348		1	1	Pass1	PepFrag1	None	2227.09	VNYAGVSTNNYALDEIQEVK	VNYAGVSTNNYALDEIQEVK	31	20	3.83	497	18	18	12	1	28233.7	8.5099		42927	8.6	b2b3b5b5*b6b6*b20°y1y2y3y4y5y6y7y8y9y10y13y14y16y20y20*	31.1821	2039	194.404	154.404	0.473	5756	2227.09	2227.09	31.1821	84938
22806	SCACLR2022A04	134	1 155 441 translated	Regular	11458	0	5740.3	24	4	2	98.04	179563	220467	57394	75.7527	0.4348		0	2	Pass1	PepFrag1	None	2427.12	ESYWYNGIGNVVTVDQDPNTR	ESYWYNGIGNVVTVDQDPNTR	1	21	3.7	498	3	3	0	0	937.349	7.031	Identified	2954	7.8	b11*b18y4y7	34.7061	2170	202.644	162.644	0.3455	6694	2427.11	2427.12	34.7061	62040
22806	SCACLR2022A04	134	1 155 441 translated	Regular	11458	0	5740.3	24	4	2	98.04	179563	220467	57394	75.7527	0.4348		0	3	Pass2	MissedCleavage	None	3140.54	ESYWYNGIGNVVTVDQDPNTRYPVVVR	ESYWYNGIGNVVTVDQDPNTRYPVVVR	1	27	4.31	499	2	2	0	0	512.07	6.7684	Identified	9612	5.8	b9*b12*y10y27	38.9079	2864	243.823	122.549	0.1199	7632	3140.54	3140.54	38.9079	21533
22806	SCACLR2022A04	134	1 155 441 translated	Regular	11458	0	5740.3	24	4	2	98.04	179563	220467	57394	75.7527	0.4348		0	4	Pass2	MissedCleavage	None	2616.29	FNKVNYAGVSTNNYALDEIQEVK	FNKVNYAGVSTNNYALDEIQEVK	28	23	4.44	500	0	0	0	0	93.4443	6.0297		985	1.7	b10°y11*	59.4798	2405	217.022	177.022	0.0046	26139	2616.27	2616.28	59.4798	823
22806	SCACLR2022A04	134	1 155 441 translated	Regular	11458	0	5740.3	24	4	2	98.04	179563	220467	57394	75.7527	0.4348		0	5	Pass2	InSource	None	2037.92	ESYWYNGIGNVVTVDQDP	ESYWYNGIGNVVTVDQDPNTR	1	18	2.87	498	1	1	0	0	96.6991	0	Missing	916	0	b18	34.7821	1833	181.079	141.079	0.0414	6705	2037.91	2037.91	34.7821	7432
22806	SCACLR2022A04	134	1 155 441 translated	Regular	11458	0	5740.3	24	4	2	98.04	179563	220467	57394	75.7527	0.4348		0	6	Pass2	InSource	None	1304.64	NYALDEIQEVK	FNKVNYAGVSTNNYALDEIQEVK	40	11	3.83	500	0	0	0	0	64.2545	0		0	0		59.7016	1215	137.661	235.322	0.0047	27511	1304.64	1304.64	59.7016	844
22806	SCACLR2022A04	134	1 155 441 translated	Regular	11458	0	5740.3	24	4	2	98.04	179563	220467	57394	75.7527	0.4348		0	7	Pass2	NeutralLoss_H2O	None	2209.08	VNYAGVSTNNYALDEIQEVK	VNYAGVSTNNYALDEIQEVK	31	20	3.83	497	0	0	0	0	131.468	0		0	0		30.4118	2039	194.404	154.404	0.0109	5634	2209.07	2209.07	30.4118	1953
26427	SCCCLR2C03F01	428	83 442 885 translated	Regular	9256.83	0	12048.4	27	4	7	42.02	183072	179564	66993	61.6984	0.7434		1	1	Pass1	PepFrag1	None	1399.75	ISGLNAGNAASIPSK	ISGLNAGNAASIPSK	85	15	10.1	501	18	18	12	4	60688.6	8.7496	Identified	50825	9.5	b2°b3b3°b4b5b5*b6b6*b11°b12b12°b15y2y3y3°y4y5y6y7y9y10y11y13y14y15	15.886	1305	144.378	104.378	0.8156	1751	1399.75	1399.75	15.886	149307
26427	SCCCLR2C03F01	428	83 442 885 translated	Regular	9256.83	0	12048.4	27	4	7	42.02	183072	179564	66993	61.6984	0.7434		0	2	Pass1	PepFrag1	Carbamidomethyl+C(1);Carbamidomethyl+C(15)	1903.85	CGVSIPYTISTSTDCSR	CGVSIPYTISTSTDCSR	100	17	5.95	502	7	7	1	1	11188.7	8.0152	Identified	13166	5.4	b2b3b4°b5y3y8y12y17	25.6657	1614	166.352	126.352	0.1561	4107	1903.85	1903.85	25.6657	28574
26427	SCCCLR2C03F01	428	83 442 885 translated	Regular	9256.83	0	12048.4	27	4	7	42.02	183072	179564	66993	61.6984	0.7434		0	3	Pass2	PepFrag2	None	1307.65	SLNSAASTSADKR	SLNSAASTSADKR	60	13	10.12	503	1	1	0	0	78.86	5.8633		1007	1.8	b11°b12	40.9587	1180	135.004	230.009	0.0092	9328	1307.65	1307.65	40.9587	1683
26427	SCCCLR2C03F01	428	83 442 885 translated	Regular	9256.83	0	12048.4	27	4	7	42.02	183072	179564	66993	61.6984	0.7434		0	4	Pass2	MissedCleavage	None	1841.98	SAAGRISGLNAGNAASIPSK	SAAGRISGLNAGNAASIPSK	80	20	11.49	504	1	1	0	0	174.163	6.2074	Missing	1995	2	b13b20°y19*	42.5946	1708	172.75	305.5	0.0091	12688	1841.98	1841.98	42.5946	1658
26427	SCCCLR2C03F01	428	83 442 885 translated	Regular	9256.83	0	12048.4	27	4	7	42.02	183072	179564	66993	61.6984	0.7434		0	5	Pass2	InSource	None	1737.92	AAGRISGLNAGNAASIPSK	SAAGRISGLNAGNAASIPSK	81	19	11.49	504	0	0	0	0	167.675	0	Missing	0	0		42.6637	1635	167.792	295.584	0.0101	12919	1737.92	1737.92	42.6637	1850
15705	SCRLLR1110G08	318	1 673 673 translated	Regular	8171.06	0	25069.7	49	12	15	45.33	737982	52673.9	99885	18.0988	0.4537	14685 11330 1294 15132 31934 7682 24264 8147 24824 33346 4420 35992 28218 20427 4500 28996 37732 24476 27043 36199 38154 29644 28884 2735 1270 12588 2908 27598 35193 3611 11701 38653 1855 7388 62 16464 24818 17963 13423 7423 7809 2820	1	1	Pass1	PepFrag1	None	1067.62	ESTLHLVLR	ESTLHLVLR	161	9	7.88	506	10	10	8	2	37341.4	8.4845		32652	10	b3°b5b5°b6b6°b7b7°b8y3y4y5y6y7y7°y8	22.2945	1018	122.346	82.3465	0.4347	3273	1067.62	1067.62	22.2945	320822
15705	SCRLLR1110G08	318	1 673 673 translated	Regular	8171.06	0	25069.7	49	12	15	45.33	737982	52673.9	99885	18.0988	0.4537	14685 11330 1294 15132 31934 7682 24264 8147 24824 33346 4420 35992 28218 20427 4500 28996 37732 24476 27043 36199 38154 29644 28884 2735 1270 12588 2908 27598 35193 3611 11701 38653 1855 7388 62 24818 17963 13423 7423 7809 2820	0	2	Pass1	PepFrag1	None	1067.62	ESTLHLVLR	ESTLHLVLR	161	9	7.88	511	8	8	5	1	21615.1	8.247		16101	7.8	b3°b5b5°b6°b7b7°y3y4y5y6y7y8	22.5624	1018	122.346	82.3465	0.1939	3353	1067.62	1067.62	22.5624	143123
15705	SCRLLR1110G08	318	1 673 673 translated	Regular	8171.06	0	25069.7	49	12	15	45.33	737982	52673.9	99885	18.0988	0.4537	14685 11330 1294 15132 31934 7682 24264 8147 24824 33346 4420 35992 28218 20427 4500 28996 37732 24476 27043 36199 38154 28884 2735 1270 12588 2908 27598 35193 3611 11701 38653 1855 7388 16464 24818 7423 7809	0	3	Pass1	PepFrag1	None	1065.56	TLADYNIQK	TLADYNIQK	152	9	6.78	505	4	4	3	0	3831.15	7.4956		20354	6.8	y4y5y6y7	14.0872	985	119.688	79.688	0.1375	1252	1065.56	1065.56	14.0872	101509
15705	SCRLLR1110G08	318	1 673 673 translated	Regular	8171.06	0	25069.7	49	12	15	45.33	737982	52673.9	99885	18.0988	0.4537	14685 11330 1294 15132 31934 7682 24264 8147 24824 33346 4420 35992 28218 20427 4500 28996 37732 24476 27043 36199 38154 28884 2735 1270 12588 2908 27598 35193 3611 11701 38653 1855 7388 16464 24818 7423 7809	0	4	Pass1	PepFrag1	None	1065.56	TLADYNIQK	TLADYNIQK	76	9	6.78	510	5	5	3	0	3862.43	7.4991		20514	6.8	b7y4y5y6y7	14.0872	985	119.688	79.688	0.1375	1252	1065.56	1065.56	14.0872	101509
15705	SCRLLR1110G08	318	1 673 673 translated	Regular	8171.06	0	25069.7	49	12	15	45.33	737982	52673.9	99885	18.0988	0.4537	14685 11330 1294 15132 31934 7682 24264 8147 24824 33346 4420 35992 28218 20427 4500 28996 37732 24476 27043 36199 38154 29644 28884 2735 1270 12588 2908 27598 35193 3611 11701 38653 1855 7388 62 16464 17963 13423	0	5	Pass1	PepFrag1	None	1763.89	TITLEVESSDTIDNVK	TITLEVESSDTIDNVK	109	16	3.59	507	4	4	2	1	2618.79	7.3304		848	3.6	b7y9y10y11	27.0527	1638	167.997	127.997	0.0133	4389	1763.89	1763.89	27.0527	9811
15705	SCRLLR1110G08	318	1 673 673 translated	Regular	8171.06	0	25069.7	49	12	15	45.33	737982	52673.9	99885	18.0988	0.4537	14685 11330 1294 15132 31934 7682 24264 8147 24824 33346 4420 35992 28218 20427 4500 28996 37732 24476 27043 36199 38154 29644 28884 2735 1270 12588 2908 27598 35193 3611 11701 38653 1855 7388 62 16464 17963 13423	0	6	Pass1	PepFrag1	None	1763.89	TITLEVESSDTIDNVK	TITLEVESSDTIDNVK	33	16	3.59	509	4	4	2	1	2618.79	7.3304		848	3.6	b7y9y10y11	27.0527	1638	167.997	127.997	0.0133	4389	1763.89	1763.89	27.0527	9811
15705	SCRLLR1110G08	318	1 673 673 translated	Regular	8171.06	0	25069.7	49	12	15	45.33	737982	52673.9	99885	18.0988	0.4537	14685 11330 1294 15132 31934 7682 24264 8147 24824 33346 4420 35992 28218 20427 4500 28996 37732 24476 27043 36199 38154 29644 28884 2735 1270 12588 2908 27598 35193 3611 11701 38653 1855 7388 62	0	7	Pass1	PepFrag1	None	765.433	MQIFVK	MQIFVK	22	6	10.1	508	3	3	2	0	2074.3	7.2292		1939	2.1	b4*y3y4y5y5*	19.7401	737	98.6441	58.6441	0.008	2627	765.432	765.43	19.7401	5894
15705	SCRLLR1110G08	318	1 673 673 translated	Regular	8171.06	0	25069.7	49	12	15	45.33	737982	52673.9	99885	18.0988	0.4537	14685 11330 1294 15132 31934 7682 24264 8147 24824 33346 4420 35992 28218 20427 4500 28996 37732 24476 27043 36199 38154 29644 28884 2735 1270 12588 2908 27598 35193 3611 11701 38653 1855 7388 62	0	8	Pass1	PepFrag1	None	634.392	QIFVK	QIFVK	23	5	10.1	514	2	2	1	0	3044.53	7.3958		576	1.3	y3y4	20.0536	613	87.2435	134.487	0.0028	2680	634.396	634.394	20.0536	2052
15705	SCRLLR1110G08	318	1 673 673 translated	Regular	8171.06	0	25069.7	49	12	15	45.33	737982	52673.9	99885	18.0988	0.4537	14685 11330 1294 15132 31934 7682 24264 8147 24824 33346 4420 35992 28218 20427 4500 28996 37732 24476 27043 36199 38154 29644 28884 2735 1270 12588 2908 27598 35193 3611 11701 38653 1855 7388 62 16464 24818 17963 13423	0	9	Pass2	PepFrag2	None	1523.78	IQDKEGIPPDQQR	IQDKEGIPPDQQR	51	13	4.31	516	1	1	0	0	79.4934	5.8126	Missing	1350	1.9	b11°y11	41.213	1392	150.725	261.45	0.0027	9764	1523.76	1523.76	41.213	2015
15705	SCRLLR1110G08	318	1 673 673 translated	Regular	8171.06	0	25069.7	49	12	15	45.33	737982	52673.9	99885	18.0988	0.4537		0	10	Pass2	PepFrag2	None	1360.73	PQSQPIVGEIHR	PQSQPIVGEIHR	0	12	7.88	515	1	1	0	0	85.5587	5.8445	Missing	347	1.5	b8y9°	59.5244	1257	140.815	241.631	0.0016	26350	1360.72	1360.72	59.5244	1164
15705	SCRLLR1110G08	318	1 673 673 translated	Regular	8171.06	0	25069.7	49	12	15	45.33	737982	52673.9	99885	18.0988	0.4537	14685 11330 1294 15132 31934 7682 24264 8147 24824 33346 4420 35992 28218 20427 4500 28996 37732 24476 27043 38154 28884 2735 12588 2908 27598 35193 3611 11701 38653 1855 7388 16464 24818 7423 7809	0	11	Pass2	MissedCleavage	None	1763.89	QLEDGRTLADYNIQK	QLEDGRTLADYNIQK	70	15	4.31	512	0	0	0	0	173.995	6.1528		589	2.9	b12*y11°	27.8805	1619	166.696	126.696	0.0078	4718	1763.89	1763.89	27.8805	5752
15705	SCRLLR1110G08	318	1 673 673 translated	Regular	8171.06	0	25069.7	49	12	15	45.33	737982	52673.9	99885	18.0988	0.4537	14685 11330 1294 15132 31934 7682 24264 8147 24824 33346 4420 35992 28218 20427 4500 28996 37732 24476 27043 38154 28884 2735 12588 2908 27598 35193 3611 11701 38653 1855 7388 16464 24818 7423 7809	0	12	Pass2	MissedCleavage	None	1763.89	QLEDGRTLADYNIQK	QLEDGRTLADYNIQK	146	15	4.31	513	0	0	0	0	173.995	6.1528		589	2.9	b12*y11°	27.8805	1619	166.696	126.696	0.0078	4718	1763.89	1763.89	27.8805	5752
15705	SCRLLR1110G08	318	1 673 673 translated	Regular	8171.06	0	25069.7	49	12	15	45.33	737982	52673.9	99885	18.0988	0.4537	14685 11330 1294 15132 31934 7682 24264 8147 24824 33346 4420 35992 28218 20427 4500 28996 37732 24476 27043 36199 38154 28884 2735 1270 12588 2908 27598 35193 3611 11701 38653 1855 7388 16464 24818 7423 7809	0	13	Pass2	InSource	None	851.426	ADYNIQK	TLADYNIQK	78	7	6.78	477	2	2	0	0	868.588	0		784	0	b5y3	14.0376	768	101.391	162.782	0.0153	1239	851.429	851.427	14.0376	11293
15705	SCRLLR1110G08	318	1 673 673 translated	Regular	8171.06	0	25069.7	49	12	15	45.33	737982	52673.9	99885	18.0988	0.4537	14685 11330 1294 15132 31934 7682 24264 8147 24824 33346 4420 35992 28218 20427 4500 28996 37732 24476 27043 36199 38154 29644 28884 2735 1270 12588 2908 27598 35193 3611 11701 38653 1855 7388 62	0	14	Pass2	InSource	None	634.392	QIFVK	MQIFVK	23	5	10.1	611	1	1	0	0	7.0244	0		561	0	y1	18.9831	613	87.2435	134.487	0.0056	2466	634.396	634.394	18.9831	4128
15705	SCRLLR1110G08	318	1 673 673 translated	Regular	8171.06	0	25069.7	49	12	15	45.33	737982	52673.9	99885	18.0988	0.4537	14685 11330 1294 15132 31934 7682 24264 8147 24824 33346 4420 35992 28218 20427 4500 28996 37732 24476 27043 36199 38154 29644 28884 2735 1270 12588 2908 27598 35193 3611 11701 38653 1855 7388 62 16464 24818 17963 13423 7423 7809 2820	0	15	Pass2	InSource	None	938.578	STLHLVLR	ESTLHLVLR	162	8	11.05	607	1	1	0	0	467.212	0		745	0	b2°b4	22.2594	909	113.449	73.4494	0.005	3262	938.579	938.577	22.2594	3706
15705	SCRLLR1110G08	318	1 673 673 translated	Regular	8171.06	0	25069.7	49	12	15	45.33	737982	52673.9	99885	18.0988	0.4537	14685 11330 1294 15132 31934 7682 24264 8147 24824 33346 4420 35992 28218 20427 4500 28996 37732 24476 27043 36199 38154 29644 28884 2735 1270 12588 2908 27598 35193 3611 11701 38653 1855 7388 62 16464 24818 17963 13423 7423 7809 2820	0	16	Pass2	InSource	None	851.546	TLHLVLR	ESTLHLVLR	163	7	11.05	607	1	1	0	0	435.214	0		448	0	b3	22.2595	836	107.291	67.2911	0.0029	3263	851.547	851.545	22.2595	2160
15705	SCRLLR1110G08	318	1 673 673 translated	Regular	8171.06	0	25069.7	49	12	15	45.33	737982	52673.9	99885	18.0988	0.4537	14685 11330 1294 15132 31934 7682 24264 8147 24824 33346 4420 35992 28218 20427 4500 28996 37732 24476 27043 38154 28884 2735 12588 2908 27598 35193 3611 11701 38653 1855 7388 16464 24818 7423 7809	0	17	Pass2	InSource	None	1359.62	QLEDGRTLADYN	QLEDGRTLADYNIQK	70	12	3.7	110	0	0	0	0	49.6504	0		0	0		28.3776	1246	139.993	239.985	0.0027	4933	1359.61	1359.61	28.3776	1989
15705	SCRLLR1110G08	318	1 673 673 translated	Regular	8171.06	0	25069.7	49	12	15	45.33	737982	52673.9	99885	18.0988	0.4537	14685 11330 1294 15132 31934 7682 24264 8147 24824 33346 4420 35992 28218 20427 4500 28996 37732 24476 27043 36199 38154 29644 28884 2735 1270 12588 2908 27598 35193 3611 11701 38653 1855 7388 62 16464 24818 17963 13423	0	18	Pass2	InSource	None	1282.64	DKEGIPPDQQR	IQDKEGIPPDQQR	53	11	4.31	613	1	1	0	0	55.6286	0	Missing	300	0	y1	41.4961	1154	133.014	226.028	0.0025	10214	1282.64	1282.64	41.4961	1840
15705	SCRLLR1110G08	318	1 673 673 translated	Regular	8171.06	0	25069.7	49	12	15	45.33	737982	52673.9	99885	18.0988	0.4537		0	19	Pass2	InSource	None	807.436	PQSQPIVG	PQSQPIVGEIHR	0	8	6.13	515	1	1	0	0	94.4392	0	Missing	340	0	b8	59.946	758	100.509	161.018	0.0019	27640	807.437	807.435	59.946	1398
15705	SCRLLR1110G08	318	1 673 673 translated	Regular	8171.06	0	25069.7	49	12	15	45.33	737982	52673.9	99885	18.0988	0.4537	14685 11330 1294 15132 31934 7682 24264 8147 24824 33346 4420 35992 28218 20427 4500 28996 37732 24476 27043 36199 38154 29644 28884 2735 1270 12588 2908 27598 35193 3611 11701 38653 1855 7388 62 16464 24818 17963 13423	0	20	Pass2	NeutralLoss_NH3	None	1506.75	IQDKEGIPPDQQR	IQDKEGIPPDQQR	51	13	4.31	613	0	0	0	0	73.2177	0	Missing	0	0		41.2795	1392	150.725	261.45	0.0031	9856	1506.75	1506.75	41.2795	2254
38653	SCJLLR1033H01.b	321	1 615 777 minus strand translated	Regular	7706.05	0	22636.6	43	10	15	36.27	725609	0	98350			14685 11330 1294 15132 31934 7682 24264 8147 24824 33346 4420 35992 28218 20427 4500 28996 37732 24476 27043 36199 15705 38154 29644 28884 2735 1270 12588 2908 27598 35193 3611 11701 1855 7388 62 16464 24818 17963 13423 7423 7809 2820	1	1	Pass1	PepFrag1	None	1067.62	ESTLHLVLR	ESTLHLVLR	190	9	7.88	518	10	10	8	2	37341.4	8.459		32652	10	b3°b5b5°b6b6°b7b7°b8y3y4y5y6y7y7°y8	22.2945	1018	122.346	82.3465	0.4421	3273	1067.62	1067.62	22.2945	320822
38653	SCJLLR1033H01.b	321	1 615 777 minus strand translated	Regular	7706.05	0	22636.6	43	10	15	36.27	725609	0	98350			14685 11330 1294 15132 31934 7682 24264 8147 24824 33346 4420 35992 28218 20427 4500 28996 37732 24476 27043 36199 15705 38154 29644 28884 2735 1270 12588 2908 27598 35193 3611 11701 1855 7388 62 24818 17963 13423 7423 7809 2820	0	2	Pass1	PepFrag1	None	1067.62	ESTLHLVLR	ESTLHLVLR	190	9	7.88	521	8	8	5	1	21615.1	8.2216		16101	7.8	b3°b5b5°b6°b7b7°y3y4y5y6y7y8	22.5624	1018	122.346	82.3465	0.1972	3353	1067.62	1067.62	22.5624	143123
38653	SCJLLR1033H01.b	321	1 615 777 minus strand translated	Regular	7706.05	0	22636.6	43	10	15	36.27	725609	0	98350			14685 11330 1294 15132 31934 7682 24264 8147 24824 33346 4420 35992 28218 20427 4500 28996 37732 24476 27043 36199 15705 38154 28884 2735 1270 12588 2908 27598 35193 3611 11701 1855 7388 16464 24818 7423 7809	0	3	Pass1	PepFrag1	None	1065.56	TLADYNIQK	TLADYNIQK	181	9	6.78	517	4	4	3	0	3831.15	7.4702		20354	6.8	y4y5y6y7	14.0872	985	119.688	79.688	0.1399	1252	1065.56	1065.56	14.0872	101509
38653	SCJLLR1033H01.b	321	1 615 777 minus strand translated	Regular	7706.05	0	22636.6	43	10	15	36.27	725609	0	98350			14685 11330 1294 15132 31934 7682 24264 8147 24824 33346 4420 35992 28218 20427 4500 28996 37732 24476 27043 36199 15705 38154 28884 2735 1270 12588 2908 27598 35193 3611 11701 1855 7388 16464 24818 7423 7809	0	4	Pass1	PepFrag1	None	1065.56	TLADYNIQK	TLADYNIQK	105	9	6.78	520	5	5	3	0	3862.43	7.4737		20514	6.8	b7y4y5y6y7	14.0872	985	119.688	79.688	0.1399	1252	1065.56	1065.56	14.0872	101509
38653	SCJLLR1033H01.b	321	1 615 777 minus strand translated	Regular	7706.05	0	22636.6	43	10	15	36.27	725609	0	98350			14685 11330 1294 15132 31934 7682 24264 8147 24824 33346 4420 35992 28218 20427 4500 28996 37732 24476 27043 36199 15705 38154 29644 28884 2735 1270 12588 2908 27598 35193 3611 11701 1855 7388 62 16464 17963 13423	0	5	Pass1	PepFrag1	None	1763.89	TITLEVESSDTIDNVK	TITLEVESSDTIDNVK	138	16	3.59	519	4	4	2	1	2618.79	7.3049		848	3.6	b7y9y10y11	27.0527	1638	167.997	127.997	0.0135	4389	1763.89	1763.89	27.0527	9811
38653	SCJLLR1033H01.b	321	1 615 777 minus strand translated	Regular	7706.05	0	22636.6	43	10	15	36.27	725609	0	98350			14685 11330 1294 15132 31934 7682 24264 8147 24824 33346 4420 35992 28218 20427 4500 28996 37732 24476 27043 36199 15705 38154 29644 28884 2735 1270 12588 2908 27598 35193 3611 11701 1855 7388 62	0	6	Pass1	PepFrag1	None	765.433	MQIFVK	MQIFVK	127	6	10.1	524	3	3	2	0	2074.3	7.2037		1939	2.1	b4*y3y4y5y5*	19.7401	737	98.6441	58.6441	0.0081	2627	765.432	765.43	19.7401	5894
38653	SCJLLR1033H01.b	321	1 615 777 minus strand translated	Regular	7706.05	0	22636.6	43	10	15	36.27	725609	0	98350			14685 11330 1294 15132 31934 7682 24264 8147 24824 33346 4420 35992 28218 20427 4500 28996 37732 24476 27043 36199 15705 38154 29644 28884 2735 1270 12588 2908 27598 35193 3611 11701 1855 7388 62	0	7	Pass1	PepFrag1	None	634.392	QIFVK	QIFVK	128	5	10.1	525	2	2	1	0	3044.53	7.3704		576	1.3	y3y4	20.0536	613	87.2435	134.487	0.0028	2680	634.396	634.394	20.0536	2052
38653	SCJLLR1033H01.b	321	1 615 777 minus strand translated	Regular	7706.05	0	22636.6	43	10	15	36.27	725609	0	98350			14685 11330 1294 15132 31934 7682 24264 8147 24824 33346 4420 35992 28218 20427 4500 28996 37732 24476 27043 36199 15705 38154 29644 28884 2735 1270 12588 2908 27598 35193 3611 11701 1855 7388 62 16464 24818 17963 13423	0	8	Pass2	PepFrag2	None	1523.78	IQDKEGIPPDQQR	IQDKEGIPPDQQR	80	13	4.31	526	1	1	0	0	79.4934	5.7872	Missing	1350	1.9	b11°y11	41.213	1392	150.725	261.45	0.0028	9764	1523.76	1523.76	41.213	2015
38653	SCJLLR1033H01.b	321	1 615 777 minus strand translated	Regular	7706.05	0	22636.6	43	10	15	36.27	725609	0	98350			14685 11330 1294 15132 31934 7682 24264 8147 24824 33346 4420 35992 28218 20427 4500 28996 37732 24476 27043 15705 38154 28884 2735 12588 2908 27598 35193 3611 11701 1855 7388 16464 24818 7423 7809	0	9	Pass2	MissedCleavage	None	1763.89	QLEDGRTLADYNIQK	QLEDGRTLADYNIQK	99	15	4.31	522	0	0	0	0	173.995	6.1274		589	2.9	b12*y11°	27.8805	1619	166.696	126.696	0.0079	4718	1763.89	1763.89	27.8805	5752
38653	SCJLLR1033H01.b	321	1 615 777 minus strand translated	Regular	7706.05	0	22636.6	43	10	15	36.27	725609	0	98350			14685 11330 1294 15132 31934 7682 24264 8147 24824 33346 4420 35992 28218 20427 4500 28996 37732 24476 27043 15705 38154 28884 2735 12588 2908 27598 35193 3611 11701 1855 7388 16464 24818 7423 7809	0	10	Pass2	MissedCleavage	None	1763.89	QLEDGRTLADYNIQK	QLEDGRTLADYNIQK	175	15	4.31	523	0	0	0	0	173.995	6.1274		589	2.9	b12*y11°	27.8805	1619	166.696	126.696	0.0079	4718	1763.89	1763.89	27.8805	5752
38653	SCJLLR1033H01.b	321	1 615 777 minus strand translated	Regular	7706.05	0	22636.6	43	10	15	36.27	725609	0	98350			14685 11330 1294 15132 31934 7682 24264 8147 24824 33346 4420 35992 28218 20427 4500 28996 37732 24476 27043 36199 15705 38154 28884 2735 1270 12588 2908 27598 35193 3611 11701 1855 7388 16464 24818 7423 7809	0	11	Pass2	InSource	None	851.426	ADYNIQK	TLADYNIQK	107	7	6.78	477	2	2	0	0	868.588	0		784	0	b5y3	14.0376	768	101.391	162.782	0.0156	1239	851.429	851.427	14.0376	11293
38653	SCJLLR1033H01.b	321	1 615 777 minus strand translated	Regular	7706.05	0	22636.6	43	10	15	36.27	725609	0	98350			14685 11330 1294 15132 31934 7682 24264 8147 24824 33346 4420 35992 28218 20427 4500 28996 37732 24476 27043 36199 15705 38154 29644 28884 2735 1270 12588 2908 27598 35193 3611 11701 1855 7388 62	0	12	Pass2	InSource	None	634.392	QIFVK	MQIFVK	128	5	10.1	611	1	1	0	0	7.0244	0		561	0	y1	18.9831	613	87.2435	134.487	0.0057	2466	634.396	634.394	18.9831	4128
38653	SCJLLR1033H01.b	321	1 615 777 minus strand translated	Regular	7706.05	0	22636.6	43	10	15	36.27	725609	0	98350			14685 11330 1294 15132 31934 7682 24264 8147 24824 33346 4420 35992 28218 20427 4500 28996 37732 24476 27043 36199 15705 38154 29644 28884 2735 1270 12588 2908 27598 35193 3611 11701 1855 7388 62 16464 24818 17963 13423 7423 7809 2820	0	13	Pass2	InSource	None	938.578	STLHLVLR	ESTLHLVLR	191	8	11.05	607	1	1	0	0	467.212	0		745	0	b2°b4	22.2594	909	113.449	73.4494	0.0051	3262	938.579	938.577	22.2594	3706
38653	SCJLLR1033H01.b	321	1 615 777 minus strand translated	Regular	7706.05	0	22636.6	43	10	15	36.27	725609	0	98350			14685 11330 1294 15132 31934 7682 24264 8147 24824 33346 4420 35992 28218 20427 4500 28996 37732 24476 27043 36199 15705 38154 29644 28884 2735 1270 12588 2908 27598 35193 3611 11701 1855 7388 62 16464 24818 17963 13423 7423 7809 2820	0	14	Pass2	InSource	None	851.546	TLHLVLR	ESTLHLVLR	192	7	11.05	607	1	1	0	0	435.214	0		448	0	b3	22.2595	836	107.291	67.2911	0.003	3263	851.547	851.545	22.2595	2160
38653	SCJLLR1033H01.b	321	1 615 777 minus strand translated	Regular	7706.05	0	22636.6	43	10	15	36.27	725609	0	98350			14685 11330 1294 15132 31934 7682 24264 8147 24824 33346 4420 35992 28218 20427 4500 28996 37732 24476 27043 15705 38154 28884 2735 12588 2908 27598 35193 3611 11701 1855 7388 16464 24818 7423 7809	0	15	Pass2	InSource	None	1359.62	QLEDGRTLADYN	QLEDGRTLADYNIQK	99	12	3.7	110	0	0	0	0	49.6504	0		0	0		28.3776	1246	139.993	239.985	0.0027	4933	1359.61	1359.61	28.3776	1989
38653	SCJLLR1033H01.b	321	1 615 777 minus strand translated	Regular	7706.05	0	22636.6	43	10	15	36.27	725609	0	98350			14685 11330 1294 15132 31934 7682 24264 8147 24824 33346 4420 35992 28218 20427 4500 28996 37732 24476 27043 36199 15705 38154 29644 28884 2735 1270 12588 2908 27598 35193 3611 11701 1855 7388 62 16464 24818 17963 13423	0	16	Pass2	InSource	None	1282.64	DKEGIPPDQQR	IQDKEGIPPDQQR	82	11	4.31	613	1	1	0	0	55.6286	0	Missing	300	0	y1	41.4961	1154	133.014	226.028	0.0025	10214	1282.64	1282.64	41.4961	1840
38653	SCJLLR1033H01.b	321	1 615 777 minus strand translated	Regular	7706.05	0	22636.6	43	10	15	36.27	725609	0	98350			14685 11330 1294 15132 31934 7682 24264 8147 24824 33346 4420 35992 28218 20427 4500 28996 37732 24476 27043 36199 15705 38154 29644 28884 2735 1270 12588 2908 27598 35193 3611 11701 1855 7388 62 16464 24818 17963 13423	0	17	Pass2	NeutralLoss_NH3	None	1506.75	IQDKEGIPPDQQR	IQDKEGIPPDQQR	80	13	4.31	613	0	0	0	0	73.2177	0	Missing	0	0		41.2795	1392	150.725	261.45	0.0031	9856	1506.75	1506.75	41.2795	2254
35193	SCCCCL6002E08	304	1 566 801 translated	Regular	7620.58	0	20729.7	45	10	12	46.81	657579	0	95866			14685 11330 1294 15132 31934 7682 24264 8147 24824 33346 4420 35992 28218 20427 4500 28996 37732 24476 27043 36199 15705 38154 29644 28884 2735 1270 12588 2908 27598 3611 11701 38653 1855 7388 62 16464 24818 17963 13423 7423 7809 2820	1	1	Pass1	PepFrag1	None	1067.62	ESTLHLVLR	ESTLHLVLR	98	9	7.88	528	10	10	8	2	37341.4	8.4542		32652	10	b3°b5b5°b6b6°b7b7°b8y3y4y5y6y7y7°y8	22.2945	1018	122.346	82.3465	0.4879	3273	1067.62	1067.62	22.2945	320822
35193	SCCCCL6002E08	304	1 566 801 translated	Regular	7620.58	0	20729.7	45	10	12	46.81	657579	0	95866			14685 11330 1294 15132 31934 7682 24264 8147 24824 33346 4420 35992 28218 20427 4500 28996 37732 24476 27043 36199 15705 38154 29644 28884 2735 1270 12588 2908 27598 3611 11701 38653 1855 7388 62 24818 17963 13423 7423 7809 2820	0	2	Pass1	PepFrag1	None	1067.62	ESTLHLVLR	ESTLHLVLR	98	9	7.88	532	8	8	5	1	21615.1	8.2167		16101	7.8	b3°b5b5°b6°b7b7°y3y4y5y6y7y8	22.5624	1018	122.346	82.3465	0.2177	3353	1067.62	1067.62	22.5624	143123
35193	SCCCCL6002E08	304	1 566 801 translated	Regular	7620.58	0	20729.7	45	10	12	46.81	657579	0	95866			14685 11330 1294 15132 31934 7682 24264 8147 24824 33346 4420 35992 28218 20427 4500 28996 37732 24476 27043 36199 15705 38154 28884 2735 1270 12588 2908 27598 3611 11701 38653 1855 7388 16464 24818 7423 7809	0	3	Pass1	PepFrag1	None	1065.56	TLADYNIQK	TLADYNIQK	89	9	6.78	527	4	4	3	0	3831.15	7.4653		20354	6.8	y4y5y6y7	14.0872	985	119.688	79.688	0.1544	1252	1065.56	1065.56	14.0872	101509
35193	SCCCCL6002E08	304	1 566 801 translated	Regular	7620.58	0	20729.7	45	10	12	46.81	657579	0	95866			12588 2908 27598	0	4	Pass1	PepFrag1	None	1658.81	EIEIDIEPTDTIDR	EIEIDIEPTDTIDR	122	14	3.37	530	5	5	1	0	2845.86	7.3362	Identified	6023	3.9	y1y7y8y10y14	29.8194	1520	159.829	119.829	0.022	5401	1658.81	1658.81	29.8194	14452
35193	SCCCCL6002E08	304	1 566 801 translated	Regular	7620.58	0	20729.7	45	10	12	46.81	657579	0	95866			14685 11330 1294 15132 31934 7682 24264 8147 24824 33346 4420 35992 28218 20427 4500 28996 37732 24476 27043 36199 15705 38154 29644 28884 2735 1270 12588 2908 27598 3611 11701 38653 1855 7388 62 16464 17963 13423	0	5	Pass1	PepFrag1	None	1763.89	TITLEVESSDTIDNVK	TITLEVESSDTIDNVK	46	16	3.59	529	4	4	2	1	2618.79	7.3001		848	3.6	b7y9y10y11	27.0527	1638	167.997	127.997	0.0149	4389	1763.89	1763.89	27.0527	9811
35193	SCCCCL6002E08	304	1 566 801 translated	Regular	7620.58	0	20729.7	45	10	12	46.81	657579	0	95866			14685 11330 1294 15132 31934 7682 24264 8147 24824 33346 4420 35992 28218 20427 4500 28996 37732 24476 27043 36199 15705 38154 29644 28884 2735 1270 12588 2908 27598 3611 11701 38653 1855 7388 62	0	6	Pass1	PepFrag1	None	765.433	MQIFVK	MQIFVK	35	6	10.1	531	3	3	2	0	2074.3	7.1989		1939	2.1	b4*y3y4y5y5*	19.7401	737	98.6441	58.6441	0.009	2627	765.432	765.43	19.7401	5894
35193	SCCCCL6002E08	304	1 566 801 translated	Regular	7620.58	0	20729.7	45	10	12	46.81	657579	0	95866			14685 11330 1294 15132 31934 7682 24264 8147 24824 33346 4420 35992 28218 20427 4500 28996 37732 24476 27043 36199 15705 38154 29644 28884 2735 1270 12588 2908 27598 3611 11701 38653 1855 7388 62	0	7	Pass1	PepFrag1	None	634.392	QIFVK	QIFVK	36	5	10.1	535	2	2	1	0	3044.53	7.3655		576	1.3	y3y4	20.0536	613	87.2435	134.487	0.0031	2680	634.396	634.394	20.0536	2052
35193	SCCCCL6002E08	304	1 566 801 translated	Regular	7620.58	0	20729.7	45	10	12	46.81	657579	0	95866			14685 11330 1294 15132 31934 7682 24264 8147 24824 33346 4420 35992 28218 20427 4500 28996 37732 24476 27043 36199 15705 38154 29644 28884 2735 1270 12588 2908 27598 3611 11701 38653 1855 7388 62 16464 24818 17963 13423	0	8	Pass2	PepFrag2	None	1523.78	IQDKEGIPPDQQR	IQDKEGIPPDQQR	64	13	4.31	536	1	1	0	0	79.4934	5.7823	Missing	1350	1.9	b11°y11	41.213	1392	150.725	261.45	0.0031	9764	1523.76	1523.76	41.213	2015
35193	SCCCCL6002E08	304	1 566 801 translated	Regular	7620.58	0	20729.7	45	10	12	46.81	657579	0	95866			2908 27598	0	9	Pass2	MissedCleavage	None	1668.94	EGIPPVQQRLIYAGK	EGIPPVQQRLIYAGK	144	15	9.72	534	2	2	0	0	223.143	6.2306	Identified	12596	4.9	y12y13*y14*y15	40.3829	1581	164.077	124.077	0.0377	8575	1668.93	1668.93	40.3829	24779
35193	SCCCCL6002E08	304	1 566 801 translated	Regular	7620.58	0	20729.7	45	10	12	46.81	657579	0	95866			14685 11330 1294 15132 31934 7682 24264 8147 24824 33346 4420 35992 28218 20427 4500 28996 37732 24476 27043 15705 38154 28884 2735 12588 2908 27598 3611 11701 38653 1855 7388 16464 24818 7423 7809	0	10	Pass2	MissedCleavage	None	1763.89	QLEDGRTLADYNIQK	QLEDGRTLADYNIQK	83	15	4.31	533	0	0	0	0	173.995	6.1225		589	2.9	b12*y11°	27.8805	1619	166.696	126.696	0.0087	4718	1763.89	1763.89	27.8805	5752
35193	SCCCCL6002E08	304	1 566 801 translated	Regular	7620.58	0	20729.7	45	10	12	46.81	657579	0	95866			14685 11330 1294 15132 31934 7682 24264 8147 24824 33346 4420 35992 28218 20427 4500 28996 37732 24476 27043 36199 15705 38154 28884 2735 1270 12588 2908 27598 3611 11701 38653 1855 7388 16464 24818 7423 7809	0	11	Pass2	InSource	None	851.426	ADYNIQK	TLADYNIQK	91	7	6.78	477	2	2	0	0	868.588	0		784	0	b5y3	14.0376	768	101.391	162.782	0.0172	1239	851.429	851.427	14.0376	11293
35193	SCCCCL6002E08	304	1 566 801 translated	Regular	7620.58	0	20729.7	45	10	12	46.81	657579	0	95866			14685 11330 1294 15132 31934 7682 24264 8147 24824 33346 4420 35992 28218 20427 4500 28996 37732 24476 27043 36199 15705 38154 29644 28884 2735 1270 12588 2908 27598 3611 11701 38653 1855 7388 62	0	12	Pass2	InSource	None	634.392	QIFVK	MQIFVK	36	5	10.1	611	1	1	0	0	7.0244	0		561	0	y1	18.9831	613	87.2435	134.487	0.0063	2466	634.396	634.394	18.9831	4128
35193	SCCCCL6002E08	304	1 566 801 translated	Regular	7620.58	0	20729.7	45	10	12	46.81	657579	0	95866			14685 11330 1294 15132 31934 7682 24264 8147 24824 33346 4420 35992 28218 20427 4500 28996 37732 24476 27043 36199 15705 38154 29644 28884 2735 1270 12588 2908 27598 3611 11701 38653 1855 7388 62 16464 24818 17963 13423 7423 7809 2820	0	13	Pass2	InSource	None	938.578	STLHLVLR	ESTLHLVLR	99	8	11.05	607	1	1	0	0	467.212	0		745	0	b2°b4	22.2594	909	113.449	73.4494	0.0056	3262	938.579	938.577	22.2594	3706
35193	SCCCCL6002E08	304	1 566 801 translated	Regular	7620.58	0	20729.7	45	10	12	46.81	657579	0	95866			14685 11330 1294 15132 31934 7682 24264 8147 24824 33346 4420 35992 28218 20427 4500 28996 37732 24476 27043 36199 15705 38154 29644 28884 2735 1270 12588 2908 27598 3611 11701 38653 1855 7388 62 16464 24818 17963 13423 7423 7809 2820	0	14	Pass2	InSource	None	851.546	TLHLVLR	ESTLHLVLR	100	7	11.05	607	1	1	0	0	435.214	0		448	0	b3	22.2595	836	107.291	67.2911	0.0033	3263	851.547	851.545	22.2595	2160
35193	SCCCCL6002E08	304	1 566 801 translated	Regular	7620.58	0	20729.7	45	10	12	46.81	657579	0	95866			14685 11330 1294 15132 31934 7682 24264 8147 24824 33346 4420 35992 28218 20427 4500 28996 37732 24476 27043 15705 38154 28884 2735 12588 2908 27598 3611 11701 38653 1855 7388 16464 24818 7423 7809	0	15	Pass2	InSource	None	1359.62	QLEDGRTLADYN	QLEDGRTLADYNIQK	83	12	3.7	110	0	0	0	0	49.6504	0		0	0		28.3776	1246	139.993	239.985	0.003	4933	1359.61	1359.61	28.3776	1989
35193	SCCCCL6002E08	304	1 566 801 translated	Regular	7620.58	0	20729.7	45	10	12	46.81	657579	0	95866			14685 11330 1294 15132 31934 7682 24264 8147 24824 33346 4420 35992 28218 20427 4500 28996 37732 24476 27043 36199 15705 38154 29644 28884 2735 1270 12588 2908 27598 3611 11701 38653 1855 7388 62 16464 24818 17963 13423	0	16	Pass2	InSource	None	1282.64	DKEGIPPDQQR	IQDKEGIPPDQQR	66	11	4.31	613	1	1	0	0	55.6286	0	Missing	300	0	y1	41.4961	1154	133.014	226.028	0.0028	10214	1282.64	1282.64	41.4961	1840
35193	SCCCCL6002E08	304	1 566 801 translated	Regular	7620.58	0	20729.7	45	10	12	46.81	657579	0	95866			14685 11330 1294 15132 31934 7682 24264 8147 24824 33346 4420 35992 28218 20427 4500 28996 37732 24476 27043 36199 15705 38154 29644 28884 2735 1270 12588 2908 27598 3611 11701 38653 1855 7388 62 16464 24818 17963 13423	0	17	Pass2	NeutralLoss_NH3	None	1506.75	IQDKEGIPPDQQR	IQDKEGIPPDQQR	64	13	4.31	613	0	0	0	0	73.2177	0	Missing	0	0		41.2795	1392	150.725	261.45	0.0034	9856	1506.75	1506.75	41.2795	2254
12588	SCJLAM1060A03	333	114 491 732 translated	Regular	7455.11	0	14192.3	40	9	11	58.4	632800	14452	78195	4.9657	0.0705	14685 11330 1294 15132 31934 7682 24264 8147 24824 33346 4420 35992 28218 20427 4500 28996 37732 24476 27043 36199 15705 38154 29644 28884 2735 1270 2908 27598 35193 3611 11701 38653 1855 7388 62 16464 24818 17963 13423 7423 7809 2820	1	1	Pass1	PepFrag1	None	1067.62	ESTLHLVLR	ESTLHLVLR	63	9	7.88	538	10	10	8	2	37341.4	8.4446		32652	10	b3°b5b5°b6b6°b7b7°b8y3y4y5y6y7y7°y8	22.2945	1018	122.346	82.3465	0.507	3273	1067.62	1067.62	22.2945	320822
12588	SCJLAM1060A03	333	114 491 732 translated	Regular	7455.11	0	14192.3	40	9	11	58.4	632800	14452	78195	4.9657	0.0705	14685 11330 1294 15132 31934 7682 24264 8147 24824 33346 4420 35992 28218 20427 4500 28996 37732 24476 27043 36199 15705 38154 29644 28884 2735 1270 2908 27598 35193 3611 11701 38653 1855 7388 62 24818 17963 13423 7423 7809 2820	0	2	Pass1	PepFrag1	None	1067.62	ESTLHLVLR	ESTLHLVLR	63	9	7.88	543	8	8	5	1	21615.1	8.2072		16101	7.8	b3°b5b5°b6°b7b7°y3y4y5y6y7y8	22.5624	1018	122.346	82.3465	0.2262	3353	1067.62	1067.62	22.5624	143123
12588	SCJLAM1060A03	333	114 491 732 translated	Regular	7455.11	0	14192.3	40	9	11	58.4	632800	14452	78195	4.9657	0.0705	14685 11330 1294 15132 31934 7682 24264 8147 24824 33346 4420 35992 28218 20427 4500 28996 37732 24476 27043 36199 15705 38154 28884 2735 1270 2908 27598 35193 3611 11701 38653 1855 7388 16464 24818 7423 7809	0	3	Pass1	PepFrag1	None	1065.56	TLADYNIQK	TLADYNIQK	54	9	6.78	537	4	4	3	0	3831.15	7.4558		20354	6.8	y4y5y6y7	14.0872	985	119.688	79.688	0.1604	1252	1065.56	1065.56	14.0872	101509
12588	SCJLAM1060A03	333	114 491 732 translated	Regular	7455.11	0	14192.3	40	9	11	58.4	632800	14452	78195	4.9657	0.0705	2908 27598 35193	0	4	Pass1	PepFrag1	None	1658.81	EIEIDIEPTDTIDR	EIEIDIEPTDTIDR	87	14	3.37	540	2	2	0	0	1368.44	7.0087	Identified	948	3.9	y7y10	29.8194	1520	159.829	119.829	0.0228	5401	1658.81	1658.81	29.8194	14452
12588	SCJLAM1060A03	333	114 491 732 translated	Regular	7455.11	0	14192.3	40	9	11	58.4	632800	14452	78195	4.9657	0.0705	14685 11330 1294 15132 31934 7682 24264 8147 24824 33346 4420 35992 28218 20427 4500 28996 37732 24476 27043 36199 15705 38154 29644 28884 2735 1270 2908 27598 35193 3611 11701 38653 1855 7388 62 16464 17963 13423	0	5	Pass1	PepFrag1	None	1763.89	TITLEVESSDTIDNVK	TITLEVESSDTIDNVK	11	16	3.59	539	4	4	2	1	2618.79	7.2906		848	3.6	b7y9y10y11	27.0527	1638	167.997	127.997	0.0155	4389	1763.89	1763.89	27.0527	9811
12588	SCJLAM1060A03	333	114 491 732 translated	Regular	7455.11	0	14192.3	40	9	11	58.4	632800	14452	78195	4.9657	0.0705	14685 11330 1294 15132 31934 7682 24264 8147 24824 33346 4420 35992 28218 20427 4500 28996 37732 24476 27043 36199 15705 38154 29644 28884 2735 1270 2908 27598 35193 3611 11701 38653 1855 7388 62	0	6	Pass1	PepFrag1	None	765.433	MQIFVK	MQIFVK	0	6	10.1	541	3	3	2	0	2074.3	7.1893		1939	2.1	b4*y3y4y5y5*	19.7401	737	98.6441	58.6441	0.0093	2627	765.432	765.43	19.7401	5894
12588	SCJLAM1060A03	333	114 491 732 translated	Regular	7455.11	0	14192.3	40	9	11	58.4	632800	14452	78195	4.9657	0.0705	14685 11330 1294 15132 31934 7682 24264 8147 24824 33346 4420 35992 28218 20427 4500 28996 37732 24476 27043 36199 15705 38154 29644 28884 2735 1270 2908 27598 35193 3611 11701 38653 1855 7388 62	0	7	Pass1	PepFrag1	None	634.392	QIFVK	QIFVK	1	5	10.1	542	2	2	1	0	3044.53	7.356		576	1.3	y3y4	20.0536	613	87.2435	134.487	0.0032	2680	634.396	634.394	20.0536	2052
12588	SCJLAM1060A03	333	114 491 732 translated	Regular	7455.11	0	14192.3	40	9	11	58.4	632800	14452	78195	4.9657	0.0705	14685 11330 1294 15132 31934 7682 24264 8147 24824 33346 4420 35992 28218 20427 4500 28996 37732 24476 27043 36199 15705 38154 29644 28884 2735 1270 2908 27598 35193 3611 11701 38653 1855 7388 62 16464 24818 17963 13423	0	8	Pass2	PepFrag2	None	1523.78	IQDKEGIPPDQQR	IQDKEGIPPDQQR	29	13	4.31	545	1	1	0	0	79.4934	5.7728	Missing	1350	1.9	b11°y11	41.213	1392	150.725	261.45	0.0032	9764	1523.76	1523.76	41.213	2015
12588	SCJLAM1060A03	333	114 491 732 translated	Regular	7455.11	0	14192.3	40	9	11	58.4	632800	14452	78195	4.9657	0.0705	14685 11330 1294 15132 31934 7682 24264 8147 24824 33346 4420 35992 28218 20427 4500 28996 37732 24476 27043 15705 38154 28884 2735 2908 27598 35193 3611 11701 38653 1855 7388 16464 24818 7423 7809	0	9	Pass2	MissedCleavage	None	1763.89	QLEDGRTLADYNIQK	QLEDGRTLADYNIQK	48	15	4.31	544	0	0	0	0	173.995	6.113		589	2.9	b12*y11°	27.8805	1619	166.696	126.696	0.0091	4718	1763.89	1763.89	27.8805	5752
12588	SCJLAM1060A03	333	114 491 732 translated	Regular	7455.11	0	14192.3	40	9	11	58.4	632800	14452	78195	4.9657	0.0705	14685 11330 1294 15132 31934 7682 24264 8147 24824 33346 4420 35992 28218 20427 4500 28996 37732 24476 27043 36199 15705 38154 28884 2735 1270 2908 27598 35193 3611 11701 38653 1855 7388 16464 24818 7423 7809	0	10	Pass2	InSource	None	851.426	ADYNIQK	TLADYNIQK	56	7	6.78	477	2	2	0	0	868.588	0		784	0	b5y3	14.0376	768	101.391	162.782	0.0178	1239	851.429	851.427	14.0376	11293
12588	SCJLAM1060A03	333	114 491 732 translated	Regular	7455.11	0	14192.3	40	9	11	58.4	632800	14452	78195	4.9657	0.0705	14685 11330 1294 15132 31934 7682 24264 8147 24824 33346 4420 35992 28218 20427 4500 28996 37732 24476 27043 36199 15705 38154 29644 28884 2735 1270 2908 27598 35193 3611 11701 38653 1855 7388 62	0	11	Pass2	InSource	None	634.392	QIFVK	MQIFVK	1	5	10.1	611	1	1	0	0	7.0244	0		561	0	y1	18.9831	613	87.2435	134.487	0.0065	2466	634.396	634.394	18.9831	4128
12588	SCJLAM1060A03	333	114 491 732 translated	Regular	7455.11	0	14192.3	40	9	11	58.4	632800	14452	78195	4.9657	0.0705	14685 11330 1294 15132 31934 7682 24264 8147 24824 33346 4420 35992 28218 20427 4500 28996 37732 24476 27043 36199 15705 38154 29644 28884 2735 1270 2908 27598 35193 3611 11701 38653 1855 7388 62 16464 24818 17963 13423 7423 7809 2820	0	12	Pass2	InSource	None	938.578	STLHLVLR	ESTLHLVLR	64	8	11.05	607	1	1	0	0	467.212	0		745	0	b2°b4	22.2594	909	113.449	73.4494	0.0059	3262	938.579	938.577	22.2594	3706
12588	SCJLAM1060A03	333	114 491 732 translated	Regular	7455.11	0	14192.3	40	9	11	58.4	632800	14452	78195	4.9657	0.0705	14685 11330 1294 15132 31934 7682 24264 8147 24824 33346 4420 35992 28218 20427 4500 28996 37732 24476 27043 36199 15705 38154 29644 28884 2735 1270 2908 27598 35193 3611 11701 38653 1855 7388 62 16464 24818 17963 13423 7423 7809 2820	0	13	Pass2	InSource	None	851.546	TLHLVLR	ESTLHLVLR	65	7	11.05	607	1	1	0	0	435.214	0		448	0	b3	22.2595	836	107.291	67.2911	0.0034	3263	851.547	851.545	22.2595	2160
12588	SCJLAM1060A03	333	114 491 732 translated	Regular	7455.11	0	14192.3	40	9	11	58.4	632800	14452	78195	4.9657	0.0705	14685 11330 1294 15132 31934 7682 24264 8147 24824 33346 4420 35992 28218 20427 4500 28996 37732 24476 27043 15705 38154 28884 2735 2908 27598 35193 3611 11701 38653 1855 7388 16464 24818 7423 7809	0	14	Pass2	InSource	None	1359.62	QLEDGRTLADYN	QLEDGRTLADYNIQK	48	12	3.7	110	0	0	0	0	49.6504	0		0	0		28.3776	1246	139.993	239.985	0.0031	4933	1359.61	1359.61	28.3776	1989
12588	SCJLAM1060A03	333	114 491 732 translated	Regular	7455.11	0	14192.3	40	9	11	58.4	632800	14452	78195	4.9657	0.0705	14685 11330 1294 15132 31934 7682 24264 8147 24824 33346 4420 35992 28218 20427 4500 28996 37732 24476 27043 36199 15705 38154 29644 28884 2735 1270 2908 27598 35193 3611 11701 38653 1855 7388 62 16464 24818 17963 13423	0	15	Pass2	InSource	None	1282.64	DKEGIPPDQQR	IQDKEGIPPDQQR	31	11	4.31	613	1	1	0	0	55.6286	0	Missing	300	0	y1	41.4961	1154	133.014	226.028	0.0029	10214	1282.64	1282.64	41.4961	1840
12588	SCJLAM1060A03	333	114 491 732 translated	Regular	7455.11	0	14192.3	40	9	11	58.4	632800	14452	78195	4.9657	0.0705	14685 11330 1294 15132 31934 7682 24264 8147 24824 33346 4420 35992 28218 20427 4500 28996 37732 24476 27043 36199 15705 38154 29644 28884 2735 1270 2908 27598 35193 3611 11701 38653 1855 7388 62 16464 24818 17963 13423	0	16	Pass2	NeutralLoss_NH3	None	1506.75	IQDKEGIPPDQQR	IQDKEGIPPDQQR	29	13	4.31	613	0	0	0	0	73.2177	0	Missing	0	0		41.2795	1392	150.725	261.45	0.0036	9856	1506.75	1506.75	41.2795	2254
2908	SCJFRZ2010E12	421	88 549 818 minus strand translated	Regular	7455.11	0	17007.6	41	10	11	57.52	657579	0	81123			14685 11330 1294 15132 31934 7682 24264 8147 24824 33346 4420 35992 28218 20427 4500 28996 37732 24476 27043 36199 15705 38154 29644 28884 2735 1270 12588 27598 35193 3611 11701 38653 1855 7388 62 16464 24818 17963 13423 7423 7809 2820	1	1	Pass1	PepFrag1	None	1067.62	ESTLHLVLR	ESTLHLVLR	63	9	7.88	547	10	10	8	2	37341.4	8.4446		32652	10	b3°b5b5°b6b6°b7b7°b8y3y4y5y6y7y7°y8	22.2945	1018	122.346	82.3465	0.4879	3273	1067.62	1067.62	22.2945	320822
2908	SCJFRZ2010E12	421	88 549 818 minus strand translated	Regular	7455.11	0	17007.6	41	10	11	57.52	657579	0	81123			14685 11330 1294 15132 31934 7682 24264 8147 24824 33346 4420 35992 28218 20427 4500 28996 37732 24476 27043 36199 15705 38154 29644 28884 2735 1270 12588 27598 35193 3611 11701 38653 1855 7388 62 24818 17963 13423 7423 7809 2820	0	2	Pass1	PepFrag1	None	1067.62	ESTLHLVLR	ESTLHLVLR	63	9	7.88	552	8	8	5	1	21615.1	8.2072		16101	7.8	b3°b5b5°b6°b7b7°y3y4y5y6y7y8	22.5624	1018	122.346	82.3465	0.2177	3353	1067.62	1067.62	22.5624	143123
[truncated: 1,972 more rows]
[truncated: 11 more columns]
