# Supplementary material for: Cell wall proteome of sugarcane stems: comparison of a destructive and a non-destructive extraction method showed differences in glycoside hydrolases and peroxidases
Source: BMC Plant Biol. 2016 Jan 11;16:14. doi: 10.1186/s12870-015-0677-0 (PMC4709929; doi:10.1186/s12870-015-0677-0)
Supplement: Additional file 2: — Raw MS data from sugarcane culms using Method 1, biological replicate 2. (XLS 3.02 MB) [file 12870_2015_677_MOESM2_ESM.xls]

## Sheet: Raw MS Method 1 Rep 2
Additional file 2. Raw MS data from sugarcane culms using Method 1, biological replicate 2.
protein.key	protein.Entry	protein.Accession	protein.Description	protein.dataBaseType	protein.score	protein.falsePositiveRate	protein.avgMass	protein.MatchedProducts	protein.matchedPeptides	protein.digestPeps	protein.seqCover(%)	protein.MatchedPeptideIntenSum	protein.top3MatchedPeptideIntenSum	protein.MatchedProductIntenSum	protein.fmolOnColumn	protein.ngramOnColumn	protein.Key_ForHomologs	protein.SumForTotalProteins	peptide.Rank	peptide.Pass	peptide.matchType	peptide.modification	peptide.mhp	peptide.seq	peptide.OriginatingSeq	peptide.seqStart	peptide.seqLength	peptide.pI	peptide.componentID	peptide.MatchedProducts	peptide.UniqueProducts	peptide.ConsectiveMatchedProducts	peptide.ComplementaryMatchedProducts	peptide.rawScore	peptide.score	peptide.(X)-P Bond	peptide.MatchedProductsSumInten	peptide.MatchedProductsTheoretical	peptide.MatchedProductsString	peptide.ModelRT	peptide.Volume	peptide.CSA	peptide.ModelDrift	peptide.RelIntensity	precursor.leID	precursor.mhp	precursor.mhpCal	precursor.retT	precursor.inten
29883	SCBGLR1114E07	454	94 450 918 minus strand translated	Regular	101155	0	12030.5	78	7	7	39.83	2085399	0	942224			2268 12975 24929 16368	1	1	Pass1	PepFrag1	None	1486.79	SISGLNAGNAASIPSK	SISGLNAGNAASIPSK	83	16	10.1	0	26	26	20	11	280292	10.4526	Identified	679703	23.3	b2b2°b3b3°b4b4°b5b5°b6*b6°b7b7°b9b9*b10b10*b10°b11b11°b12b12°b13b13°b15b16*y1y2y2°y3y3°y4y5y6y7y8*y9y10y11y11*y12y13y13*y14y14*y15y16y16*	17.1114	1378	149.713	109.713	0.7891	3761	1486.79	1486.79	17.1114	1645490
29883	SCBGLR1114E07	454	94 450 918 minus strand translated	Regular	101155	0	12030.5	78	7	7	39.83	2085399	0	942224			2268 24929 16368	0	2	Pass1	PepFrag1	Carbamidomethyl+C(1);Carbamidomethyl+C(15)	1888.84	CGVNVPYTISTSTDCSK	CGVNVPYTISTSTDCSK	99	17	5.95	1	19	19	14	4	57010	9.7609	Identified	118241	10.1	b2b3b4b4*b5b5*b6b17y2y3y4y5y7y8y9y10y11y12y12°y13y14y17	21.9065	1605	165.733	125.733	0.0755	5198	1888.84	1888.84	21.9065	157548
29883	SCBGLR1114E07	454	94 450 918 minus strand translated	Regular	101155	0	12030.5	78	7	7	39.83	2085399	0	942224			2268 12975 24929	0	3	Pass1	PepFrag1	None	1486.79	SISGLNAGNAASIPSK	SISGLNAGNAASIPSK	83	16	10.1	2	2	2	0	0	780.041	7.8971	Identified	1917	7.1	b6b7*b13°y5	18.2144	1378	149.713	109.713	0.0301	4136	1486.78	1486.78	18.2144	62811
29883	SCBGLR1114E07	454	94 450 918 minus strand translated	Regular	101155	0	12030.5	78	7	7	39.83	2085399	0	942224			2268	0	4	Pass1	PepFrag1	None	1486.79	SISGLNAGNAASIPSK	SISGLNAGNAASIPSK	83	16	10.1	4	0	0	0	0	138.047	7.145	Missing	496	2.9	b11°b14°	21.9635	1378	149.713	109.713	0.0027	5229	1486.79	1486.79	21.9635	5625
29883	SCBGLR1114E07	454	94 450 918 minus strand translated	Regular	101155	0	12030.5	78	7	7	39.83	2085399	0	942224			12975 11364	0	5	Pass2	PepFrag2	None	1349.68	SLNSAASTTADRR	SLNSAASTTADRR	59	13	10.89	6	0	0	0	0	61.5021	6.7939		638	1.9	b9*b11°	25.3121	1213	137.51	97.5098	0.001	6397	1349.69	1349.69	25.3121	2053
29883	SCBGLR1114E07	454	94 450 918 minus strand translated	Regular	101155	0	12030.5	78	7	7	39.83	2085399	0	942224			2268 24929	0	6	Pass2	PepFrag2	None	1486.79	SISGLNAGNAASIPSK	SISGLNAGNAASIPSK	83	16	10.1	3	2	2	0	0	174.008	7.2456	Missing	427	1.6	y2y5°y8	28.6851	1378	149.713	109.713	0.0005	7630	1486.79	1486.78	28.6851	1068
29883	SCBGLR1114E07	454	94 450 918 minus strand translated	Regular	101155	0	12030.5	78	7	7	39.83	2085399	0	942224			2268 24929 16368	0	7	Pass2	MissedCleavage	Carbamidomethyl+C(1);Carbamidomethyl+C(15)	1987.91	CGVNVPYTISTSTDCSKV	CGVNVPYTISTSTDCSKV	99	18	5.95	5	19	19	12	5	61037.2	9.7906	Identified	133718	10.9	b2b3b4b4*b5b5*b8b9*b14y2y4y5y6y8y9y10y11y12y13y14y15y16*y18	25.3883	1710	172.885	132.885	0.0881	6428	1987.91	1987.91	25.3883	183809
29883	SCBGLR1114E07	454	94 450 918 minus strand translated	Regular	101155	0	12030.5	78	7	7	39.83	2085399	0	942224			2268 24929 16368	0	8	Pass2	InSource	Carbamidomethyl+C(12)	1572.72	NVPYTISTSTDCSK	CGVNVPYTISTSTDCSK	102	14	6.1	8	2	2	0	0	156.316	0	Missing	3076	0	y1y14	22.5585	1366	148.842	59.2283	0.0051	5421	1572.72	1572.72	22.5585	10601
29883	SCBGLR1114E07	454	94 450 918 minus strand translated	Regular	101155	0	12030.5	78	7	7	39.83	2085399	0	942224			2268 24929 16368	0	9	Pass2	InSource	Carbamidomethyl+C(9)	1262.56	YTISTSTDCSK	CGVNVPYTISTSTDCSK	105	11	6.1	8	1	1	0	0	73.6487	0		448	0	y11	18.8691	1075	126.872	44.5812	0.0014	4321	1262.55	1262.55	18.8691	2895
29883	SCBGLR1114E07	454	94 450 918 minus strand translated	Regular	101155	0	12030.5	78	7	7	39.83	2085399	0	942224			2268 12975 24929 16368	0	10	Pass2	InSource	None	444.282	IPSK	SISGLNAGNAASIPSK	95	4	10.1	7	1	1	0	0	12.0689	0	Missing	259	0	y2	15.54	422	68.0197	96.0394	0.001	2967	444.283	444.281	15.54	2179
29883	SCBGLR1114E07	454	94 450 918 minus strand translated	Regular	101155	0	12030.5	78	7	7	39.83	2085399	0	942224			2268 24929 16368	0	11	Pass2	InSource	Carbamidomethyl+C(1)	627.292	CGVNVP	CGVNVPYTISTSTDCSK	99	6	5.36	8	1	1	0	0	120.931	0	Missing	573	0	b3	19.1652	530	79.179	118.358	0.001	4403	627.293	627.29	19.1652	2113
29883	SCBGLR1114E07	454	94 450 918 minus strand translated	Regular	101155	0	12030.5	78	7	7	39.83	2085399	0	942224			2268 12975 24929 16368	0	12	Pass2	InSource	None	1199.64	GLNAGNAASIPSK	SISGLNAGNAASIPSK	86	13	10.1	7	1	1	0	0	48.1559	0	Missing	672	0	b2b4*b11°	12.5087	1108	129.455	89.4552	0.0007	1708	1199.64	1199.63	12.5087	1489
29883	SCBGLR1114E07	454	94 450 918 minus strand translated	Regular	101155	0	12030.5	78	7	7	39.83	2085399	0	942224			2268 12975 24929 16368	0	13	Pass2	InSource	None	844.452	GNAASIPSK	SISGLNAGNAASIPSK	90	9	10.1	7	0	0	0	0	50.4482	0	Missing	368	0	b9*	14.3411	773	101.831	163.662	0.0006	2466	844.454	844.452	14.3411	1275
29883	SCBGLR1114E07	454	94 450 918 minus strand translated	Regular	101155	0	12030.5	78	7	7	39.83	2085399	0	942224			2268 12975 24929 16368	0	14	Pass2	InSource	None	1142.62	LNAGNAASIPSK	SISGLNAGNAASIPSK	87	12	10.1	7	1	1	0	0	44.6434	0	Missing	401	0	y1	13.9053	1060	125.689	85.6889	0.0006	2274	1142.62	1142.61	13.9053	1245
29883	SCBGLR1114E07	454	94 450 918 minus strand translated	Regular	101155	0	12030.5	78	7	7	39.83	2085399	0	942224			2268 12975 24929 16368	0	15	Pass2	InSource	None	1399.75	ISGLNAGNAASIPSK	SISGLNAGNAASIPSK	84	15	10.1	7	0	0	0	0	70.4321	0	Missing	0	0		18.9857	1305	144.378	104.378	0.0005	4355	1399.76	1399.76	18.9857	1062
29883	SCBGLR1114E07	454	94 450 918 minus strand translated	Regular	101155	0	12030.5	78	7	7	39.83	2085399	0	942224			2268 12975 24929 16368	0	16	Pass2	NeutralLoss_NH3	None	1469.76	SISGLNAGNAASIPSK	SISGLNAGNAASIPSK	83	16	10.1	7	1	1	0	0	114.83	0	Missing	452	0	b6°y11	20.062	1378	149.713	109.713	0.0011	4660	1469.76	1469.76	20.062	2214
29883	SCBGLR1114E07	454	94 450 918 minus strand translated	Regular	101155	0	12030.5	78	7	7	39.83	2085399	0	942224			2268 24929 16368	0	17	Pass2	NeutralLoss_NH3	Carbamidomethyl+C(1);Carbamidomethyl+C(15)	1970.88	CGVNVPYTISTSTDCSKV	CGVNVPYTISTSTDCSKV	99	18	5.95	13	2	2	0	0	834.498	0	Identified	835	0	b7y7°y13	30.8909	1710	172.885	132.885	0.0009	8351	1970.88	1970.88	30.8909	1922
2268	SCCCLR1048F06	392	139 715 1210 minus strand translated	Regular	77846.2	0	19597	87	13	10	82.72	2102884	292416	461645	200.284	3.925	29883 12975 24929 16368	1	1	Pass1	PepFrag1	None	1486.79	SISGLNAGNAASIPSK	SISGLNAGNAASIPSK	157	16	10.1	7	22	22	16	9	212235	10.2181	Identified	338148	23.3	b3b3°b4b4°b5b5°b6*b6°b7b7°b9b9*b10b10*b10°b11b11°b12b12°b13b13°b15y3y3°y4y5y6y7y8*y9y10y11y11*y12y13y13*y14y14*y15	17.1114	1378	149.713	109.713	0.7825	3761	1486.79	1486.79	17.1114	1645490
2268	SCCCLR1048F06	392	139 715 1210 minus strand translated	Regular	77846.2	0	19597	87	13	10	82.72	2102884	292416	461645	200.284	3.925	29883 24929 16368	0	2	Pass1	PepFrag1	Carbamidomethyl+C(1);Carbamidomethyl+C(15)	1888.84	CGVNVPYTISTSTDCSK	CGVNVPYTISTSTDCSK	173	17	5.95	8	15	15	12	4	47023.1	9.5635	Identified	44873	10.1	b3b4b4*b5b5*b6y11y3y4y5y7y8y9y10y12y12°y13y14	21.9065	1605	165.733	125.733	0.0749	5198	1888.84	1888.84	21.9065	157548
2268	SCCCLR1048F06	392	139 715 1210 minus strand translated	Regular	77846.2	0	19597	87	13	10	82.72	2102884	292416	461645	200.284	3.925	29883 12975 24929	0	3	Pass1	PepFrag1	None	1486.79	SISGLNAGNAASIPSK	SISGLNAGNAASIPSK	157	16	10.1	9	2	2	0	0	780.041	7.7834	Identified	1917	7.1	b6b7*b13°y5	18.2144	1378	149.713	109.713	0.0299	4136	1486.78	1486.78	18.2144	62811
2268	SCCCLR1048F06	392	139 715 1210 minus strand translated	Regular	77846.2	0	19597	87	13	10	82.72	2102884	292416	461645	200.284	3.925	29883	0	4	Pass1	PepFrag1	None	1486.79	SISGLNAGNAASIPSK	SISGLNAGNAASIPSK	157	16	10.1	11	0	0	0	0	138.047	7.0313	Missing	496	2.9	b11°b14°	21.9635	1378	149.713	109.713	0.0027	5229	1486.79	1486.79	21.9635	5625
2268	SCCCLR1048F06	392	139 715 1210 minus strand translated	Regular	77846.2	0	19597	87	13	10	82.72	2102884	292416	461645	200.284	3.925		0	5	Pass2	PepFrag2	None	1626.88	GELGDGLGALRDGVLGK	GELGDGLGALRDGVLGK	9	17	4.31	19	1	1	0	0	108.531	6.9268		469	3	b8y10°	42.326	1530	160.529	281.058	0.0026	17830	1626.85	1626.85	42.326	5414
2268	SCCCLR1048F06	392	139 715 1210 minus strand translated	Regular	77846.2	0	19597	87	13	10	82.72	2102884	292416	461645	200.284	3.925	29883 24929	0	6	Pass2	PepFrag2	None	1486.79	SISGLNAGNAASIPSK	SISGLNAGNAASIPSK	157	16	10.1	10	1	1	0	0	152.408	7.0742	Missing	271	1.6	y5°y8	28.6851	1378	149.713	109.713	0.0005	7630	1486.79	1486.78	28.6851	1068
2268	SCCCLR1048F06	392	139 715 1210 minus strand translated	Regular	77846.2	0	19597	87	13	10	82.72	2102884	292416	461645	200.284	3.925	29883 24929 16368	0	7	Pass2	MissedCleavage	Carbamidomethyl+C(1);Carbamidomethyl+C(15)	1987.91	CGVNVPYTISTSTDCSKV	CGVNVPYTISTSTDCSKV	173	18	5.95	14	16	16	11	5	49813.3	9.5886	Identified	40190	10.9	b3b4b4*b5b5*b8b9*b14y4y5y6y8y9y10y11y12y13y14y15y16*	25.3883	1710	172.885	132.885	0.0874	6428	1987.91	1987.91	25.3883	183809
2268	SCCCLR1048F06	392	139 715 1210 minus strand translated	Regular	77846.2	0	19597	87	13	10	82.72	2102884	292416	461645	200.284	3.925	24929	0	8	Pass2	MissedCleavage	Carbamidomethyl+C(1);Carbamidomethyl+C(15)	1987.91	CGVNVPYTISTSTDCSKV	CGVNVPYTISTSTDCSKV	173	18	5.95	13	10	10	6	1	1328.22	8.0145	Missing	13556	2.7	b4*b7b10*b17*b18*y4y6y7y8y9y10y11y12y18	31.8638	1710	172.885	132.885	0.002	8699	1987.9	1987.9	31.8638	4119
2268	SCCCLR1048F06	392	139 715 1210 minus strand translated	Regular	77846.2	0	19597	87	13	10	82.72	2102884	292416	461645	200.284	3.925		0	9	Pass2	MissedCleavage	Carbamidomethyl+C(1);Carbamidomethyl+C(15)	1987.91	CGVNVPYTISTSTDCSKV	CGVNVPYTISTSTDCSKV	173	18	5.95	15	3	3	0	1	1072.84	7.9218	Missing	1743	2.2	b3b9y15	27.0507	1710	172.885	132.885	0.001	6990	1987.91	1987.91	27.0507	2182
2268	SCCCLR1048F06	392	139 715 1210 minus strand translated	Regular	77846.2	0	19597	87	13	10	82.72	2102884	292416	461645	200.284	3.925		0	10	Pass2	MissedCleavage	Carbamidomethyl+C(26);Carbamidomethyl+C(36);Carbamidomethyl+C(51);Carbamidomethyl+C(52)	5580.77	MQLAVAIAVVAAVVLLAATSEAAVTCGQVTSAISPCLSYARGQGSAPSSGCCSGVR	MQLAVAIAVVAAVVLLAATSEAAVTCGQVTSAISPCLSYARGQGSAPSSGCCSGVR	77	56	7.85	12	1	1	0	0	143.507	7.0481	Missing	1551	2.5	b20°y16°y17*y33	48.8268	5027	354.785	137.393	0.0005	38231	5580.72	5580.72	48.8268	1001
2268	SCCCLR1048F06	392	139 715 1210 minus strand translated	Regular	77846.2	0	19597	87	13	10	82.72	2102884	292416	461645	200.284	3.925		0	11	Pass2	VarMod	Carbamidomethyl+C(10);Carbamidomethyl+C(11);Phosphoryl+STY(7);Phosphoryl+STY(8)	1626.54	GQGSAPSSGCCSGVR	GQGSAPSSGCCSGVR	118	15	8.3	17	2	2	0	0	258.041	7.3029	Missing	5218	2.3	b14y11°y12y13°	59.3152	1180	135.004	230.009	0.0014	56242	1626.54	1626.54	59.3152	2891
2268	SCCCLR1048F06	392	139 715 1210 minus strand translated	Regular	77846.2	0	19597	87	13	10	82.72	2102884	292416	461645	200.284	3.925		0	12	Pass2	VarMod	Phosphoryl+STY(9);Phosphoryl+STY(21)	2959.36	LALAHIAHSQQAHTQALSTQSIDMAR	LALAHIAHSQQAHTQALSTQSIDMAR	51	26	8.09	16	1	1	0	0	225.104	7.2436		4118	2.2	b16-H3PO4b17°y12°y14-H3PO4y15y17-H3PO4y21°	47.7583	2600	228.599	188.599	0.0007	35779	2959.35	2959.36	47.7583	1512
2268	SCCCLR1048F06	392	139 715 1210 minus strand translated	Regular	77846.2	0	19597	87	13	10	82.72	2102884	292416	461645	200.284	3.925		0	13	Pass2	VarMod	Oxidation+M(49);Phosphoryl+STY(39)	5319.61	LPGEDEADGGLDLAGAIAALTAFQKLALAHIAHSQQAHTQALSTQSIDMAR	LPGEDEADGGLDLAGAIAALTAFQKLALAHIAHSQQAHTQALSTQSIDMAR	26	51	4.66	18	3	3	0	0	713.234	7.7445	Missing	1734	2.4	b19y11°y14*y15y33	50.7477	4872	347.454	133.727	0.0005	41685	5319.6	5319.6	50.7477	983
2268	SCCCLR1048F06	392	139 715 1210 minus strand translated	Regular	77846.2	0	19597	87	13	10	82.72	2102884	292416	461645	200.284	3.925	29883 24929 16368	0	14	Pass2	InSource	Carbamidomethyl+C(12)	1572.72	NVPYTISTSTDCSK	CGVNVPYTISTSTDCSK	176	14	6.1	8	2	2	0	0	156.316	0	Missing	3076	0	y1y14	22.5585	1366	148.842	59.2283	0.005	5421	1572.72	1572.72	22.5585	10601
2268	SCCCLR1048F06	392	139 715 1210 minus strand translated	Regular	77846.2	0	19597	87	13	10	82.72	2102884	292416	461645	200.284	3.925	29883 24929 16368	0	15	Pass2	InSource	Carbamidomethyl+C(9)	1262.56	YTISTSTDCSK	CGVNVPYTISTSTDCSK	179	11	6.1	8	1	1	0	0	73.6487	0		448	0	y11	18.8691	1075	126.872	44.5812	0.0014	4321	1262.55	1262.55	18.8691	2895
2268	SCCCLR1048F06	392	139 715 1210 minus strand translated	Regular	77846.2	0	19597	87	13	10	82.72	2102884	292416	461645	200.284	3.925	29883 12975 24929 16368	0	16	Pass2	InSource	None	444.282	IPSK	SISGLNAGNAASIPSK	169	4	10.1	7	1	1	0	0	12.0689	0	Missing	259	0	y2	15.54	422	68.0197	96.0394	0.001	2967	444.283	444.281	15.54	2179
2268	SCCCLR1048F06	392	139 715 1210 minus strand translated	Regular	77846.2	0	19597	87	13	10	82.72	2102884	292416	461645	200.284	3.925	29883 24929 16368	0	17	Pass2	InSource	Carbamidomethyl+C(1)	627.292	CGVNVP	CGVNVPYTISTSTDCSK	173	6	5.36	8	1	1	0	0	120.931	0	Missing	573	0	b3	19.1652	530	79.179	118.358	0.001	4403	627.293	627.29	19.1652	2113
2268	SCCCLR1048F06	392	139 715 1210 minus strand translated	Regular	77846.2	0	19597	87	13	10	82.72	2102884	292416	461645	200.284	3.925	29883 12975 24929 16368	0	18	Pass2	InSource	None	1199.64	GLNAGNAASIPSK	SISGLNAGNAASIPSK	160	13	10.1	7	1	1	0	0	48.1559	0	Missing	672	0	b2b4*b11°	12.5087	1108	129.455	89.4552	0.0007	1708	1199.64	1199.63	12.5087	1489
2268	SCCCLR1048F06	392	139 715 1210 minus strand translated	Regular	77846.2	0	19597	87	13	10	82.72	2102884	292416	461645	200.284	3.925		0	19	Pass2	InSource	Carbamidomethyl+C(8);Carbamidomethyl+C(9);Phosphoryl+STY(5);Phosphoryl+STY(6)	1423.45	GSAPSSGCCSGVR	GQGSAPSSGCCSGVR	120	13	8.3	17	0	0	0	0	75.9189	0	Missing	277	0	b9°	59.6427	1018	122.346	204.693	0.0007	58013	1423.46	1423.46	59.6427	1436
2268	SCCCLR1048F06	392	139 715 1210 minus strand translated	Regular	77846.2	0	19597	87	13	10	82.72	2102884	292416	461645	200.284	3.925	29883 12975 24929 16368	0	20	Pass2	InSource	None	844.452	GNAASIPSK	SISGLNAGNAASIPSK	164	9	10.1	7	0	0	0	0	50.4482	0	Missing	368	0	b9*	14.3411	773	101.831	163.662	0.0006	2466	844.454	844.452	14.3411	1275
2268	SCCCLR1048F06	392	139 715 1210 minus strand translated	Regular	77846.2	0	19597	87	13	10	82.72	2102884	292416	461645	200.284	3.925	29883 12975 24929 16368	0	21	Pass2	InSource	None	1142.62	LNAGNAASIPSK	SISGLNAGNAASIPSK	161	12	10.1	7	1	1	0	0	44.6434	0	Missing	401	0	y1	13.9053	1060	125.689	85.6889	0.0006	2274	1142.62	1142.61	13.9053	1245
2268	SCCCLR1048F06	392	139 715 1210 minus strand translated	Regular	77846.2	0	19597	87	13	10	82.72	2102884	292416	461645	200.284	3.925	29883 12975 24929 16368	0	22	Pass2	InSource	None	1399.75	ISGLNAGNAASIPSK	SISGLNAGNAASIPSK	158	15	10.1	7	0	0	0	0	70.4321	0	Missing	0	0		18.9857	1305	144.378	104.378	0.0005	4355	1399.76	1399.76	18.9857	1062
2268	SCCCLR1048F06	392	139 715 1210 minus strand translated	Regular	77846.2	0	19597	87	13	10	82.72	2102884	292416	461645	200.284	3.925	29883 12975 24929 16368	0	23	Pass2	NeutralLoss_NH3	None	1469.76	SISGLNAGNAASIPSK	SISGLNAGNAASIPSK	157	16	10.1	7	1	1	0	0	114.83	0	Missing	452	0	b6°y11	20.062	1378	149.713	109.713	0.0011	4660	1469.76	1469.76	20.062	2214
2268	SCCCLR1048F06	392	139 715 1210 minus strand translated	Regular	77846.2	0	19597	87	13	10	82.72	2102884	292416	461645	200.284	3.925	29883 24929 16368	0	24	Pass2	NeutralLoss_NH3	Carbamidomethyl+C(1);Carbamidomethyl+C(15)	1970.88	CGVNVPYTISTSTDCSKV	CGVNVPYTISTSTDCSKV	173	18	5.95	13	2	2	0	0	834.498	0	Identified	835	0	b7y7°y13	30.8909	1710	172.885	132.885	0.0009	8351	1970.88	1970.88	30.8909	1922
24929	SCVPHR1092G06	328	1 347 800 translated	Regular	77817.9	0	11873.5	75	7	6	40.87	2084868	0	444089			2268 29883 12975 16368	1	1	Pass1	PepFrag1	None	1486.79	SISGLNAGNAASIPSK	SISGLNAGNAASIPSK	81	16	10.1	20	22	22	16	9	212235	10.2179	Identified	338148	23.3	b3b3°b4b4°b5b5°b6*b6°b7b7°b9b9*b10b10*b10°b11b11°b12b12°b13b13°b15y3y3°y4y5y6y7y8*y9y10y11y11*y12y13y13*y14y14*y15	17.1114	1378	149.713	109.713	0.7893	3761	1486.79	1486.79	17.1114	1645490
24929	SCVPHR1092G06	328	1 347 800 translated	Regular	77817.9	0	11873.5	75	7	6	40.87	2084868	0	444089			2268 29883 16368	0	2	Pass1	PepFrag1	Carbamidomethyl+C(1);Carbamidomethyl+C(15)	1888.84	CGVNVPYTISTSTDCSK	CGVNVPYTISTSTDCSK	97	17	5.95	21	15	15	12	4	47023.1	9.5634	Identified	44873	10.1	b3b4b4*b5b5*b6y11y3y4y5y7y8y9y10y12y12°y13y14	21.9065	1605	165.733	125.733	0.0756	5198	1888.84	1888.84	21.9065	157548
24929	SCVPHR1092G06	328	1 347 800 translated	Regular	77817.9	0	11873.5	75	7	6	40.87	2084868	0	444089			2268 29883 12975	0	3	Pass1	PepFrag1	None	1486.79	SISGLNAGNAASIPSK	SISGLNAGNAASIPSK	81	16	10.1	22	2	2	0	0	780.041	7.7832	Identified	1917	7.1	b6b7*b13°y5	18.2144	1378	149.713	109.713	0.0301	4136	1486.78	1486.78	18.2144	62811
24929	SCVPHR1092G06	328	1 347 800 translated	Regular	77817.9	0	11873.5	75	7	6	40.87	2084868	0	444089			2268 29883	0	4	Pass2	PepFrag2	None	1486.79	SISGLNAGNAASIPSK	SISGLNAGNAASIPSK	81	16	10.1	23	1	1	0	0	152.408	7.0741	Missing	271	1.6	y5°y8	28.6851	1378	149.713	109.713	0.0005	7630	1486.79	1486.78	28.6851	1068
24929	SCVPHR1092G06	328	1 347 800 translated	Regular	77817.9	0	11873.5	75	7	6	40.87	2084868	0	444089			2268 29883 16368	0	5	Pass2	MissedCleavage	Carbamidomethyl+C(1);Carbamidomethyl+C(15)	1987.91	CGVNVPYTISTSTDCSKV	CGVNVPYTISTSTDCSKV	97	18	5.95	26	16	16	11	5	49813.3	9.5884	Identified	40190	10.9	b3b4b4*b5b5*b8b9*b14y4y5y6y8y9y10y11y12y13y14y15y16*	25.3883	1710	172.885	132.885	0.0882	6428	1987.91	1987.91	25.3883	183809
24929	SCVPHR1092G06	328	1 347 800 translated	Regular	77817.9	0	11873.5	75	7	6	40.87	2084868	0	444089			2268	0	6	Pass2	MissedCleavage	Carbamidomethyl+C(1);Carbamidomethyl+C(15)	1987.91	CGVNVPYTISTSTDCSKV	CGVNVPYTISTSTDCSKV	97	18	5.95	25	9	9	6	1	1564.94	8.0856	Missing	11283	2.7	b4*b7b17*y4y6y7y8y9y10y11y12	31.8638	1710	172.885	132.885	0.002	8699	1987.9	1987.9	31.8638	4119
24929	SCVPHR1092G06	328	1 347 800 translated	Regular	77817.9	0	11873.5	75	7	6	40.87	2084868	0	444089				0	7	Pass2	MissedCleavage	None	1342.72	ALLNNAARASADR	ALLNNAARASADR	56	13	10.89	24	0	0	0	0	63.4102	6.6932		323	2.2	b10*y9°	42.6412	1235	139.167	238.335	0.0015	18852	1342.73	1342.73	42.6412	3028
24929	SCVPHR1092G06	328	1 347 800 translated	Regular	77817.9	0	11873.5	75	7	6	40.87	2084868	0	444089			2268 29883 16368	0	8	Pass2	InSource	Carbamidomethyl+C(12)	1572.72	NVPYTISTSTDCSK	CGVNVPYTISTSTDCSK	100	14	6.1	8	2	2	0	0	156.316	0	Missing	3076	0	y1y14	22.5585	1366	148.842	59.2283	0.0051	5421	1572.72	1572.72	22.5585	10601
24929	SCVPHR1092G06	328	1 347 800 translated	Regular	77817.9	0	11873.5	75	7	6	40.87	2084868	0	444089			2268 29883 16368	0	9	Pass2	InSource	Carbamidomethyl+C(9)	1262.56	YTISTSTDCSK	CGVNVPYTISTSTDCSK	103	11	6.1	8	1	1	0	0	73.6487	0		448	0	y11	18.8691	1075	126.872	44.5812	0.0014	4321	1262.55	1262.55	18.8691	2895
24929	SCVPHR1092G06	328	1 347 800 translated	Regular	77817.9	0	11873.5	75	7	6	40.87	2084868	0	444089			2268 29883 12975 16368	0	10	Pass2	InSource	None	444.282	IPSK	SISGLNAGNAASIPSK	93	4	10.1	7	1	1	0	0	12.0689	0	Missing	259	0	y2	15.54	422	68.0197	96.0394	0.001	2967	444.283	444.281	15.54	2179
24929	SCVPHR1092G06	328	1 347 800 translated	Regular	77817.9	0	11873.5	75	7	6	40.87	2084868	0	444089			2268 29883 16368	0	11	Pass2	InSource	Carbamidomethyl+C(1)	627.292	CGVNVP	CGVNVPYTISTSTDCSK	97	6	5.36	8	1	1	0	0	120.931	0	Missing	573	0	b3	19.1652	530	79.179	118.358	0.001	4403	627.293	627.29	19.1652	2113
24929	SCVPHR1092G06	328	1 347 800 translated	Regular	77817.9	0	11873.5	75	7	6	40.87	2084868	0	444089			2268 29883 12975 16368	0	12	Pass2	InSource	None	1199.64	GLNAGNAASIPSK	SISGLNAGNAASIPSK	84	13	10.1	7	1	1	0	0	48.1559	0	Missing	672	0	b2b4*b11°	12.5087	1108	129.455	89.4552	0.0007	1708	1199.64	1199.63	12.5087	1489
24929	SCVPHR1092G06	328	1 347 800 translated	Regular	77817.9	0	11873.5	75	7	6	40.87	2084868	0	444089			2268 29883 12975 16368	0	13	Pass2	InSource	None	844.452	GNAASIPSK	SISGLNAGNAASIPSK	88	9	10.1	7	0	0	0	0	50.4482	0	Missing	368	0	b9*	14.3411	773	101.831	163.662	0.0006	2466	844.454	844.452	14.3411	1275
24929	SCVPHR1092G06	328	1 347 800 translated	Regular	77817.9	0	11873.5	75	7	6	40.87	2084868	0	444089			2268 29883 12975 16368	0	14	Pass2	InSource	None	1142.62	LNAGNAASIPSK	SISGLNAGNAASIPSK	85	12	10.1	7	1	1	0	0	44.6434	0	Missing	401	0	y1	13.9053	1060	125.689	85.6889	0.0006	2274	1142.62	1142.61	13.9053	1245
24929	SCVPHR1092G06	328	1 347 800 translated	Regular	77817.9	0	11873.5	75	7	6	40.87	2084868	0	444089			2268 29883 12975 16368	0	15	Pass2	InSource	None	1399.75	ISGLNAGNAASIPSK	SISGLNAGNAASIPSK	82	15	10.1	7	0	0	0	0	70.4321	0	Missing	0	0		18.9857	1305	144.378	104.378	0.0005	4355	1399.76	1399.76	18.9857	1062
24929	SCVPHR1092G06	328	1 347 800 translated	Regular	77817.9	0	11873.5	75	7	6	40.87	2084868	0	444089			2268 29883 12975 16368	0	16	Pass2	NeutralLoss_NH3	None	1469.76	SISGLNAGNAASIPSK	SISGLNAGNAASIPSK	81	16	10.1	7	1	1	0	0	114.83	0	Missing	452	0	b6°y11	20.062	1378	149.713	109.713	0.0011	4660	1469.76	1469.76	20.062	2214
24929	SCVPHR1092G06	328	1 347 800 translated	Regular	77817.9	0	11873.5	75	7	6	40.87	2084868	0	444089			2268 29883 16368	0	17	Pass2	NeutralLoss_NH3	Carbamidomethyl+C(1);Carbamidomethyl+C(15)	1970.88	CGVNVPYTISTSTDCSKV	CGVNVPYTISTSTDCSKV	97	18	5.95	13	2	2	0	0	834.498	0	Identified	835	0	b7y7°y13	30.8909	1710	172.885	132.885	0.0009	8351	1970.88	1970.88	30.8909	1922
16368	SCCCCL3004H07.b	106	1 163 605 minus strand translated	Regular	77688.1	0	5604.17	63	3	3	62.96	2013842	0	430295			2268 29883 12975 24929	1	1	Pass1	PepFrag1	None	1486.79	SISGLNAGNAASIPSK	SISGLNAGNAASIPSK	20	16	10.1	27	22	22	16	9	212235	10.2172	Identified	338148	23.3	b3b3°b4b4°b5b5°b6*b6°b7b7°b9b9*b10b10*b10°b11b11°b12b12°b13b13°b15y3y3°y4y5y6y7y8*y9y10y11y11*y12y13y13*y14y14*y15	17.1114	1378	149.713	109.713	0.8171	3761	1486.79	1486.79	17.1114	1645490
16368	SCCCCL3004H07.b	106	1 163 605 minus strand translated	Regular	77688.1	0	5604.17	63	3	3	62.96	2013842	0	430295			2268 29883 24929	0	2	Pass1	PepFrag1	Carbamidomethyl+C(1);Carbamidomethyl+C(15)	1888.84	CGVNVPYTISTSTDCSK	CGVNVPYTISTSTDCSK	36	17	5.95	28	15	15	12	4	47023.1	9.5627	Identified	44873	10.1	b3b4b4*b5b5*b6y11y3y4y5y7y8y9y10y12y12°y13y14	21.9065	1605	165.733	125.733	0.0782	5198	1888.84	1888.84	21.9065	157548
16368	SCCCCL3004H07.b	106	1 163 605 minus strand translated	Regular	77688.1	0	5604.17	63	3	3	62.96	2013842	0	430295			2268 29883 24929	0	3	Pass2	MissedCleavage	Carbamidomethyl+C(1);Carbamidomethyl+C(15)	1987.91	CGVNVPYTISTSTDCSKV	CGVNVPYTISTSTDCSKV	36	18	5.95	29	16	16	11	5	49813.3	9.5877	Identified	40190	10.9	b3b4b4*b5b5*b8b9*b14y4y5y6y8y9y10y11y12y13y14y15y16*	25.3883	1710	172.885	132.885	0.0913	6428	1987.91	1987.91	25.3883	183809
16368	SCCCCL3004H07.b	106	1 163 605 minus strand translated	Regular	77688.1	0	5604.17	63	3	3	62.96	2013842	0	430295			2268 29883 24929	0	4	Pass2	InSource	Carbamidomethyl+C(12)	1572.72	NVPYTISTSTDCSK	CGVNVPYTISTSTDCSK	39	14	6.1	8	2	2	0	0	156.316	0	Missing	3076	0	y1y14	22.5585	1366	148.842	59.2283	0.0053	5421	1572.72	1572.72	22.5585	10601
16368	SCCCCL3004H07.b	106	1 163 605 minus strand translated	Regular	77688.1	0	5604.17	63	3	3	62.96	2013842	0	430295			2268 29883 24929	0	5	Pass2	InSource	Carbamidomethyl+C(9)	1262.56	YTISTSTDCSK	CGVNVPYTISTSTDCSK	42	11	6.1	8	1	1	0	0	73.6487	0		448	0	y11	18.8691	1075	126.872	44.5812	0.0014	4321	1262.55	1262.55	18.8691	2895
16368	SCCCCL3004H07.b	106	1 163 605 minus strand translated	Regular	77688.1	0	5604.17	63	3	3	62.96	2013842	0	430295			2268 29883 12975 24929	0	6	Pass2	InSource	None	444.282	IPSK	SISGLNAGNAASIPSK	32	4	10.1	7	1	1	0	0	12.0689	0	Missing	259	0	y2	15.54	422	68.0197	96.0394	0.0011	2967	444.283	444.281	15.54	2179
16368	SCCCCL3004H07.b	106	1 163 605 minus strand translated	Regular	77688.1	0	5604.17	63	3	3	62.96	2013842	0	430295			2268 29883 24929	0	7	Pass2	InSource	Carbamidomethyl+C(1)	627.292	CGVNVP	CGVNVPYTISTSTDCSK	36	6	5.36	8	1	1	0	0	120.931	0	Missing	573	0	b3	19.1652	530	79.179	118.358	0.001	4403	627.293	627.29	19.1652	2113
16368	SCCCCL3004H07.b	106	1 163 605 minus strand translated	Regular	77688.1	0	5604.17	63	3	3	62.96	2013842	0	430295			2268 29883 12975 24929	0	8	Pass2	InSource	None	1199.64	GLNAGNAASIPSK	SISGLNAGNAASIPSK	23	13	10.1	7	1	1	0	0	48.1559	0	Missing	672	0	b2b4*b11°	12.5087	1108	129.455	89.4552	0.0007	1708	1199.64	1199.63	12.5087	1489
16368	SCCCCL3004H07.b	106	1 163 605 minus strand translated	Regular	77688.1	0	5604.17	63	3	3	62.96	2013842	0	430295			2268 29883 12975 24929	0	9	Pass2	InSource	None	844.452	GNAASIPSK	SISGLNAGNAASIPSK	27	9	10.1	7	0	0	0	0	50.4482	0	Missing	368	0	b9*	14.3411	773	101.831	163.662	0.0006	2466	844.454	844.452	14.3411	1275
16368	SCCCCL3004H07.b	106	1 163 605 minus strand translated	Regular	77688.1	0	5604.17	63	3	3	62.96	2013842	0	430295			2268 29883 12975 24929	0	10	Pass2	InSource	None	1142.62	LNAGNAASIPSK	SISGLNAGNAASIPSK	24	12	10.1	7	1	1	0	0	44.6434	0	Missing	401	0	y1	13.9053	1060	125.689	85.6889	0.0006	2274	1142.62	1142.61	13.9053	1245
16368	SCCCCL3004H07.b	106	1 163 605 minus strand translated	Regular	77688.1	0	5604.17	63	3	3	62.96	2013842	0	430295			2268 29883 12975 24929	0	11	Pass2	InSource	None	1399.75	ISGLNAGNAASIPSK	SISGLNAGNAASIPSK	21	15	10.1	7	0	0	0	0	70.4321	0	Missing	0	0		18.9857	1305	144.378	104.378	0.0005	4355	1399.76	1399.76	18.9857	1062
16368	SCCCCL3004H07.b	106	1 163 605 minus strand translated	Regular	77688.1	0	5604.17	63	3	3	62.96	2013842	0	430295			2268 29883 12975 24929	0	12	Pass2	NeutralLoss_NH3	None	1469.76	SISGLNAGNAASIPSK	SISGLNAGNAASIPSK	20	16	10.1	7	1	1	0	0	114.83	0	Missing	452	0	b6°y11	20.062	1378	149.713	109.713	0.0011	4660	1469.76	1469.76	20.062	2214
16368	SCCCCL3004H07.b	106	1 163 605 minus strand translated	Regular	77688.1	0	5604.17	63	3	3	62.96	2013842	0	430295			2268 29883 24929	0	13	Pass2	NeutralLoss_NH3	Carbamidomethyl+C(1);Carbamidomethyl+C(15)	1970.88	CGVNVPYTISTSTDCSKV	CGVNVPYTISTSTDCSKV	36	18	5.95	13	2	2	0	0	834.498	0	Identified	835	0	b7y7°y13	30.8909	1710	172.885	132.885	0.001	8351	1970.88	1970.88	30.8909	1922
12975	SCCCLR1C08B02	453	96 452 689 minus strand translated	Regular	64613	0	12030.4	41	6	7	86.44	1834431	1637641	401877	1121.67	13.4941	2268 29883 24929 16368	1	1	Pass1	PepFrag1	None	1486.79	SISGLNAGNAASIPSK	SISGLNAGNAASIPSK	83	16	10.1	30	22	22	16	9	212235	10.1371	Identified	338148	23.3	b3b3°b4b4°b5b5°b6*b6°b7b7°b9b9*b10b10*b10°b11b11°b12b12°b13b13°b15y3y3°y4y5y6y7y8*y9y10y11y11*y12y13y13*y14y14*y15	17.1114	1378	149.713	109.713	0.897	3761	1486.79	1486.79	17.1114	1645490
12975	SCCCLR1C08B02	453	96 452 689 minus strand translated	Regular	64613	0	12030.4	41	6	7	86.44	1834431	1637641	401877	1121.67	13.4941		0	2	Pass1	PepFrag1	Carbamidomethyl+C(26);Carbamidomethyl+C(36)	4146.18	MQLAVAIAVVAAVVLLAATSEAAVTCGQVNSAISPCLSYAR	MQLAVAIAVVAAVVLLAATSEAAVTCGQVNSAISPCLSYAR	3	41	6.14	32	1	1	0	0	313.793	7.307	Identified	20356	10	b21*y7°y9°y41	14.535	3850	296.984	58.9948	0.0346	2539	4146.16	4146.16	14.535	63516
12975	SCCCLR1C08B02	453	96 452 689 minus strand translated	Regular	64613	0	12030.4	41	6	7	86.44	1834431	1637641	401877	1121.67	13.4941	2268 29883 24929	0	3	Pass1	PepFrag1	None	1486.79	SISGLNAGNAASIPSK	SISGLNAGNAASIPSK	83	16	10.1	33	2	2	0	0	780.041	7.7024	Identified	1917	7.1	b6b7*b13°y5	18.2144	1378	149.713	109.713	0.0342	4136	1486.78	1486.78	18.2144	62811
12975	SCCCLR1C08B02	453	96 452 689 minus strand translated	Regular	64613	0	12030.4	41	6	7	86.44	1834431	1637641	401877	1121.67	13.4941	11364	0	4	Pass1	PepFrag1	Carbamidomethyl+C(1);Carbamidomethyl+C(15)	1889.84	CGVSVPYTISTSTDCSR	CGVSVPYTISTSTDCSR	99	17	5.95	31	9	9	3	1	10440.2	8.829	Identified	31663	6.2	b2b3b4b4°b5b5°y3y6y9y12y17	22.6677	1595	165.044	125.044	0.0219	5455	1889.84	1889.84	22.6677	40240
12975	SCCCLR1C08B02	453	96 452 689 minus strand translated	Regular	64613	0	12030.4	41	6	7	86.44	1834431	1637641	401877	1121.67	13.4941	11364	0	5	Pass2	PepFrag2	None	1349.68	SLNSAASTTADRR	SLNSAASTTADRR	59	13	10.89	35	0	0	0	0	61.5021	6.5992		638	1.9	b9*b11°	25.3121	1213	137.51	97.5098	0.0011	6397	1349.69	1349.69	25.3121	2053
12975	SCCCLR1C08B02	453	96 452 689 minus strand translated	Regular	64613	0	12030.4	41	6	7	86.44	1834431	1637641	401877	1121.67	13.4941		0	6	Pass2	MissedCleavage	Carbamidomethyl+C(26);Carbamidomethyl+C(36);Carbamidomethyl+C(51);Carbamidomethyl+C(52)	5577.77	MQLAVAIAVVAAVVLLAATSEAAVTCGQVNSAISPCLSYARGQGSAPSAGCCSGVR	MQLAVAIAVVAAVVLLAATSEAAVTCGQVNSAISPCLSYARGQGSAPSAGCCSGVR	3	56	7.85	34	2	2	0	0	302.328	7.2908	Missing	2278	3.4	b10b14b19°	43.2959	5024	354.644	137.322	0.0014	21098	5577.76	5577.76	43.2959	2477
12975	SCCCLR1C08B02	453	96 452 689 minus strand translated	Regular	64613	0	12030.4	41	6	7	86.44	1834431	1637641	401877	1121.67	13.4941		0	7	Pass2	InSource	None	1788.08	MQLAVAIAVVAAVVLLAAT	MQLAVAIAVVAAVVLLAATSEAAVTCGQVNSAISPCLSYARGQGSAPSAGCCSGVR	3	19	6.13	34	1	1	0	0	150.706	0		352	0	b11	42.7188	1821	180.288	320.576	0.0029	19170	1788.08	1788.08	42.7188	5372
12975	SCCCLR1C08B02	453	96 452 689 minus strand translated	Regular	64613	0	12030.4	41	6	7	86.44	1834431	1637641	401877	1121.67	13.4941	2268 29883 24929 16368	0	8	Pass2	InSource	None	444.282	IPSK	SISGLNAGNAASIPSK	95	4	10.1	7	1	1	0	0	12.0689	0	Missing	259	0	y2	15.54	422	68.0197	96.0394	0.0012	2967	444.283	444.281	15.54	2179
12975	SCCCLR1C08B02	453	96 452 689 minus strand translated	Regular	64613	0	12030.4	41	6	7	86.44	1834431	1637641	401877	1121.67	13.4941	2268 29883 24929 16368	0	9	Pass2	InSource	None	1199.64	GLNAGNAASIPSK	SISGLNAGNAASIPSK	86	13	10.1	7	1	1	0	0	48.1559	0	Missing	672	0	b2b4*b11°	12.5087	1108	129.455	89.4552	0.0008	1708	1199.64	1199.63	12.5087	1489
12975	SCCCLR1C08B02	453	96 452 689 minus strand translated	Regular	64613	0	12030.4	41	6	7	86.44	1834431	1637641	401877	1121.67	13.4941	2268 29883 24929 16368	0	10	Pass2	InSource	None	844.452	GNAASIPSK	SISGLNAGNAASIPSK	90	9	10.1	7	0	0	0	0	50.4482	0	Missing	368	0	b9*	14.3411	773	101.831	163.662	0.0007	2466	844.454	844.452	14.3411	1275
12975	SCCCLR1C08B02	453	96 452 689 minus strand translated	Regular	64613	0	12030.4	41	6	7	86.44	1834431	1637641	401877	1121.67	13.4941	2268 29883 24929 16368	0	11	Pass2	InSource	None	1142.62	LNAGNAASIPSK	SISGLNAGNAASIPSK	87	12	10.1	7	1	1	0	0	44.6434	0	Missing	401	0	y1	13.9053	1060	125.689	85.6889	0.0007	2274	1142.62	1142.61	13.9053	1245
12975	SCCCLR1C08B02	453	96 452 689 minus strand translated	Regular	64613	0	12030.4	41	6	7	86.44	1834431	1637641	401877	1121.67	13.4941	2268 29883 24929 16368	0	12	Pass2	InSource	None	1399.75	ISGLNAGNAASIPSK	SISGLNAGNAASIPSK	84	15	10.1	7	0	0	0	0	70.4321	0	Missing	0	0		18.9857	1305	144.378	104.378	0.0006	4355	1399.76	1399.76	18.9857	1062
12975	SCCCLR1C08B02	453	96 452 689 minus strand translated	Regular	64613	0	12030.4	41	6	7	86.44	1834431	1637641	401877	1121.67	13.4941		0	13	Pass2	NeutralLoss_NH3	Carbamidomethyl+C(26);Carbamidomethyl+C(36);Carbamidomethyl+C(51);Carbamidomethyl+C(52)	5560.75	MQLAVAIAVVAAVVLLAATSEAAVTCGQVNSAISPCLSYARGQGSAPSAGCCSGVR	MQLAVAIAVVAAVVLLAATSEAAVTCGQVNSAISPCLSYARGQGSAPSAGCCSGVR	3	56	7.85	34	0	0	0	0	153.447	0	Identified	4373	0	b28°b34°y21*	43.6776	5024	354.644	137.322	0.0016	22382	5560.73	5560.73	43.6776	3008
12975	SCCCLR1C08B02	453	96 452 689 minus strand translated	Regular	64613	0	12030.4	41	6	7	86.44	1834431	1637641	401877	1121.67	13.4941	2268 29883 24929 16368	0	14	Pass2	NeutralLoss_NH3	None	1469.76	SISGLNAGNAASIPSK	SISGLNAGNAASIPSK	83	16	10.1	7	1	1	0	0	114.83	0	Missing	452	0	b6°y11	20.062	1378	149.713	109.713	0.0012	4660	1469.76	1469.76	20.062	2214
14685	SCCCRZ1002C04	1041	1 1329 1329 translated	Regular	29800.2	0	49331.8	142	33	37	64.41	1249926	388782	328454	266.288	13.1365	11330 1294 15132 7682 31934 24264 8147 33346 24824 4420 4500 28218 24476 28996 35992 37732 20427 28884 15705 27043 38653 36199 38154 2735 12588 3611 1270 2908 27598 35193 1855 7388 11701 16464 31963 24818 7423 7809	1	1	Pass1	PepFrag1	None	1065.56	TLADYNIQK	TLADYNIQK	154	9	6.78	37	12	12	9	2	21779.5	8.8123		51388	7.5	b1°b2b2°b3b3°b4°b8°b9b9°y1y2y2*y3y4y4*y5y6y7y8y9	14.5322	985	119.688	79.688	0.1037	2535	1065.56	1065.56	14.5322	129594
14685	SCCCRZ1002C04	1041	1 1329 1329 translated	Regular	29800.2	0	49331.8	142	33	37	64.41	1249926	388782	328454	266.288	13.1365	11330 1294 15132 7682 31934 24264 8147 33346 24824 4420 4500 28218 24476 28996 35992 37732 20427 28884 15705 27043 38653 36199 38154 2735 12588 3611 1270 2908 27598 35193 1855 7388 11701 16464 31963 24818 7423 7809	0	2	Pass1	PepFrag1	None	1065.56	TLADYNIQK	TLADYNIQK	78	9	6.78	44	7	7	5	1	15886.7	8.6753		29821	7.5	b3b3°b4°b8°y3y4y4*y5y6y7y8	14.5322	985	119.688	79.688	0.1037	2535	1065.56	1065.56	14.5322	129594
14685	SCCCRZ1002C04	1041	1 1329 1329 translated	Regular	29800.2	0	49331.8	142	33	37	64.41	1249926	388782	328454	266.288	13.1365	11330 1294 15132 7682 31934 24264 8147 33346 24824 4420 4500 28218 24476 28996 35992 37732 20427 28884 15705 27043 38653 36199 38154 2735 12588 3611 1270 2908 27598 35193 1855 7388 11701 16464 31963 24818 7423 7809	0	3	Pass1	PepFrag1	None	1065.56	TLADYNIQK	TLADYNIQK	230	9	6.78	53	7	7	5	1	15886.7	8.6753		29821	7.5	b3b3°b4°b8°y3y4y4*y5y6y7y8	14.5322	985	119.688	79.688	0.1037	2535	1065.56	1065.56	14.5322	129594
14685	SCCCRZ1002C04	1041	1 1329 1329 translated	Regular	29800.2	0	49331.8	142	33	37	64.41	1249926	388782	328454	266.288	13.1365	11330 1294 15132 7682 31934 24264 8147 33346 24824 4420 4500 28218 24476 28996 35992 37732 20427 28884 15705 27043 38653 36199 38154 2735 12588 3611 1270 2908 27598 35193 1855 7388 11701 16464 31963 24818 7423 7809	0	4	Pass1	PepFrag1	None	1065.56	TLADYNIQK	TLADYNIQK	306	9	6.78	59	7	7	5	1	15886.7	8.6753		29821	7.5	b3b3°b4°b8°y3y4y4*y5y6y7y8	14.5322	985	119.688	79.688	0.1037	2535	1065.56	1065.56	14.5322	129594
14685	SCCCRZ1002C04	1041	1 1329 1329 translated	Regular	29800.2	0	49331.8	142	33	37	64.41	1249926	388782	328454	266.288	13.1365	11330 1294 15132 7682 31934 24264 8147 33346 24824 4420 4500 28218 24476 28996 35992 37732 20427 28884 15705 27043 38653 36199 38154 2735 12588 3611 1270 2908 27598 35193 1855 7388 11701 16464 31963 24818 7423 7809	0	5	Pass1	PepFrag1	None	1065.56	TLADYNIQK	TLADYNIQK	382	9	6.78	65	7	7	5	1	15886.7	8.6753		29821	7.5	b3b3°b4°b8°y3y4y4*y5y6y7y8	14.5322	985	119.688	79.688	0.1037	2535	1065.56	1065.56	14.5322	129594
14685	SCCCRZ1002C04	1041	1 1329 1329 translated	Regular	29800.2	0	49331.8	142	33	37	64.41	1249926	388782	328454	266.288	13.1365	11330 1294 15132 7682 31934 24264 8147 33346 24824 4420 4500 28218 24476 28996 35992 37732 20427 28884 15705 27043 38653 36199 38154 29644 2735 62 12588 3611 1270 2908 27598 35193 1855 7388 11701 16464 31963 17963 13423 24818 2820 7423 7809	0	6	Pass1	PepFrag1	None	1067.62	ESTLHLVLR	ESTLHLVLR	163	9	7.88	38	12	12	9	2	25793.8	8.8857		41380	6.8	b2°b3°b5°b6b6°b7b7°b9b9°y1y2y3y4y5y6y7y8y9	23.5909	1018	122.346	82.3465	0.0801	5810	1067.62	1067.62	23.5909	100153
14685	SCCCRZ1002C04	1041	1 1329 1329 translated	Regular	29800.2	0	49331.8	142	33	37	64.41	1249926	388782	328454	266.288	13.1365	11330 1294 15132 7682 31934 24264 8147 33346 24824 4420 4500 28218 24476 28996 35992 37732 20427 28884 15705 27043 38653 36199 38154 29644 2735 62 12588 3611 1270 2908 27598 35193 1855 7388 11701 16464 31963 17963 13423 24818 2820 7423 7809	0	7	Pass1	PepFrag1	None	1067.62	ESTLHLVLR	ESTLHLVLR	87	9	7.88	45	8	8	6	1	19660.7	8.7678		15145	6.8	b3°b5°b6b6°b7b7°y3y4y5y6y7y8	23.5909	1018	122.346	82.3465	0.0801	5810	1067.62	1067.62	23.5909	100153
14685	SCCCRZ1002C04	1041	1 1329 1329 translated	Regular	29800.2	0	49331.8	142	33	37	64.41	1249926	388782	328454	266.288	13.1365	11330 1294 15132 7682 31934 24264 8147 33346 24824 4420 4500 28218 24476 28996 35992 37732 20427 28884 15705 27043 38653 36199 38154 29644 2735 62 12588 3611 1270 2908 27598 35193 1855 7388 11701 16464 31963 17963 13423 24818 2820 7423 7809	0	8	Pass1	PepFrag1	None	1067.62	ESTLHLVLR	ESTLHLVLR	239	9	7.88	54	8	8	6	1	19660.7	8.7678		15145	6.8	b3°b5°b6b6°b7b7°y3y4y5y6y7y8	23.5909	1018	122.346	82.3465	0.0801	5810	1067.62	1067.62	23.5909	100153
14685	SCCCRZ1002C04	1041	1 1329 1329 translated	Regular	29800.2	0	49331.8	142	33	37	64.41	1249926	388782	328454	266.288	13.1365	11330 1294 15132 7682 31934 24264 8147 33346 24824 4420 4500 28218 24476 28996 35992 37732 20427 28884 15705 27043 38653 36199 38154 29644 2735 62 12588 3611 1270 2908 27598 35193 1855 7388 11701 16464 31963 17963 13423 24818 2820 7423 7809	0	9	Pass1	PepFrag1	None	1067.62	ESTLHLVLR	ESTLHLVLR	315	9	7.88	60	8	8	6	1	19660.7	8.7678		15145	6.8	b3°b5°b6b6°b7b7°y3y4y5y6y7y8	23.5909	1018	122.346	82.3465	0.0801	5810	1067.62	1067.62	23.5909	100153
14685	SCCCRZ1002C04	1041	1 1329 1329 translated	Regular	29800.2	0	49331.8	142	33	37	64.41	1249926	388782	328454	266.288	13.1365	11330 1294 15132 7682 31934 24264 8147 33346 24824 4420 4500 28218 24476 28996 35992 37732 20427 28884 15705 27043 38653 36199 38154 29644 2735 62 12588 3611 1270 2908 27598 35193 1855 7388 11701 16464 31963 17963 13423 24818 2820 7423 7809	0	10	Pass1	PepFrag1	None	1067.62	ESTLHLVLR	ESTLHLVLR	391	9	7.88	66	8	8	6	1	19660.7	8.7678		15145	6.8	b3°b5°b6b6°b7b7°y3y4y5y6y7y8	23.5909	1018	122.346	82.3465	0.0801	5810	1067.62	1067.62	23.5909	100153
14685	SCCCRZ1002C04	1041	1 1329 1329 translated	Regular	29800.2	0	49331.8	142	33	37	64.41	1249926	388782	328454	266.288	13.1365	11330 1294 15132 7682 31934 24264 8147 33346 24824 4420 4500 28218 24476 28996 35992 37732 20427 28884 15705 27043 38653 36199 38154 29644 2735 62 12588 3611 1270 2908 27598 35193 1855 7388 11701 16464 17963 13423 24818 2820 7423	0	11	Pass1	PepFrag1	None	648.408	LIFAGK	LIFAGK	66	6	10.1	43	5	5	4	0	11665.7	8.5411		9064	2.4	y2y3y4y5y6	16.1284	633	89.131	138.262	0.007	3286	648.41	648.408	16.1284	8699
14685	SCCCRZ1002C04	1041	1 1329 1329 translated	Regular	29800.2	0	49331.8	142	33	37	64.41	1249926	388782	328454	266.288	13.1365	11330 1294 15132 7682 31934 24264 8147 33346 24824 4420 4500 28218 24476 28996 35992 37732 20427 28884 15705 27043 38653 36199 38154 29644 2735 62 12588 3611 1270 2908 27598 35193 1855 7388 11701 16464 17963 13423 24818 2820 7423	0	12	Pass1	PepFrag1	None	648.408	LIFAGK	LIFAGK	142	6	10.1	48	3	3	2	0	7608.21	8.3555		4460	2.4	y3y4y5	16.1284	633	89.131	138.262	0.007	3286	648.41	648.408	16.1284	8699
14685	SCCCRZ1002C04	1041	1 1329 1329 translated	Regular	29800.2	0	49331.8	142	33	37	64.41	1249926	388782	328454	266.288	13.1365	11330 1294 15132 7682 31934 24264 8147 33346 24824 4420 4500 28218 24476 28996 35992 37732 20427 28884 15705 27043 38653 36199 38154 29644 2735 62 12588 3611 1270 2908 27598 35193 1855 7388 11701 16464 17963 13423 24818 2820 7423	0	13	Pass1	PepFrag1	None	648.408	LIFAGK	LIFAGK	218	6	10.1	52	3	3	2	0	7608.21	8.3555		4460	2.4	y3y4y5	16.1284	633	89.131	138.262	0.007	3286	648.41	648.408	16.1284	8699
14685	SCCCRZ1002C04	1041	1 1329 1329 translated	Regular	29800.2	0	49331.8	142	33	37	64.41	1249926	388782	328454	266.288	13.1365	11330 1294 15132 7682 31934 24264 8147 33346 24824 4420 4500 28218 24476 28996 35992 37732 20427 28884 15705 27043 38653 36199 38154 29644 2735 62 12588 3611 1270 2908 27598 35193 1855 7388 11701 16464 17963 13423 24818 2820 7423	0	14	Pass1	PepFrag1	None	648.408	LIFAGK	LIFAGK	294	6	10.1	58	3	3	2	0	7608.21	8.3555		4460	2.4	y3y4y5	16.1284	633	89.131	138.262	0.007	3286	648.41	648.408	16.1284	8699
14685	SCCCRZ1002C04	1041	1 1329 1329 translated	Regular	29800.2	0	49331.8	142	33	37	64.41	1249926	388782	328454	266.288	13.1365	11330 1294 15132 7682 31934 24264 8147 33346 24824 4420 4500 28218 24476 28996 35992 37732 20427 28884 15705 27043 38653 36199 38154 29644 2735 62 12588 3611 1270 2908 27598 35193 1855 7388 11701 16464 17963 13423 24818 2820 7423	0	15	Pass1	PepFrag1	None	648.408	LIFAGK	LIFAGK	370	6	10.1	64	3	3	2	0	7608.21	8.3555		4460	2.4	y3y4y5	16.1284	633	89.131	138.262	0.007	3286	648.41	648.408	16.1284	8699
14685	SCCCRZ1002C04	1041	1 1329 1329 translated	Regular	29800.2	0	49331.8	142	33	37	64.41	1249926	388782	328454	266.288	13.1365	11330 1294 15132 7682 31934 24264 8147 33346 24824 4420 4500 28218 24476 28996 35992 37732 20427 28884 15705 27043 38653 36199 38154 29644 2735 62 12588 3611 1270 2908 27598 35193 1855 7388 11701	0	16	Pass1	PepFrag1	None	634.392	QIFVK	QIFVK	25	5	10.1	67	6	6	3	1	15207.1	8.6563		2845	1.8	b2b5y1y2y3y4	20.8596	613	87.2435	134.487	0.0039	4860	634.395	634.393	20.8596	4829
14685	SCCCRZ1002C04	1041	1 1329 1329 translated	Regular	29800.2	0	49331.8	142	33	37	64.41	1249926	388782	328454	266.288	13.1365	11330 1294 15132 7682 31934 24264 8147 33346 24824 4420 4500 28218 24476 28996 35992 37732 20427 28884 15705 27043 38653 36199 38154 29644 2735 62 12588 3611 1270 2908 27598 35193 1855 7388 11701 16464 31963 17963 13423 24818	0	17	Pass1	PepFrag1	None	1523.78	IQDKEGIPPDQQR	IQDKEGIPPDQQR	53	13	4.31	41	3	3	0	1	3465.18	8.0139	Identified	748	2.1	b7y6y13	8.7771	1392	150.725	60.4834	0.0021	256	1523.78	1523.78	8.7771	2624
14685	SCCCRZ1002C04	1041	1 1329 1329 translated	Regular	29800.2	0	49331.8	142	33	37	64.41	1249926	388782	328454	266.288	13.1365	11330 1294 15132 7682 31934 24264 8147 33346 24824 4420 4500 28218 24476 28996 35992 37732 20427 28884 15705 27043 38653 36199 38154 29644 2735 62 12588 3611 1270 2908 27598 35193 1855 7388 11701 16464 31963 17963 13423 24818	0	18	Pass1	PepFrag1	None	1523.78	IQDKEGIPPDQQR	IQDKEGIPPDQQR	129	13	4.31	47	2	2	0	1	4078.51	8.0847	Identified	387	2.1	b7y6	8.7771	1392	150.725	60.4834	0.0021	256	1523.78	1523.78	8.7771	2624
14685	SCCCRZ1002C04	1041	1 1329 1329 translated	Regular	29800.2	0	49331.8	142	33	37	64.41	1249926	388782	328454	266.288	13.1365	11330 1294 15132 7682 31934 24264 8147 33346 24824 4420 4500 28218 24476 28996 35992 37732 20427 28884 15705 27043 38653 36199 38154 29644 2735 62 12588 3611 1270 2908 27598 35193 1855 7388 11701 16464 31963 17963 13423 24818	0	19	Pass1	PepFrag1	None	1523.78	IQDKEGIPPDQQR	IQDKEGIPPDQQR	205	13	4.31	50	2	2	0	1	4078.51	8.0847	Identified	387	2.1	b7y6	8.7771	1392	150.725	60.4834	0.0021	256	1523.78	1523.78	8.7771	2624
14685	SCCCRZ1002C04	1041	1 1329 1329 translated	Regular	29800.2	0	49331.8	142	33	37	64.41	1249926	388782	328454	266.288	13.1365	11330 1294 15132 7682 31934 24264 8147 33346 24824 4420 4500 28218 24476 28996 35992 37732 20427 28884 15705 27043 38653 36199 38154 29644 2735 62 12588 3611 1270 2908 27598 35193 1855 7388 11701 16464 31963 17963 13423 24818	0	20	Pass1	PepFrag1	None	1523.78	IQDKEGIPPDQQR	IQDKEGIPPDQQR	281	13	4.31	56	2	2	0	1	4078.51	8.0847	Identified	387	2.1	b7y6	8.7771	1392	150.725	60.4834	0.0021	256	1523.78	1523.78	8.7771	2624
14685	SCCCRZ1002C04	1041	1 1329 1329 translated	Regular	29800.2	0	49331.8	142	33	37	64.41	1249926	388782	328454	266.288	13.1365	11330 1294 15132 7682 31934 24264 8147 33346 24824 4420 4500 28218 24476 28996 35992 37732 20427 28884 15705 27043 38653 36199 38154 29644 2735 62 12588 3611 1270 2908 27598 35193 1855 7388 11701 16464 31963 17963 13423 24818	0	21	Pass1	PepFrag1	None	1523.78	IQDKEGIPPDQQR	IQDKEGIPPDQQR	357	13	4.31	62	2	2	0	1	4078.51	8.0847	Identified	387	2.1	b7y6	8.7771	1392	150.725	60.4834	0.0021	256	1523.78	1523.78	8.7771	2624
14685	SCCCRZ1002C04	1041	1 1329 1329 translated	Regular	29800.2	0	49331.8	142	33	37	64.41	1249926	388782	328454	266.288	13.1365	11330 1294 15132 7682 31934 24264 8147 33346 24824 4420 4500 28218 24476 28996 35992 37732 20427 28884 15705 27043 38653 36199 38154 29644 2735 62 12588 3611 1270 2908 27598 35193 1855 7388 11701 16464 17963 13423	0	22	Pass1	PepFrag1	None	1763.89	TITLEVESSDTIDNVK	TITLEVESSDTIDNVK	415	16	3.59	39	1	1	0	0	138.363	6.6152		904	2.2	b2b10°y6°	34.4017	1638	167.997	127.997	0.002	9461	1763.89	1763.89	34.4017	2499
14685	SCCCRZ1002C04	1041	1 1329 1329 translated	Regular	29800.2	0	49331.8	142	33	37	64.41	1249926	388782	328454	266.288	13.1365	11330 1294 15132 7682 31934 24264 8147 33346 24824 4420 4500 28218 24476 28996 35992 37732 20427 28884 15705 27043 38653 36199 38154 29644 2735 62 12588 3611 1270 2908 27598 35193 1855 7388 11701 16464 17963 13423	0	23	Pass1	PepFrag1	None	1763.89	TITLEVESSDTIDNVK	TITLEVESSDTIDNVK	35	16	3.59	40	0	0	0	0	163.086	6.6866		538	2.2	b10°y6°	34.4017	1638	167.997	127.997	0.002	9461	1763.89	1763.89	34.4017	2499
14685	SCCCRZ1002C04	1041	1 1329 1329 translated	Regular	29800.2	0	49331.8	142	33	37	64.41	1249926	388782	328454	266.288	13.1365	11330 1294 15132 7682 31934 24264 8147 33346 24824 4420 4500 28218 24476 28996 35992 37732 20427 28884 15705 27043 38653 36199 38154 29644 2735 62 12588 3611 1270 2908 27598 35193 1855 7388 11701 16464 17963 13423	0	24	Pass1	PepFrag1	None	1763.89	TITLEVESSDTIDNVK	TITLEVESSDTIDNVK	111	16	3.59	46	0	0	0	0	163.086	6.6866		538	2.2	b10°y6°	34.4017	1638	167.997	127.997	0.002	9461	1763.89	1763.89	34.4017	2499
14685	SCCCRZ1002C04	1041	1 1329 1329 translated	Regular	29800.2	0	49331.8	142	33	37	64.41	1249926	388782	328454	266.288	13.1365	11330 1294 15132 7682 31934 24264 8147 33346 24824 4420 4500 28218 24476 28996 35992 37732 20427 28884 15705 27043 38653 36199 38154 29644 2735 62 12588 3611 1270 2908 27598 35193 1855 7388 11701 16464 17963 13423	0	25	Pass1	PepFrag1	None	1763.89	TITLEVESSDTIDNVK	TITLEVESSDTIDNVK	187	16	3.59	49	0	0	0	0	163.086	6.6866		538	2.2	b10°y6°	34.4017	1638	167.997	127.997	0.002	9461	1763.89	1763.89	34.4017	2499
14685	SCCCRZ1002C04	1041	1 1329 1329 translated	Regular	29800.2	0	49331.8	142	33	37	64.41	1249926	388782	328454	266.288	13.1365	11330 1294 15132 7682 31934 24264 8147 33346 24824 4420 4500 28218 24476 28996 35992 37732 20427 28884 15705 27043 38653 36199 38154 29644 2735 62 12588 3611 1270 2908 27598 35193 1855 7388 11701 16464 17963 13423	0	26	Pass1	PepFrag1	None	1763.89	TITLEVESSDTIDNVK	TITLEVESSDTIDNVK	263	16	3.59	55	0	0	0	0	163.086	6.6866		538	2.2	b10°y6°	34.4017	1638	167.997	127.997	0.002	9461	1763.89	1763.89	34.4017	2499
14685	SCCCRZ1002C04	1041	1 1329 1329 translated	Regular	29800.2	0	49331.8	142	33	37	64.41	1249926	388782	328454	266.288	13.1365	11330 1294 15132 7682 31934 24264 8147 33346 24824 4420 4500 28218 24476 28996 35992 37732 20427 28884 15705 27043 38653 36199 38154 29644 2735 62 12588 3611 1270 2908 27598 35193 1855 7388 11701 16464 17963 13423	0	27	Pass1	PepFrag1	None	1763.89	TITLEVESSDTIDNVK	TITLEVESSDTIDNVK	339	16	3.59	61	0	0	0	0	163.086	6.6866		538	2.2	b10°y6°	34.4017	1638	167.997	127.997	0.002	9461	1763.89	1763.89	34.4017	2499
14685	SCCCRZ1002C04	1041	1 1329 1329 translated	Regular	29800.2	0	49331.8	142	33	37	64.41	1249926	388782	328454	266.288	13.1365	11330 1294 15132 7682 31934 24264 8147 33346 24824 4420 4500 28218 24476 28996 35992 37732 20427 28884 15705 27043 38653 36199 38154 29644 2735 62 12588 3611 1270 2908 27598 35193 1855 7388 11701 16464 31963 17963 13423	0	28	Pass1	PepFrag1	None	1523.78	IQDKEGIPPDQQR	IQDKEGIPPDQQR	129	13	4.31	36	1	1	0	0	542.573	7.2087	Identified	402	1.5	b7y8°	9.7057	1392	150.725	60.4834	0.001	414	1523.79	1523.79	9.7057	1192
14685	SCCCRZ1002C04	1041	1 1329 1329 translated	Regular	29800.2	0	49331.8	142	33	37	64.41	1249926	388782	328454	266.288	13.1365	11330 1294 15132 7682 31934 24264 8147 33346 24824 4420 4500 28218 24476 28996 35992 37732 20427 28884 15705 27043 38653 36199 38154 29644 2735 62 12588 3611 1270 2908 27598 35193 1855 7388 11701 16464 31963 17963 13423	0	29	Pass1	PepFrag1	None	1523.78	IQDKEGIPPDQQR	IQDKEGIPPDQQR	53	13	4.31	42	1	1	0	0	542.573	7.2087	Identified	402	1.5	b7y8°	9.7057	1392	150.725	60.4834	0.001	414	1523.79	1523.79	9.7057	1192
14685	SCCCRZ1002C04	1041	1 1329 1329 translated	Regular	29800.2	0	49331.8	142	33	37	64.41	1249926	388782	328454	266.288	13.1365	11330 1294 15132 7682 31934 24264 8147 33346 24824 4420 4500 28218 24476 28996 35992 37732 20427 28884 15705 27043 38653 36199 38154 29644 2735 62 12588 3611 1270 2908 27598 35193 1855 7388 11701 16464 31963 17963 13423	0	30	Pass1	PepFrag1	None	1523.78	IQDKEGIPPDQQR	IQDKEGIPPDQQR	205	13	4.31	51	1	1	0	0	542.573	7.2087	Identified	402	1.5	b7y8°	9.7057	1392	150.725	60.4834	0.001	414	1523.79	1523.79	9.7057	1192
14685	SCCCRZ1002C04	1041	1 1329 1329 translated	Regular	29800.2	0	49331.8	142	33	37	64.41	1249926	388782	328454	266.288	13.1365	11330 1294 15132 7682 31934 24264 8147 33346 24824 4420 4500 28218 24476 28996 35992 37732 20427 28884 15705 27043 38653 36199 38154 29644 2735 62 12588 3611 1270 2908 27598 35193 1855 7388 11701 16464 31963 17963 13423	0	31	Pass1	PepFrag1	None	1523.78	IQDKEGIPPDQQR	IQDKEGIPPDQQR	281	13	4.31	57	1	1	0	0	542.573	7.2087	Identified	402	1.5	b7y8°	9.7057	1392	150.725	60.4834	0.001	414	1523.79	1523.79	9.7057	1192
14685	SCCCRZ1002C04	1041	1 1329 1329 translated	Regular	29800.2	0	49331.8	142	33	37	64.41	1249926	388782	328454	266.288	13.1365	11330 1294 15132 7682 31934 24264 8147 33346 24824 4420 4500 28218 24476 28996 35992 37732 20427 28884 15705 27043 38653 36199 38154 29644 2735 62 12588 3611 1270 2908 27598 35193 1855 7388 11701 16464 31963 17963 13423	0	32	Pass1	PepFrag1	None	1523.78	IQDKEGIPPDQQR	IQDKEGIPPDQQR	357	13	4.31	63	1	1	0	0	542.573	7.2087	Identified	402	1.5	b7y8°	9.7057	1392	150.725	60.4834	0.001	414	1523.79	1523.79	9.7057	1192
14685	SCCCRZ1002C04	1041	1 1329 1329 translated	Regular	29800.2	0	49331.8	142	33	37	64.41	1249926	388782	328454	266.288	13.1365	11330 1294 15132 7682 31934 24264 8147 33346 24824 4420 4500 28218 24476 28996 35992 37732 20427 28884 15705 27043 38653 36199 38154 29644 2735 62 12588 3611 1270 2908 27598 35193 1855 7388 11701 16464 31963 17963 13423 24818 2820 7423 7809	0	33	Pass2	PepFrag2	None	1436.86	IQKESTLHLVLR	IQKESTLHLVLR	84	12	10.12	68	0	0	0	0	46.9465	6.1458		583	1.6	b11*	51.7831	1391	150.653	261.306	0.0012	43659	1436.88	1436.88	51.7831	1487
14685	SCCCRZ1002C04	1041	1 1329 1329 translated	Regular	29800.2	0	49331.8	142	33	37	64.41	1249926	388782	328454	266.288	13.1365	11330 1294 15132 7682 31934 24264 8147 33346 24824 4420 4500 28218 24476 28996 35992 37732 20427 28884 15705 27043 38653 36199 38154 29644 2735 62 12588 3611 1270 2908 27598 35193 1855 7388 11701 16464 17963 13423 24818 2820 7423	0	34	Pass2	InSource	None	535.324	IFAGK	LIFAGK	67	5	10.1	1110	4	4	2	1	6239.56	0		4620	0	b2y3y4y5	16.127	509	77.0735	114.147	0.0053	3283	535.327	535.324	16.127	6627
14685	SCCCRZ1002C04	1041	1 1329 1329 translated	Regular	29800.2	0	49331.8	142	33	37	64.41	1249926	388782	328454	266.288	13.1365	11330 1294 15132 7682 31934 24264 8147 33346 24824 4420 4500 28218 24476 28996 35992 37732 20427 28884 15705 27043 38653 36199 38154 29644 2735 62 12588 3611 1270 2908 27598 35193 1855 7388 11701	0	35	Pass2	InSource	None	506.334	IFVK	QIFVK	26	4	10.1	1113	2	2	1	0	4406.02	0		1561	0	y3y4	20.8995	499	76.0606	112.121	0.003	4871	506.336	506.334	20.8995	3796
14685	SCCCRZ1002C04	1041	1 1329 1329 translated	Regular	29800.2	0	49331.8	142	33	37	64.41	1249926	388782	328454	266.288	13.1365	11330 1294 15132 7682 31934 24264 8147 33346 24824 4420 4500 28218 24476 28996 35992 37732 20427 28884 15705 27043 38653 36199 38154 29644 2735 62 12588 3611 1270 2908 27598 35193 1855 7388 11701 16464 31963 17963 13423 24818 2820 7423 7809	0	36	Pass2	InSource	None	938.578	STLHLVLR	ESTLHLVLR	88	8	11.05	1107	6	6	2	1	3764.57	0		5179	0	b2b2°b4y3y6y7y8	23.5752	909	113.449	73.4494	0.003	5801	938.582	938.579	23.5752	3748
14685	SCCCRZ1002C04	1041	1 1329 1329 translated	Regular	29800.2	0	49331.8	142	33	37	64.41	1249926	388782	328454	266.288	13.1365	11330 1294 15132 7682 31934 24264 8147 33346 24824 4420 4500 28218 24476 28996 35992 37732 20427 28884 15705 27043 38653 36199 38154 29644 2735 62 12588 3611 1270 2908 27598 35193 1855 7388 11701 16464 31963 17963 13423 24818 2820 7423 7809	0	37	Pass2	InSource	None	851.546	TLHLVLR	ESTLHLVLR	89	7	11.05	1107	4	4	1	0	1745.24	0		4330	0	b1°b3b3°y3y6y7	23.5742	836	107.291	67.2911	0.0018	5799	851.549	851.547	23.5742	2233
14685	SCCCRZ1002C04	1041	1 1329 1329 translated	Regular	29800.2	0	49331.8	142	33	37	64.41	1249926	388782	328454	266.288	13.1365	11330 1294 15132 7682 31934 24264 8147 33346 24824 4420 4500 28218 24476 28996 35992 37732 20427 28884 15705 27043 38653 36199 38154 2735 12588 3611 1270 2908 27598 35193 1855 7388 11701 16464 31963 24818 7423 7809	0	38	Pass2	InSource	None	964.51	LADYNIQK	TLADYNIQK	79	8	6.78	630	2	2	0	0	421.55	0		1900	0	b5°y4y4*y8	14.4918	892	112.03	72.0305	0.0007	2515	964.515	964.512	14.4918	902
1294	SCCCLR1001C11	1169	100 1245 1489 translated	Regular	27748.3	0	42680	126	32	34	70.87	1247427	0	273650			14685 11330 15132 7682 31934 24264 8147 33346 24824 4420 4500 28218 24476 28996 35992 37732 20427 28884 15705 27043 38653 36199 38154 2735 12588 3611 1270 2908 27598 35193 1855 7388 11701 16464 31963 24818 7423 7809	1	1	Pass1	PepFrag1	None	1065.56	TLADYNIQK	TLADYNIQK	130	9	6.78	70	7	7	5	1	15886.7	8.6443		29821	7.5	b3b3°b4°b8°y3y4y4*y5y6y7y8	14.5322	985	119.688	79.688	0.1039	2535	1065.56	1065.56	14.5322	129594
1294	SCCCLR1001C11	1169	100 1245 1489 translated	Regular	27748.3	0	42680	126	32	34	70.87	1247427	0	273650			14685 11330 15132 7682 31934 24264 8147 33346 24824 4420 4500 28218 24476 28996 35992 37732 20427 28884 15705 27043 38653 36199 38154 2735 12588 3611 1270 2908 27598 35193 1855 7388 11701 16464 31963 24818 7423 7809	0	2	Pass1	PepFrag1	None	1065.56	TLADYNIQK	TLADYNIQK	54	9	6.78	78	7	7	5	1	15886.7	8.6443		29821	7.5	b3b3°b4°b8°y3y4y4*y5y6y7y8	14.5322	985	119.688	79.688	0.1039	2535	1065.56	1065.56	14.5322	129594
1294	SCCCLR1001C11	1169	100 1245 1489 translated	Regular	27748.3	0	42680	126	32	34	70.87	1247427	0	273650			14685 11330 15132 7682 31934 24264 8147 33346 24824 4420 4500 28218 24476 28996 35992 37732 20427 28884 15705 27043 38653 36199 38154 2735 12588 3611 1270 2908 27598 35193 1855 7388 11701 16464 31963 24818 7423 7809	0	3	Pass1	PepFrag1	None	1065.56	TLADYNIQK	TLADYNIQK	206	9	6.78	88	7	7	5	1	15886.7	8.6443		29821	7.5	b3b3°b4°b8°y3y4y4*y5y6y7y8	14.5322	985	119.688	79.688	0.1039	2535	1065.56	1065.56	14.5322	129594
1294	SCCCLR1001C11	1169	100 1245 1489 translated	Regular	27748.3	0	42680	126	32	34	70.87	1247427	0	273650			14685 11330 15132 7682 31934 24264 8147 33346 24824 4420 4500 28218 24476 28996 35992 37732 20427 28884 15705 27043 38653 36199 38154 2735 12588 3611 1270 2908 27598 35193 1855 7388 11701 16464 31963 24818 7423 7809	0	4	Pass1	PepFrag1	None	1065.56	TLADYNIQK	TLADYNIQK	282	9	6.78	93	7	7	5	1	15886.7	8.6443		29821	7.5	b3b3°b4°b8°y3y4y4*y5y6y7y8	14.5322	985	119.688	79.688	0.1039	2535	1065.56	1065.56	14.5322	129594
1294	SCCCLR1001C11	1169	100 1245 1489 translated	Regular	27748.3	0	42680	126	32	34	70.87	1247427	0	273650			14685 11330 15132 7682 31934 24264 8147 33346 24824 4420 4500 28218 24476 28996 35992 37732 20427 28884 15705 27043 38653 36199 38154 2735 12588 3611 1270 2908 27598 35193 1855 7388 11701 16464 31963 24818 7423 7809	0	5	Pass1	PepFrag1	None	1065.56	TLADYNIQK	TLADYNIQK	358	9	6.78	98	7	7	5	1	15886.7	8.6443		29821	7.5	b3b3°b4°b8°y3y4y4*y5y6y7y8	14.5322	985	119.688	79.688	0.1039	2535	1065.56	1065.56	14.5322	129594
1294	SCCCLR1001C11	1169	100 1245 1489 translated	Regular	27748.3	0	42680	126	32	34	70.87	1247427	0	273650			14685 11330 15132 7682 31934 24264 8147 33346 24824 4420 4500 28218 24476 28996 35992 37732 20427 28884 15705 27043 38653 36199 38154 29644 2735 62 12588 3611 1270 2908 27598 35193 1855 7388 11701 16464 31963 17963 13423 24818 2820 7423 7809	0	6	Pass1	PepFrag1	None	1067.62	ESTLHLVLR	ESTLHLVLR	215	9	7.88	71	8	8	6	1	19660.7	8.7368		15145	6.8	b3°b5°b6b6°b7b7°y3y4y5y6y7y8	23.5909	1018	122.346	82.3465	0.0803	5810	1067.62	1067.62	23.5909	100153
1294	SCCCLR1001C11	1169	100 1245 1489 translated	Regular	27748.3	0	42680	126	32	34	70.87	1247427	0	273650			14685 11330 15132 7682 31934 24264 8147 33346 24824 4420 4500 28218 24476 28996 35992 37732 20427 28884 15705 27043 38653 36199 38154 29644 2735 62 12588 3611 1270 2908 27598 35193 1855 7388 11701 16464 31963 17963 13423 24818 2820 7423 7809	0	7	Pass1	PepFrag1	None	1067.62	ESTLHLVLR	ESTLHLVLR	63	9	7.88	79	8	8	6	1	19660.7	8.7368		15145	6.8	b3°b5°b6b6°b7b7°y3y4y5y6y7y8	23.5909	1018	122.346	82.3465	0.0803	5810	1067.62	1067.62	23.5909	100153
1294	SCCCLR1001C11	1169	100 1245 1489 translated	Regular	27748.3	0	42680	126	32	34	70.87	1247427	0	273650			14685 11330 15132 7682 31934 24264 8147 33346 24824 4420 4500 28218 24476 28996 35992 37732 20427 28884 15705 27043 38653 36199 38154 29644 2735 62 12588 3611 1270 2908 27598 35193 1855 7388 11701 16464 31963 17963 13423 24818 2820 7423 7809	0	8	Pass1	PepFrag1	None	1067.62	ESTLHLVLR	ESTLHLVLR	139	9	7.88	84	8	8	6	1	19660.7	8.7368		15145	6.8	b3°b5°b6b6°b7b7°y3y4y5y6y7y8	23.5909	1018	122.346	82.3465	0.0803	5810	1067.62	1067.62	23.5909	100153
1294	SCCCLR1001C11	1169	100 1245 1489 translated	Regular	27748.3	0	42680	126	32	34	70.87	1247427	0	273650			14685 11330 15132 7682 31934 24264 8147 33346 24824 4420 4500 28218 24476 28996 35992 37732 20427 28884 15705 27043 38653 36199 38154 29644 2735 62 12588 3611 1270 2908 27598 35193 1855 7388 11701 16464 31963 17963 13423 24818 2820 7423 7809	0	9	Pass1	PepFrag1	None	1067.62	ESTLHLVLR	ESTLHLVLR	291	9	7.88	94	8	8	6	1	19660.7	8.7368		15145	6.8	b3°b5°b6b6°b7b7°y3y4y5y6y7y8	23.5909	1018	122.346	82.3465	0.0803	5810	1067.62	1067.62	23.5909	100153
1294	SCCCLR1001C11	1169	100 1245 1489 translated	Regular	27748.3	0	42680	126	32	34	70.87	1247427	0	273650			14685 11330 15132 7682 31934 24264 8147 33346 24824 4420 4500 28218 24476 28996 35992 37732 20427 28884 15705 27043 38653 36199 38154 29644 2735 62 12588 3611 1270 2908 27598 35193 1855 7388 11701 16464 31963 17963 13423 24818 2820 7423 7809	0	10	Pass1	PepFrag1	None	1067.62	ESTLHLVLR	ESTLHLVLR	367	9	7.88	99	8	8	6	1	19660.7	8.7368		15145	6.8	b3°b5°b6b6°b7b7°y3y4y5y6y7y8	23.5909	1018	122.346	82.3465	0.0803	5810	1067.62	1067.62	23.5909	100153
1294	SCCCLR1001C11	1169	100 1245 1489 translated	Regular	27748.3	0	42680	126	32	34	70.87	1247427	0	273650			14685 11330 15132 7682 31934 24264 8147 33346 24824 4420 4500 28218 24476 28996 35992 37732 20427 28884 15705 27043 38653 36199 38154 29644 2735 62 12588 3611 1270 2908 27598 35193 1855 7388 11701 16464 17963 13423 24818 2820 7423	0	11	Pass1	PepFrag1	None	648.408	LIFAGK	LIFAGK	42	6	10.1	77	3	3	2	0	7608.21	8.3245		4460	2.4	y3y4y5	16.1284	633	89.131	138.262	0.007	3286	648.41	648.408	16.1284	8699
1294	SCCCLR1001C11	1169	100 1245 1489 translated	Regular	27748.3	0	42680	126	32	34	70.87	1247427	0	273650			14685 11330 15132 7682 31934 24264 8147 33346 24824 4420 4500 28218 24476 28996 35992 37732 20427 28884 15705 27043 38653 36199 38154 29644 2735 62 12588 3611 1270 2908 27598 35193 1855 7388 11701 16464 17963 13423 24818 2820 7423	0	12	Pass1	PepFrag1	None	648.408	LIFAGK	LIFAGK	118	6	10.1	83	3	3	2	0	7608.21	8.3245		4460	2.4	y3y4y5	16.1284	633	89.131	138.262	0.007	3286	648.41	648.408	16.1284	8699
1294	SCCCLR1001C11	1169	100 1245 1489 translated	Regular	27748.3	0	42680	126	32	34	70.87	1247427	0	273650			14685 11330 15132 7682 31934 24264 8147 33346 24824 4420 4500 28218 24476 28996 35992 37732 20427 28884 15705 27043 38653 36199 38154 29644 2735 62 12588 3611 1270 2908 27598 35193 1855 7388 11701 16464 17963 13423 24818 2820 7423	0	13	Pass1	PepFrag1	None	648.408	LIFAGK	LIFAGK	194	6	10.1	87	3	3	2	0	7608.21	8.3245		4460	2.4	y3y4y5	16.1284	633	89.131	138.262	0.007	3286	648.41	648.408	16.1284	8699
1294	SCCCLR1001C11	1169	100 1245 1489 translated	Regular	27748.3	0	42680	126	32	34	70.87	1247427	0	273650			14685 11330 15132 7682 31934 24264 8147 33346 24824 4420 4500 28218 24476 28996 35992 37732 20427 28884 15705 27043 38653 36199 38154 29644 2735 62 12588 3611 1270 2908 27598 35193 1855 7388 11701 16464 17963 13423 24818 2820 7423	0	14	Pass1	PepFrag1	None	648.408	LIFAGK	LIFAGK	270	6	10.1	92	3	3	2	0	7608.21	8.3245		4460	2.4	y3y4y5	16.1284	633	89.131	138.262	0.007	3286	648.41	648.408	16.1284	8699
1294	SCCCLR1001C11	1169	100 1245 1489 translated	Regular	27748.3	0	42680	126	32	34	70.87	1247427	0	273650			14685 11330 15132 7682 31934 24264 8147 33346 24824 4420 4500 28218 24476 28996 35992 37732 20427 28884 15705 27043 38653 36199 38154 29644 2735 62 12588 3611 1270 2908 27598 35193 1855 7388 11701 16464 17963 13423 24818 2820 7423	0	15	Pass1	PepFrag1	None	648.408	LIFAGK	LIFAGK	346	6	10.1	97	3	3	2	0	7608.21	8.3245		4460	2.4	y3y4y5	16.1284	633	89.131	138.262	0.007	3286	648.41	648.408	16.1284	8699
1294	SCCCLR1001C11	1169	100 1245 1489 translated	Regular	27748.3	0	42680	126	32	34	70.87	1247427	0	273650			14685 11330 15132 7682 31934 24264 8147 33346 24824 4420 4500 28218 24476 28996 35992 37732 20427 28884 15705 27043 38653 36199 38154 29644 2735 62 12588 3611 1270 2908 27598 35193 1855 7388 11701	0	16	Pass1	PepFrag1	None	634.392	QIFVK	QIFVK	1	5	10.1	73	3	3	1	1	5739.7	8.2021		1712	1.8	b2y3y4	20.8596	613	87.2435	134.487	0.0039	4860	634.395	634.393	20.8596	4829
1294	SCCCLR1001C11	1169	100 1245 1489 translated	Regular	27748.3	0	42680	126	32	34	70.87	1247427	0	273650			14685 11330 15132 7682 31934 24264 8147 33346 24824 4420 4500 28218 24476 28996 35992 37732 20427 28884 15705 27043 38653 36199 38154 29644 2735 62 12588 3611 1270 2908 27598 35193 1855 7388 11701 16464 31963 17963 13423 24818	0	17	Pass1	PepFrag1	None	1523.78	IQDKEGIPPDQQR	IQDKEGIPPDQQR	29	13	4.31	75	2	2	0	1	4078.51	8.0537	Identified	387	2.1	b7y6	8.7771	1392	150.725	60.4834	0.0021	256	1523.78	1523.78	8.7771	2624
1294	SCCCLR1001C11	1169	100 1245 1489 translated	Regular	27748.3	0	42680	126	32	34	70.87	1247427	0	273650			14685 11330 15132 7682 31934 24264 8147 33346 24824 4420 4500 28218 24476 28996 35992 37732 20427 28884 15705 27043 38653 36199 38154 29644 2735 62 12588 3611 1270 2908 27598 35193 1855 7388 11701 16464 31963 17963 13423 24818	0	18	Pass1	PepFrag1	None	1523.78	IQDKEGIPPDQQR	IQDKEGIPPDQQR	105	13	4.31	81	2	2	0	1	4078.51	8.0537	Identified	387	2.1	b7y6	8.7771	1392	150.725	60.4834	0.0021	256	1523.78	1523.78	8.7771	2624
1294	SCCCLR1001C11	1169	100 1245 1489 translated	Regular	27748.3	0	42680	126	32	34	70.87	1247427	0	273650			14685 11330 15132 7682 31934 24264 8147 33346 24824 4420 4500 28218 24476 28996 35992 37732 20427 28884 15705 27043 38653 36199 38154 29644 2735 62 12588 3611 1270 2908 27598 35193 1855 7388 11701 16464 31963 17963 13423 24818	0	19	Pass1	PepFrag1	None	1523.78	IQDKEGIPPDQQR	IQDKEGIPPDQQR	181	13	4.31	85	2	2	0	1	4078.51	8.0537	Identified	387	2.1	b7y6	8.7771	1392	150.725	60.4834	0.0021	256	1523.78	1523.78	8.7771	2624
1294	SCCCLR1001C11	1169	100 1245 1489 translated	Regular	27748.3	0	42680	126	32	34	70.87	1247427	0	273650			14685 11330 15132 7682 31934 24264 8147 33346 24824 4420 4500 28218 24476 28996 35992 37732 20427 28884 15705 27043 38653 36199 38154 29644 2735 62 12588 3611 1270 2908 27598 35193 1855 7388 11701 16464 31963 17963 13423 24818	0	20	Pass1	PepFrag1	None	1523.78	IQDKEGIPPDQQR	IQDKEGIPPDQQR	257	13	4.31	90	2	2	0	1	4078.51	8.0537	Identified	387	2.1	b7y6	8.7771	1392	150.725	60.4834	0.0021	256	1523.78	1523.78	8.7771	2624
1294	SCCCLR1001C11	1169	100 1245 1489 translated	Regular	27748.3	0	42680	126	32	34	70.87	1247427	0	273650			14685 11330 15132 7682 31934 24264 8147 33346 24824 4420 4500 28218 24476 28996 35992 37732 20427 28884 15705 27043 38653 36199 38154 29644 2735 62 12588 3611 1270 2908 27598 35193 1855 7388 11701 16464 31963 17963 13423 24818	0	21	Pass1	PepFrag1	None	1523.78	IQDKEGIPPDQQR	IQDKEGIPPDQQR	333	13	4.31	96	2	2	0	1	4078.51	8.0537	Identified	387	2.1	b7y6	8.7771	1392	150.725	60.4834	0.0021	256	1523.78	1523.78	8.7771	2624
1294	SCCCLR1001C11	1169	100 1245 1489 translated	Regular	27748.3	0	42680	126	32	34	70.87	1247427	0	273650			14685 11330 15132 7682 31934 24264 8147 33346 24824 4420 4500 28218 24476 28996 35992 37732 20427 28884 15705 27043 38653 36199 38154 29644 2735 62 12588 3611 1270 2908 27598 35193 1855 7388 11701 16464 17963 13423	0	22	Pass1	PepFrag1	None	1763.89	TITLEVESSDTIDNVK	TITLEVESSDTIDNVK	163	16	3.59	72	0	0	0	0	163.086	6.6557		538	2.2	b10°y6°	34.4017	1638	167.997	127.997	0.002	9461	1763.89	1763.89	34.4017	2499
1294	SCCCLR1001C11	1169	100 1245 1489 translated	Regular	27748.3	0	42680	126	32	34	70.87	1247427	0	273650			14685 11330 15132 7682 31934 24264 8147 33346 24824 4420 4500 28218 24476 28996 35992 37732 20427 28884 15705 27043 38653 36199 38154 29644 2735 62 12588 3611 1270 2908 27598 35193 1855 7388 11701 16464 17963 13423	0	23	Pass1	PepFrag1	None	1763.89	TITLEVESSDTIDNVK	TITLEVESSDTIDNVK	11	16	3.59	74	0	0	0	0	163.086	6.6557		538	2.2	b10°y6°	34.4017	1638	167.997	127.997	0.002	9461	1763.89	1763.89	34.4017	2499
1294	SCCCLR1001C11	1169	100 1245 1489 translated	Regular	27748.3	0	42680	126	32	34	70.87	1247427	0	273650			14685 11330 15132 7682 31934 24264 8147 33346 24824 4420 4500 28218 24476 28996 35992 37732 20427 28884 15705 27043 38653 36199 38154 29644 2735 62 12588 3611 1270 2908 27598 35193 1855 7388 11701 16464 17963 13423	0	24	Pass1	PepFrag1	None	1763.89	TITLEVESSDTIDNVK	TITLEVESSDTIDNVK	87	16	3.59	80	0	0	0	0	163.086	6.6557		538	2.2	b10°y6°	34.4017	1638	167.997	127.997	0.002	9461	1763.89	1763.89	34.4017	2499
1294	SCCCLR1001C11	1169	100 1245 1489 translated	Regular	27748.3	0	42680	126	32	34	70.87	1247427	0	273650			14685 11330 15132 7682 31934 24264 8147 33346 24824 4420 4500 28218 24476 28996 35992 37732 20427 28884 15705 27043 38653 36199 38154 29644 2735 62 12588 3611 1270 2908 27598 35193 1855 7388 11701 16464 17963 13423	0	25	Pass1	PepFrag1	None	1763.89	TITLEVESSDTIDNVK	TITLEVESSDTIDNVK	239	16	3.59	89	0	0	0	0	163.086	6.6557		538	2.2	b10°y6°	34.4017	1638	167.997	127.997	0.002	9461	1763.89	1763.89	34.4017	2499
1294	SCCCLR1001C11	1169	100 1245 1489 translated	Regular	27748.3	0	42680	126	32	34	70.87	1247427	0	273650			14685 11330 15132 7682 31934 24264 8147 33346 24824 4420 4500 28218 24476 28996 35992 37732 20427 28884 15705 27043 38653 36199 38154 29644 2735 62 12588 3611 1270 2908 27598 35193 1855 7388 11701 16464 17963 13423	0	26	Pass1	PepFrag1	None	1763.89	TITLEVESSDTIDNVK	TITLEVESSDTIDNVK	315	16	3.59	95	0	0	0	0	163.086	6.6557		538	2.2	b10°y6°	34.4017	1638	167.997	127.997	0.002	9461	1763.89	1763.89	34.4017	2499
1294	SCCCLR1001C11	1169	100 1245 1489 translated	Regular	27748.3	0	42680	126	32	34	70.87	1247427	0	273650			14685 11330 15132 7682 31934 24264 8147 33346 24824 4420 4500 28218 24476 28996 35992 37732 20427 28884 15705 27043 38653 36199 38154 29644 2735 62 12588 3611 1270 2908 27598 35193 1855 7388 11701 16464 31963 17963 13423	0	27	Pass1	PepFrag1	None	1523.78	IQDKEGIPPDQQR	IQDKEGIPPDQQR	333	13	4.31	69	1	1	0	0	542.573	7.1777	Identified	402	1.5	b7y8°	9.7057	1392	150.725	60.4834	0.001	414	1523.79	1523.79	9.7057	1192
1294	SCCCLR1001C11	1169	100 1245 1489 translated	Regular	27748.3	0	42680	126	32	34	70.87	1247427	0	273650			14685 11330 15132 7682 31934 24264 8147 33346 24824 4420 4500 28218 24476 28996 35992 37732 20427 28884 15705 27043 38653 36199 38154 29644 2735 62 12588 3611 1270 2908 27598 35193 1855 7388 11701 16464 31963 17963 13423	0	28	Pass1	PepFrag1	None	1523.78	IQDKEGIPPDQQR	IQDKEGIPPDQQR	29	13	4.31	76	1	1	0	0	542.573	7.1777	Identified	402	1.5	b7y8°	9.7057	1392	150.725	60.4834	0.001	414	1523.79	1523.79	9.7057	1192
1294	SCCCLR1001C11	1169	100 1245 1489 translated	Regular	27748.3	0	42680	126	32	34	70.87	1247427	0	273650			14685 11330 15132 7682 31934 24264 8147 33346 24824 4420 4500 28218 24476 28996 35992 37732 20427 28884 15705 27043 38653 36199 38154 29644 2735 62 12588 3611 1270 2908 27598 35193 1855 7388 11701 16464 31963 17963 13423	0	29	Pass1	PepFrag1	None	1523.78	IQDKEGIPPDQQR	IQDKEGIPPDQQR	105	13	4.31	82	1	1	0	0	542.573	7.1777	Identified	402	1.5	b7y8°	9.7057	1392	150.725	60.4834	0.001	414	1523.79	1523.79	9.7057	1192
1294	SCCCLR1001C11	1169	100 1245 1489 translated	Regular	27748.3	0	42680	126	32	34	70.87	1247427	0	273650			14685 11330 15132 7682 31934 24264 8147 33346 24824 4420 4500 28218 24476 28996 35992 37732 20427 28884 15705 27043 38653 36199 38154 29644 2735 62 12588 3611 1270 2908 27598 35193 1855 7388 11701 16464 31963 17963 13423	0	30	Pass1	PepFrag1	None	1523.78	IQDKEGIPPDQQR	IQDKEGIPPDQQR	181	13	4.31	86	1	1	0	0	542.573	7.1777	Identified	402	1.5	b7y8°	9.7057	1392	150.725	60.4834	0.001	414	1523.79	1523.79	9.7057	1192
1294	SCCCLR1001C11	1169	100 1245 1489 translated	Regular	27748.3	0	42680	126	32	34	70.87	1247427	0	273650			14685 11330 15132 7682 31934 24264 8147 33346 24824 4420 4500 28218 24476 28996 35992 37732 20427 28884 15705 27043 38653 36199 38154 29644 2735 62 12588 3611 1270 2908 27598 35193 1855 7388 11701 16464 31963 17963 13423	0	31	Pass1	PepFrag1	None	1523.78	IQDKEGIPPDQQR	IQDKEGIPPDQQR	257	13	4.31	91	1	1	0	0	542.573	7.1777	Identified	402	1.5	b7y8°	9.7057	1392	150.725	60.4834	0.001	414	1523.79	1523.79	9.7057	1192
1294	SCCCLR1001C11	1169	100 1245 1489 translated	Regular	27748.3	0	42680	126	32	34	70.87	1247427	0	273650			14685 11330 15132 7682 31934 24264 8147 33346 24824 4420 4500 28218 24476 28996 35992 37732 20427 28884 15705 27043 38653 36199 38154 29644 2735 62 12588 3611 1270 2908 27598 35193 1855 7388 11701 16464 31963 17963 13423 24818 2820 7423 7809	0	32	Pass2	PepFrag2	None	1436.86	IQKESTLHLVLR	IQKESTLHLVLR	60	12	10.12	100	0	0	0	0	46.9465	6.1148		583	1.6	b11*	51.7831	1391	150.653	261.306	0.0012	43659	1436.88	1436.88	51.7831	1487
1294	SCCCLR1001C11	1169	100 1245 1489 translated	Regular	27748.3	0	42680	126	32	34	70.87	1247427	0	273650			14685 11330 15132 7682 31934 24264 8147 33346 24824 4420 4500 28218 24476 28996 35992 37732 20427 28884 15705 27043 38653 36199 38154 29644 2735 62 12588 3611 1270 2908 27598 35193 1855 7388 11701 16464 17963 13423 24818 2820 7423	0	33	Pass2	InSource	None	535.324	IFAGK	LIFAGK	43	5	10.1	1110	4	4	2	1	6239.56	0		4620	0	b2y3y4y5	16.127	509	77.0735	114.147	0.0053	3283	535.327	535.324	16.127	6627
1294	SCCCLR1001C11	1169	100 1245 1489 translated	Regular	27748.3	0	42680	126	32	34	70.87	1247427	0	273650			14685 11330 15132 7682 31934 24264 8147 33346 24824 4420 4500 28218 24476 28996 35992 37732 20427 28884 15705 27043 38653 36199 38154 29644 2735 62 12588 3611 1270 2908 27598 35193 1855 7388 11701	0	34	Pass2	InSource	None	506.334	IFVK	QIFVK	2	4	10.1	1113	2	2	1	0	4406.02	0		1561	0	y3y4	20.8995	499	76.0606	112.121	0.003	4871	506.336	506.334	20.8995	3796
1294	SCCCLR1001C11	1169	100 1245 1489 translated	Regular	27748.3	0	42680	126	32	34	70.87	1247427	0	273650			14685 11330 15132 7682 31934 24264 8147 33346 24824 4420 4500 28218 24476 28996 35992 37732 20427 28884 15705 27043 38653 36199 38154 29644 2735 62 12588 3611 1270 2908 27598 35193 1855 7388 11701 16464 31963 17963 13423 24818 2820 7423 7809	0	35	Pass2	InSource	None	938.578	STLHLVLR	ESTLHLVLR	64	8	11.05	1107	6	6	2	1	3764.57	0		5179	0	b2b2°b4y3y6y7y8	23.5752	909	113.449	73.4494	0.003	5801	938.582	938.579	23.5752	3748
1294	SCCCLR1001C11	1169	100 1245 1489 translated	Regular	27748.3	0	42680	126	32	34	70.87	1247427	0	273650			14685 11330 15132 7682 31934 24264 8147 33346 24824 4420 4500 28218 24476 28996 35992 37732 20427 28884 15705 27043 38653 36199 38154 29644 2735 62 12588 3611 1270 2908 27598 35193 1855 7388 11701 16464 31963 17963 13423 24818 2820 7423 7809	0	36	Pass2	InSource	None	851.546	TLHLVLR	ESTLHLVLR	65	7	11.05	1107	4	4	1	0	1745.24	0		4330	0	b1°b3b3°y3y6y7	23.5742	836	107.291	67.2911	0.0018	5799	851.549	851.547	23.5742	2233
1294	SCCCLR1001C11	1169	100 1245 1489 translated	Regular	27748.3	0	42680	126	32	34	70.87	1247427	0	273650			14685 11330 15132 7682 31934 24264 8147 33346 24824 4420 4500 28218 24476 28996 35992 37732 20427 28884 15705 27043 38653 36199 38154 2735 12588 3611 1270 2908 27598 35193 1855 7388 11701 16464 31963 24818 7423 7809	0	37	Pass2	InSource	None	964.51	LADYNIQK	TLADYNIQK	55	8	6.78	630	2	2	0	0	421.55	0		1900	0	b5°y4y4*y8	14.4918	892	112.03	72.0305	0.0007	2515	964.515	964.512	14.4918	902
11330	SCACLR1057F07	1026	1 1627 1735 minus strand translated	Regular	27711.5	0	61396.1	126	33	43	52.21	1248682	42935.7	273941	29.4079	1.8055	14685 1294 15132 7682 31934 24264 8147 33346 24824 4420 4500 28218 24476 28996 35992 37732 20427 28884 15705 27043 38653 36199 38154 2735 12588 3611 1270 2908 27598 35193 1855 7388 11701 16464 31963 24818 7423 7809	1	1	Pass1	PepFrag1	None	1065.56	TLADYNIQK	TLADYNIQK	340	9	6.78	102	7	7	5	1	15886.7	8.6437		29821	7.5	b3b3°b4°b8°y3y4y4*y5y6y7y8	14.5322	985	119.688	79.688	0.1038	2535	1065.56	1065.56	14.5322	129594
11330	SCACLR1057F07	1026	1 1627 1735 minus strand translated	Regular	27711.5	0	61396.1	126	33	43	52.21	1248682	42935.7	273941	29.4079	1.8055	14685 1294 15132 7682 31934 24264 8147 33346 24824 4420 4500 28218 24476 28996 35992 37732 20427 28884 15705 27043 38653 36199 38154 2735 12588 3611 1270 2908 27598 35193 1855 7388 11701 16464 31963 24818 7423 7809	0	2	Pass1	PepFrag1	None	1065.56	TLADYNIQK	TLADYNIQK	112	9	6.78	109	7	7	5	1	15886.7	8.6437		29821	7.5	b3b3°b4°b8°y3y4y4*y5y6y7y8	14.5322	985	119.688	79.688	0.1038	2535	1065.56	1065.56	14.5322	129594
11330	SCACLR1057F07	1026	1 1627 1735 minus strand translated	Regular	27711.5	0	61396.1	126	33	43	52.21	1248682	42935.7	273941	29.4079	1.8055	14685 1294 15132 7682 31934 24264 8147 33346 24824 4420 4500 28218 24476 28996 35992 37732 20427 28884 15705 27043 38653 36199 38154 2735 12588 3611 1270 2908 27598 35193 1855 7388 11701 16464 31963 24818 7423 7809	0	3	Pass1	PepFrag1	None	1065.56	TLADYNIQK	TLADYNIQK	188	9	6.78	113	7	7	5	1	15886.7	8.6437		29821	7.5	b3b3°b4°b8°y3y4y4*y5y6y7y8	14.5322	985	119.688	79.688	0.1038	2535	1065.56	1065.56	14.5322	129594
11330	SCACLR1057F07	1026	1 1627 1735 minus strand translated	Regular	27711.5	0	61396.1	126	33	43	52.21	1248682	42935.7	273941	29.4079	1.8055	14685 1294 15132 7682 31934 24264 8147 33346 24824 4420 4500 28218 24476 28996 35992 37732 20427 28884 15705 27043 38653 36199 38154 2735 12588 3611 1270 2908 27598 35193 1855 7388 11701 16464 31963 24818 7423 7809	0	4	Pass1	PepFrag1	None	1065.56	TLADYNIQK	TLADYNIQK	264	9	6.78	119	7	7	5	1	15886.7	8.6437		29821	7.5	b3b3°b4°b8°y3y4y4*y5y6y7y8	14.5322	985	119.688	79.688	0.1038	2535	1065.56	1065.56	14.5322	129594
11330	SCACLR1057F07	1026	1 1627 1735 minus strand translated	Regular	27711.5	0	61396.1	126	33	43	52.21	1248682	42935.7	273941	29.4079	1.8055	14685 1294 15132 7682 31934 24264 8147 33346 24824 4420 4500 28218 24476 28996 35992 37732 20427 28884 15705 27043 38653 36199 38154 2735 12588 3611 1270 2908 27598 35193 1855 7388 11701 16464 31963 24818 7423 7809	0	5	Pass1	PepFrag1	None	1065.56	TLADYNIQK	TLADYNIQK	416	9	6.78	130	7	7	5	1	15886.7	8.6437		29821	7.5	b3b3°b4°b8°y3y4y4*y5y6y7y8	14.5322	985	119.688	79.688	0.1038	2535	1065.56	1065.56	14.5322	129594
11330	SCACLR1057F07	1026	1 1627 1735 minus strand translated	Regular	27711.5	0	61396.1	126	33	43	52.21	1248682	42935.7	273941	29.4079	1.8055	14685 1294 15132 7682 31934 24264 8147 33346 24824 4420 4500 28218 24476 28996 35992 37732 20427 28884 15705 27043 38653 36199 38154 29644 2735 62 12588 3611 1270 2908 27598 35193 1855 7388 11701 16464 31963 17963 13423 24818 2820 7423 7809	0	6	Pass1	PepFrag1	None	1067.62	ESTLHLVLR	ESTLHLVLR	425	9	7.88	103	8	8	6	1	19660.7	8.7363		15145	6.8	b3°b5°b6b6°b7b7°y3y4y5y6y7y8	23.5909	1018	122.346	82.3465	0.0802	5810	1067.62	1067.62	23.5909	100153
11330	SCACLR1057F07	1026	1 1627 1735 minus strand translated	Regular	27711.5	0	61396.1	126	33	43	52.21	1248682	42935.7	273941	29.4079	1.8055	14685 1294 15132 7682 31934 24264 8147 33346 24824 4420 4500 28218 24476 28996 35992 37732 20427 28884 15705 27043 38653 36199 38154 29644 2735 62 12588 3611 1270 2908 27598 35193 1855 7388 11701 16464 31963 17963 13423 24818 2820 7423 7809	0	7	Pass1	PepFrag1	None	1067.62	ESTLHLVLR	ESTLHLVLR	121	9	7.88	110	8	8	6	1	19660.7	8.7363		15145	6.8	b3°b5°b6b6°b7b7°y3y4y5y6y7y8	23.5909	1018	122.346	82.3465	0.0802	5810	1067.62	1067.62	23.5909	100153
11330	SCACLR1057F07	1026	1 1627 1735 minus strand translated	Regular	27711.5	0	61396.1	126	33	43	52.21	1248682	42935.7	273941	29.4079	1.8055	14685 1294 15132 7682 31934 24264 8147 33346 24824 4420 4500 28218 24476 28996 35992 37732 20427 28884 15705 27043 38653 36199 38154 29644 2735 62 12588 3611 1270 2908 27598 35193 1855 7388 11701 16464 31963 17963 13423 24818 2820 7423 7809	0	8	Pass1	PepFrag1	None	1067.62	ESTLHLVLR	ESTLHLVLR	197	9	7.88	114	8	8	6	1	19660.7	8.7363		15145	6.8	b3°b5°b6b6°b7b7°y3y4y5y6y7y8	23.5909	1018	122.346	82.3465	0.0802	5810	1067.62	1067.62	23.5909	100153
11330	SCACLR1057F07	1026	1 1627 1735 minus strand translated	Regular	27711.5	0	61396.1	126	33	43	52.21	1248682	42935.7	273941	29.4079	1.8055	14685 1294 15132 7682 31934 24264 8147 33346 24824 4420 4500 28218 24476 28996 35992 37732 20427 28884 15705 27043 38653 36199 38154 29644 2735 62 12588 3611 1270 2908 27598 35193 1855 7388 11701 16464 31963 17963 13423 24818 2820 7423 7809	0	9	Pass1	PepFrag1	None	1067.62	ESTLHLVLR	ESTLHLVLR	273	9	7.88	120	8	8	6	1	19660.7	8.7363		15145	6.8	b3°b5°b6b6°b7b7°y3y4y5y6y7y8	23.5909	1018	122.346	82.3465	0.0802	5810	1067.62	1067.62	23.5909	100153
11330	SCACLR1057F07	1026	1 1627 1735 minus strand translated	Regular	27711.5	0	61396.1	126	33	43	52.21	1248682	42935.7	273941	29.4079	1.8055	14685 1294 15132 7682 31934 24264 8147 33346 24824 4420 4500 28218 24476 28996 35992 37732 20427 28884 15705 27043 38653 36199 38154 29644 2735 62 12588 3611 1270 2908 27598 35193 1855 7388 11701 16464 31963 17963 13423 24818 2820 7423 7809	0	10	Pass1	PepFrag1	None	1067.62	ESTLHLVLR	ESTLHLVLR	349	9	7.88	125	8	8	6	1	19660.7	8.7363		15145	6.8	b3°b5°b6b6°b7b7°y3y4y5y6y7y8	23.5909	1018	122.346	82.3465	0.0802	5810	1067.62	1067.62	23.5909	100153
11330	SCACLR1057F07	1026	1 1627 1735 minus strand translated	Regular	27711.5	0	61396.1	126	33	43	52.21	1248682	42935.7	273941	29.4079	1.8055	14685 1294 15132 7682 31934 24264 8147 33346 24824 4420 4500 28218 24476 28996 35992 37732 20427 28884 15705 27043 38653 36199 38154 29644 2735 62 12588 3611 1270 2908 27598 35193 1855 7388 11701 16464 17963 13423 24818 2820 7423	0	11	Pass1	PepFrag1	None	648.408	LIFAGK	LIFAGK	100	6	10.1	108	3	3	2	0	7608.21	8.3239		4460	2.4	y3y4y5	16.1284	633	89.131	138.262	0.007	3286	648.41	648.408	16.1284	8699
11330	SCACLR1057F07	1026	1 1627 1735 minus strand translated	Regular	27711.5	0	61396.1	126	33	43	52.21	1248682	42935.7	273941	29.4079	1.8055	14685 1294 15132 7682 31934 24264 8147 33346 24824 4420 4500 28218 24476 28996 35992 37732 20427 28884 15705 27043 38653 36199 38154 29644 2735 62 12588 3611 1270 2908 27598 35193 1855 7388 11701 16464 17963 13423 24818 2820 7423	0	12	Pass1	PepFrag1	None	648.408	LIFAGK	LIFAGK	176	6	10.1	112	3	3	2	0	7608.21	8.3239		4460	2.4	y3y4y5	16.1284	633	89.131	138.262	0.007	3286	648.41	648.408	16.1284	8699
11330	SCACLR1057F07	1026	1 1627 1735 minus strand translated	Regular	27711.5	0	61396.1	126	33	43	52.21	1248682	42935.7	273941	29.4079	1.8055	14685 1294 15132 7682 31934 24264 8147 33346 24824 4420 4500 28218 24476 28996 35992 37732 20427 28884 15705 27043 38653 36199 38154 29644 2735 62 12588 3611 1270 2908 27598 35193 1855 7388 11701 16464 17963 13423 24818 2820 7423	0	13	Pass1	PepFrag1	None	648.408	LIFAGK	LIFAGK	252	6	10.1	118	3	3	2	0	7608.21	8.3239		4460	2.4	y3y4y5	16.1284	633	89.131	138.262	0.007	3286	648.41	648.408	16.1284	8699
11330	SCACLR1057F07	1026	1 1627 1735 minus strand translated	Regular	27711.5	0	61396.1	126	33	43	52.21	1248682	42935.7	273941	29.4079	1.8055	14685 1294 15132 7682 31934 24264 8147 33346 24824 4420 4500 28218 24476 28996 35992 37732 20427 28884 15705 27043 38653 36199 38154 29644 2735 62 12588 3611 1270 2908 27598 35193 1855 7388 11701 16464 17963 13423 24818 2820 7423	0	14	Pass1	PepFrag1	None	648.408	LIFAGK	LIFAGK	328	6	10.1	124	3	3	2	0	7608.21	8.3239		4460	2.4	y3y4y5	16.1284	633	89.131	138.262	0.007	3286	648.41	648.408	16.1284	8699
11330	SCACLR1057F07	1026	1 1627 1735 minus strand translated	Regular	27711.5	0	61396.1	126	33	43	52.21	1248682	42935.7	273941	29.4079	1.8055	14685 1294 15132 7682 31934 24264 8147 33346 24824 4420 4500 28218 24476 28996 35992 37732 20427 28884 15705 27043 38653 36199 38154 29644 2735 62 12588 3611 1270 2908 27598 35193 1855 7388 11701 16464 17963 13423 24818 2820 7423	0	15	Pass1	PepFrag1	None	648.408	LIFAGK	LIFAGK	404	6	10.1	129	3	3	2	0	7608.21	8.3239		4460	2.4	y3y4y5	16.1284	633	89.131	138.262	0.007	3286	648.41	648.408	16.1284	8699
11330	SCACLR1057F07	1026	1 1627 1735 minus strand translated	Regular	27711.5	0	61396.1	126	33	43	52.21	1248682	42935.7	273941	29.4079	1.8055	14685 1294 15132 7682 31934 24264 8147 33346 24824 4420 4500 28218 24476 28996 35992 37732 20427 28884 15705 27043 38653 36199 38154 29644 2735 62 12588 3611 1270 2908 27598 35193 1855 7388 11701	0	16	Pass1	PepFrag1	None	634.392	QIFVK	QIFVK	59	5	10.1	131	2	2	1	0	4820.5	8.1258		1561	1.8	y3y4	20.8596	613	87.2435	134.487	0.0039	4860	634.395	634.393	20.8596	4829
11330	SCACLR1057F07	1026	1 1627 1735 minus strand translated	Regular	27711.5	0	61396.1	126	33	43	52.21	1248682	42935.7	273941	29.4079	1.8055	14685 1294 15132 7682 31934 24264 8147 33346 24824 4420 4500 28218 24476 28996 35992 37732 20427 28884 15705 27043 38653 36199 38154 29644 2735 62 12588 3611 1270 2908 27598 35193 1855 7388 11701 16464 31963 17963 13423 24818	0	17	Pass1	PepFrag1	None	1523.78	IQDKEGIPPDQQR	IQDKEGIPPDQQR	87	13	4.31	106	2	2	0	1	4078.51	8.0532	Identified	387	2.1	b7y6	8.7771	1392	150.725	60.4834	0.0021	256	1523.78	1523.78	8.7771	2624
11330	SCACLR1057F07	1026	1 1627 1735 minus strand translated	Regular	27711.5	0	61396.1	126	33	43	52.21	1248682	42935.7	273941	29.4079	1.8055	14685 1294 15132 7682 31934 24264 8147 33346 24824 4420 4500 28218 24476 28996 35992 37732 20427 28884 15705 27043 38653 36199 38154 29644 2735 62 12588 3611 1270 2908 27598 35193 1855 7388 11701 16464 31963 17963 13423 24818	0	18	Pass1	PepFrag1	None	1523.78	IQDKEGIPPDQQR	IQDKEGIPPDQQR	163	13	4.31	111	2	2	0	1	4078.51	8.0532	Identified	387	2.1	b7y6	8.7771	1392	150.725	60.4834	0.0021	256	1523.78	1523.78	8.7771	2624
11330	SCACLR1057F07	1026	1 1627 1735 minus strand translated	Regular	27711.5	0	61396.1	126	33	43	52.21	1248682	42935.7	273941	29.4079	1.8055	14685 1294 15132 7682 31934 24264 8147 33346 24824 4420 4500 28218 24476 28996 35992 37732 20427 28884 15705 27043 38653 36199 38154 29644 2735 62 12588 3611 1270 2908 27598 35193 1855 7388 11701 16464 31963 17963 13423 24818	0	19	Pass1	PepFrag1	None	1523.78	IQDKEGIPPDQQR	IQDKEGIPPDQQR	239	13	4.31	116	2	2	0	1	4078.51	8.0532	Identified	387	2.1	b7y6	8.7771	1392	150.725	60.4834	0.0021	256	1523.78	1523.78	8.7771	2624
11330	SCACLR1057F07	1026	1 1627 1735 minus strand translated	Regular	27711.5	0	61396.1	126	33	43	52.21	1248682	42935.7	273941	29.4079	1.8055	14685 1294 15132 7682 31934 24264 8147 33346 24824 4420 4500 28218 24476 28996 35992 37732 20427 28884 15705 27043 38653 36199 38154 29644 2735 62 12588 3611 1270 2908 27598 35193 1855 7388 11701 16464 31963 17963 13423 24818	0	20	Pass1	PepFrag1	None	1523.78	IQDKEGIPPDQQR	IQDKEGIPPDQQR	315	13	4.31	122	2	2	0	1	4078.51	8.0532	Identified	387	2.1	b7y6	8.7771	1392	150.725	60.4834	0.0021	256	1523.78	1523.78	8.7771	2624
11330	SCACLR1057F07	1026	1 1627 1735 minus strand translated	Regular	27711.5	0	61396.1	126	33	43	52.21	1248682	42935.7	273941	29.4079	1.8055	14685 1294 15132 7682 31934 24264 8147 33346 24824 4420 4500 28218 24476 28996 35992 37732 20427 28884 15705 27043 38653 36199 38154 29644 2735 62 12588 3611 1270 2908 27598 35193 1855 7388 11701 16464 31963 17963 13423 24818	0	21	Pass1	PepFrag1	None	1523.78	IQDKEGIPPDQQR	IQDKEGIPPDQQR	391	13	4.31	127	2	2	0	1	4078.51	8.0532	Identified	387	2.1	b7y6	8.7771	1392	150.725	60.4834	0.0021	256	1523.78	1523.78	8.7771	2624
11330	SCACLR1057F07	1026	1 1627 1735 minus strand translated	Regular	27711.5	0	61396.1	126	33	43	52.21	1248682	42935.7	273941	29.4079	1.8055	14685 1294 15132 7682 31934 24264 8147 33346 24824 4420 4500 28218 24476 28996 35992 37732 20427 28884 15705 27043 38653 36199 38154 29644 2735 62 12588 3611 1270 2908 27598 35193 1855 7388 11701 16464 17963 13423	0	22	Pass1	PepFrag1	None	1763.89	TITLEVESSDTIDNVK	TITLEVESSDTIDNVK	145	16	3.59	104	0	0	0	0	163.086	6.6551		538	2.2	b10°y6°	34.4017	1638	167.997	127.997	0.002	9461	1763.89	1763.89	34.4017	2499
11330	SCACLR1057F07	1026	1 1627 1735 minus strand translated	Regular	27711.5	0	61396.1	126	33	43	52.21	1248682	42935.7	273941	29.4079	1.8055	14685 1294 15132 7682 31934 24264 8147 33346 24824 4420 4500 28218 24476 28996 35992 37732 20427 28884 15705 27043 38653 36199 38154 29644 2735 62 12588 3611 1270 2908 27598 35193 1855 7388 11701 16464 17963 13423	0	23	Pass1	PepFrag1	None	1763.89	TITLEVESSDTIDNVK	TITLEVESSDTIDNVK	69	16	3.59	105	0	0	0	0	163.086	6.6551		538	2.2	b10°y6°	34.4017	1638	167.997	127.997	0.002	9461	1763.89	1763.89	34.4017	2499
11330	SCACLR1057F07	1026	1 1627 1735 minus strand translated	Regular	27711.5	0	61396.1	126	33	43	52.21	1248682	42935.7	273941	29.4079	1.8055	14685 1294 15132 7682 31934 24264 8147 33346 24824 4420 4500 28218 24476 28996 35992 37732 20427 28884 15705 27043 38653 36199 38154 29644 2735 62 12588 3611 1270 2908 27598 35193 1855 7388 11701 16464 17963 13423	0	24	Pass1	PepFrag1	None	1763.89	TITLEVESSDTIDNVK	TITLEVESSDTIDNVK	221	16	3.59	115	0	0	0	0	163.086	6.6551		538	2.2	b10°y6°	34.4017	1638	167.997	127.997	0.002	9461	1763.89	1763.89	34.4017	2499
11330	SCACLR1057F07	1026	1 1627 1735 minus strand translated	Regular	27711.5	0	61396.1	126	33	43	52.21	1248682	42935.7	273941	29.4079	1.8055	14685 1294 15132 7682 31934 24264 8147 33346 24824 4420 4500 28218 24476 28996 35992 37732 20427 28884 15705 27043 38653 36199 38154 29644 2735 62 12588 3611 1270 2908 27598 35193 1855 7388 11701 16464 17963 13423	0	25	Pass1	PepFrag1	None	1763.89	TITLEVESSDTIDNVK	TITLEVESSDTIDNVK	297	16	3.59	121	0	0	0	0	163.086	6.6551		538	2.2	b10°y6°	34.4017	1638	167.997	127.997	0.002	9461	1763.89	1763.89	34.4017	2499
11330	SCACLR1057F07	1026	1 1627 1735 minus strand translated	Regular	27711.5	0	61396.1	126	33	43	52.21	1248682	42935.7	273941	29.4079	1.8055	14685 1294 15132 7682 31934 24264 8147 33346 24824 4420 4500 28218 24476 28996 35992 37732 20427 28884 15705 27043 38653 36199 38154 29644 2735 62 12588 3611 1270 2908 27598 35193 1855 7388 11701 16464 17963 13423	0	26	Pass1	PepFrag1	None	1763.89	TITLEVESSDTIDNVK	TITLEVESSDTIDNVK	373	16	3.59	126	0	0	0	0	163.086	6.6551		538	2.2	b10°y6°	34.4017	1638	167.997	127.997	0.002	9461	1763.89	1763.89	34.4017	2499
11330	SCACLR1057F07	1026	1 1627 1735 minus strand translated	Regular	27711.5	0	61396.1	126	33	43	52.21	1248682	42935.7	273941	29.4079	1.8055	14685 1294 15132 7682 31934 24264 8147 33346 24824 4420 4500 28218 24476 28996 35992 37732 20427 28884 15705 27043 38653 36199 38154 29644 2735 62 12588 3611 1270 2908 27598 35193 1855 7388 11701 16464 31963 17963 13423	0	27	Pass1	PepFrag1	None	1523.78	IQDKEGIPPDQQR	IQDKEGIPPDQQR	163	13	4.31	101	1	1	0	0	542.573	7.1771	Identified	402	1.5	b7y8°	9.7057	1392	150.725	60.4834	0.001	414	1523.79	1523.79	9.7057	1192
11330	SCACLR1057F07	1026	1 1627 1735 minus strand translated	Regular	27711.5	0	61396.1	126	33	43	52.21	1248682	42935.7	273941	29.4079	1.8055	14685 1294 15132 7682 31934 24264 8147 33346 24824 4420 4500 28218 24476 28996 35992 37732 20427 28884 15705 27043 38653 36199 38154 29644 2735 62 12588 3611 1270 2908 27598 35193 1855 7388 11701 16464 31963 17963 13423	0	28	Pass1	PepFrag1	None	1523.78	IQDKEGIPPDQQR	IQDKEGIPPDQQR	87	13	4.31	107	1	1	0	0	542.573	7.1771	Identified	402	1.5	b7y8°	9.7057	1392	150.725	60.4834	0.001	414	1523.79	1523.79	9.7057	1192
11330	SCACLR1057F07	1026	1 1627 1735 minus strand translated	Regular	27711.5	0	61396.1	126	33	43	52.21	1248682	42935.7	273941	29.4079	1.8055	14685 1294 15132 7682 31934 24264 8147 33346 24824 4420 4500 28218 24476 28996 35992 37732 20427 28884 15705 27043 38653 36199 38154 29644 2735 62 12588 3611 1270 2908 27598 35193 1855 7388 11701 16464 31963 17963 13423	0	29	Pass1	PepFrag1	None	1523.78	IQDKEGIPPDQQR	IQDKEGIPPDQQR	239	13	4.31	117	1	1	0	0	542.573	7.1771	Identified	402	1.5	b7y8°	9.7057	1392	150.725	60.4834	0.001	414	1523.79	1523.79	9.7057	1192
11330	SCACLR1057F07	1026	1 1627 1735 minus strand translated	Regular	27711.5	0	61396.1	126	33	43	52.21	1248682	42935.7	273941	29.4079	1.8055	14685 1294 15132 7682 31934 24264 8147 33346 24824 4420 4500 28218 24476 28996 35992 37732 20427 28884 15705 27043 38653 36199 38154 29644 2735 62 12588 3611 1270 2908 27598 35193 1855 7388 11701 16464 31963 17963 13423	0	30	Pass1	PepFrag1	None	1523.78	IQDKEGIPPDQQR	IQDKEGIPPDQQR	315	13	4.31	123	1	1	0	0	542.573	7.1771	Identified	402	1.5	b7y8°	9.7057	1392	150.725	60.4834	0.001	414	1523.79	1523.79	9.7057	1192
11330	SCACLR1057F07	1026	1 1627 1735 minus strand translated	Regular	27711.5	0	61396.1	126	33	43	52.21	1248682	42935.7	273941	29.4079	1.8055	14685 1294 15132 7682 31934 24264 8147 33346 24824 4420 4500 28218 24476 28996 35992 37732 20427 28884 15705 27043 38653 36199 38154 29644 2735 62 12588 3611 1270 2908 27598 35193 1855 7388 11701 16464 31963 17963 13423	0	31	Pass1	PepFrag1	None	1523.78	IQDKEGIPPDQQR	IQDKEGIPPDQQR	391	13	4.31	128	1	1	0	0	542.573	7.1771	Identified	402	1.5	b7y8°	9.7057	1392	150.725	60.4834	0.001	414	1523.79	1523.79	9.7057	1192
11330	SCACLR1057F07	1026	1 1627 1735 minus strand translated	Regular	27711.5	0	61396.1	126	33	43	52.21	1248682	42935.7	273941	29.4079	1.8055	14685 1294 15132 7682 31934 24264 8147 33346 24824 4420 4500 28218 24476 28996 35992 37732 20427 28884 15705 27043 38653 36199 38154 29644 2735 62 12588 3611 1270 2908 27598 35193 1855 7388 11701 16464 31963 17963 13423 24818 2820 7423 7809	0	32	Pass2	PepFrag2	None	1436.86	IQKESTLHLVLR	IQKESTLHLVLR	118	12	10.12	133	0	0	0	0	46.9465	6.1143		583	1.6	b11*	51.7831	1391	150.653	261.306	0.0012	43659	1436.88	1436.88	51.7831	1487
11330	SCACLR1057F07	1026	1 1627 1735 minus strand translated	Regular	27711.5	0	61396.1	126	33	43	52.21	1248682	42935.7	273941	29.4079	1.8055		0	33	Pass2	PepFrag2	None	1609.98	LWLFIIHLILSNK	LWLFIIHLILSNK	33	13	10.1	132	1	1	0	0	255.488	6.85		442	1.6	y11y12*	56.2993	1588	164.561	289.122	0.001	51678	1609.98	1609.98	56.2993	1255
11330	SCACLR1057F07	1026	1 1627 1735 minus strand translated	Regular	27711.5	0	61396.1	126	33	43	52.21	1248682	42935.7	273941	29.4079	1.8055	14685 1294 15132 7682 31934 24264 8147 33346 24824 4420 4500 28218 24476 28996 35992 37732 20427 28884 15705 27043 38653 36199 38154 29644 2735 62 12588 3611 1270 2908 27598 35193 1855 7388 11701 16464 17963 13423 24818 2820 7423	0	34	Pass2	InSource	None	535.324	IFAGK	LIFAGK	101	5	10.1	1110	4	4	2	1	6239.56	0		4620	0	b2y3y4y5	16.127	509	77.0735	114.147	0.0053	3283	535.327	535.324	16.127	6627
11330	SCACLR1057F07	1026	1 1627 1735 minus strand translated	Regular	27711.5	0	61396.1	126	33	43	52.21	1248682	42935.7	273941	29.4079	1.8055	14685 1294 15132 7682 31934 24264 8147 33346 24824 4420 4500 28218 24476 28996 35992 37732 20427 28884 15705 27043 38653 36199 38154 29644 2735 62 12588 3611 1270 2908 27598 35193 1855 7388 11701	0	35	Pass2	InSource	None	506.334	IFVK	QIFVK	60	4	10.1	1113	2	2	1	0	4406.02	0		1561	0	y3y4	20.8995	499	76.0606	112.121	0.003	4871	506.336	506.334	20.8995	3796
11330	SCACLR1057F07	1026	1 1627 1735 minus strand translated	Regular	27711.5	0	61396.1	126	33	43	52.21	1248682	42935.7	273941	29.4079	1.8055	14685 1294 15132 7682 31934 24264 8147 33346 24824 4420 4500 28218 24476 28996 35992 37732 20427 28884 15705 27043 38653 36199 38154 29644 2735 62 12588 3611 1270 2908 27598 35193 1855 7388 11701 16464 31963 17963 13423 24818 2820 7423 7809	0	36	Pass2	InSource	None	938.578	STLHLVLR	ESTLHLVLR	122	8	11.05	1107	6	6	2	1	3764.57	0		5179	0	b2b2°b4y3y6y7y8	23.5752	909	113.449	73.4494	0.003	5801	938.582	938.579	23.5752	3748
11330	SCACLR1057F07	1026	1 1627 1735 minus strand translated	Regular	27711.5	0	61396.1	126	33	43	52.21	1248682	42935.7	273941	29.4079	1.8055	14685 1294 15132 7682 31934 24264 8147 33346 24824 4420 4500 28218 24476 28996 35992 37732 20427 28884 15705 27043 38653 36199 38154 29644 2735 62 12588 3611 1270 2908 27598 35193 1855 7388 11701 16464 31963 17963 13423 24818 2820 7423 7809	0	37	Pass2	InSource	None	851.546	TLHLVLR	ESTLHLVLR	123	7	11.05	1107	4	4	1	0	1745.24	0		4330	0	b1°b3b3°y3y6y7	23.5742	836	107.291	67.2911	0.0018	5799	851.549	851.547	23.5742	2233
11330	SCACLR1057F07	1026	1 1627 1735 minus strand translated	Regular	27711.5	0	61396.1	126	33	43	52.21	1248682	42935.7	273941	29.4079	1.8055	14685 1294 15132 7682 31934 24264 8147 33346 24824 4420 4500 28218 24476 28996 35992 37732 20427 28884 15705 27043 38653 36199 38154 2735 12588 3611 1270 2908 27598 35193 1855 7388 11701 16464 31963 24818 7423 7809	0	38	Pass2	InSource	None	964.51	LADYNIQK	TLADYNIQK	113	8	6.78	630	2	2	0	0	421.55	0		1900	0	b5°y4y4*y8	14.4918	892	112.03	72.0305	0.0007	2515	964.515	964.512	14.4918	902
15132	SCCCCL3080A11	1013	1 1228 1335 translated	Regular	27705.4	0	45466.3	125	32	35	66.01	1247427	0	273499			14685 11330 1294 7682 31934 24264 8147 33346 24824 4420 4500 28218 24476 28996 35992 37732 20427 28884 15705 27043 38653 36199 38154 2735 12588 3611 1270 2908 27598 35193 1855 7388 11701 16464 31963 24818 7423 7809	1	1	Pass1	PepFrag1	None	1065.56	TLADYNIQK	TLADYNIQK	386	9	6.78	135	7	7	5	1	15886.7	8.6436		29821	7.5	b3b3°b4°b8°y3y4y4*y5y6y7y8	14.5322	985	119.688	79.688	0.1039	2535	1065.56	1065.56	14.5322	129594
15132	SCCCCL3080A11	1013	1 1228 1335 translated	Regular	27705.4	0	45466.3	125	32	35	66.01	1247427	0	273499			14685 11330 1294 7682 31934 24264 8147 33346 24824 4420 4500 28218 24476 28996 35992 37732 20427 28884 15705 27043 38653 36199 38154 2735 12588 3611 1270 2908 27598 35193 1855 7388 11701 16464 31963 24818 7423 7809	0	2	Pass1	PepFrag1	None	1065.56	TLADYNIQK	TLADYNIQK	82	9	6.78	142	7	7	5	1	15886.7	8.6436		29821	7.5	b3b3°b4°b8°y3y4y4*y5y6y7y8	14.5322	985	119.688	79.688	0.1039	2535	1065.56	1065.56	14.5322	129594
15132	SCCCCL3080A11	1013	1 1228 1335 translated	Regular	27705.4	0	45466.3	125	32	35	66.01	1247427	0	273499			14685 11330 1294 7682 31934 24264 8147 33346 24824 4420 4500 28218 24476 28996 35992 37732 20427 28884 15705 27043 38653 36199 38154 2735 12588 3611 1270 2908 27598 35193 1855 7388 11701 16464 31963 24818 7423 7809	0	3	Pass1	PepFrag1	None	1065.56	TLADYNIQK	TLADYNIQK	158	9	6.78	147	7	7	5	1	15886.7	8.6436		29821	7.5	b3b3°b4°b8°y3y4y4*y5y6y7y8	14.5322	985	119.688	79.688	0.1039	2535	1065.56	1065.56	14.5322	129594
15132	SCCCCL3080A11	1013	1 1228 1335 translated	Regular	27705.4	0	45466.3	125	32	35	66.01	1247427	0	273499			14685 11330 1294 7682 31934 24264 8147 33346 24824 4420 4500 28218 24476 28996 35992 37732 20427 28884 15705 27043 38653 36199 38154 2735 12588 3611 1270 2908 27598 35193 1855 7388 11701 16464 31963 24818 7423 7809	0	4	Pass1	PepFrag1	None	1065.56	TLADYNIQK	TLADYNIQK	234	9	6.78	153	7	7	5	1	15886.7	8.6436		29821	7.5	b3b3°b4°b8°y3y4y4*y5y6y7y8	14.5322	985	119.688	79.688	0.1039	2535	1065.56	1065.56	14.5322	129594
15132	SCCCCL3080A11	1013	1 1228 1335 translated	Regular	27705.4	0	45466.3	125	32	35	66.01	1247427	0	273499			14685 11330 1294 7682 31934 24264 8147 33346 24824 4420 4500 28218 24476 28996 35992 37732 20427 28884 15705 27043 38653 36199 38154 2735 12588 3611 1270 2908 27598 35193 1855 7388 11701 16464 31963 24818 7423 7809	0	5	Pass1	PepFrag1	None	1065.56	TLADYNIQK	TLADYNIQK	310	9	6.78	158	7	7	5	1	15886.7	8.6436		29821	7.5	b3b3°b4°b8°y3y4y4*y5y6y7y8	14.5322	985	119.688	79.688	0.1039	2535	1065.56	1065.56	14.5322	129594
15132	SCCCCL3080A11	1013	1 1228 1335 translated	Regular	27705.4	0	45466.3	125	32	35	66.01	1247427	0	273499			14685 11330 1294 7682 31934 24264 8147 33346 24824 4420 4500 28218 24476 28996 35992 37732 20427 28884 15705 27043 38653 36199 38154 29644 2735 62 12588 3611 1270 2908 27598 35193 1855 7388 11701 16464 31963 17963 13423 24818 2820 7423 7809	0	6	Pass1	PepFrag1	None	1067.62	ESTLHLVLR	ESTLHLVLR	319	9	7.88	136	8	8	6	1	19660.7	8.7362		15145	6.8	b3°b5°b6b6°b7b7°y3y4y5y6y7y8	23.5909	1018	122.346	82.3465	0.0803	5810	1067.62	1067.62	23.5909	100153
15132	SCCCCL3080A11	1013	1 1228 1335 translated	Regular	27705.4	0	45466.3	125	32	35	66.01	1247427	0	273499			14685 11330 1294 7682 31934 24264 8147 33346 24824 4420 4500 28218 24476 28996 35992 37732 20427 28884 15705 27043 38653 36199 38154 29644 2735 62 12588 3611 1270 2908 27598 35193 1855 7388 11701 16464 31963 17963 13423 24818 2820 7423 7809	0	7	Pass1	PepFrag1	None	1067.62	ESTLHLVLR	ESTLHLVLR	91	9	7.88	143	8	8	6	1	19660.7	8.7362		15145	6.8	b3°b5°b6b6°b7b7°y3y4y5y6y7y8	23.5909	1018	122.346	82.3465	0.0803	5810	1067.62	1067.62	23.5909	100153
15132	SCCCCL3080A11	1013	1 1228 1335 translated	Regular	27705.4	0	45466.3	125	32	35	66.01	1247427	0	273499			14685 11330 1294 7682 31934 24264 8147 33346 24824 4420 4500 28218 24476 28996 35992 37732 20427 28884 15705 27043 38653 36199 38154 29644 2735 62 12588 3611 1270 2908 27598 35193 1855 7388 11701 16464 31963 17963 13423 24818 2820 7423 7809	0	8	Pass1	PepFrag1	None	1067.62	ESTLHLVLR	ESTLHLVLR	167	9	7.88	148	8	8	6	1	19660.7	8.7362		15145	6.8	b3°b5°b6b6°b7b7°y3y4y5y6y7y8	23.5909	1018	122.346	82.3465	0.0803	5810	1067.62	1067.62	23.5909	100153
15132	SCCCCL3080A11	1013	1 1228 1335 translated	Regular	27705.4	0	45466.3	125	32	35	66.01	1247427	0	273499			14685 11330 1294 7682 31934 24264 8147 33346 24824 4420 4500 28218 24476 28996 35992 37732 20427 28884 15705 27043 38653 36199 38154 29644 2735 62 12588 3611 1270 2908 27598 35193 1855 7388 11701 16464 31963 17963 13423 24818 2820 7423 7809	0	9	Pass1	PepFrag1	None	1067.62	ESTLHLVLR	ESTLHLVLR	243	9	7.88	154	8	8	6	1	19660.7	8.7362		15145	6.8	b3°b5°b6b6°b7b7°y3y4y5y6y7y8	23.5909	1018	122.346	82.3465	0.0803	5810	1067.62	1067.62	23.5909	100153
15132	SCCCCL3080A11	1013	1 1228 1335 translated	Regular	27705.4	0	45466.3	125	32	35	66.01	1247427	0	273499			14685 11330 1294 7682 31934 24264 8147 33346 24824 4420 4500 28218 24476 28996 35992 37732 20427 28884 15705 27043 38653 36199 38154 29644 2735 62 12588 3611 1270 2908 27598 35193 1855 7388 11701 16464 31963 17963 13423 24818 2820 7423 7809	0	10	Pass1	PepFrag1	None	1067.62	ESTLHLVLR	ESTLHLVLR	395	9	7.88	163	8	8	6	1	19660.7	8.7362		15145	6.8	b3°b5°b6b6°b7b7°y3y4y5y6y7y8	23.5909	1018	122.346	82.3465	0.0803	5810	1067.62	1067.62	23.5909	100153
15132	SCCCCL3080A11	1013	1 1228 1335 translated	Regular	27705.4	0	45466.3	125	32	35	66.01	1247427	0	273499			14685 11330 1294 7682 31934 24264 8147 33346 24824 4420 4500 28218 24476 28996 35992 37732 20427 28884 15705 27043 38653 36199 38154 29644 2735 62 12588 3611 1270 2908 27598 35193 1855 7388 11701 16464 17963 13423 24818 2820 7423	0	11	Pass1	PepFrag1	None	648.408	LIFAGK	LIFAGK	70	6	10.1	141	3	3	2	0	7608.21	8.3238		4460	2.4	y3y4y5	16.1284	633	89.131	138.262	0.007	3286	648.41	648.408	16.1284	8699
15132	SCCCCL3080A11	1013	1 1228 1335 translated	Regular	27705.4	0	45466.3	125	32	35	66.01	1247427	0	273499			14685 11330 1294 7682 31934 24264 8147 33346 24824 4420 4500 28218 24476 28996 35992 37732 20427 28884 15705 27043 38653 36199 38154 29644 2735 62 12588 3611 1270 2908 27598 35193 1855 7388 11701 16464 17963 13423 24818 2820 7423	0	12	Pass1	PepFrag1	None	648.408	LIFAGK	LIFAGK	146	6	10.1	146	3	3	2	0	7608.21	8.3238		4460	2.4	y3y4y5	16.1284	633	89.131	138.262	0.007	3286	648.41	648.408	16.1284	8699
15132	SCCCCL3080A11	1013	1 1228 1335 translated	Regular	27705.4	0	45466.3	125	32	35	66.01	1247427	0	273499			14685 11330 1294 7682 31934 24264 8147 33346 24824 4420 4500 28218 24476 28996 35992 37732 20427 28884 15705 27043 38653 36199 38154 29644 2735 62 12588 3611 1270 2908 27598 35193 1855 7388 11701 16464 17963 13423 24818 2820 7423	0	13	Pass1	PepFrag1	None	648.408	LIFAGK	LIFAGK	222	6	10.1	152	3	3	2	0	7608.21	8.3238		4460	2.4	y3y4y5	16.1284	633	89.131	138.262	0.007	3286	648.41	648.408	16.1284	8699
15132	SCCCCL3080A11	1013	1 1228 1335 translated	Regular	27705.4	0	45466.3	125	32	35	66.01	1247427	0	273499			14685 11330 1294 7682 31934 24264 8147 33346 24824 4420 4500 28218 24476 28996 35992 37732 20427 28884 15705 27043 38653 36199 38154 29644 2735 62 12588 3611 1270 2908 27598 35193 1855 7388 11701 16464 17963 13423 24818 2820 7423	0	14	Pass1	PepFrag1	None	648.408	LIFAGK	LIFAGK	298	6	10.1	157	3	3	2	0	7608.21	8.3238		4460	2.4	y3y4y5	16.1284	633	89.131	138.262	0.007	3286	648.41	648.408	16.1284	8699
15132	SCCCCL3080A11	1013	1 1228 1335 translated	Regular	27705.4	0	45466.3	125	32	35	66.01	1247427	0	273499			14685 11330 1294 7682 31934 24264 8147 33346 24824 4420 4500 28218 24476 28996 35992 37732 20427 28884 15705 27043 38653 36199 38154 29644 2735 62 12588 3611 1270 2908 27598 35193 1855 7388 11701 16464 17963 13423 24818 2820 7423	0	15	Pass1	PepFrag1	None	648.408	LIFAGK	LIFAGK	374	6	10.1	162	3	3	2	0	7608.21	8.3238		4460	2.4	y3y4y5	16.1284	633	89.131	138.262	0.007	3286	648.41	648.408	16.1284	8699
15132	SCCCCL3080A11	1013	1 1228 1335 translated	Regular	27705.4	0	45466.3	125	32	35	66.01	1247427	0	273499			14685 11330 1294 7682 31934 24264 8147 33346 24824 4420 4500 28218 24476 28996 35992 37732 20427 28884 15705 27043 38653 36199 38154 29644 2735 62 12588 3611 1270 2908 27598 35193 1855 7388 11701	0	16	Pass1	PepFrag1	None	634.392	QIFVK	QIFVK	29	5	10.1	164	2	2	1	0	4820.5	8.1257		1561	1.8	y3y4	20.8596	613	87.2435	134.487	0.0039	4860	634.395	634.393	20.8596	4829
15132	SCCCCL3080A11	1013	1 1228 1335 translated	Regular	27705.4	0	45466.3	125	32	35	66.01	1247427	0	273499			14685 11330 1294 7682 31934 24264 8147 33346 24824 4420 4500 28218 24476 28996 35992 37732 20427 28884 15705 27043 38653 36199 38154 29644 2735 62 12588 3611 1270 2908 27598 35193 1855 7388 11701 16464 31963 17963 13423 24818	0	17	Pass1	PepFrag1	None	1523.78	IQDKEGIPPDQQR	IQDKEGIPPDQQR	57	13	4.31	139	2	2	0	1	4078.51	8.0531	Identified	387	2.1	b7y6	8.7771	1392	150.725	60.4834	0.0021	256	1523.78	1523.78	8.7771	2624
15132	SCCCCL3080A11	1013	1 1228 1335 translated	Regular	27705.4	0	45466.3	125	32	35	66.01	1247427	0	273499			14685 11330 1294 7682 31934 24264 8147 33346 24824 4420 4500 28218 24476 28996 35992 37732 20427 28884 15705 27043 38653 36199 38154 29644 2735 62 12588 3611 1270 2908 27598 35193 1855 7388 11701 16464 31963 17963 13423 24818	0	18	Pass1	PepFrag1	None	1523.78	IQDKEGIPPDQQR	IQDKEGIPPDQQR	133	13	4.31	144	2	2	0	1	4078.51	8.0531	Identified	387	2.1	b7y6	8.7771	1392	150.725	60.4834	0.0021	256	1523.78	1523.78	8.7771	2624
15132	SCCCCL3080A11	1013	1 1228 1335 translated	Regular	27705.4	0	45466.3	125	32	35	66.01	1247427	0	273499			14685 11330 1294 7682 31934 24264 8147 33346 24824 4420 4500 28218 24476 28996 35992 37732 20427 28884 15705 27043 38653 36199 38154 29644 2735 62 12588 3611 1270 2908 27598 35193 1855 7388 11701 16464 31963 17963 13423 24818	0	19	Pass1	PepFrag1	None	1523.78	IQDKEGIPPDQQR	IQDKEGIPPDQQR	209	13	4.31	150	2	2	0	1	4078.51	8.0531	Identified	387	2.1	b7y6	8.7771	1392	150.725	60.4834	0.0021	256	1523.78	1523.78	8.7771	2624
15132	SCCCCL3080A11	1013	1 1228 1335 translated	Regular	27705.4	0	45466.3	125	32	35	66.01	1247427	0	273499			14685 11330 1294 7682 31934 24264 8147 33346 24824 4420 4500 28218 24476 28996 35992 37732 20427 28884 15705 27043 38653 36199 38154 29644 2735 62 12588 3611 1270 2908 27598 35193 1855 7388 11701 16464 31963 17963 13423 24818	0	20	Pass1	PepFrag1	None	1523.78	IQDKEGIPPDQQR	IQDKEGIPPDQQR	285	13	4.31	156	2	2	0	1	4078.51	8.0531	Identified	387	2.1	b7y6	8.7771	1392	150.725	60.4834	0.0021	256	1523.78	1523.78	8.7771	2624
15132	SCCCCL3080A11	1013	1 1228 1335 translated	Regular	27705.4	0	45466.3	125	32	35	66.01	1247427	0	273499			14685 11330 1294 7682 31934 24264 8147 33346 24824 4420 4500 28218 24476 28996 35992 37732 20427 28884 15705 27043 38653 36199 38154 29644 2735 62 12588 3611 1270 2908 27598 35193 1855 7388 11701 16464 31963 17963 13423 24818	0	21	Pass1	PepFrag1	None	1523.78	IQDKEGIPPDQQR	IQDKEGIPPDQQR	361	13	4.31	160	2	2	0	1	4078.51	8.0531	Identified	387	2.1	b7y6	8.7771	1392	150.725	60.4834	0.0021	256	1523.78	1523.78	8.7771	2624
15132	SCCCCL3080A11	1013	1 1228 1335 translated	Regular	27705.4	0	45466.3	125	32	35	66.01	1247427	0	273499			14685 11330 1294 7682 31934 24264 8147 33346 24824 4420 4500 28218 24476 28996 35992 37732 20427 28884 15705 27043 38653 36199 38154 29644 2735 62 12588 3611 1270 2908 27598 35193 1855 7388 11701 16464 17963 13423	0	22	Pass1	PepFrag1	None	1763.89	TITLEVESSDTIDNVK	TITLEVESSDTIDNVK	115	16	3.59	137	0	0	0	0	163.086	6.655		538	2.2	b10°y6°	34.4017	1638	167.997	127.997	0.002	9461	1763.89	1763.89	34.4017	2499
15132	SCCCCL3080A11	1013	1 1228 1335 translated	Regular	27705.4	0	45466.3	125	32	35	66.01	1247427	0	273499			14685 11330 1294 7682 31934 24264 8147 33346 24824 4420 4500 28218 24476 28996 35992 37732 20427 28884 15705 27043 38653 36199 38154 29644 2735 62 12588 3611 1270 2908 27598 35193 1855 7388 11701 16464 17963 13423	0	23	Pass1	PepFrag1	None	1763.89	TITLEVESSDTIDNVK	TITLEVESSDTIDNVK	39	16	3.59	138	0	0	0	0	163.086	6.655		538	2.2	b10°y6°	34.4017	1638	167.997	127.997	0.002	9461	1763.89	1763.89	34.4017	2499
15132	SCCCCL3080A11	1013	1 1228 1335 translated	Regular	27705.4	0	45466.3	125	32	35	66.01	1247427	0	273499			14685 11330 1294 7682 31934 24264 8147 33346 24824 4420 4500 28218 24476 28996 35992 37732 20427 28884 15705 27043 38653 36199 38154 29644 2735 62 12588 3611 1270 2908 27598 35193 1855 7388 11701 16464 17963 13423	0	24	Pass1	PepFrag1	None	1763.89	TITLEVESSDTIDNVK	TITLEVESSDTIDNVK	191	16	3.59	149	0	0	0	0	163.086	6.655		538	2.2	b10°y6°	34.4017	1638	167.997	127.997	0.002	9461	1763.89	1763.89	34.4017	2499
15132	SCCCCL3080A11	1013	1 1228 1335 translated	Regular	27705.4	0	45466.3	125	32	35	66.01	1247427	0	273499			14685 11330 1294 7682 31934 24264 8147 33346 24824 4420 4500 28218 24476 28996 35992 37732 20427 28884 15705 27043 38653 36199 38154 29644 2735 62 12588 3611 1270 2908 27598 35193 1855 7388 11701 16464 17963 13423	0	25	Pass1	PepFrag1	None	1763.89	TITLEVESSDTIDNVK	TITLEVESSDTIDNVK	267	16	3.59	155	0	0	0	0	163.086	6.655		538	2.2	b10°y6°	34.4017	1638	167.997	127.997	0.002	9461	1763.89	1763.89	34.4017	2499
15132	SCCCCL3080A11	1013	1 1228 1335 translated	Regular	27705.4	0	45466.3	125	32	35	66.01	1247427	0	273499			14685 11330 1294 7682 31934 24264 8147 33346 24824 4420 4500 28218 24476 28996 35992 37732 20427 28884 15705 27043 38653 36199 38154 29644 2735 62 12588 3611 1270 2908 27598 35193 1855 7388 11701 16464 17963 13423	0	26	Pass1	PepFrag1	None	1763.89	TITLEVESSDTIDNVK	TITLEVESSDTIDNVK	343	16	3.59	159	0	0	0	0	163.086	6.655		538	2.2	b10°y6°	34.4017	1638	167.997	127.997	0.002	9461	1763.89	1763.89	34.4017	2499
15132	SCCCCL3080A11	1013	1 1228 1335 translated	Regular	27705.4	0	45466.3	125	32	35	66.01	1247427	0	273499			14685 11330 1294 7682 31934 24264 8147 33346 24824 4420 4500 28218 24476 28996 35992 37732 20427 28884 15705 27043 38653 36199 38154 29644 2735 62 12588 3611 1270 2908 27598 35193 1855 7388 11701 16464 31963 17963 13423	0	27	Pass1	PepFrag1	None	1523.78	IQDKEGIPPDQQR	IQDKEGIPPDQQR	285	13	4.31	134	1	1	0	0	542.573	7.177	Identified	402	1.5	b7y8°	9.7057	1392	150.725	60.4834	0.001	414	1523.79	1523.79	9.7057	1192
15132	SCCCCL3080A11	1013	1 1228 1335 translated	Regular	27705.4	0	45466.3	125	32	35	66.01	1247427	0	273499			14685 11330 1294 7682 31934 24264 8147 33346 24824 4420 4500 28218 24476 28996 35992 37732 20427 28884 15705 27043 38653 36199 38154 29644 2735 62 12588 3611 1270 2908 27598 35193 1855 7388 11701 16464 31963 17963 13423	0	28	Pass1	PepFrag1	None	1523.78	IQDKEGIPPDQQR	IQDKEGIPPDQQR	57	13	4.31	140	1	1	0	0	542.573	7.177	Identified	402	1.5	b7y8°	9.7057	1392	150.725	60.4834	0.001	414	1523.79	1523.79	9.7057	1192
15132	SCCCCL3080A11	1013	1 1228 1335 translated	Regular	27705.4	0	45466.3	125	32	35	66.01	1247427	0	273499			14685 11330 1294 7682 31934 24264 8147 33346 24824 4420 4500 28218 24476 28996 35992 37732 20427 28884 15705 27043 38653 36199 38154 29644 2735 62 12588 3611 1270 2908 27598 35193 1855 7388 11701 16464 31963 17963 13423	0	29	Pass1	PepFrag1	None	1523.78	IQDKEGIPPDQQR	IQDKEGIPPDQQR	133	13	4.31	145	1	1	0	0	542.573	7.177	Identified	402	1.5	b7y8°	9.7057	1392	150.725	60.4834	0.001	414	1523.79	1523.79	9.7057	1192
15132	SCCCCL3080A11	1013	1 1228 1335 translated	Regular	27705.4	0	45466.3	125	32	35	66.01	1247427	0	273499			14685 11330 1294 7682 31934 24264 8147 33346 24824 4420 4500 28218 24476 28996 35992 37732 20427 28884 15705 27043 38653 36199 38154 29644 2735 62 12588 3611 1270 2908 27598 35193 1855 7388 11701 16464 31963 17963 13423	0	30	Pass1	PepFrag1	None	1523.78	IQDKEGIPPDQQR	IQDKEGIPPDQQR	209	13	4.31	151	1	1	0	0	542.573	7.177	Identified	402	1.5	b7y8°	9.7057	1392	150.725	60.4834	0.001	414	1523.79	1523.79	9.7057	1192
15132	SCCCCL3080A11	1013	1 1228 1335 translated	Regular	27705.4	0	45466.3	125	32	35	66.01	1247427	0	273499			14685 11330 1294 7682 31934 24264 8147 33346 24824 4420 4500 28218 24476 28996 35992 37732 20427 28884 15705 27043 38653 36199 38154 29644 2735 62 12588 3611 1270 2908 27598 35193 1855 7388 11701 16464 31963 17963 13423	0	31	Pass1	PepFrag1	None	1523.78	IQDKEGIPPDQQR	IQDKEGIPPDQQR	361	13	4.31	161	1	1	0	0	542.573	7.177	Identified	402	1.5	b7y8°	9.7057	1392	150.725	60.4834	0.001	414	1523.79	1523.79	9.7057	1192
15132	SCCCCL3080A11	1013	1 1228 1335 translated	Regular	27705.4	0	45466.3	125	32	35	66.01	1247427	0	273499			14685 11330 1294 7682 31934 24264 8147 33346 24824 4420 4500 28218 24476 28996 35992 37732 20427 28884 15705 27043 38653 36199 38154 29644 2735 62 12588 3611 1270 2908 27598 35193 1855 7388 11701 16464 31963 17963 13423 24818 2820 7423 7809	0	32	Pass2	PepFrag2	None	1436.86	IQKESTLHLVLR	IQKESTLHLVLR	88	12	10.12	165	0	0	0	0	46.9465	6.1142		583	1.6	b11*	51.7831	1391	150.653	261.306	0.0012	43659	1436.88	1436.88	51.7831	1487
15132	SCCCCL3080A11	1013	1 1228 1335 translated	Regular	27705.4	0	45466.3	125	32	35	66.01	1247427	0	273499			14685 11330 1294 7682 31934 24264 8147 33346 24824 4420 4500 28218 24476 28996 35992 37732 20427 28884 15705 27043 38653 36199 38154 29644 2735 62 12588 3611 1270 2908 27598 35193 1855 7388 11701 16464 17963 13423 24818 2820 7423	0	33	Pass2	InSource	None	535.324	IFAGK	LIFAGK	71	5	10.1	1110	4	4	2	1	6239.56	0		4620	0	b2y3y4y5	16.127	509	77.0735	114.147	0.0053	3283	535.327	535.324	16.127	6627
15132	SCCCCL3080A11	1013	1 1228 1335 translated	Regular	27705.4	0	45466.3	125	32	35	66.01	1247427	0	273499			14685 11330 1294 7682 31934 24264 8147 33346 24824 4420 4500 28218 24476 28996 35992 37732 20427 28884 15705 27043 38653 36199 38154 29644 2735 62 12588 3611 1270 2908 27598 35193 1855 7388 11701	0	34	Pass2	InSource	None	506.334	IFVK	QIFVK	30	4	10.1	1113	2	2	1	0	4406.02	0		1561	0	y3y4	20.8995	499	76.0606	112.121	0.003	4871	506.336	506.334	20.8995	3796
15132	SCCCCL3080A11	1013	1 1228 1335 translated	Regular	27705.4	0	45466.3	125	32	35	66.01	1247427	0	273499			14685 11330 1294 7682 31934 24264 8147 33346 24824 4420 4500 28218 24476 28996 35992 37732 20427 28884 15705 27043 38653 36199 38154 29644 2735 62 12588 3611 1270 2908 27598 35193 1855 7388 11701 16464 31963 17963 13423 24818 2820 7423 7809	0	35	Pass2	InSource	None	938.578	STLHLVLR	ESTLHLVLR	92	8	11.05	1107	6	6	2	1	3764.57	0		5179	0	b2b2°b4y3y6y7y8	23.5752	909	113.449	73.4494	0.003	5801	938.582	938.579	23.5752	3748
15132	SCCCCL3080A11	1013	1 1228 1335 translated	Regular	27705.4	0	45466.3	125	32	35	66.01	1247427	0	273499			14685 11330 1294 7682 31934 24264 8147 33346 24824 4420 4500 28218 24476 28996 35992 37732 20427 28884 15705 27043 38653 36199 38154 29644 2735 62 12588 3611 1270 2908 27598 35193 1855 7388 11701 16464 31963 17963 13423 24818 2820 7423 7809	0	36	Pass2	InSource	None	851.546	TLHLVLR	ESTLHLVLR	93	7	11.05	1107	4	4	1	0	1745.24	0		4330	0	b1°b3b3°y3y6y7	23.5742	836	107.291	67.2911	0.0018	5799	851.549	851.547	23.5742	2233
15132	SCCCCL3080A11	1013	1 1228 1335 translated	Regular	27705.4	0	45466.3	125	32	35	66.01	1247427	0	273499			14685 11330 1294 7682 31934 24264 8147 33346 24824 4420 4500 28218 24476 28996 35992 37732 20427 28884 15705 27043 38653 36199 38154 2735 12588 3611 1270 2908 27598 35193 1855 7388 11701 16464 31963 24818 7423 7809	0	37	Pass2	InSource	None	964.51	LADYNIQK	TLADYNIQK	83	8	6.78	630	2	2	0	0	421.55	0		1900	0	b5°y4y4*y8	14.4918	892	112.03	72.0305	0.0007	2515	964.515	964.512	14.4918	902
7682	SCCCCL4014E10	847	113 1279 1464 minus strand translated	Regular	27676.7	0	43601.2	125	31	34	65.46	1244928	0	272961			14685 11330 1294 15132 31934 24264 8147 33346 24824 4420 4500 28218 24476 28996 35992 37732 20427 28884 15705 27043 38653 36199 38154 2735 12588 3611 1270 2908 27598 35193 1855 7388 11701 16464 31963 24818 7423 7809	1	1	Pass1	PepFrag1	None	1065.56	TLADYNIQK	TLADYNIQK	59	9	6.78	167	7	7	5	1	15886.7	8.6431		29821	7.5	b3b3°b4°b8°y3y4y4*y5y6y7y8	14.5322	985	119.688	79.688	0.1041	2535	1065.56	1065.56	14.5322	129594
7682	SCCCCL4014E10	847	113 1279 1464 minus strand translated	Regular	27676.7	0	43601.2	125	31	34	65.46	1244928	0	272961			14685 11330 1294 15132 31934 24264 8147 33346 24824 4420 4500 28218 24476 28996 35992 37732 20427 28884 15705 27043 38653 36199 38154 2735 12588 3611 1270 2908 27598 35193 1855 7388 11701 16464 31963 24818 7423 7809	0	2	Pass1	PepFrag1	None	1065.56	TLADYNIQK	TLADYNIQK	135	9	6.78	178	7	7	5	1	15886.7	8.6431		29821	7.5	b3b3°b4°b8°y3y4y4*y5y6y7y8	14.5322	985	119.688	79.688	0.1041	2535	1065.56	1065.56	14.5322	129594
7682	SCCCCL4014E10	847	113 1279 1464 minus strand translated	Regular	27676.7	0	43601.2	125	31	34	65.46	1244928	0	272961			14685 11330 1294 15132 31934 24264 8147 33346 24824 4420 4500 28218 24476 28996 35992 37732 20427 28884 15705 27043 38653 36199 38154 2735 12588 3611 1270 2908 27598 35193 1855 7388 11701 16464 31963 24818 7423 7809	0	3	Pass1	PepFrag1	None	1065.56	TLADYNIQK	TLADYNIQK	211	9	6.78	184	7	7	5	1	15886.7	8.6431		29821	7.5	b3b3°b4°b8°y3y4y4*y5y6y7y8	14.5322	985	119.688	79.688	0.1041	2535	1065.56	1065.56	14.5322	129594
7682	SCCCCL4014E10	847	113 1279 1464 minus strand translated	Regular	27676.7	0	43601.2	125	31	34	65.46	1244928	0	272961			14685 11330 1294 15132 31934 24264 8147 33346 24824 4420 4500 28218 24476 28996 35992 37732 20427 28884 15705 27043 38653 36199 38154 2735 12588 3611 1270 2908 27598 35193 1855 7388 11701 16464 31963 24818 7423 7809	0	4	Pass1	PepFrag1	None	1065.56	TLADYNIQK	TLADYNIQK	287	9	6.78	188	7	7	5	1	15886.7	8.6431		29821	7.5	b3b3°b4°b8°y3y4y4*y5y6y7y8	14.5322	985	119.688	79.688	0.1041	2535	1065.56	1065.56	14.5322	129594
7682	SCCCCL4014E10	847	113 1279 1464 minus strand translated	Regular	27676.7	0	43601.2	125	31	34	65.46	1244928	0	272961			14685 11330 1294 15132 31934 24264 8147 33346 24824 4420 4500 28218 24476 28996 35992 37732 20427 28884 15705 27043 38653 36199 38154 2735 12588 3611 1270 2908 27598 35193 1855 7388 11701 16464 31963 24818 7423 7809	0	5	Pass1	PepFrag1	None	1065.56	TLADYNIQK	TLADYNIQK	363	9	6.78	193	7	7	5	1	15886.7	8.6431		29821	7.5	b3b3°b4°b8°y3y4y4*y5y6y7y8	14.5322	985	119.688	79.688	0.1041	2535	1065.56	1065.56	14.5322	129594
7682	SCCCCL4014E10	847	113 1279 1464 minus strand translated	Regular	27676.7	0	43601.2	125	31	34	65.46	1244928	0	272961			14685 11330 1294 15132 31934 24264 8147 33346 24824 4420 4500 28218 24476 28996 35992 37732 20427 28884 15705 27043 38653 36199 38154 29644 2735 62 12588 3611 1270 2908 27598 35193 1855 7388 11701 16464 31963 17963 13423 24818 2820 7423 7809	0	6	Pass1	PepFrag1	None	1067.62	ESTLHLVLR	ESTLHLVLR	220	9	7.88	168	8	8	6	1	19660.7	8.7357		15145	6.8	b3°b5°b6b6°b7b7°y3y4y5y6y7y8	23.5909	1018	122.346	82.3465	0.0804	5810	1067.62	1067.62	23.5909	100153
7682	SCCCCL4014E10	847	113 1279 1464 minus strand translated	Regular	27676.7	0	43601.2	125	31	34	65.46	1244928	0	272961			14685 11330 1294 15132 31934 24264 8147 33346 24824 4420 4500 28218 24476 28996 35992 37732 20427 28884 15705 27043 38653 36199 38154 29644 2735 62 12588 3611 1270 2908 27598 35193 1855 7388 11701 16464 31963 17963 13423 24818 2820 7423 7809	0	7	Pass1	PepFrag1	None	1067.62	ESTLHLVLR	ESTLHLVLR	68	9	7.88	173	8	8	6	1	19660.7	8.7357		15145	6.8	b3°b5°b6b6°b7b7°y3y4y5y6y7y8	23.5909	1018	122.346	82.3465	0.0804	5810	1067.62	1067.62	23.5909	100153
7682	SCCCCL4014E10	847	113 1279 1464 minus strand translated	Regular	27676.7	0	43601.2	125	31	34	65.46	1244928	0	272961			14685 11330 1294 15132 31934 24264 8147 33346 24824 4420 4500 28218 24476 28996 35992 37732 20427 28884 15705 27043 38653 36199 38154 29644 2735 62 12588 3611 1270 2908 27598 35193 1855 7388 11701 16464 31963 17963 13423 24818 2820 7423 7809	0	8	Pass1	PepFrag1	None	1067.62	ESTLHLVLR	ESTLHLVLR	144	9	7.88	179	8	8	6	1	19660.7	8.7357		15145	6.8	b3°b5°b6b6°b7b7°y3y4y5y6y7y8	23.5909	1018	122.346	82.3465	0.0804	5810	1067.62	1067.62	23.5909	100153
7682	SCCCCL4014E10	847	113 1279 1464 minus strand translated	Regular	27676.7	0	43601.2	125	31	34	65.46	1244928	0	272961			14685 11330 1294 15132 31934 24264 8147 33346 24824 4420 4500 28218 24476 28996 35992 37732 20427 28884 15705 27043 38653 36199 38154 29644 2735 62 12588 3611 1270 2908 27598 35193 1855 7388 11701 16464 31963 17963 13423 24818 2820 7423 7809	0	9	Pass1	PepFrag1	None	1067.62	ESTLHLVLR	ESTLHLVLR	296	9	7.88	189	8	8	6	1	19660.7	8.7357		15145	6.8	b3°b5°b6b6°b7b7°y3y4y5y6y7y8	23.5909	1018	122.346	82.3465	0.0804	5810	1067.62	1067.62	23.5909	100153
7682	SCCCCL4014E10	847	113 1279 1464 minus strand translated	Regular	27676.7	0	43601.2	125	31	34	65.46	1244928	0	272961			14685 11330 1294 15132 31934 24264 8147 33346 24824 4420 4500 28218 24476 28996 35992 37732 20427 28884 15705 27043 38653 36199 38154 29644 2735 62 12588 3611 1270 2908 27598 35193 1855 7388 11701 16464 31963 17963 13423 24818 2820 7423 7809	0	10	Pass1	PepFrag1	None	1067.62	ESTLHLVLR	ESTLHLVLR	372	9	7.88	194	8	8	6	1	19660.7	8.7357		15145	6.8	b3°b5°b6b6°b7b7°y3y4y5y6y7y8	23.5909	1018	122.346	82.3465	0.0804	5810	1067.62	1067.62	23.5909	100153
7682	SCCCCL4014E10	847	113 1279 1464 minus strand translated	Regular	27676.7	0	43601.2	125	31	34	65.46	1244928	0	272961			14685 11330 1294 15132 31934 24264 8147 33346 24824 4420 4500 28218 24476 28996 35992 37732 20427 28884 15705 27043 38653 36199 38154 29644 2735 62 12588 3611 1270 2908 27598 35193 1855 7388 11701 16464 17963 13423 24818 2820 7423	0	11	Pass1	PepFrag1	None	648.408	LIFAGK	LIFAGK	47	6	10.1	172	3	3	2	0	7608.21	8.3234		4460	2.4	y3y4y5	16.1284	633	89.131	138.262	0.007	3286	648.41	648.408	16.1284	8699
7682	SCCCCL4014E10	847	113 1279 1464 minus strand translated	Regular	27676.7	0	43601.2	125	31	34	65.46	1244928	0	272961			14685 11330 1294 15132 31934 24264 8147 33346 24824 4420 4500 28218 24476 28996 35992 37732 20427 28884 15705 27043 38653 36199 38154 29644 2735 62 12588 3611 1270 2908 27598 35193 1855 7388 11701 16464 17963 13423 24818 2820 7423	0	12	Pass1	PepFrag1	None	648.408	LIFAGK	LIFAGK	123	6	10.1	177	3	3	2	0	7608.21	8.3234		4460	2.4	y3y4y5	16.1284	633	89.131	138.262	0.007	3286	648.41	648.408	16.1284	8699
7682	SCCCCL4014E10	847	113 1279 1464 minus strand translated	Regular	27676.7	0	43601.2	125	31	34	65.46	1244928	0	272961			14685 11330 1294 15132 31934 24264 8147 33346 24824 4420 4500 28218 24476 28996 35992 37732 20427 28884 15705 27043 38653 36199 38154 29644 2735 62 12588 3611 1270 2908 27598 35193 1855 7388 11701 16464 17963 13423 24818 2820 7423	0	13	Pass1	PepFrag1	None	648.408	LIFAGK	LIFAGK	199	6	10.1	183	3	3	2	0	7608.21	8.3234		4460	2.4	y3y4y5	16.1284	633	89.131	138.262	0.007	3286	648.41	648.408	16.1284	8699
7682	SCCCCL4014E10	847	113 1279 1464 minus strand translated	Regular	27676.7	0	43601.2	125	31	34	65.46	1244928	0	272961			14685 11330 1294 15132 31934 24264 8147 33346 24824 4420 4500 28218 24476 28996 35992 37732 20427 28884 15705 27043 38653 36199 38154 29644 2735 62 12588 3611 1270 2908 27598 35193 1855 7388 11701 16464 17963 13423 24818 2820 7423	0	14	Pass1	PepFrag1	None	648.408	LIFAGK	LIFAGK	275	6	10.1	187	3	3	2	0	7608.21	8.3234		4460	2.4	y3y4y5	16.1284	633	89.131	138.262	0.007	3286	648.41	648.408	16.1284	8699
7682	SCCCCL4014E10	847	113 1279 1464 minus strand translated	Regular	27676.7	0	43601.2	125	31	34	65.46	1244928	0	272961			14685 11330 1294 15132 31934 24264 8147 33346 24824 4420 4500 28218 24476 28996 35992 37732 20427 28884 15705 27043 38653 36199 38154 29644 2735 62 12588 3611 1270 2908 27598 35193 1855 7388 11701 16464 17963 13423 24818 2820 7423	0	15	Pass1	PepFrag1	None	648.408	LIFAGK	LIFAGK	351	6	10.1	192	3	3	2	0	7608.21	8.3234		4460	2.4	y3y4y5	16.1284	633	89.131	138.262	0.007	3286	648.41	648.408	16.1284	8699
7682	SCCCCL4014E10	847	113 1279 1464 minus strand translated	Regular	27676.7	0	43601.2	125	31	34	65.46	1244928	0	272961			14685 11330 1294 15132 31934 24264 8147 33346 24824 4420 4500 28218 24476 28996 35992 37732 20427 28884 15705 27043 38653 36199 38154 29644 2735 62 12588 3611 1270 2908 27598 35193 1855 7388 11701	0	16	Pass1	PepFrag1	None	634.392	QIFVK	QIFVK	6	5	10.1	195	2	2	1	0	4820.5	8.1252		1561	1.8	y3y4	20.8596	613	87.2435	134.487	0.0039	4860	634.395	634.393	20.8596	4829
7682	SCCCCL4014E10	847	113 1279 1464 minus strand translated	Regular	27676.7	0	43601.2	125	31	34	65.46	1244928	0	272961			14685 11330 1294 15132 31934 24264 8147 33346 24824 4420 4500 28218 24476 28996 35992 37732 20427 28884 15705 27043 38653 36199 38154 29644 2735 62 12588 3611 1270 2908 27598 35193 1855 7388 11701 16464 31963 17963 13423 24818	0	17	Pass1	PepFrag1	None	1523.78	IQDKEGIPPDQQR	IQDKEGIPPDQQR	34	13	4.31	170	2	2	0	1	4078.51	8.0526	Identified	387	2.1	b7y6	8.7771	1392	150.725	60.4834	0.0021	256	1523.78	1523.78	8.7771	2624
7682	SCCCCL4014E10	847	113 1279 1464 minus strand translated	Regular	27676.7	0	43601.2	125	31	34	65.46	1244928	0	272961			14685 11330 1294 15132 31934 24264 8147 33346 24824 4420 4500 28218 24476 28996 35992 37732 20427 28884 15705 27043 38653 36199 38154 29644 2735 62 12588 3611 1270 2908 27598 35193 1855 7388 11701 16464 31963 17963 13423 24818	0	18	Pass1	PepFrag1	None	1523.78	IQDKEGIPPDQQR	IQDKEGIPPDQQR	110	13	4.31	175	2	2	0	1	4078.51	8.0526	Identified	387	2.1	b7y6	8.7771	1392	150.725	60.4834	0.0021	256	1523.78	1523.78	8.7771	2624
7682	SCCCCL4014E10	847	113 1279 1464 minus strand translated	Regular	27676.7	0	43601.2	125	31	34	65.46	1244928	0	272961			14685 11330 1294 15132 31934 24264 8147 33346 24824 4420 4500 28218 24476 28996 35992 37732 20427 28884 15705 27043 38653 36199 38154 29644 2735 62 12588 3611 1270 2908 27598 35193 1855 7388 11701 16464 31963 17963 13423 24818	0	19	Pass1	PepFrag1	None	1523.78	IQDKEGIPPDQQR	IQDKEGIPPDQQR	186	13	4.31	181	2	2	0	1	4078.51	8.0526	Identified	387	2.1	b7y6	8.7771	1392	150.725	60.4834	0.0021	256	1523.78	1523.78	8.7771	2624
7682	SCCCCL4014E10	847	113 1279 1464 minus strand translated	Regular	27676.7	0	43601.2	125	31	34	65.46	1244928	0	272961			14685 11330 1294 15132 31934 24264 8147 33346 24824 4420 4500 28218 24476 28996 35992 37732 20427 28884 15705 27043 38653 36199 38154 29644 2735 62 12588 3611 1270 2908 27598 35193 1855 7388 11701 16464 31963 17963 13423 24818	0	20	Pass1	PepFrag1	None	1523.78	IQDKEGIPPDQQR	IQDKEGIPPDQQR	262	13	4.31	186	2	2	0	1	4078.51	8.0526	Identified	387	2.1	b7y6	8.7771	1392	150.725	60.4834	0.0021	256	1523.78	1523.78	8.7771	2624
7682	SCCCCL4014E10	847	113 1279 1464 minus strand translated	Regular	27676.7	0	43601.2	125	31	34	65.46	1244928	0	272961			14685 11330 1294 15132 31934 24264 8147 33346 24824 4420 4500 28218 24476 28996 35992 37732 20427 28884 15705 27043 38653 36199 38154 29644 2735 62 12588 3611 1270 2908 27598 35193 1855 7388 11701 16464 31963 17963 13423 24818	0	21	Pass1	PepFrag1	None	1523.78	IQDKEGIPPDQQR	IQDKEGIPPDQQR	338	13	4.31	190	2	2	0	1	4078.51	8.0526	Identified	387	2.1	b7y6	8.7771	1392	150.725	60.4834	0.0021	256	1523.78	1523.78	8.7771	2624
7682	SCCCCL4014E10	847	113 1279 1464 minus strand translated	Regular	27676.7	0	43601.2	125	31	34	65.46	1244928	0	272961			14685 11330 1294 15132 31934 24264 8147 33346 24824 4420 4500 28218 24476 28996 35992 37732 20427 28884 15705 27043 38653 36199 38154 29644 2735 62 12588 3611 1270 2908 27598 35193 1855 7388 11701 16464 17963 13423	0	22	Pass1	PepFrag1	None	1763.89	TITLEVESSDTIDNVK	TITLEVESSDTIDNVK	320	16	3.59	169	0	0	0	0	163.086	6.6545		538	2.2	b10°y6°	34.4017	1638	167.997	127.997	0.002	9461	1763.89	1763.89	34.4017	2499
7682	SCCCCL4014E10	847	113 1279 1464 minus strand translated	Regular	27676.7	0	43601.2	125	31	34	65.46	1244928	0	272961			14685 11330 1294 15132 31934 24264 8147 33346 24824 4420 4500 28218 24476 28996 35992 37732 20427 28884 15705 27043 38653 36199 38154 29644 2735 62 12588 3611 1270 2908 27598 35193 1855 7388 11701 16464 17963 13423	0	23	Pass1	PepFrag1	None	1763.89	TITLEVESSDTIDNVK	TITLEVESSDTIDNVK	92	16	3.59	174	0	0	0	0	163.086	6.6545		538	2.2	b10°y6°	34.4017	1638	167.997	127.997	0.002	9461	1763.89	1763.89	34.4017	2499
7682	SCCCCL4014E10	847	113 1279 1464 minus strand translated	Regular	27676.7	0	43601.2	125	31	34	65.46	1244928	0	272961			14685 11330 1294 15132 31934 24264 8147 33346 24824 4420 4500 28218 24476 28996 35992 37732 20427 28884 15705 27043 38653 36199 38154 29644 2735 62 12588 3611 1270 2908 27598 35193 1855 7388 11701 16464 17963 13423	0	24	Pass1	PepFrag1	None	1763.89	TITLEVESSDTIDNVK	TITLEVESSDTIDNVK	168	16	3.59	180	0	0	0	0	163.086	6.6545		538	2.2	b10°y6°	34.4017	1638	167.997	127.997	0.002	9461	1763.89	1763.89	34.4017	2499
7682	SCCCCL4014E10	847	113 1279 1464 minus strand translated	Regular	27676.7	0	43601.2	125	31	34	65.46	1244928	0	272961			14685 11330 1294 15132 31934 24264 8147 33346 24824 4420 4500 28218 24476 28996 35992 37732 20427 28884 15705 27043 38653 36199 38154 29644 2735 62 12588 3611 1270 2908 27598 35193 1855 7388 11701 16464 17963 13423	0	25	Pass1	PepFrag1	None	1763.89	TITLEVESSDTIDNVK	TITLEVESSDTIDNVK	244	16	3.59	185	0	0	0	0	163.086	6.6545		538	2.2	b10°y6°	34.4017	1638	167.997	127.997	0.002	9461	1763.89	1763.89	34.4017	2499
7682	SCCCCL4014E10	847	113 1279 1464 minus strand translated	Regular	27676.7	0	43601.2	125	31	34	65.46	1244928	0	272961			14685 11330 1294 15132 31934 24264 8147 33346 24824 4420 4500 28218 24476 28996 35992 37732 20427 28884 15705 27043 38653 36199 38154 29644 2735 62 12588 3611 1270 2908 27598 35193 1855 7388 11701 16464 31963 17963 13423	0	26	Pass1	PepFrag1	None	1523.78	IQDKEGIPPDQQR	IQDKEGIPPDQQR	262	13	4.31	166	1	1	0	0	542.573	7.1766	Identified	402	1.5	b7y8°	9.7057	1392	150.725	60.4834	0.001	414	1523.79	1523.79	9.7057	1192
7682	SCCCCL4014E10	847	113 1279 1464 minus strand translated	Regular	27676.7	0	43601.2	125	31	34	65.46	1244928	0	272961			14685 11330 1294 15132 31934 24264 8147 33346 24824 4420 4500 28218 24476 28996 35992 37732 20427 28884 15705 27043 38653 36199 38154 29644 2735 62 12588 3611 1270 2908 27598 35193 1855 7388 11701 16464 31963 17963 13423	0	27	Pass1	PepFrag1	None	1523.78	IQDKEGIPPDQQR	IQDKEGIPPDQQR	34	13	4.31	171	1	1	0	0	542.573	7.1766	Identified	402	1.5	b7y8°	9.7057	1392	150.725	60.4834	0.001	414	1523.79	1523.79	9.7057	1192
7682	SCCCCL4014E10	847	113 1279 1464 minus strand translated	Regular	27676.7	0	43601.2	125	31	34	65.46	1244928	0	272961			14685 11330 1294 15132 31934 24264 8147 33346 24824 4420 4500 28218 24476 28996 35992 37732 20427 28884 15705 27043 38653 36199 38154 29644 2735 62 12588 3611 1270 2908 27598 35193 1855 7388 11701 16464 31963 17963 13423	0	28	Pass1	PepFrag1	None	1523.78	IQDKEGIPPDQQR	IQDKEGIPPDQQR	110	13	4.31	176	1	1	0	0	542.573	7.1766	Identified	402	1.5	b7y8°	9.7057	1392	150.725	60.4834	0.001	414	1523.79	1523.79	9.7057	1192
7682	SCCCCL4014E10	847	113 1279 1464 minus strand translated	Regular	27676.7	0	43601.2	125	31	34	65.46	1244928	0	272961			14685 11330 1294 15132 31934 24264 8147 33346 24824 4420 4500 28218 24476 28996 35992 37732 20427 28884 15705 27043 38653 36199 38154 29644 2735 62 12588 3611 1270 2908 27598 35193 1855 7388 11701 16464 31963 17963 13423	0	29	Pass1	PepFrag1	None	1523.78	IQDKEGIPPDQQR	IQDKEGIPPDQQR	186	13	4.31	182	1	1	0	0	542.573	7.1766	Identified	402	1.5	b7y8°	9.7057	1392	150.725	60.4834	0.001	414	1523.79	1523.79	9.7057	1192
7682	SCCCCL4014E10	847	113 1279 1464 minus strand translated	Regular	27676.7	0	43601.2	125	31	34	65.46	1244928	0	272961			14685 11330 1294 15132 31934 24264 8147 33346 24824 4420 4500 28218 24476 28996 35992 37732 20427 28884 15705 27043 38653 36199 38154 29644 2735 62 12588 3611 1270 2908 27598 35193 1855 7388 11701 16464 31963 17963 13423	0	30	Pass1	PepFrag1	None	1523.78	IQDKEGIPPDQQR	IQDKEGIPPDQQR	338	13	4.31	191	1	1	0	0	542.573	7.1766	Identified	402	1.5	b7y8°	9.7057	1392	150.725	60.4834	0.001	414	1523.79	1523.79	9.7057	1192
7682	SCCCCL4014E10	847	113 1279 1464 minus strand translated	Regular	27676.7	0	43601.2	125	31	34	65.46	1244928	0	272961			14685 11330 1294 15132 31934 24264 8147 33346 24824 4420 4500 28218 24476 28996 35992 37732 20427 28884 15705 27043 38653 36199 38154 29644 2735 62 12588 3611 1270 2908 27598 35193 1855 7388 11701 16464 31963 17963 13423 24818 2820 7423 7809	0	31	Pass2	PepFrag2	None	1436.86	IQKESTLHLVLR	IQKESTLHLVLR	65	12	10.12	196	0	0	0	0	46.9465	6.1137		583	1.6	b11*	51.7831	1391	150.653	261.306	0.0012	43659	1436.88	1436.88	51.7831	1487
7682	SCCCCL4014E10	847	113 1279 1464 minus strand translated	Regular	27676.7	0	43601.2	125	31	34	65.46	1244928	0	272961			14685 11330 1294 15132 31934 24264 8147 33346 24824 4420 4500 28218 24476 28996 35992 37732 20427 28884 15705 27043 38653 36199 38154 29644 2735 62 12588 3611 1270 2908 27598 35193 1855 7388 11701 16464 17963 13423 24818 2820 7423	0	32	Pass2	InSource	None	535.324	IFAGK	LIFAGK	48	5	10.1	1110	4	4	2	1	6239.56	0		4620	0	b2y3y4y5	16.127	509	77.0735	114.147	0.0053	3283	535.327	535.324	16.127	6627
7682	SCCCCL4014E10	847	113 1279 1464 minus strand translated	Regular	27676.7	0	43601.2	125	31	34	65.46	1244928	0	272961			14685 11330 1294 15132 31934 24264 8147 33346 24824 4420 4500 28218 24476 28996 35992 37732 20427 28884 15705 27043 38653 36199 38154 29644 2735 62 12588 3611 1270 2908 27598 35193 1855 7388 11701	0	33	Pass2	InSource	None	506.334	IFVK	QIFVK	7	4	10.1	1113	2	2	1	0	4406.02	0		1561	0	y3y4	20.8995	499	76.0606	112.121	0.003	4871	506.336	506.334	20.8995	3796
7682	SCCCCL4014E10	847	113 1279 1464 minus strand translated	Regular	27676.7	0	43601.2	125	31	34	65.46	1244928	0	272961			14685 11330 1294 15132 31934 24264 8147 33346 24824 4420 4500 28218 24476 28996 35992 37732 20427 28884 15705 27043 38653 36199 38154 29644 2735 62 12588 3611 1270 2908 27598 35193 1855 7388 11701 16464 31963 17963 13423 24818 2820 7423 7809	0	34	Pass2	InSource	None	938.578	STLHLVLR	ESTLHLVLR	69	8	11.05	1107	6	6	2	1	3764.57	0		5179	0	b2b2°b4y3y6y7y8	23.5752	909	113.449	73.4494	0.003	5801	938.582	938.579	23.5752	3748
7682	SCCCCL4014E10	847	113 1279 1464 minus strand translated	Regular	27676.7	0	43601.2	125	31	34	65.46	1244928	0	272961			14685 11330 1294 15132 31934 24264 8147 33346 24824 4420 4500 28218 24476 28996 35992 37732 20427 28884 15705 27043 38653 36199 38154 29644 2735 62 12588 3611 1270 2908 27598 35193 1855 7388 11701 16464 31963 17963 13423 24818 2820 7423 7809	0	35	Pass2	InSource	None	851.546	TLHLVLR	ESTLHLVLR	70	7	11.05	1107	4	4	1	0	1745.24	0		4330	0	b1°b3b3°y3y6y7	23.5742	836	107.291	67.2911	0.0018	5799	851.549	851.547	23.5742	2233
7682	SCCCCL4014E10	847	113 1279 1464 minus strand translated	Regular	27676.7	0	43601.2	125	31	34	65.46	1244928	0	272961			14685 11330 1294 15132 31934 24264 8147 33346 24824 4420 4500 28218 24476 28996 35992 37732 20427 28884 15705 27043 38653 36199 38154 2735 12588 3611 1270 2908 27598 35193 1855 7388 11701 16464 31963 24818 7423 7809	0	36	Pass2	InSource	None	964.51	LADYNIQK	TLADYNIQK	60	8	6.78	630	2	2	0	0	421.55	0		1900	0	b5°y4y4*y8	14.4918	892	112.03	72.0305	0.0007	2515	964.515	964.512	14.4918	902
31934	SCBFLR1026D07	805	173 1363 1569 translated	Regular	27676.7	0	44299.8	125	31	35	64.14	1244928	0	272961			14685 11330 1294 15132 7682 24264 8147 33346 24824 4420 4500 28218 24476 28996 35992 37732 20427 28884 15705 27043 38653 36199 38154 2735 12588 3611 1270 2908 27598 35193 1855 7388 11701 16464 31963 24818 7423 7809	1	1	Pass1	PepFrag1	None	1065.56	TLADYNIQK	TLADYNIQK	69	9	6.78	198	7	7	5	1	15886.7	8.6431		29821	7.5	b3b3°b4°b8°y3y4y4*y5y6y7y8	14.5322	985	119.688	79.688	0.1041	2535	1065.56	1065.56	14.5322	129594
31934	SCBFLR1026D07	805	173 1363 1569 translated	Regular	27676.7	0	44299.8	125	31	35	64.14	1244928	0	272961			14685 11330 1294 15132 7682 24264 8147 33346 24824 4420 4500 28218 24476 28996 35992 37732 20427 28884 15705 27043 38653 36199 38154 2735 12588 3611 1270 2908 27598 35193 1855 7388 11701 16464 31963 24818 7423 7809	0	2	Pass1	PepFrag1	None	1065.56	TLADYNIQK	TLADYNIQK	145	9	6.78	209	7	7	5	1	15886.7	8.6431		29821	7.5	b3b3°b4°b8°y3y4y4*y5y6y7y8	14.5322	985	119.688	79.688	0.1041	2535	1065.56	1065.56	14.5322	129594
31934	SCBFLR1026D07	805	173 1363 1569 translated	Regular	27676.7	0	44299.8	125	31	35	64.14	1244928	0	272961			14685 11330 1294 15132 7682 24264 8147 33346 24824 4420 4500 28218 24476 28996 35992 37732 20427 28884 15705 27043 38653 36199 38154 2735 12588 3611 1270 2908 27598 35193 1855 7388 11701 16464 31963 24818 7423 7809	0	3	Pass1	PepFrag1	None	1065.56	TLADYNIQK	TLADYNIQK	221	9	6.78	214	7	7	5	1	15886.7	8.6431		29821	7.5	b3b3°b4°b8°y3y4y4*y5y6y7y8	14.5322	985	119.688	79.688	0.1041	2535	1065.56	1065.56	14.5322	129594
31934	SCBFLR1026D07	805	173 1363 1569 translated	Regular	27676.7	0	44299.8	125	31	35	64.14	1244928	0	272961			14685 11330 1294 15132 7682 24264 8147 33346 24824 4420 4500 28218 24476 28996 35992 37732 20427 28884 15705 27043 38653 36199 38154 2735 12588 3611 1270 2908 27598 35193 1855 7388 11701 16464 31963 24818 7423 7809	0	4	Pass1	PepFrag1	None	1065.56	TLADYNIQK	TLADYNIQK	297	9	6.78	219	7	7	5	1	15886.7	8.6431		29821	7.5	b3b3°b4°b8°y3y4y4*y5y6y7y8	14.5322	985	119.688	79.688	0.1041	2535	1065.56	1065.56	14.5322	129594
31934	SCBFLR1026D07	805	173 1363 1569 translated	Regular	27676.7	0	44299.8	125	31	35	64.14	1244928	0	272961			14685 11330 1294 15132 7682 24264 8147 33346 24824 4420 4500 28218 24476 28996 35992 37732 20427 28884 15705 27043 38653 36199 38154 2735 12588 3611 1270 2908 27598 35193 1855 7388 11701 16464 31963 24818 7423 7809	0	5	Pass1	PepFrag1	None	1065.56	TLADYNIQK	TLADYNIQK	373	9	6.78	224	7	7	5	1	15886.7	8.6431		29821	7.5	b3b3°b4°b8°y3y4y4*y5y6y7y8	14.5322	985	119.688	79.688	0.1041	2535	1065.56	1065.56	14.5322	129594
31934	SCBFLR1026D07	805	173 1363 1569 translated	Regular	27676.7	0	44299.8	125	31	35	64.14	1244928	0	272961			14685 11330 1294 15132 7682 24264 8147 33346 24824 4420 4500 28218 24476 28996 35992 37732 20427 28884 15705 27043 38653 36199 38154 29644 2735 62 12588 3611 1270 2908 27598 35193 1855 7388 11701 16464 31963 17963 13423 24818 2820 7423 7809	0	6	Pass1	PepFrag1	None	1067.62	ESTLHLVLR	ESTLHLVLR	154	9	7.88	199	8	8	6	1	19660.7	8.7357		15145	6.8	b3°b5°b6b6°b7b7°y3y4y5y6y7y8	23.5909	1018	122.346	82.3465	0.0804	5810	1067.62	1067.62	23.5909	100153
31934	SCBFLR1026D07	805	173 1363 1569 translated	Regular	27676.7	0	44299.8	125	31	35	64.14	1244928	0	272961			14685 11330 1294 15132 7682 24264 8147 33346 24824 4420 4500 28218 24476 28996 35992 37732 20427 28884 15705 27043 38653 36199 38154 29644 2735 62 12588 3611 1270 2908 27598 35193 1855 7388 11701 16464 31963 17963 13423 24818 2820 7423 7809	0	7	Pass1	PepFrag1	None	1067.62	ESTLHLVLR	ESTLHLVLR	78	9	7.88	205	8	8	6	1	19660.7	8.7357		15145	6.8	b3°b5°b6b6°b7b7°y3y4y5y6y7y8	23.5909	1018	122.346	82.3465	0.0804	5810	1067.62	1067.62	23.5909	100153
31934	SCBFLR1026D07	805	173 1363 1569 translated	Regular	27676.7	0	44299.8	125	31	35	64.14	1244928	0	272961			14685 11330 1294 15132 7682 24264 8147 33346 24824 4420 4500 28218 24476 28996 35992 37732 20427 28884 15705 27043 38653 36199 38154 29644 2735 62 12588 3611 1270 2908 27598 35193 1855 7388 11701 16464 31963 17963 13423 24818 2820 7423 7809	0	8	Pass1	PepFrag1	None	1067.62	ESTLHLVLR	ESTLHLVLR	230	9	7.88	215	8	8	6	1	19660.7	8.7357		15145	6.8	b3°b5°b6b6°b7b7°y3y4y5y6y7y8	23.5909	1018	122.346	82.3465	0.0804	5810	1067.62	1067.62	23.5909	100153
31934	SCBFLR1026D07	805	173 1363 1569 translated	Regular	27676.7	0	44299.8	125	31	35	64.14	1244928	0	272961			14685 11330 1294 15132 7682 24264 8147 33346 24824 4420 4500 28218 24476 28996 35992 37732 20427 28884 15705 27043 38653 36199 38154 29644 2735 62 12588 3611 1270 2908 27598 35193 1855 7388 11701 16464 31963 17963 13423 24818 2820 7423 7809	0	9	Pass1	PepFrag1	None	1067.62	ESTLHLVLR	ESTLHLVLR	306	9	7.88	220	8	8	6	1	19660.7	8.7357		15145	6.8	b3°b5°b6b6°b7b7°y3y4y5y6y7y8	23.5909	1018	122.346	82.3465	0.0804	5810	1067.62	1067.62	23.5909	100153
31934	SCBFLR1026D07	805	173 1363 1569 translated	Regular	27676.7	0	44299.8	125	31	35	64.14	1244928	0	272961			14685 11330 1294 15132 7682 24264 8147 33346 24824 4420 4500 28218 24476 28996 35992 37732 20427 28884 15705 27043 38653 36199 38154 29644 2735 62 12588 3611 1270 2908 27598 35193 1855 7388 11701 16464 31963 17963 13423 24818 2820 7423 7809	0	10	Pass1	PepFrag1	None	1067.62	ESTLHLVLR	ESTLHLVLR	382	9	7.88	225	8	8	6	1	19660.7	8.7357		15145	6.8	b3°b5°b6b6°b7b7°y3y4y5y6y7y8	23.5909	1018	122.346	82.3465	0.0804	5810	1067.62	1067.62	23.5909	100153
31934	SCBFLR1026D07	805	173 1363 1569 translated	Regular	27676.7	0	44299.8	125	31	35	64.14	1244928	0	272961			14685 11330 1294 15132 7682 24264 8147 33346 24824 4420 4500 28218 24476 28996 35992 37732 20427 28884 15705 27043 38653 36199 38154 29644 2735 62 12588 3611 1270 2908 27598 35193 1855 7388 11701 16464 17963 13423 24818 2820 7423	0	11	Pass1	PepFrag1	None	648.408	LIFAGK	LIFAGK	57	6	10.1	204	3	3	2	0	7608.21	8.3234		4460	2.4	y3y4y5	16.1284	633	89.131	138.262	0.007	3286	648.41	648.408	16.1284	8699
31934	SCBFLR1026D07	805	173 1363 1569 translated	Regular	27676.7	0	44299.8	125	31	35	64.14	1244928	0	272961			14685 11330 1294 15132 7682 24264 8147 33346 24824 4420 4500 28218 24476 28996 35992 37732 20427 28884 15705 27043 38653 36199 38154 29644 2735 62 12588 3611 1270 2908 27598 35193 1855 7388 11701 16464 17963 13423 24818 2820 7423	0	12	Pass1	PepFrag1	None	648.408	LIFAGK	LIFAGK	133	6	10.1	208	3	3	2	0	7608.21	8.3234		4460	2.4	y3y4y5	16.1284	633	89.131	138.262	0.007	3286	648.41	648.408	16.1284	8699
31934	SCBFLR1026D07	805	173 1363 1569 translated	Regular	27676.7	0	44299.8	125	31	35	64.14	1244928	0	272961			14685 11330 1294 15132 7682 24264 8147 33346 24824 4420 4500 28218 24476 28996 35992 37732 20427 28884 15705 27043 38653 36199 38154 29644 2735 62 12588 3611 1270 2908 27598 35193 1855 7388 11701 16464 17963 13423 24818 2820 7423	0	13	Pass1	PepFrag1	None	648.408	LIFAGK	LIFAGK	209	6	10.1	213	3	3	2	0	7608.21	8.3234		4460	2.4	y3y4y5	16.1284	633	89.131	138.262	0.007	3286	648.41	648.408	16.1284	8699
31934	SCBFLR1026D07	805	173 1363 1569 translated	Regular	27676.7	0	44299.8	125	31	35	64.14	1244928	0	272961			14685 11330 1294 15132 7682 24264 8147 33346 24824 4420 4500 28218 24476 28996 35992 37732 20427 28884 15705 27043 38653 36199 38154 29644 2735 62 12588 3611 1270 2908 27598 35193 1855 7388 11701 16464 17963 13423 24818 2820 7423	0	14	Pass1	PepFrag1	None	648.408	LIFAGK	LIFAGK	285	6	10.1	218	3	3	2	0	7608.21	8.3234		4460	2.4	y3y4y5	16.1284	633	89.131	138.262	0.007	3286	648.41	648.408	16.1284	8699
31934	SCBFLR1026D07	805	173 1363 1569 translated	Regular	27676.7	0	44299.8	125	31	35	64.14	1244928	0	272961			14685 11330 1294 15132 7682 24264 8147 33346 24824 4420 4500 28218 24476 28996 35992 37732 20427 28884 15705 27043 38653 36199 38154 29644 2735 62 12588 3611 1270 2908 27598 35193 1855 7388 11701 16464 17963 13423 24818 2820 7423	0	15	Pass1	PepFrag1	None	648.408	LIFAGK	LIFAGK	361	6	10.1	223	3	3	2	0	7608.21	8.3234		4460	2.4	y3y4y5	16.1284	633	89.131	138.262	0.007	3286	648.41	648.408	16.1284	8699
31934	SCBFLR1026D07	805	173 1363 1569 translated	Regular	27676.7	0	44299.8	125	31	35	64.14	1244928	0	272961			14685 11330 1294 15132 7682 24264 8147 33346 24824 4420 4500 28218 24476 28996 35992 37732 20427 28884 15705 27043 38653 36199 38154 29644 2735 62 12588 3611 1270 2908 27598 35193 1855 7388 11701	0	16	Pass1	PepFrag1	None	634.392	QIFVK	QIFVK	16	5	10.1	226	2	2	1	0	4820.5	8.1252		1561	1.8	y3y4	20.8596	613	87.2435	134.487	0.0039	4860	634.395	634.393	20.8596	4829
31934	SCBFLR1026D07	805	173 1363 1569 translated	Regular	27676.7	0	44299.8	125	31	35	64.14	1244928	0	272961			14685 11330 1294 15132 7682 24264 8147 33346 24824 4420 4500 28218 24476 28996 35992 37732 20427 28884 15705 27043 38653 36199 38154 29644 2735 62 12588 3611 1270 2908 27598 35193 1855 7388 11701 16464 31963 17963 13423 24818	0	17	Pass1	PepFrag1	None	1523.78	IQDKEGIPPDQQR	IQDKEGIPPDQQR	44	13	4.31	202	2	2	0	1	4078.51	8.0526	Identified	387	2.1	b7y6	8.7771	1392	150.725	60.4834	0.0021	256	1523.78	1523.78	8.7771	2624
31934	SCBFLR1026D07	805	173 1363 1569 translated	Regular	27676.7	0	44299.8	125	31	35	64.14	1244928	0	272961			14685 11330 1294 15132 7682 24264 8147 33346 24824 4420 4500 28218 24476 28996 35992 37732 20427 28884 15705 27043 38653 36199 38154 29644 2735 62 12588 3611 1270 2908 27598 35193 1855 7388 11701 16464 31963 17963 13423 24818	0	18	Pass1	PepFrag1	None	1523.78	IQDKEGIPPDQQR	IQDKEGIPPDQQR	120	13	4.31	206	2	2	0	1	4078.51	8.0526	Identified	387	2.1	b7y6	8.7771	1392	150.725	60.4834	0.0021	256	1523.78	1523.78	8.7771	2624
31934	SCBFLR1026D07	805	173 1363 1569 translated	Regular	27676.7	0	44299.8	125	31	35	64.14	1244928	0	272961			14685 11330 1294 15132 7682 24264 8147 33346 24824 4420 4500 28218 24476 28996 35992 37732 20427 28884 15705 27043 38653 36199 38154 29644 2735 62 12588 3611 1270 2908 27598 35193 1855 7388 11701 16464 31963 17963 13423 24818	0	19	Pass1	PepFrag1	None	1523.78	IQDKEGIPPDQQR	IQDKEGIPPDQQR	196	13	4.31	211	2	2	0	1	4078.51	8.0526	Identified	387	2.1	b7y6	8.7771	1392	150.725	60.4834	0.0021	256	1523.78	1523.78	8.7771	2624
31934	SCBFLR1026D07	805	173 1363 1569 translated	Regular	27676.7	0	44299.8	125	31	35	64.14	1244928	0	272961			14685 11330 1294 15132 7682 24264 8147 33346 24824 4420 4500 28218 24476 28996 35992 37732 20427 28884 15705 27043 38653 36199 38154 29644 2735 62 12588 3611 1270 2908 27598 35193 1855 7388 11701 16464 31963 17963 13423 24818	0	20	Pass1	PepFrag1	None	1523.78	IQDKEGIPPDQQR	IQDKEGIPPDQQR	272	13	4.31	217	2	2	0	1	4078.51	8.0526	Identified	387	2.1	b7y6	8.7771	1392	150.725	60.4834	0.0021	256	1523.78	1523.78	8.7771	2624
31934	SCBFLR1026D07	805	173 1363 1569 translated	Regular	27676.7	0	44299.8	125	31	35	64.14	1244928	0	272961			14685 11330 1294 15132 7682 24264 8147 33346 24824 4420 4500 28218 24476 28996 35992 37732 20427 28884 15705 27043 38653 36199 38154 29644 2735 62 12588 3611 1270 2908 27598 35193 1855 7388 11701 16464 31963 17963 13423 24818	0	21	Pass1	PepFrag1	None	1523.78	IQDKEGIPPDQQR	IQDKEGIPPDQQR	348	13	4.31	221	2	2	0	1	4078.51	8.0526	Identified	387	2.1	b7y6	8.7771	1392	150.725	60.4834	0.0021	256	1523.78	1523.78	8.7771	2624
31934	SCBFLR1026D07	805	173 1363 1569 translated	Regular	27676.7	0	44299.8	125	31	35	64.14	1244928	0	272961			14685 11330 1294 15132 7682 24264 8147 33346 24824 4420 4500 28218 24476 28996 35992 37732 20427 28884 15705 27043 38653 36199 38154 29644 2735 62 12588 3611 1270 2908 27598 35193 1855 7388 11701 16464 17963 13423	0	22	Pass1	PepFrag1	None	1763.89	TITLEVESSDTIDNVK	TITLEVESSDTIDNVK	330	16	3.59	200	0	0	0	0	163.086	6.6545		538	2.2	b10°y6°	34.4017	1638	167.997	127.997	0.002	9461	1763.89	1763.89	34.4017	2499
31934	SCBFLR1026D07	805	173 1363 1569 translated	Regular	27676.7	0	44299.8	125	31	35	64.14	1244928	0	272961			14685 11330 1294 15132 7682 24264 8147 33346 24824 4420 4500 28218 24476 28996 35992 37732 20427 28884 15705 27043 38653 36199 38154 29644 2735 62 12588 3611 1270 2908 27598 35193 1855 7388 11701 16464 17963 13423	0	23	Pass1	PepFrag1	None	1763.89	TITLEVESSDTIDNVK	TITLEVESSDTIDNVK	26	16	3.59	201	0	0	0	0	163.086	6.6545		538	2.2	b10°y6°	34.4017	1638	167.997	127.997	0.002	9461	1763.89	1763.89	34.4017	2499
31934	SCBFLR1026D07	805	173 1363 1569 translated	Regular	27676.7	0	44299.8	125	31	35	64.14	1244928	0	272961			14685 11330 1294 15132 7682 24264 8147 33346 24824 4420 4500 28218 24476 28996 35992 37732 20427 28884 15705 27043 38653 36199 38154 29644 2735 62 12588 3611 1270 2908 27598 35193 1855 7388 11701 16464 17963 13423	0	24	Pass1	PepFrag1	None	1763.89	TITLEVESSDTIDNVK	TITLEVESSDTIDNVK	178	16	3.59	210	0	0	0	0	163.086	6.6545		538	2.2	b10°y6°	34.4017	1638	167.997	127.997	0.002	9461	1763.89	1763.89	34.4017	2499
31934	SCBFLR1026D07	805	173 1363 1569 translated	Regular	27676.7	0	44299.8	125	31	35	64.14	1244928	0	272961			14685 11330 1294 15132 7682 24264 8147 33346 24824 4420 4500 28218 24476 28996 35992 37732 20427 28884 15705 27043 38653 36199 38154 29644 2735 62 12588 3611 1270 2908 27598 35193 1855 7388 11701 16464 17963 13423	0	25	Pass1	PepFrag1	None	1763.89	TITLEVESSDTIDNVK	TITLEVESSDTIDNVK	254	16	3.59	216	0	0	0	0	163.086	6.6545		538	2.2	b10°y6°	34.4017	1638	167.997	127.997	0.002	9461	1763.89	1763.89	34.4017	2499
31934	SCBFLR1026D07	805	173 1363 1569 translated	Regular	27676.7	0	44299.8	125	31	35	64.14	1244928	0	272961			14685 11330 1294 15132 7682 24264 8147 33346 24824 4420 4500 28218 24476 28996 35992 37732 20427 28884 15705 27043 38653 36199 38154 29644 2735 62 12588 3611 1270 2908 27598 35193 1855 7388 11701 16464 31963 17963 13423	0	26	Pass1	PepFrag1	None	1523.78	IQDKEGIPPDQQR	IQDKEGIPPDQQR	272	13	4.31	197	1	1	0	0	542.573	7.1766	Identified	402	1.5	b7y8°	9.7057	1392	150.725	60.4834	0.001	414	1523.79	1523.79	9.7057	1192
31934	SCBFLR1026D07	805	173 1363 1569 translated	Regular	27676.7	0	44299.8	125	31	35	64.14	1244928	0	272961			14685 11330 1294 15132 7682 24264 8147 33346 24824 4420 4500 28218 24476 28996 35992 37732 20427 28884 15705 27043 38653 36199 38154 29644 2735 62 12588 3611 1270 2908 27598 35193 1855 7388 11701 16464 31963 17963 13423	0	27	Pass1	PepFrag1	None	1523.78	IQDKEGIPPDQQR	IQDKEGIPPDQQR	44	13	4.31	203	1	1	0	0	542.573	7.1766	Identified	402	1.5	b7y8°	9.7057	1392	150.725	60.4834	0.001	414	1523.79	1523.79	9.7057	1192
31934	SCBFLR1026D07	805	173 1363 1569 translated	Regular	27676.7	0	44299.8	125	31	35	64.14	1244928	0	272961			14685 11330 1294 15132 7682 24264 8147 33346 24824 4420 4500 28218 24476 28996 35992 37732 20427 28884 15705 27043 38653 36199 38154 29644 2735 62 12588 3611 1270 2908 27598 35193 1855 7388 11701 16464 31963 17963 13423	0	28	Pass1	PepFrag1	None	1523.78	IQDKEGIPPDQQR	IQDKEGIPPDQQR	120	13	4.31	207	1	1	0	0	542.573	7.1766	Identified	402	1.5	b7y8°	9.7057	1392	150.725	60.4834	0.001	414	1523.79	1523.79	9.7057	1192
31934	SCBFLR1026D07	805	173 1363 1569 translated	Regular	27676.7	0	44299.8	125	31	35	64.14	1244928	0	272961			14685 11330 1294 15132 7682 24264 8147 33346 24824 4420 4500 28218 24476 28996 35992 37732 20427 28884 15705 27043 38653 36199 38154 29644 2735 62 12588 3611 1270 2908 27598 35193 1855 7388 11701 16464 31963 17963 13423	0	29	Pass1	PepFrag1	None	1523.78	IQDKEGIPPDQQR	IQDKEGIPPDQQR	196	13	4.31	212	1	1	0	0	542.573	7.1766	Identified	402	1.5	b7y8°	9.7057	1392	150.725	60.4834	0.001	414	1523.79	1523.79	9.7057	1192
31934	SCBFLR1026D07	805	173 1363 1569 translated	Regular	27676.7	0	44299.8	125	31	35	64.14	1244928	0	272961			14685 11330 1294 15132 7682 24264 8147 33346 24824 4420 4500 28218 24476 28996 35992 37732 20427 28884 15705 27043 38653 36199 38154 29644 2735 62 12588 3611 1270 2908 27598 35193 1855 7388 11701 16464 31963 17963 13423	0	30	Pass1	PepFrag1	None	1523.78	IQDKEGIPPDQQR	IQDKEGIPPDQQR	348	13	4.31	222	1	1	0	0	542.573	7.1766	Identified	402	1.5	b7y8°	9.7057	1392	150.725	60.4834	0.001	414	1523.79	1523.79	9.7057	1192
31934	SCBFLR1026D07	805	173 1363 1569 translated	Regular	27676.7	0	44299.8	125	31	35	64.14	1244928	0	272961			14685 11330 1294 15132 7682 24264 8147 33346 24824 4420 4500 28218 24476 28996 35992 37732 20427 28884 15705 27043 38653 36199 38154 29644 2735 62 12588 3611 1270 2908 27598 35193 1855 7388 11701 16464 31963 17963 13423 24818 2820 7423 7809	0	31	Pass2	PepFrag2	None	1436.86	IQKESTLHLVLR	IQKESTLHLVLR	75	12	10.12	227	0	0	0	0	46.9465	6.1137		583	1.6	b11*	51.7831	1391	150.653	261.306	0.0012	43659	1436.88	1436.88	51.7831	1487
31934	SCBFLR1026D07	805	173 1363 1569 translated	Regular	27676.7	0	44299.8	125	31	35	64.14	1244928	0	272961			14685 11330 1294 15132 7682 24264 8147 33346 24824 4420 4500 28218 24476 28996 35992 37732 20427 28884 15705 27043 38653 36199 38154 29644 2735 62 12588 3611 1270 2908 27598 35193 1855 7388 11701 16464 17963 13423 24818 2820 7423	0	32	Pass2	InSource	None	535.324	IFAGK	LIFAGK	58	5	10.1	1110	4	4	2	1	6239.56	0		4620	0	b2y3y4y5	16.127	509	77.0735	114.147	0.0053	3283	535.327	535.324	16.127	6627
31934	SCBFLR1026D07	805	173 1363 1569 translated	Regular	27676.7	0	44299.8	125	31	35	64.14	1244928	0	272961			14685 11330 1294 15132 7682 24264 8147 33346 24824 4420 4500 28218 24476 28996 35992 37732 20427 28884 15705 27043 38653 36199 38154 29644 2735 62 12588 3611 1270 2908 27598 35193 1855 7388 11701	0	33	Pass2	InSource	None	506.334	IFVK	QIFVK	17	4	10.1	1113	2	2	1	0	4406.02	0		1561	0	y3y4	20.8995	499	76.0606	112.121	0.003	4871	506.336	506.334	20.8995	3796
31934	SCBFLR1026D07	805	173 1363 1569 translated	Regular	27676.7	0	44299.8	125	31	35	64.14	1244928	0	272961			14685 11330 1294 15132 7682 24264 8147 33346 24824 4420 4500 28218 24476 28996 35992 37732 20427 28884 15705 27043 38653 36199 38154 29644 2735 62 12588 3611 1270 2908 27598 35193 1855 7388 11701 16464 31963 17963 13423 24818 2820 7423 7809	0	34	Pass2	InSource	None	938.578	STLHLVLR	ESTLHLVLR	79	8	11.05	1107	6	6	2	1	3764.57	0		5179	0	b2b2°b4y3y6y7y8	23.5752	909	113.449	73.4494	0.003	5801	938.582	938.579	23.5752	3748
31934	SCBFLR1026D07	805	173 1363 1569 translated	Regular	27676.7	0	44299.8	125	31	35	64.14	1244928	0	272961			14685 11330 1294 15132 7682 24264 8147 33346 24824 4420 4500 28218 24476 28996 35992 37732 20427 28884 15705 27043 38653 36199 38154 29644 2735 62 12588 3611 1270 2908 27598 35193 1855 7388 11701 16464 31963 17963 13423 24818 2820 7423 7809	0	35	Pass2	InSource	None	851.546	TLHLVLR	ESTLHLVLR	80	7	11.05	1107	4	4	1	0	1745.24	0		4330	0	b1°b3b3°y3y6y7	23.5742	836	107.291	67.2911	0.0018	5799	851.549	851.547	23.5742	2233
31934	SCBFLR1026D07	805	173 1363 1569 translated	Regular	27676.7	0	44299.8	125	31	35	64.14	1244928	0	272961			14685 11330 1294 15132 7682 24264 8147 33346 24824 4420 4500 28218 24476 28996 35992 37732 20427 28884 15705 27043 38653 36199 38154 2735 12588 3611 1270 2908 27598 35193 1855 7388 11701 16464 31963 24818 7423 7809	0	36	Pass2	InSource	None	964.51	LADYNIQK	TLADYNIQK	70	8	6.78	630	2	2	0	0	421.55	0		1900	0	b5°y4y4*y8	14.4918	892	112.03	72.0305	0.0007	2515	964.515	964.512	14.4918	902
24264	SCCCLR1C03C10	914	128 1045 1254 minus strand translated	Regular	22210.8	0	34173.2	104	26	27	71.15	1002666	0	222746			14685 11330 1294 15132 7682 31934 8147 33346 24824 4420 4500 28218 24476 28996 35992 37732 20427 28884 15705 27043 38653 36199 38154 2735 12588 3611 1270 2908 27598 35193 1855 7388 11701 16464 31963 24818 7423 7809	1	1	Pass1	PepFrag1	None	1065.56	TLADYNIQK	TLADYNIQK	54	9	6.78	229	7	7	5	1	15886.7	8.5476		29821	7.5	b3b3°b4°b8°y3y4y4*y5y6y7y8	14.5322	985	119.688	79.688	0.1292	2535	1065.56	1065.56	14.5322	129594
24264	SCCCLR1C03C10	914	128 1045 1254 minus strand translated	Regular	22210.8	0	34173.2	104	26	27	71.15	1002666	0	222746			14685 11330 1294 15132 7682 31934 8147 33346 24824 4420 4500 28218 24476 28996 35992 37732 20427 28884 15705 27043 38653 36199 38154 2735 12588 3611 1270 2908 27598 35193 1855 7388 11701 16464 31963 24818 7423 7809	0	2	Pass1	PepFrag1	None	1065.56	TLADYNIQK	TLADYNIQK	130	9	6.78	240	7	7	5	1	15886.7	8.5476		29821	7.5	b3b3°b4°b8°y3y4y4*y5y6y7y8	14.5322	985	119.688	79.688	0.1292	2535	1065.56	1065.56	14.5322	129594
24264	SCCCLR1C03C10	914	128 1045 1254 minus strand translated	Regular	22210.8	0	34173.2	104	26	27	71.15	1002666	0	222746			14685 11330 1294 15132 7682 31934 8147 33346 24824 4420 4500 28218 24476 28996 35992 37732 20427 28884 15705 27043 38653 36199 38154 2735 12588 3611 1270 2908 27598 35193 1855 7388 11701 16464 31963 24818 7423 7809	0	3	Pass1	PepFrag1	None	1065.56	TLADYNIQK	TLADYNIQK	206	9	6.78	246	7	7	5	1	15886.7	8.5476		29821	7.5	b3b3°b4°b8°y3y4y4*y5y6y7y8	14.5322	985	119.688	79.688	0.1292	2535	1065.56	1065.56	14.5322	129594
24264	SCCCLR1C03C10	914	128 1045 1254 minus strand translated	Regular	22210.8	0	34173.2	104	26	27	71.15	1002666	0	222746			14685 11330 1294 15132 7682 31934 8147 33346 24824 4420 4500 28218 24476 28996 35992 37732 20427 28884 15705 27043 38653 36199 38154 2735 12588 3611 1270 2908 27598 35193 1855 7388 11701 16464 31963 24818 7423 7809	0	4	Pass1	PepFrag1	None	1065.56	TLADYNIQK	TLADYNIQK	282	9	6.78	251	7	7	5	1	15886.7	8.5476		29821	7.5	b3b3°b4°b8°y3y4y4*y5y6y7y8	14.5322	985	119.688	79.688	0.1292	2535	1065.56	1065.56	14.5322	129594
24264	SCCCLR1C03C10	914	128 1045 1254 minus strand translated	Regular	22210.8	0	34173.2	104	26	27	71.15	1002666	0	222746			14685 11330 1294 15132 7682 31934 8147 33346 24824 4420 4500 28218 24476 28996 35992 37732 20427 28884 15705 27043 38653 36199 38154 29644 2735 62 12588 3611 1270 2908 27598 35193 1855 7388 11701 16464 31963 17963 13423 24818 2820 7423 7809	0	5	Pass1	PepFrag1	None	1067.62	ESTLHLVLR	ESTLHLVLR	63	9	7.88	230	8	8	6	1	19660.7	8.6402		15145	6.8	b3°b5°b6b6°b7b7°y3y4y5y6y7y8	23.5909	1018	122.346	82.3465	0.0999	5810	1067.62	1067.62	23.5909	100153
24264	SCCCLR1C03C10	914	128 1045 1254 minus strand translated	Regular	22210.8	0	34173.2	104	26	27	71.15	1002666	0	222746			14685 11330 1294 15132 7682 31934 8147 33346 24824 4420 4500 28218 24476 28996 35992 37732 20427 28884 15705 27043 38653 36199 38154 29644 2735 62 12588 3611 1270 2908 27598 35193 1855 7388 11701 16464 31963 17963 13423 24818 2820 7423 7809	0	6	Pass1	PepFrag1	None	1067.62	ESTLHLVLR	ESTLHLVLR	139	9	7.88	241	8	8	6	1	19660.7	8.6402		15145	6.8	b3°b5°b6b6°b7b7°y3y4y5y6y7y8	23.5909	1018	122.346	82.3465	0.0999	5810	1067.62	1067.62	23.5909	100153
24264	SCCCLR1C03C10	914	128 1045 1254 minus strand translated	Regular	22210.8	0	34173.2	104	26	27	71.15	1002666	0	222746			14685 11330 1294 15132 7682 31934 8147 33346 24824 4420 4500 28218 24476 28996 35992 37732 20427 28884 15705 27043 38653 36199 38154 29644 2735 62 12588 3611 1270 2908 27598 35193 1855 7388 11701 16464 31963 17963 13423 24818 2820 7423 7809	0	7	Pass1	PepFrag1	None	1067.62	ESTLHLVLR	ESTLHLVLR	215	9	7.88	247	8	8	6	1	19660.7	8.6402		15145	6.8	b3°b5°b6b6°b7b7°y3y4y5y6y7y8	23.5909	1018	122.346	82.3465	0.0999	5810	1067.62	1067.62	23.5909	100153
24264	SCCCLR1C03C10	914	128 1045 1254 minus strand translated	Regular	22210.8	0	34173.2	104	26	27	71.15	1002666	0	222746			14685 11330 1294 15132 7682 31934 8147 33346 24824 4420 4500 28218 24476 28996 35992 37732 20427 28884 15705 27043 38653 36199 38154 29644 2735 62 12588 3611 1270 2908 27598 35193 1855 7388 11701 16464 31963 17963 13423 24818 2820 7423 7809	0	8	Pass1	PepFrag1	None	1067.62	ESTLHLVLR	ESTLHLVLR	291	9	7.88	252	8	8	6	1	19660.7	8.6402		15145	6.8	b3°b5°b6b6°b7b7°y3y4y5y6y7y8	23.5909	1018	122.346	82.3465	0.0999	5810	1067.62	1067.62	23.5909	100153
24264	SCCCLR1C03C10	914	128 1045 1254 minus strand translated	Regular	22210.8	0	34173.2	104	26	27	71.15	1002666	0	222746			14685 11330 1294 15132 7682 31934 8147 33346 24824 4420 4500 28218 24476 28996 35992 37732 20427 28884 15705 27043 38653 36199 38154 29644 2735 62 12588 3611 1270 2908 27598 35193 1855 7388 11701 16464 17963 13423 24818 2820 7423	0	9	Pass1	PepFrag1	None	648.408	LIFAGK	LIFAGK	42	6	10.1	236	3	3	2	0	7608.21	8.2278		4460	2.4	y3y4y5	16.1284	633	89.131	138.262	0.0087	3286	648.41	648.408	16.1284	8699
24264	SCCCLR1C03C10	914	128 1045 1254 minus strand translated	Regular	22210.8	0	34173.2	104	26	27	71.15	1002666	0	222746			14685 11330 1294 15132 7682 31934 8147 33346 24824 4420 4500 28218 24476 28996 35992 37732 20427 28884 15705 27043 38653 36199 38154 29644 2735 62 12588 3611 1270 2908 27598 35193 1855 7388 11701 16464 17963 13423 24818 2820 7423	0	10	Pass1	PepFrag1	None	648.408	LIFAGK	LIFAGK	118	6	10.1	239	3	3	2	0	7608.21	8.2278		4460	2.4	y3y4y5	16.1284	633	89.131	138.262	0.0087	3286	648.41	648.408	16.1284	8699
24264	SCCCLR1C03C10	914	128 1045 1254 minus strand translated	Regular	22210.8	0	34173.2	104	26	27	71.15	1002666	0	222746			14685 11330 1294 15132 7682 31934 8147 33346 24824 4420 4500 28218 24476 28996 35992 37732 20427 28884 15705 27043 38653 36199 38154 29644 2735 62 12588 3611 1270 2908 27598 35193 1855 7388 11701 16464 17963 13423 24818 2820 7423	0	11	Pass1	PepFrag1	None	648.408	LIFAGK	LIFAGK	194	6	10.1	245	3	3	2	0	7608.21	8.2278		4460	2.4	y3y4y5	16.1284	633	89.131	138.262	0.0087	3286	648.41	648.408	16.1284	8699
24264	SCCCLR1C03C10	914	128 1045 1254 minus strand translated	Regular	22210.8	0	34173.2	104	26	27	71.15	1002666	0	222746			14685 11330 1294 15132 7682 31934 8147 33346 24824 4420 4500 28218 24476 28996 35992 37732 20427 28884 15705 27043 38653 36199 38154 29644 2735 62 12588 3611 1270 2908 27598 35193 1855 7388 11701 16464 17963 13423 24818 2820 7423	0	12	Pass1	PepFrag1	None	648.408	LIFAGK	LIFAGK	270	6	10.1	250	3	3	2	0	7608.21	8.2278		4460	2.4	y3y4y5	16.1284	633	89.131	138.262	0.0087	3286	648.41	648.408	16.1284	8699
24264	SCCCLR1C03C10	914	128 1045 1254 minus strand translated	Regular	22210.8	0	34173.2	104	26	27	71.15	1002666	0	222746			14685 11330 1294 15132 7682 31934 8147 33346 24824 4420 4500 28218 24476 28996 35992 37732 20427 28884 15705 27043 38653 36199 38154 29644 2735 62 12588 3611 1270 2908 27598 35193 1855 7388 11701	0	13	Pass1	PepFrag1	None	634.392	QIFVK	QIFVK	1	5	10.1	232	2	2	1	0	4820.5	8.0297		1561	1.8	y3y4	20.8596	613	87.2435	134.487	0.0048	4860	634.395	634.393	20.8596	4829
24264	SCCCLR1C03C10	914	128 1045 1254 minus strand translated	Regular	22210.8	0	34173.2	104	26	27	71.15	1002666	0	222746			14685 11330 1294 15132 7682 31934 8147 33346 24824 4420 4500 28218 24476 28996 35992 37732 20427 28884 15705 27043 38653 36199 38154 29644 2735 62 12588 3611 1270 2908 27598 35193 1855 7388 11701 16464 31963 17963 13423 24818	0	14	Pass1	PepFrag1	None	1523.78	IQDKEGIPPDQQR	IQDKEGIPPDQQR	29	13	4.31	234	2	2	0	1	4078.51	7.9571	Identified	387	2.1	b7y6	8.7771	1392	150.725	60.4834	0.0026	256	1523.78	1523.78	8.7771	2624
24264	SCCCLR1C03C10	914	128 1045 1254 minus strand translated	Regular	22210.8	0	34173.2	104	26	27	71.15	1002666	0	222746			14685 11330 1294 15132 7682 31934 8147 33346 24824 4420 4500 28218 24476 28996 35992 37732 20427 28884 15705 27043 38653 36199 38154 29644 2735 62 12588 3611 1270 2908 27598 35193 1855 7388 11701 16464 31963 17963 13423 24818	0	15	Pass1	PepFrag1	None	1523.78	IQDKEGIPPDQQR	IQDKEGIPPDQQR	105	13	4.31	238	2	2	0	1	4078.51	7.9571	Identified	387	2.1	b7y6	8.7771	1392	150.725	60.4834	0.0026	256	1523.78	1523.78	8.7771	2624
24264	SCCCLR1C03C10	914	128 1045 1254 minus strand translated	Regular	22210.8	0	34173.2	104	26	27	71.15	1002666	0	222746			14685 11330 1294 15132 7682 31934 8147 33346 24824 4420 4500 28218 24476 28996 35992 37732 20427 28884 15705 27043 38653 36199 38154 29644 2735 62 12588 3611 1270 2908 27598 35193 1855 7388 11701 16464 31963 17963 13423 24818	0	16	Pass1	PepFrag1	None	1523.78	IQDKEGIPPDQQR	IQDKEGIPPDQQR	181	13	4.31	243	2	2	0	1	4078.51	7.9571	Identified	387	2.1	b7y6	8.7771	1392	150.725	60.4834	0.0026	256	1523.78	1523.78	8.7771	2624
24264	SCCCLR1C03C10	914	128 1045 1254 minus strand translated	Regular	22210.8	0	34173.2	104	26	27	71.15	1002666	0	222746			14685 11330 1294 15132 7682 31934 8147 33346 24824 4420 4500 28218 24476 28996 35992 37732 20427 28884 15705 27043 38653 36199 38154 29644 2735 62 12588 3611 1270 2908 27598 35193 1855 7388 11701 16464 31963 17963 13423 24818	0	17	Pass1	PepFrag1	None	1523.78	IQDKEGIPPDQQR	IQDKEGIPPDQQR	257	13	4.31	248	2	2	0	1	4078.51	7.9571	Identified	387	2.1	b7y6	8.7771	1392	150.725	60.4834	0.0026	256	1523.78	1523.78	8.7771	2624
24264	SCCCLR1C03C10	914	128 1045 1254 minus strand translated	Regular	22210.8	0	34173.2	104	26	27	71.15	1002666	0	222746			14685 11330 1294 15132 7682 31934 8147 33346 24824 4420 4500 28218 24476 28996 35992 37732 20427 28884 15705 27043 38653 36199 38154 29644 2735 62 12588 3611 1270 2908 27598 35193 1855 7388 11701 16464 17963 13423	0	18	Pass1	PepFrag1	None	1763.89	TITLEVESSDTIDNVK	TITLEVESSDTIDNVK	239	16	3.59	231	0	0	0	0	163.086	6.559		538	2.2	b10°y6°	34.4017	1638	167.997	127.997	0.0025	9461	1763.89	1763.89	34.4017	2499
24264	SCCCLR1C03C10	914	128 1045 1254 minus strand translated	Regular	22210.8	0	34173.2	104	26	27	71.15	1002666	0	222746			14685 11330 1294 15132 7682 31934 8147 33346 24824 4420 4500 28218 24476 28996 35992 37732 20427 28884 15705 27043 38653 36199 38154 29644 2735 62 12588 3611 1270 2908 27598 35193 1855 7388 11701 16464 17963 13423	0	19	Pass1	PepFrag1	None	1763.89	TITLEVESSDTIDNVK	TITLEVESSDTIDNVK	11	16	3.59	233	0	0	0	0	163.086	6.559		538	2.2	b10°y6°	34.4017	1638	167.997	127.997	0.0025	9461	1763.89	1763.89	34.4017	2499
24264	SCCCLR1C03C10	914	128 1045 1254 minus strand translated	Regular	22210.8	0	34173.2	104	26	27	71.15	1002666	0	222746			14685 11330 1294 15132 7682 31934 8147 33346 24824 4420 4500 28218 24476 28996 35992 37732 20427 28884 15705 27043 38653 36199 38154 29644 2735 62 12588 3611 1270 2908 27598 35193 1855 7388 11701 16464 17963 13423	0	20	Pass1	PepFrag1	None	1763.89	TITLEVESSDTIDNVK	TITLEVESSDTIDNVK	87	16	3.59	237	0	0	0	0	163.086	6.559		538	2.2	b10°y6°	34.4017	1638	167.997	127.997	0.0025	9461	1763.89	1763.89	34.4017	2499
24264	SCCCLR1C03C10	914	128 1045 1254 minus strand translated	Regular	22210.8	0	34173.2	104	26	27	71.15	1002666	0	222746			14685 11330 1294 15132 7682 31934 8147 33346 24824 4420 4500 28218 24476 28996 35992 37732 20427 28884 15705 27043 38653 36199 38154 29644 2735 62 12588 3611 1270 2908 27598 35193 1855 7388 11701 16464 17963 13423	0	21	Pass1	PepFrag1	None	1763.89	TITLEVESSDTIDNVK	TITLEVESSDTIDNVK	163	16	3.59	242	0	0	0	0	163.086	6.559		538	2.2	b10°y6°	34.4017	1638	167.997	127.997	0.0025	9461	1763.89	1763.89	34.4017	2499
24264	SCCCLR1C03C10	914	128 1045 1254 minus strand translated	Regular	22210.8	0	34173.2	104	26	27	71.15	1002666	0	222746			14685 11330 1294 15132 7682 31934 8147 33346 24824 4420 4500 28218 24476 28996 35992 37732 20427 28884 15705 27043 38653 36199 38154 29644 2735 62 12588 3611 1270 2908 27598 35193 1855 7388 11701 16464 31963 17963 13423	0	22	Pass1	PepFrag1	None	1523.78	IQDKEGIPPDQQR	IQDKEGIPPDQQR	105	13	4.31	228	1	1	0	0	542.573	7.081	Identified	402	1.5	b7y8°	9.7057	1392	150.725	60.4834	0.0012	414	1523.79	1523.79	9.7057	1192
24264	SCCCLR1C03C10	914	128 1045 1254 minus strand translated	Regular	22210.8	0	34173.2	104	26	27	71.15	1002666	0	222746			14685 11330 1294 15132 7682 31934 8147 33346 24824 4420 4500 28218 24476 28996 35992 37732 20427 28884 15705 27043 38653 36199 38154 29644 2735 62 12588 3611 1270 2908 27598 35193 1855 7388 11701 16464 31963 17963 13423	0	23	Pass1	PepFrag1	None	1523.78	IQDKEGIPPDQQR	IQDKEGIPPDQQR	29	13	4.31	235	1	1	0	0	542.573	7.081	Identified	402	1.5	b7y8°	9.7057	1392	150.725	60.4834	0.0012	414	1523.79	1523.79	9.7057	1192
24264	SCCCLR1C03C10	914	128 1045 1254 minus strand translated	Regular	22210.8	0	34173.2	104	26	27	71.15	1002666	0	222746			14685 11330 1294 15132 7682 31934 8147 33346 24824 4420 4500 28218 24476 28996 35992 37732 20427 28884 15705 27043 38653 36199 38154 29644 2735 62 12588 3611 1270 2908 27598 35193 1855 7388 11701 16464 31963 17963 13423	0	24	Pass1	PepFrag1	None	1523.78	IQDKEGIPPDQQR	IQDKEGIPPDQQR	181	13	4.31	244	1	1	0	0	542.573	7.081	Identified	402	1.5	b7y8°	9.7057	1392	150.725	60.4834	0.0012	414	1523.79	1523.79	9.7057	1192
24264	SCCCLR1C03C10	914	128 1045 1254 minus strand translated	Regular	22210.8	0	34173.2	104	26	27	71.15	1002666	0	222746			14685 11330 1294 15132 7682 31934 8147 33346 24824 4420 4500 28218 24476 28996 35992 37732 20427 28884 15705 27043 38653 36199 38154 29644 2735 62 12588 3611 1270 2908 27598 35193 1855 7388 11701 16464 31963 17963 13423	0	25	Pass1	PepFrag1	None	1523.78	IQDKEGIPPDQQR	IQDKEGIPPDQQR	257	13	4.31	249	1	1	0	0	542.573	7.081	Identified	402	1.5	b7y8°	9.7057	1392	150.725	60.4834	0.0012	414	1523.79	1523.79	9.7057	1192
24264	SCCCLR1C03C10	914	128 1045 1254 minus strand translated	Regular	22210.8	0	34173.2	104	26	27	71.15	1002666	0	222746			14685 11330 1294 15132 7682 31934 8147 33346 24824 4420 4500 28218 24476 28996 35992 37732 20427 28884 15705 27043 38653 36199 38154 29644 2735 62 12588 3611 1270 2908 27598 35193 1855 7388 11701 16464 31963 17963 13423 24818 2820 7423 7809	0	26	Pass2	PepFrag2	None	1436.86	IQKESTLHLVLR	IQKESTLHLVLR	60	12	10.12	253	0	0	0	0	46.9465	6.0182		583	1.6	b11*	51.7831	1391	150.653	261.306	0.0015	43659	1436.88	1436.88	51.7831	1487
24264	SCCCLR1C03C10	914	128 1045 1254 minus strand translated	Regular	22210.8	0	34173.2	104	26	27	71.15	1002666	0	222746			14685 11330 1294 15132 7682 31934 8147 33346 24824 4420 4500 28218 24476 28996 35992 37732 20427 28884 15705 27043 38653 36199 38154 29644 2735 62 12588 3611 1270 2908 27598 35193 1855 7388 11701 16464 17963 13423 24818 2820 7423	0	27	Pass2	InSource	None	535.324	IFAGK	LIFAGK	43	5	10.1	1110	4	4	2	1	6239.56	0		4620	0	b2y3y4y5	16.127	509	77.0735	114.147	0.0066	3283	535.327	535.324	16.127	6627
24264	SCCCLR1C03C10	914	128 1045 1254 minus strand translated	Regular	22210.8	0	34173.2	104	26	27	71.15	1002666	0	222746			14685 11330 1294 15132 7682 31934 8147 33346 24824 4420 4500 28218 24476 28996 35992 37732 20427 28884 15705 27043 38653 36199 38154 29644 2735 62 12588 3611 1270 2908 27598 35193 1855 7388 11701	0	28	Pass2	InSource	None	506.334	IFVK	QIFVK	2	4	10.1	1113	2	2	1	0	4406.02	0		1561	0	y3y4	20.8995	499	76.0606	112.121	0.0038	4871	506.336	506.334	20.8995	3796
24264	SCCCLR1C03C10	914	128 1045 1254 minus strand translated	Regular	22210.8	0	34173.2	104	26	27	71.15	1002666	0	222746			14685 11330 1294 15132 7682 31934 8147 33346 24824 4420 4500 28218 24476 28996 35992 37732 20427 28884 15705 27043 38653 36199 38154 29644 2735 62 12588 3611 1270 2908 27598 35193 1855 7388 11701 16464 31963 17963 13423 24818 2820 7423 7809	0	29	Pass2	InSource	None	938.578	STLHLVLR	ESTLHLVLR	64	8	11.05	1107	6	6	2	1	3764.57	0		5179	0	b2b2°b4y3y6y7y8	23.5752	909	113.449	73.4494	0.0037	5801	938.582	938.579	23.5752	3748
24264	SCCCLR1C03C10	914	128 1045 1254 minus strand translated	Regular	22210.8	0	34173.2	104	26	27	71.15	1002666	0	222746			14685 11330 1294 15132 7682 31934 8147 33346 24824 4420 4500 28218 24476 28996 35992 37732 20427 28884 15705 27043 38653 36199 38154 29644 2735 62 12588 3611 1270 2908 27598 35193 1855 7388 11701 16464 31963 17963 13423 24818 2820 7423 7809	0	30	Pass2	InSource	None	851.546	TLHLVLR	ESTLHLVLR	65	7	11.05	1107	4	4	1	0	1745.24	0		4330	0	b1°b3b3°y3y6y7	23.5742	836	107.291	67.2911	0.0022	5799	851.549	851.547	23.5742	2233
24264	SCCCLR1C03C10	914	128 1045 1254 minus strand translated	Regular	22210.8	0	34173.2	104	26	27	71.15	1002666	0	222746			14685 11330 1294 15132 7682 31934 8147 33346 24824 4420 4500 28218 24476 28996 35992 37732 20427 28884 15705 27043 38653 36199 38154 2735 12588 3611 1270 2908 27598 35193 1855 7388 11701 16464 31963 24818 7423 7809	0	31	Pass2	InSource	None	964.51	LADYNIQK	TLADYNIQK	55	8	6.78	630	2	2	0	0	421.55	0		1900	0	b5°y4y4*y8	14.4918	892	112.03	72.0305	0.0009	2515	964.515	964.512	14.4918	902
8147	SCVPRZ2038C12	983	1 1018 1230 translated	Regular	22210.8	0	37906.7	104	26	28	64.01	1002666	0	222746			14685 11330 1294 15132 7682 31934 24264 33346 24824 4420 4500 28218 24476 28996 35992 37732 20427 28884 15705 27043 38653 36199 38154 2735 12588 3611 1270 2908 27598 35193 1855 7388 11701 16464 31963 24818 7423 7809	1	1	Pass1	PepFrag1	None	1065.56	TLADYNIQK	TLADYNIQK	164	9	6.78	255	7	7	5	1	15886.7	8.5476		29821	7.5	b3b3°b4°b8°y3y4y4*y5y6y7y8	14.5322	985	119.688	79.688	0.1292	2535	1065.56	1065.56	14.5322	129594
8147	SCVPRZ2038C12	983	1 1018 1230 translated	Regular	22210.8	0	37906.7	104	26	28	64.01	1002666	0	222746			14685 11330 1294 15132 7682 31934 24264 33346 24824 4420 4500 28218 24476 28996 35992 37732 20427 28884 15705 27043 38653 36199 38154 2735 12588 3611 1270 2908 27598 35193 1855 7388 11701 16464 31963 24818 7423 7809	0	2	Pass1	PepFrag1	None	1065.56	TLADYNIQK	TLADYNIQK	88	9	6.78	262	7	7	5	1	15886.7	8.5476		29821	7.5	b3b3°b4°b8°y3y4y4*y5y6y7y8	14.5322	985	119.688	79.688	0.1292	2535	1065.56	1065.56	14.5322	129594
8147	SCVPRZ2038C12	983	1 1018 1230 translated	Regular	22210.8	0	37906.7	104	26	28	64.01	1002666	0	222746			14685 11330 1294 15132 7682 31934 24264 33346 24824 4420 4500 28218 24476 28996 35992 37732 20427 28884 15705 27043 38653 36199 38154 2735 12588 3611 1270 2908 27598 35193 1855 7388 11701 16464 31963 24818 7423 7809	0	3	Pass1	PepFrag1	None	1065.56	TLADYNIQK	TLADYNIQK	240	9	6.78	272	7	7	5	1	15886.7	8.5476		29821	7.5	b3b3°b4°b8°y3y4y4*y5y6y7y8	14.5322	985	119.688	79.688	0.1292	2535	1065.56	1065.56	14.5322	129594
8147	SCVPRZ2038C12	983	1 1018 1230 translated	Regular	22210.8	0	37906.7	104	26	28	64.01	1002666	0	222746			14685 11330 1294 15132 7682 31934 24264 33346 24824 4420 4500 28218 24476 28996 35992 37732 20427 28884 15705 27043 38653 36199 38154 2735 12588 3611 1270 2908 27598 35193 1855 7388 11701 16464 31963 24818 7423 7809	0	4	Pass1	PepFrag1	None	1065.56	TLADYNIQK	TLADYNIQK	316	9	6.78	277	7	7	5	1	15886.7	8.5476		29821	7.5	b3b3°b4°b8°y3y4y4*y5y6y7y8	14.5322	985	119.688	79.688	0.1292	2535	1065.56	1065.56	14.5322	129594
8147	SCVPRZ2038C12	983	1 1018 1230 translated	Regular	22210.8	0	37906.7	104	26	28	64.01	1002666	0	222746			14685 11330 1294 15132 7682 31934 24264 33346 24824 4420 4500 28218 24476 28996 35992 37732 20427 28884 15705 27043 38653 36199 38154 29644 2735 62 12588 3611 1270 2908 27598 35193 1855 7388 11701 16464 31963 17963 13423 24818 2820 7423 7809	0	5	Pass1	PepFrag1	None	1067.62	ESTLHLVLR	ESTLHLVLR	325	9	7.88	256	8	8	6	1	19660.7	8.6402		15145	6.8	b3°b5°b6b6°b7b7°y3y4y5y6y7y8	23.5909	1018	122.346	82.3465	0.0999	5810	1067.62	1067.62	23.5909	100153
8147	SCVPRZ2038C12	983	1 1018 1230 translated	Regular	22210.8	0	37906.7	104	26	28	64.01	1002666	0	222746			14685 11330 1294 15132 7682 31934 24264 33346 24824 4420 4500 28218 24476 28996 35992 37732 20427 28884 15705 27043 38653 36199 38154 29644 2735 62 12588 3611 1270 2908 27598 35193 1855 7388 11701 16464 31963 17963 13423 24818 2820 7423 7809	0	6	Pass1	PepFrag1	None	1067.62	ESTLHLVLR	ESTLHLVLR	97	9	7.88	263	8	8	6	1	19660.7	8.6402		15145	6.8	b3°b5°b6b6°b7b7°y3y4y5y6y7y8	23.5909	1018	122.346	82.3465	0.0999	5810	1067.62	1067.62	23.5909	100153
8147	SCVPRZ2038C12	983	1 1018 1230 translated	Regular	22210.8	0	37906.7	104	26	28	64.01	1002666	0	222746			14685 11330 1294 15132 7682 31934 24264 33346 24824 4420 4500 28218 24476 28996 35992 37732 20427 28884 15705 27043 38653 36199 38154 29644 2735 62 12588 3611 1270 2908 27598 35193 1855 7388 11701 16464 31963 17963 13423 24818 2820 7423 7809	0	7	Pass1	PepFrag1	None	1067.62	ESTLHLVLR	ESTLHLVLR	173	9	7.88	268	8	8	6	1	19660.7	8.6402		15145	6.8	b3°b5°b6b6°b7b7°y3y4y5y6y7y8	23.5909	1018	122.346	82.3465	0.0999	5810	1067.62	1067.62	23.5909	100153
8147	SCVPRZ2038C12	983	1 1018 1230 translated	Regular	22210.8	0	37906.7	104	26	28	64.01	1002666	0	222746			14685 11330 1294 15132 7682 31934 24264 33346 24824 4420 4500 28218 24476 28996 35992 37732 20427 28884 15705 27043 38653 36199 38154 29644 2735 62 12588 3611 1270 2908 27598 35193 1855 7388 11701 16464 31963 17963 13423 24818 2820 7423 7809	0	8	Pass1	PepFrag1	None	1067.62	ESTLHLVLR	ESTLHLVLR	249	9	7.88	273	8	8	6	1	19660.7	8.6402		15145	6.8	b3°b5°b6b6°b7b7°y3y4y5y6y7y8	23.5909	1018	122.346	82.3465	0.0999	5810	1067.62	1067.62	23.5909	100153
8147	SCVPRZ2038C12	983	1 1018 1230 translated	Regular	22210.8	0	37906.7	104	26	28	64.01	1002666	0	222746			14685 11330 1294 15132 7682 31934 24264 33346 24824 4420 4500 28218 24476 28996 35992 37732 20427 28884 15705 27043 38653 36199 38154 29644 2735 62 12588 3611 1270 2908 27598 35193 1855 7388 11701 16464 17963 13423 24818 2820 7423	0	9	Pass1	PepFrag1	None	648.408	LIFAGK	LIFAGK	76	6	10.1	261	3	3	2	0	7608.21	8.2278		4460	2.4	y3y4y5	16.1284	633	89.131	138.262	0.0087	3286	648.41	648.408	16.1284	8699
8147	SCVPRZ2038C12	983	1 1018 1230 translated	Regular	22210.8	0	37906.7	104	26	28	64.01	1002666	0	222746			14685 11330 1294 15132 7682 31934 24264 33346 24824 4420 4500 28218 24476 28996 35992 37732 20427 28884 15705 27043 38653 36199 38154 29644 2735 62 12588 3611 1270 2908 27598 35193 1855 7388 11701 16464 17963 13423 24818 2820 7423	0	10	Pass1	PepFrag1	None	648.408	LIFAGK	LIFAGK	152	6	10.1	267	3	3	2	0	7608.21	8.2278		4460	2.4	y3y4y5	16.1284	633	89.131	138.262	0.0087	3286	648.41	648.408	16.1284	8699
8147	SCVPRZ2038C12	983	1 1018 1230 translated	Regular	22210.8	0	37906.7	104	26	28	64.01	1002666	0	222746			14685 11330 1294 15132 7682 31934 24264 33346 24824 4420 4500 28218 24476 28996 35992 37732 20427 28884 15705 27043 38653 36199 38154 29644 2735 62 12588 3611 1270 2908 27598 35193 1855 7388 11701 16464 17963 13423 24818 2820 7423	0	11	Pass1	PepFrag1	None	648.408	LIFAGK	LIFAGK	228	6	10.1	271	3	3	2	0	7608.21	8.2278		4460	2.4	y3y4y5	16.1284	633	89.131	138.262	0.0087	3286	648.41	648.408	16.1284	8699
8147	SCVPRZ2038C12	983	1 1018 1230 translated	Regular	22210.8	0	37906.7	104	26	28	64.01	1002666	0	222746			14685 11330 1294 15132 7682 31934 24264 33346 24824 4420 4500 28218 24476 28996 35992 37732 20427 28884 15705 27043 38653 36199 38154 29644 2735 62 12588 3611 1270 2908 27598 35193 1855 7388 11701 16464 17963 13423 24818 2820 7423	0	12	Pass1	PepFrag1	None	648.408	LIFAGK	LIFAGK	304	6	10.1	276	3	3	2	0	7608.21	8.2278		4460	2.4	y3y4y5	16.1284	633	89.131	138.262	0.0087	3286	648.41	648.408	16.1284	8699
8147	SCVPRZ2038C12	983	1 1018 1230 translated	Regular	22210.8	0	37906.7	104	26	28	64.01	1002666	0	222746			14685 11330 1294 15132 7682 31934 24264 33346 24824 4420 4500 28218 24476 28996 35992 37732 20427 28884 15705 27043 38653 36199 38154 29644 2735 62 12588 3611 1270 2908 27598 35193 1855 7388 11701	0	13	Pass1	PepFrag1	None	634.392	QIFVK	QIFVK	35	5	10.1	278	2	2	1	0	4820.5	8.0297		1561	1.8	y3y4	20.8596	613	87.2435	134.487	0.0048	4860	634.395	634.393	20.8596	4829
8147	SCVPRZ2038C12	983	1 1018 1230 translated	Regular	22210.8	0	37906.7	104	26	28	64.01	1002666	0	222746			14685 11330 1294 15132 7682 31934 24264 33346 24824 4420 4500 28218 24476 28996 35992 37732 20427 28884 15705 27043 38653 36199 38154 29644 2735 62 12588 3611 1270 2908 27598 35193 1855 7388 11701 16464 31963 17963 13423 24818	0	14	Pass1	PepFrag1	None	1523.78	IQDKEGIPPDQQR	IQDKEGIPPDQQR	63	13	4.31	259	2	2	0	1	4078.51	7.9571	Identified	387	2.1	b7y6	8.7771	1392	150.725	60.4834	0.0026	256	1523.78	1523.78	8.7771	2624
8147	SCVPRZ2038C12	983	1 1018 1230 translated	Regular	22210.8	0	37906.7	104	26	28	64.01	1002666	0	222746			14685 11330 1294 15132 7682 31934 24264 33346 24824 4420 4500 28218 24476 28996 35992 37732 20427 28884 15705 27043 38653 36199 38154 29644 2735 62 12588 3611 1270 2908 27598 35193 1855 7388 11701 16464 31963 17963 13423 24818	0	15	Pass1	PepFrag1	None	1523.78	IQDKEGIPPDQQR	IQDKEGIPPDQQR	139	13	4.31	265	2	2	0	1	4078.51	7.9571	Identified	387	2.1	b7y6	8.7771	1392	150.725	60.4834	0.0026	256	1523.78	1523.78	8.7771	2624
8147	SCVPRZ2038C12	983	1 1018 1230 translated	Regular	22210.8	0	37906.7	104	26	28	64.01	1002666	0	222746			14685 11330 1294 15132 7682 31934 24264 33346 24824 4420 4500 28218 24476 28996 35992 37732 20427 28884 15705 27043 38653 36199 38154 29644 2735 62 12588 3611 1270 2908 27598 35193 1855 7388 11701 16464 31963 17963 13423 24818	0	16	Pass1	PepFrag1	None	1523.78	IQDKEGIPPDQQR	IQDKEGIPPDQQR	215	13	4.31	270	2	2	0	1	4078.51	7.9571	Identified	387	2.1	b7y6	8.7771	1392	150.725	60.4834	0.0026	256	1523.78	1523.78	8.7771	2624
8147	SCVPRZ2038C12	983	1 1018 1230 translated	Regular	22210.8	0	37906.7	104	26	28	64.01	1002666	0	222746			14685 11330 1294 15132 7682 31934 24264 33346 24824 4420 4500 28218 24476 28996 35992 37732 20427 28884 15705 27043 38653 36199 38154 29644 2735 62 12588 3611 1270 2908 27598 35193 1855 7388 11701 16464 31963 17963 13423 24818	0	17	Pass1	PepFrag1	None	1523.78	IQDKEGIPPDQQR	IQDKEGIPPDQQR	291	13	4.31	274	2	2	0	1	4078.51	7.9571	Identified	387	2.1	b7y6	8.7771	1392	150.725	60.4834	0.0026	256	1523.78	1523.78	8.7771	2624
8147	SCVPRZ2038C12	983	1 1018 1230 translated	Regular	22210.8	0	37906.7	104	26	28	64.01	1002666	0	222746			14685 11330 1294 15132 7682 31934 24264 33346 24824 4420 4500 28218 24476 28996 35992 37732 20427 28884 15705 27043 38653 36199 38154 29644 2735 62 12588 3611 1270 2908 27598 35193 1855 7388 11701 16464 17963 13423	0	18	Pass1	PepFrag1	None	1763.89	TITLEVESSDTIDNVK	TITLEVESSDTIDNVK	273	16	3.59	257	0	0	0	0	163.086	6.559		538	2.2	b10°y6°	34.4017	1638	167.997	127.997	0.0025	9461	1763.89	1763.89	34.4017	2499
8147	SCVPRZ2038C12	983	1 1018 1230 translated	Regular	22210.8	0	37906.7	104	26	28	64.01	1002666	0	222746			14685 11330 1294 15132 7682 31934 24264 33346 24824 4420 4500 28218 24476 28996 35992 37732 20427 28884 15705 27043 38653 36199 38154 29644 2735 62 12588 3611 1270 2908 27598 35193 1855 7388 11701 16464 17963 13423	0	19	Pass1	PepFrag1	None	1763.89	TITLEVESSDTIDNVK	TITLEVESSDTIDNVK	45	16	3.59	258	0	0	0	0	163.086	6.559		538	2.2	b10°y6°	34.4017	1638	167.997	127.997	0.0025	9461	1763.89	1763.89	34.4017	2499
8147	SCVPRZ2038C12	983	1 1018 1230 translated	Regular	22210.8	0	37906.7	104	26	28	64.01	1002666	0	222746			14685 11330 1294 15132 7682 31934 24264 33346 24824 4420 4500 28218 24476 28996 35992 37732 20427 28884 15705 27043 38653 36199 38154 29644 2735 62 12588 3611 1270 2908 27598 35193 1855 7388 11701 16464 17963 13423	0	20	Pass1	PepFrag1	None	1763.89	TITLEVESSDTIDNVK	TITLEVESSDTIDNVK	121	16	3.59	264	0	0	0	0	163.086	6.559		538	2.2	b10°y6°	34.4017	1638	167.997	127.997	0.0025	9461	1763.89	1763.89	34.4017	2499
8147	SCVPRZ2038C12	983	1 1018 1230 translated	Regular	22210.8	0	37906.7	104	26	28	64.01	1002666	0	222746			14685 11330 1294 15132 7682 31934 24264 33346 24824 4420 4500 28218 24476 28996 35992 37732 20427 28884 15705 27043 38653 36199 38154 29644 2735 62 12588 3611 1270 2908 27598 35193 1855 7388 11701 16464 17963 13423	0	21	Pass1	PepFrag1	None	1763.89	TITLEVESSDTIDNVK	TITLEVESSDTIDNVK	197	16	3.59	269	0	0	0	0	163.086	6.559		538	2.2	b10°y6°	34.4017	1638	167.997	127.997	0.0025	9461	1763.89	1763.89	34.4017	2499
8147	SCVPRZ2038C12	983	1 1018 1230 translated	Regular	22210.8	0	37906.7	104	26	28	64.01	1002666	0	222746			14685 11330 1294 15132 7682 31934 24264 33346 24824 4420 4500 28218 24476 28996 35992 37732 20427 28884 15705 27043 38653 36199 38154 29644 2735 62 12588 3611 1270 2908 27598 35193 1855 7388 11701 16464 31963 17963 13423	0	22	Pass1	PepFrag1	None	1523.78	IQDKEGIPPDQQR	IQDKEGIPPDQQR	215	13	4.31	254	1	1	0	0	542.573	7.081	Identified	402	1.5	b7y8°	9.7057	1392	150.725	60.4834	0.0012	414	1523.79	1523.79	9.7057	1192
8147	SCVPRZ2038C12	983	1 1018 1230 translated	Regular	22210.8	0	37906.7	104	26	28	64.01	1002666	0	222746			14685 11330 1294 15132 7682 31934 24264 33346 24824 4420 4500 28218 24476 28996 35992 37732 20427 28884 15705 27043 38653 36199 38154 29644 2735 62 12588 3611 1270 2908 27598 35193 1855 7388 11701 16464 31963 17963 13423	0	23	Pass1	PepFrag1	None	1523.78	IQDKEGIPPDQQR	IQDKEGIPPDQQR	63	13	4.31	260	1	1	0	0	542.573	7.081	Identified	402	1.5	b7y8°	9.7057	1392	150.725	60.4834	0.0012	414	1523.79	1523.79	9.7057	1192
8147	SCVPRZ2038C12	983	1 1018 1230 translated	Regular	22210.8	0	37906.7	104	26	28	64.01	1002666	0	222746			14685 11330 1294 15132 7682 31934 24264 33346 24824 4420 4500 28218 24476 28996 35992 37732 20427 28884 15705 27043 38653 36199 38154 29644 2735 62 12588 3611 1270 2908 27598 35193 1855 7388 11701 16464 31963 17963 13423	0	24	Pass1	PepFrag1	None	1523.78	IQDKEGIPPDQQR	IQDKEGIPPDQQR	139	13	4.31	266	1	1	0	0	542.573	7.081	Identified	402	1.5	b7y8°	9.7057	1392	150.725	60.4834	0.0012	414	1523.79	1523.79	9.7057	1192
8147	SCVPRZ2038C12	983	1 1018 1230 translated	Regular	22210.8	0	37906.7	104	26	28	64.01	1002666	0	222746			14685 11330 1294 15132 7682 31934 24264 33346 24824 4420 4500 28218 24476 28996 35992 37732 20427 28884 15705 27043 38653 36199 38154 29644 2735 62 12588 3611 1270 2908 27598 35193 1855 7388 11701 16464 31963 17963 13423	0	25	Pass1	PepFrag1	None	1523.78	IQDKEGIPPDQQR	IQDKEGIPPDQQR	291	13	4.31	275	1	1	0	0	542.573	7.081	Identified	402	1.5	b7y8°	9.7057	1392	150.725	60.4834	0.0012	414	1523.79	1523.79	9.7057	1192
8147	SCVPRZ2038C12	983	1 1018 1230 translated	Regular	22210.8	0	37906.7	104	26	28	64.01	1002666	0	222746			14685 11330 1294 15132 7682 31934 24264 33346 24824 4420 4500 28218 24476 28996 35992 37732 20427 28884 15705 27043 38653 36199 38154 29644 2735 62 12588 3611 1270 2908 27598 35193 1855 7388 11701 16464 31963 17963 13423 24818 2820 7423 7809	0	26	Pass2	PepFrag2	None	1436.86	IQKESTLHLVLR	IQKESTLHLVLR	94	12	10.12	279	0	0	0	0	46.9465	6.0182		583	1.6	b11*	51.7831	1391	150.653	261.306	0.0015	43659	1436.88	1436.88	51.7831	1487
8147	SCVPRZ2038C12	983	1 1018 1230 translated	Regular	22210.8	0	37906.7	104	26	28	64.01	1002666	0	222746			14685 11330 1294 15132 7682 31934 24264 33346 24824 4420 4500 28218 24476 28996 35992 37732 20427 28884 15705 27043 38653 36199 38154 29644 2735 62 12588 3611 1270 2908 27598 35193 1855 7388 11701 16464 17963 13423 24818 2820 7423	0	27	Pass2	InSource	None	535.324	IFAGK	LIFAGK	77	5	10.1	1110	4	4	2	1	6239.56	0		4620	0	b2y3y4y5	16.127	509	77.0735	114.147	0.0066	3283	535.327	535.324	16.127	6627
8147	SCVPRZ2038C12	983	1 1018 1230 translated	Regular	22210.8	0	37906.7	104	26	28	64.01	1002666	0	222746			14685 11330 1294 15132 7682 31934 24264 33346 24824 4420 4500 28218 24476 28996 35992 37732 20427 28884 15705 27043 38653 36199 38154 29644 2735 62 12588 3611 1270 2908 27598 35193 1855 7388 11701	0	28	Pass2	InSource	None	506.334	IFVK	QIFVK	36	4	10.1	1113	2	2	1	0	4406.02	0		1561	0	y3y4	20.8995	499	76.0606	112.121	0.0038	4871	506.336	506.334	20.8995	3796
8147	SCVPRZ2038C12	983	1 1018 1230 translated	Regular	22210.8	0	37906.7	104	26	28	64.01	1002666	0	222746			14685 11330 1294 15132 7682 31934 24264 33346 24824 4420 4500 28218 24476 28996 35992 37732 20427 28884 15705 27043 38653 36199 38154 29644 2735 62 12588 3611 1270 2908 27598 35193 1855 7388 11701 16464 31963 17963 13423 24818 2820 7423 7809	0	29	Pass2	InSource	None	938.578	STLHLVLR	ESTLHLVLR	98	8	11.05	1107	6	6	2	1	3764.57	0		5179	0	b2b2°b4y3y6y7y8	23.5752	909	113.449	73.4494	0.0037	5801	938.582	938.579	23.5752	3748
8147	SCVPRZ2038C12	983	1 1018 1230 translated	Regular	22210.8	0	37906.7	104	26	28	64.01	1002666	0	222746			14685 11330 1294 15132 7682 31934 24264 33346 24824 4420 4500 28218 24476 28996 35992 37732 20427 28884 15705 27043 38653 36199 38154 29644 2735 62 12588 3611 1270 2908 27598 35193 1855 7388 11701 16464 31963 17963 13423 24818 2820 7423 7809	0	30	Pass2	InSource	None	851.546	TLHLVLR	ESTLHLVLR	99	7	11.05	1107	4	4	1	0	1745.24	0		4330	0	b1°b3b3°y3y6y7	23.5742	836	107.291	67.2911	0.0022	5799	851.549	851.547	23.5742	2233
8147	SCVPRZ2038C12	983	1 1018 1230 translated	Regular	22210.8	0	37906.7	104	26	28	64.01	1002666	0	222746			14685 11330 1294 15132 7682 31934 24264 33346 24824 4420 4500 28218 24476 28996 35992 37732 20427 28884 15705 27043 38653 36199 38154 2735 12588 3611 1270 2908 27598 35193 1855 7388 11701 16464 31963 24818 7423 7809	0	31	Pass2	InSource	None	964.51	LADYNIQK	TLADYNIQK	89	8	6.78	630	2	2	0	0	421.55	0		1900	0	b5°y4y4*y8	14.4918	892	112.03	72.0305	0.0009	2515	964.515	964.512	14.4918	902
33346	SCQSRT2032E09	621	1 780 946 translated	Regular	16758.1	0	28900.3	85	21	22	69.11	759792	64557.5	173308	44.2172	1.2779	14685 11330 1294 15132 7682 31934 24264 8147 24824 4420 4500 28218 24476 28996 35992 37732 20427 28884 15705 27043 38653 36199 38154 2735 12588 3611 1270 2908 27598 35193 1855 7388 11701 16464 31963 24818 7423 7809	1	1	Pass1	PepFrag1	None	1065.56	TLADYNIQK	TLADYNIQK	84	9	6.78	281	7	7	5	1	15886.7	8.4253		29821	7.5	b3b3°b4°b8°y3y4y4*y5y6y7y8	14.5322	985	119.688	79.688	0.1706	2535	1065.56	1065.56	14.5322	129594
33346	SCQSRT2032E09	621	1 780 946 translated	Regular	16758.1	0	28900.3	85	21	22	69.11	759792	64557.5	173308	44.2172	1.2779	14685 11330 1294 15132 7682 31934 24264 8147 24824 4420 4500 28218 24476 28996 35992 37732 20427 28884 15705 27043 38653 36199 38154 2735 12588 3611 1270 2908 27598 35193 1855 7388 11701 16464 31963 24818 7423 7809	0	2	Pass1	PepFrag1	None	1065.56	TLADYNIQK	TLADYNIQK	160	9	6.78	291	7	7	5	1	15886.7	8.4253		29821	7.5	b3b3°b4°b8°y3y4y4*y5y6y7y8	14.5322	985	119.688	79.688	0.1706	2535	1065.56	1065.56	14.5322	129594
33346	SCQSRT2032E09	621	1 780 946 translated	Regular	16758.1	0	28900.3	85	21	22	69.11	759792	64557.5	173308	44.2172	1.2779	14685 11330 1294 15132 7682 31934 24264 8147 24824 4420 4500 28218 24476 28996 35992 37732 20427 28884 15705 27043 38653 36199 38154 2735 12588 3611 1270 2908 27598 35193 1855 7388 11701 16464 31963 24818 7423 7809	0	3	Pass1	PepFrag1	None	1065.56	TLADYNIQK	TLADYNIQK	236	9	6.78	297	7	7	5	1	15886.7	8.4253		29821	7.5	b3b3°b4°b8°y3y4y4*y5y6y7y8	14.5322	985	119.688	79.688	0.1706	2535	1065.56	1065.56	14.5322	129594
33346	SCQSRT2032E09	621	1 780 946 translated	Regular	16758.1	0	28900.3	85	21	22	69.11	759792	64557.5	173308	44.2172	1.2779	14685 11330 1294 15132 7682 31934 24264 8147 24824 4420 4500 28218 24476 28996 35992 37732 20427 28884 15705 27043 38653 36199 38154 29644 2735 62 12588 3611 1270 2908 27598 35193 1855 7388 11701 16464 31963 17963 13423 24818 2820 7423 7809	0	4	Pass1	PepFrag1	None	1067.62	ESTLHLVLR	ESTLHLVLR	245	9	7.88	282	8	8	6	1	19660.7	8.5178		15145	6.8	b3°b5°b6b6°b7b7°y3y4y5y6y7y8	23.5909	1018	122.346	82.3465	0.1318	5810	1067.62	1067.62	23.5909	100153
33346	SCQSRT2032E09	621	1 780 946 translated	Regular	16758.1	0	28900.3	85	21	22	69.11	759792	64557.5	173308	44.2172	1.2779	14685 11330 1294 15132 7682 31934 24264 8147 24824 4420 4500 28218 24476 28996 35992 37732 20427 28884 15705 27043 38653 36199 38154 29644 2735 62 12588 3611 1270 2908 27598 35193 1855 7388 11701 16464 31963 17963 13423 24818 2820 7423 7809	0	5	Pass1	PepFrag1	None	1067.62	ESTLHLVLR	ESTLHLVLR	93	9	7.88	286	8	8	6	1	19660.7	8.5178		15145	6.8	b3°b5°b6b6°b7b7°y3y4y5y6y7y8	23.5909	1018	122.346	82.3465	0.1318	5810	1067.62	1067.62	23.5909	100153
33346	SCQSRT2032E09	621	1 780 946 translated	Regular	16758.1	0	28900.3	85	21	22	69.11	759792	64557.5	173308	44.2172	1.2779	14685 11330 1294 15132 7682 31934 24264 8147 24824 4420 4500 28218 24476 28996 35992 37732 20427 28884 15705 27043 38653 36199 38154 29644 2735 62 12588 3611 1270 2908 27598 35193 1855 7388 11701 16464 31963 17963 13423 24818 2820 7423 7809	0	6	Pass1	PepFrag1	None	1067.62	ESTLHLVLR	ESTLHLVLR	169	9	7.88	292	8	8	6	1	19660.7	8.5178		15145	6.8	b3°b5°b6b6°b7b7°y3y4y5y6y7y8	23.5909	1018	122.346	82.3465	0.1318	5810	1067.62	1067.62	23.5909	100153
33346	SCQSRT2032E09	621	1 780 946 translated	Regular	16758.1	0	28900.3	85	21	22	69.11	759792	64557.5	173308	44.2172	1.2779	14685 11330 1294 15132 7682 31934 24264 8147 24824 4420 4500 28218 24476 28996 35992 37732 20427 28884 15705 27043 38653 36199 38154 29644 2735 62 12588 3611 1270 2908 27598 35193 1855 7388 11701 16464 17963 13423 24818 2820 7423	0	7	Pass1	PepFrag1	None	648.408	LIFAGK	LIFAGK	72	6	10.1	285	3	3	2	0	7608.21	8.1055		4460	2.4	y3y4y5	16.1284	633	89.131	138.262	0.0114	3286	648.41	648.408	16.1284	8699
33346	SCQSRT2032E09	621	1 780 946 translated	Regular	16758.1	0	28900.3	85	21	22	69.11	759792	64557.5	173308	44.2172	1.2779	14685 11330 1294 15132 7682 31934 24264 8147 24824 4420 4500 28218 24476 28996 35992 37732 20427 28884 15705 27043 38653 36199 38154 29644 2735 62 12588 3611 1270 2908 27598 35193 1855 7388 11701 16464 17963 13423 24818 2820 7423	0	8	Pass1	PepFrag1	None	648.408	LIFAGK	LIFAGK	148	6	10.1	290	3	3	2	0	7608.21	8.1055		4460	2.4	y3y4y5	16.1284	633	89.131	138.262	0.0114	3286	648.41	648.408	16.1284	8699
33346	SCQSRT2032E09	621	1 780 946 translated	Regular	16758.1	0	28900.3	85	21	22	69.11	759792	64557.5	173308	44.2172	1.2779	14685 11330 1294 15132 7682 31934 24264 8147 24824 4420 4500 28218 24476 28996 35992 37732 20427 28884 15705 27043 38653 36199 38154 29644 2735 62 12588 3611 1270 2908 27598 35193 1855 7388 11701 16464 17963 13423 24818 2820 7423	0	9	Pass1	PepFrag1	None	648.408	LIFAGK	LIFAGK	224	6	10.1	296	3	3	2	0	7608.21	8.1055		4460	2.4	y3y4y5	16.1284	633	89.131	138.262	0.0114	3286	648.41	648.408	16.1284	8699
33346	SCQSRT2032E09	621	1 780 946 translated	Regular	16758.1	0	28900.3	85	21	22	69.11	759792	64557.5	173308	44.2172	1.2779	14685 11330 1294 15132 7682 31934 24264 8147 24824 4420 4500 28218 24476 28996 35992 37732 20427 28884 15705 27043 38653 36199 38154 29644 2735 62 12588 3611 1270 2908 27598 35193 1855 7388 11701	0	10	Pass1	PepFrag1	None	634.392	QIFVK	QIFVK	31	5	10.1	298	2	2	1	0	4820.5	7.9073		1561	1.8	y3y4	20.8596	613	87.2435	134.487	0.0064	4860	634.395	634.393	20.8596	4829
33346	SCQSRT2032E09	621	1 780 946 translated	Regular	16758.1	0	28900.3	85	21	22	69.11	759792	64557.5	173308	44.2172	1.2779	14685 11330 1294 15132 7682 31934 24264 8147 24824 4420 4500 28218 24476 28996 35992 37732 20427 28884 15705 27043 38653 36199 38154 29644 2735 62 12588 3611 1270 2908 27598 35193 1855 7388 11701 16464 31963 17963 13423 24818	0	11	Pass1	PepFrag1	None	1523.78	IQDKEGIPPDQQR	IQDKEGIPPDQQR	59	13	4.31	284	2	2	0	1	4078.51	7.8347	Identified	387	2.1	b7y6	8.7771	1392	150.725	60.4834	0.0035	256	1523.78	1523.78	8.7771	2624
33346	SCQSRT2032E09	621	1 780 946 translated	Regular	16758.1	0	28900.3	85	21	22	69.11	759792	64557.5	173308	44.2172	1.2779	14685 11330 1294 15132 7682 31934 24264 8147 24824 4420 4500 28218 24476 28996 35992 37732 20427 28884 15705 27043 38653 36199 38154 29644 2735 62 12588 3611 1270 2908 27598 35193 1855 7388 11701 16464 31963 17963 13423 24818	0	12	Pass1	PepFrag1	None	1523.78	IQDKEGIPPDQQR	IQDKEGIPPDQQR	135	13	4.31	288	2	2	0	1	4078.51	7.8347	Identified	387	2.1	b7y6	8.7771	1392	150.725	60.4834	0.0035	256	1523.78	1523.78	8.7771	2624
33346	SCQSRT2032E09	621	1 780 946 translated	Regular	16758.1	0	28900.3	85	21	22	69.11	759792	64557.5	173308	44.2172	1.2779	14685 11330 1294 15132 7682 31934 24264 8147 24824 4420 4500 28218 24476 28996 35992 37732 20427 28884 15705 27043 38653 36199 38154 29644 2735 62 12588 3611 1270 2908 27598 35193 1855 7388 11701 16464 31963 17963 13423 24818	0	13	Pass1	PepFrag1	None	1523.78	IQDKEGIPPDQQR	IQDKEGIPPDQQR	211	13	4.31	294	2	2	0	1	4078.51	7.8347	Identified	387	2.1	b7y6	8.7771	1392	150.725	60.4834	0.0035	256	1523.78	1523.78	8.7771	2624
33346	SCQSRT2032E09	621	1 780 946 translated	Regular	16758.1	0	28900.3	85	21	22	69.11	759792	64557.5	173308	44.2172	1.2779	14685 11330 1294 15132 7682 31934 24264 8147 24824 4420 4500 28218 24476 28996 35992 37732 20427 28884 15705 27043 38653 36199 38154 29644 2735 62 12588 3611 1270 2908 27598 35193 1855 7388 11701 16464 17963 13423	0	14	Pass1	PepFrag1	None	1763.89	TITLEVESSDTIDNVK	TITLEVESSDTIDNVK	41	16	3.59	283	0	0	0	0	163.086	6.4366		538	2.2	b10°y6°	34.4017	1638	167.997	127.997	0.0033	9461	1763.89	1763.89	34.4017	2499
33346	SCQSRT2032E09	621	1 780 946 translated	Regular	16758.1	0	28900.3	85	21	22	69.11	759792	64557.5	173308	44.2172	1.2779	14685 11330 1294 15132 7682 31934 24264 8147 24824 4420 4500 28218 24476 28996 35992 37732 20427 28884 15705 27043 38653 36199 38154 29644 2735 62 12588 3611 1270 2908 27598 35193 1855 7388 11701 16464 17963 13423	0	15	Pass1	PepFrag1	None	1763.89	TITLEVESSDTIDNVK	TITLEVESSDTIDNVK	117	16	3.59	287	0	0	0	0	163.086	6.4366		538	2.2	b10°y6°	34.4017	1638	167.997	127.997	0.0033	9461	1763.89	1763.89	34.4017	2499
33346	SCQSRT2032E09	621	1 780 946 translated	Regular	16758.1	0	28900.3	85	21	22	69.11	759792	64557.5	173308	44.2172	1.2779	14685 11330 1294 15132 7682 31934 24264 8147 24824 4420 4500 28218 24476 28996 35992 37732 20427 28884 15705 27043 38653 36199 38154 29644 2735 62 12588 3611 1270 2908 27598 35193 1855 7388 11701 16464 17963 13423	0	16	Pass1	PepFrag1	None	1763.89	TITLEVESSDTIDNVK	TITLEVESSDTIDNVK	193	16	3.59	293	0	0	0	0	163.086	6.4366		538	2.2	b10°y6°	34.4017	1638	167.997	127.997	0.0033	9461	1763.89	1763.89	34.4017	2499
33346	SCQSRT2032E09	621	1 780 946 translated	Regular	16758.1	0	28900.3	85	21	22	69.11	759792	64557.5	173308	44.2172	1.2779	14685 11330 1294 15132 7682 31934 24264 8147 24824 4420 4500 28218 24476 28996 35992 37732 20427 28884 15705 27043 38653 36199 38154 29644 2735 62 12588 3611 1270 2908 27598 35193 1855 7388 11701 16464 31963 17963 13423	0	17	Pass1	PepFrag1	None	1523.78	IQDKEGIPPDQQR	IQDKEGIPPDQQR	59	13	4.31	280	1	1	0	0	542.573	6.9587	Identified	402	1.5	b7y8°	9.7057	1392	150.725	60.4834	0.0016	414	1523.79	1523.79	9.7057	1192
33346	SCQSRT2032E09	621	1 780 946 translated	Regular	16758.1	0	28900.3	85	21	22	69.11	759792	64557.5	173308	44.2172	1.2779	14685 11330 1294 15132 7682 31934 24264 8147 24824 4420 4500 28218 24476 28996 35992 37732 20427 28884 15705 27043 38653 36199 38154 29644 2735 62 12588 3611 1270 2908 27598 35193 1855 7388 11701 16464 31963 17963 13423	0	18	Pass1	PepFrag1	None	1523.78	IQDKEGIPPDQQR	IQDKEGIPPDQQR	135	13	4.31	289	1	1	0	0	542.573	6.9587	Identified	402	1.5	b7y8°	9.7057	1392	150.725	60.4834	0.0016	414	1523.79	1523.79	9.7057	1192
33346	SCQSRT2032E09	621	1 780 946 translated	Regular	16758.1	0	28900.3	85	21	22	69.11	759792	64557.5	173308	44.2172	1.2779	14685 11330 1294 15132 7682 31934 24264 8147 24824 4420 4500 28218 24476 28996 35992 37732 20427 28884 15705 27043 38653 36199 38154 29644 2735 62 12588 3611 1270 2908 27598 35193 1855 7388 11701 16464 31963 17963 13423	0	19	Pass1	PepFrag1	None	1523.78	IQDKEGIPPDQQR	IQDKEGIPPDQQR	211	13	4.31	295	1	1	0	0	542.573	6.9587	Identified	402	1.5	b7y8°	9.7057	1392	150.725	60.4834	0.0016	414	1523.79	1523.79	9.7057	1192
33346	SCQSRT2032E09	621	1 780 946 translated	Regular	16758.1	0	28900.3	85	21	22	69.11	759792	64557.5	173308	44.2172	1.2779		0	20	Pass2	PepFrag2	None	1537.86	SPVPSSLLASLVDPR	SPVPSSLLASLVDPR	13	15	7	299	2	2	0	0	723.158	7.0835	Identified	1315	1.9	y10y12	45.6757	1450	154.883	269.767	0.0025	29751	1537.89	1537.89	45.6757	1887
33346	SCQSRT2032E09	621	1 780 946 translated	Regular	16758.1	0	28900.3	85	21	22	69.11	759792	64557.5	173308	44.2172	1.2779	14685 11330 1294 15132 7682 31934 24264 8147 24824 4420 4500 28218 24476 28996 35992 37732 20427 28884 15705 27043 38653 36199 38154 29644 2735 62 12588 3611 1270 2908 27598 35193 1855 7388 11701 16464 31963 17963 13423 24818 2820 7423 7809	0	21	Pass2	PepFrag2	None	1436.86	IQKESTLHLVLR	IQKESTLHLVLR	90	12	10.12	300	0	0	0	0	46.9465	5.8958		583	1.6	b11*	51.7831	1391	150.653	261.306	0.002	43659	1436.88	1436.88	51.7831	1487
33346	SCQSRT2032E09	621	1 780 946 translated	Regular	16758.1	0	28900.3	85	21	22	69.11	759792	64557.5	173308	44.2172	1.2779	14685 11330 1294 15132 7682 31934 24264 8147 24824 4420 4500 28218 24476 28996 35992 37732 20427 28884 15705 27043 38653 36199 38154 29644 2735 62 12588 3611 1270 2908 27598 35193 1855 7388 11701 16464 17963 13423 24818 2820 7423	0	22	Pass2	InSource	None	535.324	IFAGK	LIFAGK	73	5	10.1	1110	4	4	2	1	6239.56	0		4620	0	b2y3y4y5	16.127	509	77.0735	114.147	0.0087	3283	535.327	535.324	16.127	6627
33346	SCQSRT2032E09	621	1 780 946 translated	Regular	16758.1	0	28900.3	85	21	22	69.11	759792	64557.5	173308	44.2172	1.2779	14685 11330 1294 15132 7682 31934 24264 8147 24824 4420 4500 28218 24476 28996 35992 37732 20427 28884 15705 27043 38653 36199 38154 29644 2735 62 12588 3611 1270 2908 27598 35193 1855 7388 11701	0	23	Pass2	InSource	None	506.334	IFVK	QIFVK	32	4	10.1	1113	2	2	1	0	4406.02	0		1561	0	y3y4	20.8995	499	76.0606	112.121	0.005	4871	506.336	506.334	20.8995	3796
33346	SCQSRT2032E09	621	1 780 946 translated	Regular	16758.1	0	28900.3	85	21	22	69.11	759792	64557.5	173308	44.2172	1.2779	14685 11330 1294 15132 7682 31934 24264 8147 24824 4420 4500 28218 24476 28996 35992 37732 20427 28884 15705 27043 38653 36199 38154 29644 2735 62 12588 3611 1270 2908 27598 35193 1855 7388 11701 16464 31963 17963 13423 24818 2820 7423 7809	0	24	Pass2	InSource	None	938.578	STLHLVLR	ESTLHLVLR	94	8	11.05	1107	6	6	2	1	3764.57	0		5179	0	b2b2°b4y3y6y7y8	23.5752	909	113.449	73.4494	0.0049	5801	938.582	938.579	23.5752	3748
33346	SCQSRT2032E09	621	1 780 946 translated	Regular	16758.1	0	28900.3	85	21	22	69.11	759792	64557.5	173308	44.2172	1.2779	14685 11330 1294 15132 7682 31934 24264 8147 24824 4420 4500 28218 24476 28996 35992 37732 20427 28884 15705 27043 38653 36199 38154 29644 2735 62 12588 3611 1270 2908 27598 35193 1855 7388 11701 16464 31963 17963 13423 24818 2820 7423 7809	0	25	Pass2	InSource	None	851.546	TLHLVLR	ESTLHLVLR	95	7	11.05	1107	4	4	1	0	1745.24	0		4330	0	b1°b3b3°y3y6y7	23.5742	836	107.291	67.2911	0.0029	5799	851.549	851.547	23.5742	2233
33346	SCQSRT2032E09	621	1 780 946 translated	Regular	16758.1	0	28900.3	85	21	22	69.11	759792	64557.5	173308	44.2172	1.2779	14685 11330 1294 15132 7682 31934 24264 8147 24824 4420 4500 28218 24476 28996 35992 37732 20427 28884 15705 27043 38653 36199 38154 2735 12588 3611 1270 2908 27598 35193 1855 7388 11701 16464 31963 24818 7423 7809	0	26	Pass2	InSource	None	964.51	LADYNIQK	TLADYNIQK	85	8	6.78	630	2	2	0	0	421.55	0		1900	0	b5°y4y4*y8	14.4918	892	112.03	72.0305	0.0012	2515	964.515	964.512	14.4918	902
24824	SCCCLR1C03H09	713	143 873 873 minus strand translated	Regular	16716.2	0	27214.4	83	20	21	67.21	757905	0	171993			14685 11330 1294 15132 7682 31934 24264 8147 33346 4420 4500 28218 24476 28996 35992 37732 20427 28884 15705 27043 38653 36199 38154 2735 12588 3611 1270 2908 27598 35193 1855 7388 11701 16464 31963 24818 7423 7809	1	1	Pass1	PepFrag1	None	1065.56	TLADYNIQK	TLADYNIQK	130	9	6.78	302	7	7	5	1	15886.7	8.4242		29821	7.5	b3b3°b4°b8°y3y4y4*y5y6y7y8	14.5322	985	119.688	79.688	0.171	2535	1065.56	1065.56	14.5322	129594
24824	SCCCLR1C03H09	713	143 873 873 minus strand translated	Regular	16716.2	0	27214.4	83	20	21	67.21	757905	0	171993			14685 11330 1294 15132 7682 31934 24264 8147 33346 4420 4500 28218 24476 28996 35992 37732 20427 28884 15705 27043 38653 36199 38154 2735 12588 3611 1270 2908 27598 35193 1855 7388 11701 16464 31963 24818 7423 7809	0	2	Pass1	PepFrag1	None	1065.56	TLADYNIQK	TLADYNIQK	54	9	6.78	310	7	7	5	1	15886.7	8.4242		29821	7.5	b3b3°b4°b8°y3y4y4*y5y6y7y8	14.5322	985	119.688	79.688	0.171	2535	1065.56	1065.56	14.5322	129594
24824	SCCCLR1C03H09	713	143 873 873 minus strand translated	Regular	16716.2	0	27214.4	83	20	21	67.21	757905	0	171993			14685 11330 1294 15132 7682 31934 24264 8147 33346 4420 4500 28218 24476 28996 35992 37732 20427 28884 15705 27043 38653 36199 38154 2735 12588 3611 1270 2908 27598 35193 1855 7388 11701 16464 31963 24818 7423 7809	0	3	Pass1	PepFrag1	None	1065.56	TLADYNIQK	TLADYNIQK	206	9	6.78	318	7	7	5	1	15886.7	8.4242		29821	7.5	b3b3°b4°b8°y3y4y4*y5y6y7y8	14.5322	985	119.688	79.688	0.171	2535	1065.56	1065.56	14.5322	129594
24824	SCCCLR1C03H09	713	143 873 873 minus strand translated	Regular	16716.2	0	27214.4	83	20	21	67.21	757905	0	171993			14685 11330 1294 15132 7682 31934 24264 8147 33346 4420 4500 28218 24476 28996 35992 37732 20427 28884 15705 27043 38653 36199 38154 29644 2735 62 12588 3611 1270 2908 27598 35193 1855 7388 11701 16464 31963 17963 13423 24818 2820 7423 7809	0	4	Pass1	PepFrag1	None	1067.62	ESTLHLVLR	ESTLHLVLR	139	9	7.88	303	8	8	6	1	19660.7	8.5167		15145	6.8	b3°b5°b6b6°b7b7°y3y4y5y6y7y8	23.5909	1018	122.346	82.3465	0.1321	5810	1067.62	1067.62	23.5909	100153
24824	SCCCLR1C03H09	713	143 873 873 minus strand translated	Regular	16716.2	0	27214.4	83	20	21	67.21	757905	0	171993			14685 11330 1294 15132 7682 31934 24264 8147 33346 4420 4500 28218 24476 28996 35992 37732 20427 28884 15705 27043 38653 36199 38154 29644 2735 62 12588 3611 1270 2908 27598 35193 1855 7388 11701 16464 31963 17963 13423 24818 2820 7423 7809	0	5	Pass1	PepFrag1	None	1067.62	ESTLHLVLR	ESTLHLVLR	63	9	7.88	311	8	8	6	1	19660.7	8.5167		15145	6.8	b3°b5°b6b6°b7b7°y3y4y5y6y7y8	23.5909	1018	122.346	82.3465	0.1321	5810	1067.62	1067.62	23.5909	100153
24824	SCCCLR1C03H09	713	143 873 873 minus strand translated	Regular	16716.2	0	27214.4	83	20	21	67.21	757905	0	171993			14685 11330 1294 15132 7682 31934 24264 8147 33346 4420 4500 28218 24476 28996 35992 37732 20427 28884 15705 27043 38653 36199 38154 29644 2735 62 12588 3611 1270 2908 27598 35193 1855 7388 11701 16464 31963 17963 13423 24818 2820 7423 7809	0	6	Pass1	PepFrag1	None	1067.62	ESTLHLVLR	ESTLHLVLR	215	9	7.88	319	8	8	6	1	19660.7	8.5167		15145	6.8	b3°b5°b6b6°b7b7°y3y4y5y6y7y8	23.5909	1018	122.346	82.3465	0.1321	5810	1067.62	1067.62	23.5909	100153
24824	SCCCLR1C03H09	713	143 873 873 minus strand translated	Regular	16716.2	0	27214.4	83	20	21	67.21	757905	0	171993			14685 11330 1294 15132 7682 31934 24264 8147 33346 4420 4500 28218 24476 28996 35992 37732 20427 28884 15705 27043 38653 36199 38154 29644 2735 62 12588 3611 1270 2908 27598 35193 1855 7388 11701 16464 17963 13423 24818 2820 7423	0	7	Pass1	PepFrag1	None	648.408	LIFAGK	LIFAGK	42	6	10.1	309	3	3	2	0	7608.21	8.1044		4460	2.4	y3y4y5	16.1284	633	89.131	138.262	0.0115	3286	648.41	648.408	16.1284	8699
24824	SCCCLR1C03H09	713	143 873 873 minus strand translated	Regular	16716.2	0	27214.4	83	20	21	67.21	757905	0	171993			14685 11330 1294 15132 7682 31934 24264 8147 33346 4420 4500 28218 24476 28996 35992 37732 20427 28884 15705 27043 38653 36199 38154 29644 2735 62 12588 3611 1270 2908 27598 35193 1855 7388 11701 16464 17963 13423 24818 2820 7423	0	8	Pass1	PepFrag1	None	648.408	LIFAGK	LIFAGK	118	6	10.1	315	3	3	2	0	7608.21	8.1044		4460	2.4	y3y4y5	16.1284	633	89.131	138.262	0.0115	3286	648.41	648.408	16.1284	8699
24824	SCCCLR1C03H09	713	143 873 873 minus strand translated	Regular	16716.2	0	27214.4	83	20	21	67.21	757905	0	171993			14685 11330 1294 15132 7682 31934 24264 8147 33346 4420 4500 28218 24476 28996 35992 37732 20427 28884 15705 27043 38653 36199 38154 29644 2735 62 12588 3611 1270 2908 27598 35193 1855 7388 11701 16464 17963 13423 24818 2820 7423	0	9	Pass1	PepFrag1	None	648.408	LIFAGK	LIFAGK	194	6	10.1	317	3	3	2	0	7608.21	8.1044		4460	2.4	y3y4y5	16.1284	633	89.131	138.262	0.0115	3286	648.41	648.408	16.1284	8699
24824	SCCCLR1C03H09	713	143 873 873 minus strand translated	Regular	16716.2	0	27214.4	83	20	21	67.21	757905	0	171993			14685 11330 1294 15132 7682 31934 24264 8147 33346 4420 4500 28218 24476 28996 35992 37732 20427 28884 15705 27043 38653 36199 38154 29644 2735 62 12588 3611 1270 2908 27598 35193 1855 7388 11701	0	10	Pass1	PepFrag1	None	634.392	QIFVK	QIFVK	1	5	10.1	305	2	2	1	0	4820.5	7.9062		1561	1.8	y3y4	20.8596	613	87.2435	134.487	0.0064	4860	634.395	634.393	20.8596	4829
24824	SCCCLR1C03H09	713	143 873 873 minus strand translated	Regular	16716.2	0	27214.4	83	20	21	67.21	757905	0	171993			14685 11330 1294 15132 7682 31934 24264 8147 33346 4420 4500 28218 24476 28996 35992 37732 20427 28884 15705 27043 38653 36199 38154 29644 2735 62 12588 3611 1270 2908 27598 35193 1855 7388 11701 16464 31963 17963 13423 24818	0	11	Pass1	PepFrag1	None	1523.78	IQDKEGIPPDQQR	IQDKEGIPPDQQR	29	13	4.31	307	2	2	0	1	4078.51	7.8336	Identified	387	2.1	b7y6	8.7771	1392	150.725	60.4834	0.0035	256	1523.78	1523.78	8.7771	2624
24824	SCCCLR1C03H09	713	143 873 873 minus strand translated	Regular	16716.2	0	27214.4	83	20	21	67.21	757905	0	171993			14685 11330 1294 15132 7682 31934 24264 8147 33346 4420 4500 28218 24476 28996 35992 37732 20427 28884 15705 27043 38653 36199 38154 29644 2735 62 12588 3611 1270 2908 27598 35193 1855 7388 11701 16464 31963 17963 13423 24818	0	12	Pass1	PepFrag1	None	1523.78	IQDKEGIPPDQQR	IQDKEGIPPDQQR	105	13	4.31	313	2	2	0	1	4078.51	7.8336	Identified	387	2.1	b7y6	8.7771	1392	150.725	60.4834	0.0035	256	1523.78	1523.78	8.7771	2624
24824	SCCCLR1C03H09	713	143 873 873 minus strand translated	Regular	16716.2	0	27214.4	83	20	21	67.21	757905	0	171993			14685 11330 1294 15132 7682 31934 24264 8147 33346 4420 4500 28218 24476 28996 35992 37732 20427 28884 15705 27043 38653 36199 38154 29644 2735 62 12588 3611 1270 2908 27598 35193 1855 7388 11701 16464 31963 17963 13423 24818	0	13	Pass1	PepFrag1	None	1523.78	IQDKEGIPPDQQR	IQDKEGIPPDQQR	181	13	4.31	316	2	2	0	1	4078.51	7.8336	Identified	387	2.1	b7y6	8.7771	1392	150.725	60.4834	0.0035	256	1523.78	1523.78	8.7771	2624
24824	SCCCLR1C03H09	713	143 873 873 minus strand translated	Regular	16716.2	0	27214.4	83	20	21	67.21	757905	0	171993			14685 11330 1294 15132 7682 31934 24264 8147 33346 4420 4500 28218 24476 28996 35992 37732 20427 28884 15705 27043 38653 36199 38154 29644 2735 62 12588 3611 1270 2908 27598 35193 1855 7388 11701 16464 17963 13423	0	14	Pass1	PepFrag1	None	1763.89	TITLEVESSDTIDNVK	TITLEVESSDTIDNVK	163	16	3.59	304	0	0	0	0	163.086	6.4356		538	2.2	b10°y6°	34.4017	1638	167.997	127.997	0.0033	9461	1763.89	1763.89	34.4017	2499
24824	SCCCLR1C03H09	713	143 873 873 minus strand translated	Regular	16716.2	0	27214.4	83	20	21	67.21	757905	0	171993			14685 11330 1294 15132 7682 31934 24264 8147 33346 4420 4500 28218 24476 28996 35992 37732 20427 28884 15705 27043 38653 36199 38154 29644 2735 62 12588 3611 1270 2908 27598 35193 1855 7388 11701 16464 17963 13423	0	15	Pass1	PepFrag1	None	1763.89	TITLEVESSDTIDNVK	TITLEVESSDTIDNVK	11	16	3.59	306	0	0	0	0	163.086	6.4356		538	2.2	b10°y6°	34.4017	1638	167.997	127.997	0.0033	9461	1763.89	1763.89	34.4017	2499
24824	SCCCLR1C03H09	713	143 873 873 minus strand translated	Regular	16716.2	0	27214.4	83	20	21	67.21	757905	0	171993			14685 11330 1294 15132 7682 31934 24264 8147 33346 4420 4500 28218 24476 28996 35992 37732 20427 28884 15705 27043 38653 36199 38154 29644 2735 62 12588 3611 1270 2908 27598 35193 1855 7388 11701 16464 17963 13423	0	16	Pass1	PepFrag1	None	1763.89	TITLEVESSDTIDNVK	TITLEVESSDTIDNVK	87	16	3.59	312	0	0	0	0	163.086	6.4356		538	2.2	b10°y6°	34.4017	1638	167.997	127.997	0.0033	9461	1763.89	1763.89	34.4017	2499
24824	SCCCLR1C03H09	713	143 873 873 minus strand translated	Regular	16716.2	0	27214.4	83	20	21	67.21	757905	0	171993			14685 11330 1294 15132 7682 31934 24264 8147 33346 4420 4500 28218 24476 28996 35992 37732 20427 28884 15705 27043 38653 36199 38154 29644 2735 62 12588 3611 1270 2908 27598 35193 1855 7388 11701 16464 31963 17963 13423	0	17	Pass1	PepFrag1	None	1523.78	IQDKEGIPPDQQR	IQDKEGIPPDQQR	181	13	4.31	301	1	1	0	0	542.573	6.9576	Identified	402	1.5	b7y8°	9.7057	1392	150.725	60.4834	0.0016	414	1523.79	1523.79	9.7057	1192
24824	SCCCLR1C03H09	713	143 873 873 minus strand translated	Regular	16716.2	0	27214.4	83	20	21	67.21	757905	0	171993			14685 11330 1294 15132 7682 31934 24264 8147 33346 4420 4500 28218 24476 28996 35992 37732 20427 28884 15705 27043 38653 36199 38154 29644 2735 62 12588 3611 1270 2908 27598 35193 1855 7388 11701 16464 31963 17963 13423	0	18	Pass1	PepFrag1	None	1523.78	IQDKEGIPPDQQR	IQDKEGIPPDQQR	29	13	4.31	308	1	1	0	0	542.573	6.9576	Identified	402	1.5	b7y8°	9.7057	1392	150.725	60.4834	0.0016	414	1523.79	1523.79	9.7057	1192
24824	SCCCLR1C03H09	713	143 873 873 minus strand translated	Regular	16716.2	0	27214.4	83	20	21	67.21	757905	0	171993			14685 11330 1294 15132 7682 31934 24264 8147 33346 4420 4500 28218 24476 28996 35992 37732 20427 28884 15705 27043 38653 36199 38154 29644 2735 62 12588 3611 1270 2908 27598 35193 1855 7388 11701 16464 31963 17963 13423	0	19	Pass1	PepFrag1	None	1523.78	IQDKEGIPPDQQR	IQDKEGIPPDQQR	105	13	4.31	314	1	1	0	0	542.573	6.9576	Identified	402	1.5	b7y8°	9.7057	1392	150.725	60.4834	0.0016	414	1523.79	1523.79	9.7057	1192
24824	SCCCLR1C03H09	713	143 873 873 minus strand translated	Regular	16716.2	0	27214.4	83	20	21	67.21	757905	0	171993			14685 11330 1294 15132 7682 31934 24264 8147 33346 4420 4500 28218 24476 28996 35992 37732 20427 28884 15705 27043 38653 36199 38154 29644 2735 62 12588 3611 1270 2908 27598 35193 1855 7388 11701 16464 31963 17963 13423 24818 2820 7423 7809	0	20	Pass2	PepFrag2	None	1436.86	IQKESTLHLVLR	IQKESTLHLVLR	60	12	10.12	320	0	0	0	0	46.9465	5.8947		583	1.6	b11*	51.7831	1391	150.653	261.306	0.002	43659	1436.88	1436.88	51.7831	1487
24824	SCCCLR1C03H09	713	143 873 873 minus strand translated	Regular	16716.2	0	27214.4	83	20	21	67.21	757905	0	171993			14685 11330 1294 15132 7682 31934 24264 8147 33346 4420 4500 28218 24476 28996 35992 37732 20427 28884 15705 27043 38653 36199 38154 29644 2735 62 12588 3611 1270 2908 27598 35193 1855 7388 11701 16464 17963 13423 24818 2820 7423	0	21	Pass2	InSource	None	535.324	IFAGK	LIFAGK	43	5	10.1	1110	4	4	2	1	6239.56	0		4620	0	b2y3y4y5	16.127	509	77.0735	114.147	0.0087	3283	535.327	535.324	16.127	6627
24824	SCCCLR1C03H09	713	143 873 873 minus strand translated	Regular	16716.2	0	27214.4	83	20	21	67.21	757905	0	171993			14685 11330 1294 15132 7682 31934 24264 8147 33346 4420 4500 28218 24476 28996 35992 37732 20427 28884 15705 27043 38653 36199 38154 29644 2735 62 12588 3611 1270 2908 27598 35193 1855 7388 11701	0	22	Pass2	InSource	None	506.334	IFVK	QIFVK	2	4	10.1	1113	2	2	1	0	4406.02	0		1561	0	y3y4	20.8995	499	76.0606	112.121	0.005	4871	506.336	506.334	20.8995	3796
24824	SCCCLR1C03H09	713	143 873 873 minus strand translated	Regular	16716.2	0	27214.4	83	20	21	67.21	757905	0	171993			14685 11330 1294 15132 7682 31934 24264 8147 33346 4420 4500 28218 24476 28996 35992 37732 20427 28884 15705 27043 38653 36199 38154 29644 2735 62 12588 3611 1270 2908 27598 35193 1855 7388 11701 16464 31963 17963 13423 24818 2820 7423 7809	0	23	Pass2	InSource	None	938.578	STLHLVLR	ESTLHLVLR	64	8	11.05	1107	6	6	2	1	3764.57	0		5179	0	b2b2°b4y3y6y7y8	23.5752	909	113.449	73.4494	0.0049	5801	938.582	938.579	23.5752	3748
24824	SCCCLR1C03H09	713	143 873 873 minus strand translated	Regular	16716.2	0	27214.4	83	20	21	67.21	757905	0	171993			14685 11330 1294 15132 7682 31934 24264 8147 33346 4420 4500 28218 24476 28996 35992 37732 20427 28884 15705 27043 38653 36199 38154 29644 2735 62 12588 3611 1270 2908 27598 35193 1855 7388 11701 16464 31963 17963 13423 24818 2820 7423 7809	0	24	Pass2	InSource	None	851.546	TLHLVLR	ESTLHLVLR	65	7	11.05	1107	4	4	1	0	1745.24	0		4330	0	b1°b3b3°y3y6y7	23.5742	836	107.291	67.2911	0.0029	5799	851.549	851.547	23.5742	2233
24824	SCCCLR1C03H09	713	143 873 873 minus strand translated	Regular	16716.2	0	27214.4	83	20	21	67.21	757905	0	171993			14685 11330 1294 15132 7682 31934 24264 8147 33346 4420 4500 28218 24476 28996 35992 37732 20427 28884 15705 27043 38653 36199 38154 2735 12588 3611 1270 2908 27598 35193 1855 7388 11701 16464 31963 24818 7423 7809	0	25	Pass2	InSource	None	964.51	LADYNIQK	TLADYNIQK	55	8	6.78	630	2	2	0	0	421.55	0		1900	0	b5°y4y4*y8	14.4918	892	112.03	72.0305	0.0012	2515	964.515	964.512	14.4918	902
4420	SCCCCL3080A11.b	693	67 900 1039 minus strand translated	Regular	16716.2	0	31199.9	83	20	22	59.21	757905	0	171993			14685 11330 1294 15132 7682 31934 24264 8147 33346 24824 4500 28218 24476 28996 35992 37732 20427 28884 15705 27043 38653 36199 38154 2735 12588 3611 1270 2908 27598 35193 1855 7388 11701 16464 31963 24818 7423 7809	1	1	Pass1	PepFrag1	None	1065.56	TLADYNIQK	TLADYNIQK	206	9	6.78	322	7	7	5	1	15886.7	8.4242		29821	7.5	b3b3°b4°b8°y3y4y4*y5y6y7y8	14.5322	985	119.688	79.688	0.171	2535	1065.56	1065.56	14.5322	129594
4420	SCCCCL3080A11.b	693	67 900 1039 minus strand translated	Regular	16716.2	0	31199.9	83	20	22	59.21	757905	0	171993			14685 11330 1294 15132 7682 31934 24264 8147 33346 24824 4500 28218 24476 28996 35992 37732 20427 28884 15705 27043 38653 36199 38154 2735 12588 3611 1270 2908 27598 35193 1855 7388 11701 16464 31963 24818 7423 7809	0	2	Pass1	PepFrag1	None	1065.56	TLADYNIQK	TLADYNIQK	54	9	6.78	328	7	7	5	1	15886.7	8.4242		29821	7.5	b3b3°b4°b8°y3y4y4*y5y6y7y8	14.5322	985	119.688	79.688	0.171	2535	1065.56	1065.56	14.5322	129594
4420	SCCCCL3080A11.b	693	67 900 1039 minus strand translated	Regular	16716.2	0	31199.9	83	20	22	59.21	757905	0	171993			14685 11330 1294 15132 7682 31934 24264 8147 33346 24824 4500 28218 24476 28996 35992 37732 20427 28884 15705 27043 38653 36199 38154 2735 12588 3611 1270 2908 27598 35193 1855 7388 11701 16464 31963 24818 7423 7809	0	3	Pass1	PepFrag1	None	1065.56	TLADYNIQK	TLADYNIQK	130	9	6.78	334	7	7	5	1	15886.7	8.4242		29821	7.5	b3b3°b4°b8°y3y4y4*y5y6y7y8	14.5322	985	119.688	79.688	0.171	2535	1065.56	1065.56	14.5322	129594
4420	SCCCCL3080A11.b	693	67 900 1039 minus strand translated	Regular	16716.2	0	31199.9	83	20	22	59.21	757905	0	171993			14685 11330 1294 15132 7682 31934 24264 8147 33346 24824 4500 28218 24476 28996 35992 37732 20427 28884 15705 27043 38653 36199 38154 29644 2735 62 12588 3611 1270 2908 27598 35193 1855 7388 11701 16464 31963 17963 13423 24818 2820 7423 7809	0	4	Pass1	PepFrag1	None	1067.62	ESTLHLVLR	ESTLHLVLR	139	9	7.88	323	8	8	6	1	19660.7	8.5167		15145	6.8	b3°b5°b6b6°b7b7°y3y4y5y6y7y8	23.5909	1018	122.346	82.3465	0.1321	5810	1067.62	1067.62	23.5909	100153
4420	SCCCCL3080A11.b	693	67 900 1039 minus strand translated	Regular	16716.2	0	31199.9	83	20	22	59.21	757905	0	171993			14685 11330 1294 15132 7682 31934 24264 8147 33346 24824 4500 28218 24476 28996 35992 37732 20427 28884 15705 27043 38653 36199 38154 29644 2735 62 12588 3611 1270 2908 27598 35193 1855 7388 11701 16464 31963 17963 13423 24818 2820 7423 7809	0	5	Pass1	PepFrag1	None	1067.62	ESTLHLVLR	ESTLHLVLR	63	9	7.88	329	8	8	6	1	19660.7	8.5167		15145	6.8	b3°b5°b6b6°b7b7°y3y4y5y6y7y8	23.5909	1018	122.346	82.3465	0.1321	5810	1067.62	1067.62	23.5909	100153
4420	SCCCCL3080A11.b	693	67 900 1039 minus strand translated	Regular	16716.2	0	31199.9	83	20	22	59.21	757905	0	171993			14685 11330 1294 15132 7682 31934 24264 8147 33346 24824 4500 28218 24476 28996 35992 37732 20427 28884 15705 27043 38653 36199 38154 29644 2735 62 12588 3611 1270 2908 27598 35193 1855 7388 11701 16464 31963 17963 13423 24818 2820 7423 7809	0	6	Pass1	PepFrag1	None	1067.62	ESTLHLVLR	ESTLHLVLR	215	9	7.88	339	8	8	6	1	19660.7	8.5167		15145	6.8	b3°b5°b6b6°b7b7°y3y4y5y6y7y8	23.5909	1018	122.346	82.3465	0.1321	5810	1067.62	1067.62	23.5909	100153
4420	SCCCCL3080A11.b	693	67 900 1039 minus strand translated	Regular	16716.2	0	31199.9	83	20	22	59.21	757905	0	171993			14685 11330 1294 15132 7682 31934 24264 8147 33346 24824 4500 28218 24476 28996 35992 37732 20427 28884 15705 27043 38653 36199 38154 29644 2735 62 12588 3611 1270 2908 27598 35193 1855 7388 11701 16464 17963 13423 24818 2820 7423	0	7	Pass1	PepFrag1	None	648.408	LIFAGK	LIFAGK	42	6	10.1	327	3	3	2	0	7608.21	8.1044		4460	2.4	y3y4y5	16.1284	633	89.131	138.262	0.0115	3286	648.41	648.408	16.1284	8699
4420	SCCCCL3080A11.b	693	67 900 1039 minus strand translated	Regular	16716.2	0	31199.9	83	20	22	59.21	757905	0	171993			14685 11330 1294 15132 7682 31934 24264 8147 33346 24824 4500 28218 24476 28996 35992 37732 20427 28884 15705 27043 38653 36199 38154 29644 2735 62 12588 3611 1270 2908 27598 35193 1855 7388 11701 16464 17963 13423 24818 2820 7423	0	8	Pass1	PepFrag1	None	648.408	LIFAGK	LIFAGK	118	6	10.1	333	3	3	2	0	7608.21	8.1044		4460	2.4	y3y4y5	16.1284	633	89.131	138.262	0.0115	3286	648.41	648.408	16.1284	8699
4420	SCCCCL3080A11.b	693	67 900 1039 minus strand translated	Regular	16716.2	0	31199.9	83	20	22	59.21	757905	0	171993			14685 11330 1294 15132 7682 31934 24264 8147 33346 24824 4500 28218 24476 28996 35992 37732 20427 28884 15705 27043 38653 36199 38154 29644 2735 62 12588 3611 1270 2908 27598 35193 1855 7388 11701 16464 17963 13423 24818 2820 7423	0	9	Pass1	PepFrag1	None	648.408	LIFAGK	LIFAGK	194	6	10.1	338	3	3	2	0	7608.21	8.1044		4460	2.4	y3y4y5	16.1284	633	89.131	138.262	0.0115	3286	648.41	648.408	16.1284	8699
4420	SCCCCL3080A11.b	693	67 900 1039 minus strand translated	Regular	16716.2	0	31199.9	83	20	22	59.21	757905	0	171993			14685 11330 1294 15132 7682 31934 24264 8147 33346 24824 4500 28218 24476 28996 35992 37732 20427 28884 15705 27043 38653 36199 38154 29644 2735 62 12588 3611 1270 2908 27598 35193 1855 7388 11701	0	10	Pass1	PepFrag1	None	634.392	QIFVK	QIFVK	1	5	10.1	325	2	2	1	0	4820.5	7.9062		1561	1.8	y3y4	20.8596	613	87.2435	134.487	0.0064	4860	634.395	634.393	20.8596	4829
4420	SCCCCL3080A11.b	693	67 900 1039 minus strand translated	Regular	16716.2	0	31199.9	83	20	22	59.21	757905	0	171993			14685 11330 1294 15132 7682 31934 24264 8147 33346 24824 4500 28218 24476 28996 35992 37732 20427 28884 15705 27043 38653 36199 38154 29644 2735 62 12588 3611 1270 2908 27598 35193 1855 7388 11701 16464 31963 17963 13423 24818	0	11	Pass1	PepFrag1	None	1523.78	IQDKEGIPPDQQR	IQDKEGIPPDQQR	29	13	4.31	326	2	2	0	1	4078.51	7.8336	Identified	387	2.1	b7y6	8.7771	1392	150.725	60.4834	0.0035	256	1523.78	1523.78	8.7771	2624
4420	SCCCCL3080A11.b	693	67 900 1039 minus strand translated	Regular	16716.2	0	31199.9	83	20	22	59.21	757905	0	171993			14685 11330 1294 15132 7682 31934 24264 8147 33346 24824 4500 28218 24476 28996 35992 37732 20427 28884 15705 27043 38653 36199 38154 29644 2735 62 12588 3611 1270 2908 27598 35193 1855 7388 11701 16464 31963 17963 13423 24818	0	12	Pass1	PepFrag1	None	1523.78	IQDKEGIPPDQQR	IQDKEGIPPDQQR	105	13	4.31	331	2	2	0	1	4078.51	7.8336	Identified	387	2.1	b7y6	8.7771	1392	150.725	60.4834	0.0035	256	1523.78	1523.78	8.7771	2624
4420	SCCCCL3080A11.b	693	67 900 1039 minus strand translated	Regular	16716.2	0	31199.9	83	20	22	59.21	757905	0	171993			14685 11330 1294 15132 7682 31934 24264 8147 33346 24824 4500 28218 24476 28996 35992 37732 20427 28884 15705 27043 38653 36199 38154 29644 2735 62 12588 3611 1270 2908 27598 35193 1855 7388 11701 16464 31963 17963 13423 24818	0	13	Pass1	PepFrag1	None	1523.78	IQDKEGIPPDQQR	IQDKEGIPPDQQR	181	13	4.31	336	2	2	0	1	4078.51	7.8336	Identified	387	2.1	b7y6	8.7771	1392	150.725	60.4834	0.0035	256	1523.78	1523.78	8.7771	2624
4420	SCCCCL3080A11.b	693	67 900 1039 minus strand translated	Regular	16716.2	0	31199.9	83	20	22	59.21	757905	0	171993			14685 11330 1294 15132 7682 31934 24264 8147 33346 24824 4500 28218 24476 28996 35992 37732 20427 28884 15705 27043 38653 36199 38154 29644 2735 62 12588 3611 1270 2908 27598 35193 1855 7388 11701 16464 17963 13423	0	14	Pass1	PepFrag1	None	1763.89	TITLEVESSDTIDNVK	TITLEVESSDTIDNVK	11	16	3.59	324	0	0	0	0	163.086	6.4356		538	2.2	b10°y6°	34.4017	1638	167.997	127.997	0.0033	9461	1763.89	1763.89	34.4017	2499
4420	SCCCCL3080A11.b	693	67 900 1039 minus strand translated	Regular	16716.2	0	31199.9	83	20	22	59.21	757905	0	171993			14685 11330 1294 15132 7682 31934 24264 8147 33346 24824 4500 28218 24476 28996 35992 37732 20427 28884 15705 27043 38653 36199 38154 29644 2735 62 12588 3611 1270 2908 27598 35193 1855 7388 11701 16464 17963 13423	0	15	Pass1	PepFrag1	None	1763.89	TITLEVESSDTIDNVK	TITLEVESSDTIDNVK	87	16	3.59	330	0	0	0	0	163.086	6.4356		538	2.2	b10°y6°	34.4017	1638	167.997	127.997	0.0033	9461	1763.89	1763.89	34.4017	2499
4420	SCCCCL3080A11.b	693	67 900 1039 minus strand translated	Regular	16716.2	0	31199.9	83	20	22	59.21	757905	0	171993			14685 11330 1294 15132 7682 31934 24264 8147 33346 24824 4500 28218 24476 28996 35992 37732 20427 28884 15705 27043 38653 36199 38154 29644 2735 62 12588 3611 1270 2908 27598 35193 1855 7388 11701 16464 17963 13423	0	16	Pass1	PepFrag1	None	1763.89	TITLEVESSDTIDNVK	TITLEVESSDTIDNVK	163	16	3.59	335	0	0	0	0	163.086	6.4356		538	2.2	b10°y6°	34.4017	1638	167.997	127.997	0.0033	9461	1763.89	1763.89	34.4017	2499
4420	SCCCCL3080A11.b	693	67 900 1039 minus strand translated	Regular	16716.2	0	31199.9	83	20	22	59.21	757905	0	171993			14685 11330 1294 15132 7682 31934 24264 8147 33346 24824 4500 28218 24476 28996 35992 37732 20427 28884 15705 27043 38653 36199 38154 29644 2735 62 12588 3611 1270 2908 27598 35193 1855 7388 11701 16464 31963 17963 13423	0	17	Pass1	PepFrag1	None	1523.78	IQDKEGIPPDQQR	IQDKEGIPPDQQR	29	13	4.31	321	1	1	0	0	542.573	6.9576	Identified	402	1.5	b7y8°	9.7057	1392	150.725	60.4834	0.0016	414	1523.79	1523.79	9.7057	1192
4420	SCCCCL3080A11.b	693	67 900 1039 minus strand translated	Regular	16716.2	0	31199.9	83	20	22	59.21	757905	0	171993			14685 11330 1294 15132 7682 31934 24264 8147 33346 24824 4500 28218 24476 28996 35992 37732 20427 28884 15705 27043 38653 36199 38154 29644 2735 62 12588 3611 1270 2908 27598 35193 1855 7388 11701 16464 31963 17963 13423	0	18	Pass1	PepFrag1	None	1523.78	IQDKEGIPPDQQR	IQDKEGIPPDQQR	105	13	4.31	332	1	1	0	0	542.573	6.9576	Identified	402	1.5	b7y8°	9.7057	1392	150.725	60.4834	0.0016	414	1523.79	1523.79	9.7057	1192
4420	SCCCCL3080A11.b	693	67 900 1039 minus strand translated	Regular	16716.2	0	31199.9	83	20	22	59.21	757905	0	171993			14685 11330 1294 15132 7682 31934 24264 8147 33346 24824 4500 28218 24476 28996 35992 37732 20427 28884 15705 27043 38653 36199 38154 29644 2735 62 12588 3611 1270 2908 27598 35193 1855 7388 11701 16464 31963 17963 13423	0	19	Pass1	PepFrag1	None	1523.78	IQDKEGIPPDQQR	IQDKEGIPPDQQR	181	13	4.31	337	1	1	0	0	542.573	6.9576	Identified	402	1.5	b7y8°	9.7057	1392	150.725	60.4834	0.0016	414	1523.79	1523.79	9.7057	1192
4420	SCCCCL3080A11.b	693	67 900 1039 minus strand translated	Regular	16716.2	0	31199.9	83	20	22	59.21	757905	0	171993			14685 11330 1294 15132 7682 31934 24264 8147 33346 24824 4500 28218 24476 28996 35992 37732 20427 28884 15705 27043 38653 36199 38154 29644 2735 62 12588 3611 1270 2908 27598 35193 1855 7388 11701 16464 31963 17963 13423 24818 2820 7423 7809	0	20	Pass2	PepFrag2	None	1436.86	IQKESTLHLVLR	IQKESTLHLVLR	60	12	10.12	340	0	0	0	0	46.9465	5.8947		583	1.6	b11*	51.7831	1391	150.653	261.306	0.002	43659	1436.88	1436.88	51.7831	1487
4420	SCCCCL3080A11.b	693	67 900 1039 minus strand translated	Regular	16716.2	0	31199.9	83	20	22	59.21	757905	0	171993			14685 11330 1294 15132 7682 31934 24264 8147 33346 24824 4500 28218 24476 28996 35992 37732 20427 28884 15705 27043 38653 36199 38154 29644 2735 62 12588 3611 1270 2908 27598 35193 1855 7388 11701 16464 17963 13423 24818 2820 7423	0	21	Pass2	InSource	None	535.324	IFAGK	LIFAGK	43	5	10.1	1110	4	4	2	1	6239.56	0		4620	0	b2y3y4y5	16.127	509	77.0735	114.147	0.0087	3283	535.327	535.324	16.127	6627
4420	SCCCCL3080A11.b	693	67 900 1039 minus strand translated	Regular	16716.2	0	31199.9	83	20	22	59.21	757905	0	171993			14685 11330 1294 15132 7682 31934 24264 8147 33346 24824 4500 28218 24476 28996 35992 37732 20427 28884 15705 27043 38653 36199 38154 29644 2735 62 12588 3611 1270 2908 27598 35193 1855 7388 11701	0	22	Pass2	InSource	None	506.334	IFVK	QIFVK	2	4	10.1	1113	2	2	1	0	4406.02	0		1561	0	y3y4	20.8995	499	76.0606	112.121	0.005	4871	506.336	506.334	20.8995	3796
4420	SCCCCL3080A11.b	693	67 900 1039 minus strand translated	Regular	16716.2	0	31199.9	83	20	22	59.21	757905	0	171993			14685 11330 1294 15132 7682 31934 24264 8147 33346 24824 4500 28218 24476 28996 35992 37732 20427 28884 15705 27043 38653 36199 38154 29644 2735 62 12588 3611 1270 2908 27598 35193 1855 7388 11701 16464 31963 17963 13423 24818 2820 7423 7809	0	23	Pass2	InSource	None	938.578	STLHLVLR	ESTLHLVLR	64	8	11.05	1107	6	6	2	1	3764.57	0		5179	0	b2b2°b4y3y6y7y8	23.5752	909	113.449	73.4494	0.0049	5801	938.582	938.579	23.5752	3748
4420	SCCCCL3080A11.b	693	67 900 1039 minus strand translated	Regular	16716.2	0	31199.9	83	20	22	59.21	757905	0	171993			14685 11330 1294 15132 7682 31934 24264 8147 33346 24824 4500 28218 24476 28996 35992 37732 20427 28884 15705 27043 38653 36199 38154 29644 2735 62 12588 3611 1270 2908 27598 35193 1855 7388 11701 16464 31963 17963 13423 24818 2820 7423 7809	0	24	Pass2	InSource	None	851.546	TLHLVLR	ESTLHLVLR	65	7	11.05	1107	4	4	1	0	1745.24	0		4330	0	b1°b3b3°y3y6y7	23.5742	836	107.291	67.2911	0.0029	5799	851.549	851.547	23.5742	2233
4420	SCCCCL3080A11.b	693	67 900 1039 minus strand translated	Regular	16716.2	0	31199.9	83	20	22	59.21	757905	0	171993			14685 11330 1294 15132 7682 31934 24264 8147 33346 24824 4500 28218 24476 28996 35992 37732 20427 28884 15705 27043 38653 36199 38154 2735 12588 3611 1270 2908 27598 35193 1855 7388 11701 16464 31963 24818 7423 7809	0	25	Pass2	InSource	None	964.51	LADYNIQK	TLADYNIQK	55	8	6.78	630	2	2	0	0	421.55	0		1900	0	b5°y4y4*y8	14.4918	892	112.03	72.0305	0.0012	2515	964.515	964.512	14.4918	902
28218	SCCCST2001G02	585	77 767 1039 minus strand translated	Regular	16687.6	0	25536.4	83	19	20	64.63	755406	0	171455			14685 11330 1294 15132 7682 31934 24264 8147 33346 24824 4420 4500 24476 28996 35992 37732 20427 28884 15705 27043 38653 36199 38154 2735 12588 3611 1270 2908 27598 35193 1855 7388 11701 16464 31963 24818 7423 7809	1	1	Pass1	PepFrag1	None	1065.56	TLADYNIQK	TLADYNIQK	54	9	6.78	342	7	7	5	1	15886.7	8.4234		29821	7.5	b3b3°b4°b8°y3y4y4*y5y6y7y8	14.5322	985	119.688	79.688	0.1716	2535	1065.56	1065.56	14.5322	129594
28218	SCCCST2001G02	585	77 767 1039 minus strand translated	Regular	16687.6	0	25536.4	83	19	20	64.63	755406	0	171455			14685 11330 1294 15132 7682 31934 24264 8147 33346 24824 4420 4500 24476 28996 35992 37732 20427 28884 15705 27043 38653 36199 38154 2735 12588 3611 1270 2908 27598 35193 1855 7388 11701 16464 31963 24818 7423 7809	0	2	Pass1	PepFrag1	None	1065.56	TLADYNIQK	TLADYNIQK	130	9	6.78	353	7	7	5	1	15886.7	8.4234		29821	7.5	b3b3°b4°b8°y3y4y4*y5y6y7y8	14.5322	985	119.688	79.688	0.1716	2535	1065.56	1065.56	14.5322	129594
28218	SCCCST2001G02	585	77 767 1039 minus strand translated	Regular	16687.6	0	25536.4	83	19	20	64.63	755406	0	171455			14685 11330 1294 15132 7682 31934 24264 8147 33346 24824 4420 4500 24476 28996 35992 37732 20427 28884 15705 27043 38653 36199 38154 2735 12588 3611 1270 2908 27598 35193 1855 7388 11701 16464 31963 24818 7423 7809	0	3	Pass1	PepFrag1	None	1065.56	TLADYNIQK	TLADYNIQK	206	9	6.78	357	7	7	5	1	15886.7	8.4234		29821	7.5	b3b3°b4°b8°y3y4y4*y5y6y7y8	14.5322	985	119.688	79.688	0.1716	2535	1065.56	1065.56	14.5322	129594
28218	SCCCST2001G02	585	77 767 1039 minus strand translated	Regular	16687.6	0	25536.4	83	19	20	64.63	755406	0	171455			14685 11330 1294 15132 7682 31934 24264 8147 33346 24824 4420 4500 24476 28996 35992 37732 20427 28884 15705 27043 38653 36199 38154 29644 2735 62 12588 3611 1270 2908 27598 35193 1855 7388 11701 16464 31963 17963 13423 24818 2820 7423 7809	0	4	Pass1	PepFrag1	None	1067.62	ESTLHLVLR	ESTLHLVLR	63	9	7.88	343	8	8	6	1	19660.7	8.516		15145	6.8	b3°b5°b6b6°b7b7°y3y4y5y6y7y8	23.5909	1018	122.346	82.3465	0.1326	5810	1067.62	1067.62	23.5909	100153
28218	SCCCST2001G02	585	77 767 1039 minus strand translated	Regular	16687.6	0	25536.4	83	19	20	64.63	755406	0	171455			14685 11330 1294 15132 7682 31934 24264 8147 33346 24824 4420 4500 24476 28996 35992 37732 20427 28884 15705 27043 38653 36199 38154 29644 2735 62 12588 3611 1270 2908 27598 35193 1855 7388 11701 16464 31963 17963 13423 24818 2820 7423 7809	0	5	Pass1	PepFrag1	None	1067.62	ESTLHLVLR	ESTLHLVLR	139	9	7.88	354	8	8	6	1	19660.7	8.516		15145	6.8	b3°b5°b6b6°b7b7°y3y4y5y6y7y8	23.5909	1018	122.346	82.3465	0.1326	5810	1067.62	1067.62	23.5909	100153
28218	SCCCST2001G02	585	77 767 1039 minus strand translated	Regular	16687.6	0	25536.4	83	19	20	64.63	755406	0	171455			14685 11330 1294 15132 7682 31934 24264 8147 33346 24824 4420 4500 24476 28996 35992 37732 20427 28884 15705 27043 38653 36199 38154 29644 2735 62 12588 3611 1270 2908 27598 35193 1855 7388 11701 16464 31963 17963 13423 24818 2820 7423 7809	0	6	Pass1	PepFrag1	None	1067.62	ESTLHLVLR	ESTLHLVLR	215	9	7.88	358	8	8	6	1	19660.7	8.516		15145	6.8	b3°b5°b6b6°b7b7°y3y4y5y6y7y8	23.5909	1018	122.346	82.3465	0.1326	5810	1067.62	1067.62	23.5909	100153
28218	SCCCST2001G02	585	77 767 1039 minus strand translated	Regular	16687.6	0	25536.4	83	19	20	64.63	755406	0	171455			14685 11330 1294 15132 7682 31934 24264 8147 33346 24824 4420 4500 24476 28996 35992 37732 20427 28884 15705 27043 38653 36199 38154 29644 2735 62 12588 3611 1270 2908 27598 35193 1855 7388 11701 16464 17963 13423 24818 2820 7423	0	7	Pass1	PepFrag1	None	648.408	LIFAGK	LIFAGK	42	6	10.1	349	3	3	2	0	7608.21	8.1037		4460	2.4	y3y4y5	16.1284	633	89.131	138.262	0.0115	3286	648.41	648.408	16.1284	8699
28218	SCCCST2001G02	585	77 767 1039 minus strand translated	Regular	16687.6	0	25536.4	83	19	20	64.63	755406	0	171455			14685 11330 1294 15132 7682 31934 24264 8147 33346 24824 4420 4500 24476 28996 35992 37732 20427 28884 15705 27043 38653 36199 38154 29644 2735 62 12588 3611 1270 2908 27598 35193 1855 7388 11701 16464 17963 13423 24818 2820 7423	0	8	Pass1	PepFrag1	None	648.408	LIFAGK	LIFAGK	118	6	10.1	352	3	3	2	0	7608.21	8.1037		4460	2.4	y3y4y5	16.1284	633	89.131	138.262	0.0115	3286	648.41	648.408	16.1284	8699
28218	SCCCST2001G02	585	77 767 1039 minus strand translated	Regular	16687.6	0	25536.4	83	19	20	64.63	755406	0	171455			14685 11330 1294 15132 7682 31934 24264 8147 33346 24824 4420 4500 24476 28996 35992 37732 20427 28884 15705 27043 38653 36199 38154 29644 2735 62 12588 3611 1270 2908 27598 35193 1855 7388 11701 16464 17963 13423 24818 2820 7423	0	9	Pass1	PepFrag1	None	648.408	LIFAGK	LIFAGK	194	6	10.1	356	3	3	2	0	7608.21	8.1037		4460	2.4	y3y4y5	16.1284	633	89.131	138.262	0.0115	3286	648.41	648.408	16.1284	8699
28218	SCCCST2001G02	585	77 767 1039 minus strand translated	Regular	16687.6	0	25536.4	83	19	20	64.63	755406	0	171455			14685 11330 1294 15132 7682 31934 24264 8147 33346 24824 4420 4500 24476 28996 35992 37732 20427 28884 15705 27043 38653 36199 38154 29644 2735 62 12588 3611 1270 2908 27598 35193 1855 7388 11701	0	10	Pass1	PepFrag1	None	634.392	QIFVK	QIFVK	1	5	10.1	345	2	2	1	0	4820.5	7.9055		1561	1.8	y3y4	20.8596	613	87.2435	134.487	0.0064	4860	634.395	634.393	20.8596	4829
28218	SCCCST2001G02	585	77 767 1039 minus strand translated	Regular	16687.6	0	25536.4	83	19	20	64.63	755406	0	171455			14685 11330 1294 15132 7682 31934 24264 8147 33346 24824 4420 4500 24476 28996 35992 37732 20427 28884 15705 27043 38653 36199 38154 29644 2735 62 12588 3611 1270 2908 27598 35193 1855 7388 11701 16464 31963 17963 13423 24818	0	11	Pass1	PepFrag1	None	1523.78	IQDKEGIPPDQQR	IQDKEGIPPDQQR	29	13	4.31	347	2	2	0	1	4078.51	7.8329	Identified	387	2.1	b7y6	8.7771	1392	150.725	60.4834	0.0035	256	1523.78	1523.78	8.7771	2624
28218	SCCCST2001G02	585	77 767 1039 minus strand translated	Regular	16687.6	0	25536.4	83	19	20	64.63	755406	0	171455			14685 11330 1294 15132 7682 31934 24264 8147 33346 24824 4420 4500 24476 28996 35992 37732 20427 28884 15705 27043 38653 36199 38154 29644 2735 62 12588 3611 1270 2908 27598 35193 1855 7388 11701 16464 31963 17963 13423 24818	0	12	Pass1	PepFrag1	None	1523.78	IQDKEGIPPDQQR	IQDKEGIPPDQQR	105	13	4.31	350	2	2	0	1	4078.51	7.8329	Identified	387	2.1	b7y6	8.7771	1392	150.725	60.4834	0.0035	256	1523.78	1523.78	8.7771	2624
28218	SCCCST2001G02	585	77 767 1039 minus strand translated	Regular	16687.6	0	25536.4	83	19	20	64.63	755406	0	171455			14685 11330 1294 15132 7682 31934 24264 8147 33346 24824 4420 4500 24476 28996 35992 37732 20427 28884 15705 27043 38653 36199 38154 29644 2735 62 12588 3611 1270 2908 27598 35193 1855 7388 11701 16464 31963 17963 13423 24818	0	13	Pass1	PepFrag1	None	1523.78	IQDKEGIPPDQQR	IQDKEGIPPDQQR	181	13	4.31	355	2	2	0	1	4078.51	7.8329	Identified	387	2.1	b7y6	8.7771	1392	150.725	60.4834	0.0035	256	1523.78	1523.78	8.7771	2624
28218	SCCCST2001G02	585	77 767 1039 minus strand translated	Regular	16687.6	0	25536.4	83	19	20	64.63	755406	0	171455			14685 11330 1294 15132 7682 31934 24264 8147 33346 24824 4420 4500 24476 28996 35992 37732 20427 28884 15705 27043 38653 36199 38154 29644 2735 62 12588 3611 1270 2908 27598 35193 1855 7388 11701 16464 17963 13423	0	14	Pass1	PepFrag1	None	1763.89	TITLEVESSDTIDNVK	TITLEVESSDTIDNVK	163	16	3.59	344	0	0	0	0	163.086	6.4348		538	2.2	b10°y6°	34.4017	1638	167.997	127.997	0.0033	9461	1763.89	1763.89	34.4017	2499
28218	SCCCST2001G02	585	77 767 1039 minus strand translated	Regular	16687.6	0	25536.4	83	19	20	64.63	755406	0	171455			14685 11330 1294 15132 7682 31934 24264 8147 33346 24824 4420 4500 24476 28996 35992 37732 20427 28884 15705 27043 38653 36199 38154 29644 2735 62 12588 3611 1270 2908 27598 35193 1855 7388 11701 16464 17963 13423	0	15	Pass1	PepFrag1	None	1763.89	TITLEVESSDTIDNVK	TITLEVESSDTIDNVK	11	16	3.59	346	0	0	0	0	163.086	6.4348		538	2.2	b10°y6°	34.4017	1638	167.997	127.997	0.0033	9461	1763.89	1763.89	34.4017	2499
28218	SCCCST2001G02	585	77 767 1039 minus strand translated	Regular	16687.6	0	25536.4	83	19	20	64.63	755406	0	171455			14685 11330 1294 15132 7682 31934 24264 8147 33346 24824 4420 4500 24476 28996 35992 37732 20427 28884 15705 27043 38653 36199 38154 29644 2735 62 12588 3611 1270 2908 27598 35193 1855 7388 11701 16464 31963 17963 13423	0	16	Pass1	PepFrag1	None	1523.78	IQDKEGIPPDQQR	IQDKEGIPPDQQR	181	13	4.31	341	1	1	0	0	542.573	6.9569	Identified	402	1.5	b7y8°	9.7057	1392	150.725	60.4834	0.0016	414	1523.79	1523.79	9.7057	1192
28218	SCCCST2001G02	585	77 767 1039 minus strand translated	Regular	16687.6	0	25536.4	83	19	20	64.63	755406	0	171455			14685 11330 1294 15132 7682 31934 24264 8147 33346 24824 4420 4500 24476 28996 35992 37732 20427 28884 15705 27043 38653 36199 38154 29644 2735 62 12588 3611 1270 2908 27598 35193 1855 7388 11701 16464 31963 17963 13423	0	17	Pass1	PepFrag1	None	1523.78	IQDKEGIPPDQQR	IQDKEGIPPDQQR	29	13	4.31	348	1	1	0	0	542.573	6.9569	Identified	402	1.5	b7y8°	9.7057	1392	150.725	60.4834	0.0016	414	1523.79	1523.79	9.7057	1192
28218	SCCCST2001G02	585	77 767 1039 minus strand translated	Regular	16687.6	0	25536.4	83	19	20	64.63	755406	0	171455			14685 11330 1294 15132 7682 31934 24264 8147 33346 24824 4420 4500 24476 28996 35992 37732 20427 28884 15705 27043 38653 36199 38154 29644 2735 62 12588 3611 1270 2908 27598 35193 1855 7388 11701 16464 31963 17963 13423	0	18	Pass1	PepFrag1	None	1523.78	IQDKEGIPPDQQR	IQDKEGIPPDQQR	105	13	4.31	351	1	1	0	0	542.573	6.9569	Identified	402	1.5	b7y8°	9.7057	1392	150.725	60.4834	0.0016	414	1523.79	1523.79	9.7057	1192
28218	SCCCST2001G02	585	77 767 1039 minus strand translated	Regular	16687.6	0	25536.4	83	19	20	64.63	755406	0	171455			14685 11330 1294 15132 7682 31934 24264 8147 33346 24824 4420 4500 24476 28996 35992 37732 20427 28884 15705 27043 38653 36199 38154 29644 2735 62 12588 3611 1270 2908 27598 35193 1855 7388 11701 16464 31963 17963 13423 24818 2820 7423 7809	0	19	Pass2	PepFrag2	None	1436.86	IQKESTLHLVLR	IQKESTLHLVLR	60	12	10.12	359	0	0	0	0	46.9465	5.894		583	1.6	b11*	51.7831	1391	150.653	261.306	0.002	43659	1436.88	1436.88	51.7831	1487
28218	SCCCST2001G02	585	77 767 1039 minus strand translated	Regular	16687.6	0	25536.4	83	19	20	64.63	755406	0	171455			14685 11330 1294 15132 7682 31934 24264 8147 33346 24824 4420 4500 24476 28996 35992 37732 20427 28884 15705 27043 38653 36199 38154 29644 2735 62 12588 3611 1270 2908 27598 35193 1855 7388 11701 16464 17963 13423 24818 2820 7423	0	20	Pass2	InSource	None	535.324	IFAGK	LIFAGK	43	5	10.1	1110	4	4	2	1	6239.56	0		4620	0	b2y3y4y5	16.127	509	77.0735	114.147	0.0088	3283	535.327	535.324	16.127	6627
28218	SCCCST2001G02	585	77 767 1039 minus strand translated	Regular	16687.6	0	25536.4	83	19	20	64.63	755406	0	171455			14685 11330 1294 15132 7682 31934 24264 8147 33346 24824 4420 4500 24476 28996 35992 37732 20427 28884 15705 27043 38653 36199 38154 29644 2735 62 12588 3611 1270 2908 27598 35193 1855 7388 11701	0	21	Pass2	InSource	None	506.334	IFVK	QIFVK	2	4	10.1	1113	2	2	1	0	4406.02	0		1561	0	y3y4	20.8995	499	76.0606	112.121	0.005	4871	506.336	506.334	20.8995	3796
28218	SCCCST2001G02	585	77 767 1039 minus strand translated	Regular	16687.6	0	25536.4	83	19	20	64.63	755406	0	171455			14685 11330 1294 15132 7682 31934 24264 8147 33346 24824 4420 4500 24476 28996 35992 37732 20427 28884 15705 27043 38653 36199 38154 29644 2735 62 12588 3611 1270 2908 27598 35193 1855 7388 11701 16464 31963 17963 13423 24818 2820 7423 7809	0	22	Pass2	InSource	None	938.578	STLHLVLR	ESTLHLVLR	64	8	11.05	1107	6	6	2	1	3764.57	0		5179	0	b2b2°b4y3y6y7y8	23.5752	909	113.449	73.4494	0.005	5801	938.582	938.579	23.5752	3748
28218	SCCCST2001G02	585	77 767 1039 minus strand translated	Regular	16687.6	0	25536.4	83	19	20	64.63	755406	0	171455			14685 11330 1294 15132 7682 31934 24264 8147 33346 24824 4420 4500 24476 28996 35992 37732 20427 28884 15705 27043 38653 36199 38154 29644 2735 62 12588 3611 1270 2908 27598 35193 1855 7388 11701 16464 31963 17963 13423 24818 2820 7423 7809	0	23	Pass2	InSource	None	851.546	TLHLVLR	ESTLHLVLR	65	7	11.05	1107	4	4	1	0	1745.24	0		4330	0	b1°b3b3°y3y6y7	23.5742	836	107.291	67.2911	0.003	5799	851.549	851.547	23.5742	2233
28218	SCCCST2001G02	585	77 767 1039 minus strand translated	Regular	16687.6	0	25536.4	83	19	20	64.63	755406	0	171455			14685 11330 1294 15132 7682 31934 24264 8147 33346 24824 4420 4500 24476 28996 35992 37732 20427 28884 15705 27043 38653 36199 38154 2735 12588 3611 1270 2908 27598 35193 1855 7388 11701 16464 31963 24818 7423 7809	0	24	Pass2	InSource	None	964.51	LADYNIQK	TLADYNIQK	55	8	6.78	630	2	2	0	0	421.55	0		1900	0	b5°y4y4*y8	14.4918	892	112.03	72.0305	0.0012	2515	964.515	964.512	14.4918	902
11127	SCCCCL3140H01	689	225 761 1164 minus strand translated	Regular	16569.1	0	18920.4	51	5	8	39.33	448120	412247	188995	282.359	5.3424	506 19091	1	1	Pass1	PepFrag1	None	1845	VPVSVTPHAASAASPLQGR	VPVSVTPHAASAASPLQGR	122	19	11.05	361	23	23	16	4	61734.8	9.0098	Identified	122275	12.9	b2b3b4b5°b7b7°b12b12°b18b19y2y3*y4y5y5*y6y7y7°y8y9y9*y10y11y12y13y14y16y17y17°y18y18°y19	17.5642	1717	173.356	75.5709	0.6064	3918	1845	1845	17.5642	271756
11127	SCCCCL3140H01	689	225 761 1164 minus strand translated	Regular	16569.1	0	18920.4	51	5	8	39.33	448120	412247	188995	282.359	5.3424	22362 506 19091 19881	0	2	Pass1	PepFrag1	Carbamidomethyl+C(4)	1015.5	IIYCNPHV	IIYCNPHV	170	8	7.15	360	9	9	6	2	23899.3	8.5977	Identified	42776	7.3	b2b6y2y3y4y5y6y7y7*y8	16.7447	884	111.36	71.3596	0.2987	3553	1015.51	1015.5	16.7447	133832
11127	SCCCCL3140H01	689	225 761 1164 minus strand translated	Regular	16569.1	0	18920.4	51	5	8	39.33	448120	412247	188995	282.359	5.3424	22362 506	0	3	Pass1	PepFrag1	None	3252.58	LHAGADAATVEFHVGVDGGSFYLAPNAQPGQR	LHAGADAATVEFHVGVDGGSFYLAPNAQPGQR	90	32	5.11	362	4	4	0	0	735.538	7.0859	Missing	4946	3.3	b8b16b26y30	40.1394	2961	249.298	126.199	0.0087	13196	3252.58	3252.58	40.1394	3889
11127	SCCCCL3140H01	689	225 761 1164 minus strand translated	Regular	16569.1	0	18920.4	51	5	8	39.33	448120	412247	188995	282.359	5.3424	22362	0	4	Pass2	PepFrag2	None	3252.58	LHAGADAATVEFHVGVDGGSFYLAPNAQPGQR	LHAGADAATVEFHVGVDGGSFYLAPNAQPGQR	90	32	5.11	363	1	1	0	0	128.076	6.3268	Missing	337	4	b16°y5	38.8325	2961	249.298	126.199	0.0149	11715	3252.57	3252.57	38.8325	6659
11127	SCCCCL3140H01	689	225 761 1164 minus strand translated	Regular	16569.1	0	18920.4	51	5	8	39.33	448120	412247	188995	282.359	5.3424	506 19091 19881	0	5	Pass2	MissedCleavage	Carbamidomethyl+C(9);Carbamidomethyl+C(14)	1927.95	AASPLQGRCPAVGCAVEGK	AASPLQGRCPAVGCAVEGK	133	19	8.29	364	1	1	0	0	329.599	6.7373	Identified	2524	2.9	b3°b16°y7°y19	31.7506	1677	170.653	73.769	0.0105	8660	1927.95	1927.95	31.7506	4703
11127	SCCCCL3140H01	689	225 761 1164 minus strand translated	Regular	16569.1	0	18920.4	51	5	8	39.33	448120	412247	188995	282.359	5.3424	22362 506 19091 19881	0	6	Pass2	InSource	Carbamidomethyl+C(2)	789.335	YCNPHV	IIYCNPHV	172	6	7.15	443	6	6	3	1	6127.1	0	Identified	8181	0	b2b5b6y3y4y5	16.7445	636	89.4124	138.825	0.0469	3552	789.338	789.336	16.7445	21001
11127	SCCCCL3140H01	689	225 761 1164 minus strand translated	Regular	16569.1	0	18920.4	51	5	8	39.33	448120	412247	188995	282.359	5.3424	22362 506 19091 19881	0	7	Pass2	InSource	Carbamidomethyl+C(3)	902.419	IYCNPHV	IIYCNPHV	171	7	7.15	443	4	4	1	0	546.372	0	Missing	6530	0	b5y4y5y7y7*	16.7527	760	100.686	161.372	0.0089	3560	902.423	902.421	16.7527	4008
11127	SCCCCL3140H01	689	225 761 1164 minus strand translated	Regular	16569.1	0	18920.4	51	5	8	39.33	448120	412247	188995	282.359	5.3424	22362 506 19091 19881	0	8	Pass2	InSource	Carbamidomethyl+C(1)	626.271	CNPHV	IIYCNPHV	173	5	7.16	443	3	3	0	0	473.799	0	Identified	1426	0	b2b2*b4y4	16.7746	495	75.6536	111.307	0.0051	3574	626.276	626.273	16.7746	2272
35992	SCCCLB1026D12	585	1 570 812 minus strand translated	Regular	15907.4	0	21252.4	80	17	17	71.43	751590	0	170666			14685 11330 1294 15132 7682 31934 24264 8147 33346 24824 4420 4500 28218 24476 28996 37732 20427 28884 15705 27043 38653 36199 38154 2735 12588 3611 1270 2908 27598 35193 1855 7388 11701 16464 31963 24818 7423 7809	1	1	Pass1	PepFrag1	None	1065.56	TLADYNIQK	TLADYNIQK	90	9	6.78	366	7	7	5	1	15886.7	8.4026		29821	7.5	b3b3°b4°b8°y3y4y4*y5y6y7y8	14.5322	985	119.688	79.688	0.1724	2535	1065.56	1065.56	14.5322	129594
35992	SCCCLB1026D12	585	1 570 812 minus strand translated	Regular	15907.4	0	21252.4	80	17	17	71.43	751590	0	170666			14685 11330 1294 15132 7682 31934 24264 8147 33346 24824 4420 4500 28218 24476 28996 37732 20427 28884 15705 27043 38653 36199 38154 2735 12588 3611 1270 2908 27598 35193 1855 7388 11701 16464 31963 24818 7423 7809	0	2	Pass1	PepFrag1	None	1065.56	TLADYNIQK	TLADYNIQK	14	9	6.78	370	7	7	5	1	15886.7	8.4026		29821	7.5	b3b3°b4°b8°y3y4y4*y5y6y7y8	14.5322	985	119.688	79.688	0.1724	2535	1065.56	1065.56	14.5322	129594
35992	SCCCLB1026D12	585	1 570 812 minus strand translated	Regular	15907.4	0	21252.4	80	17	17	71.43	751590	0	170666			14685 11330 1294 15132 7682 31934 24264 8147 33346 24824 4420 4500 28218 24476 28996 37732 20427 28884 15705 27043 38653 36199 38154 2735 12588 3611 1270 2908 27598 35193 1855 7388 11701 16464 31963 24818 7423 7809	0	3	Pass1	PepFrag1	None	1065.56	TLADYNIQK	TLADYNIQK	166	9	6.78	379	7	7	5	1	15886.7	8.4026		29821	7.5	b3b3°b4°b8°y3y4y4*y5y6y7y8	14.5322	985	119.688	79.688	0.1724	2535	1065.56	1065.56	14.5322	129594
35992	SCCCLB1026D12	585	1 570 812 minus strand translated	Regular	15907.4	0	21252.4	80	17	17	71.43	751590	0	170666			14685 11330 1294 15132 7682 31934 24264 8147 33346 24824 4420 4500 28218 24476 28996 37732 20427 28884 15705 27043 38653 36199 38154 29644 2735 62 12588 3611 1270 2908 27598 35193 1855 7388 11701 16464 31963 17963 13423 24818 2820 7423 7809	0	4	Pass1	PepFrag1	None	1067.62	ESTLHLVLR	ESTLHLVLR	175	9	7.88	367	8	8	6	1	19660.7	8.4952		15145	6.8	b3°b5°b6b6°b7b7°y3y4y5y6y7y8	23.5909	1018	122.346	82.3465	0.1333	5810	1067.62	1067.62	23.5909	100153
35992	SCCCLB1026D12	585	1 570 812 minus strand translated	Regular	15907.4	0	21252.4	80	17	17	71.43	751590	0	170666			14685 11330 1294 15132 7682 31934 24264 8147 33346 24824 4420 4500 28218 24476 28996 37732 20427 28884 15705 27043 38653 36199 38154 29644 2735 62 12588 3611 1270 2908 27598 35193 1855 7388 11701 16464 31963 17963 13423 24818 2820 7423 7809	0	5	Pass1	PepFrag1	None	1067.62	ESTLHLVLR	ESTLHLVLR	23	9	7.88	371	8	8	6	1	19660.7	8.4952		15145	6.8	b3°b5°b6b6°b7b7°y3y4y5y6y7y8	23.5909	1018	122.346	82.3465	0.1333	5810	1067.62	1067.62	23.5909	100153
35992	SCCCLB1026D12	585	1 570 812 minus strand translated	Regular	15907.4	0	21252.4	80	17	17	71.43	751590	0	170666			14685 11330 1294 15132 7682 31934 24264 8147 33346 24824 4420 4500 28218 24476 28996 37732 20427 28884 15705 27043 38653 36199 38154 29644 2735 62 12588 3611 1270 2908 27598 35193 1855 7388 11701 16464 31963 17963 13423 24818 2820 7423 7809	0	6	Pass1	PepFrag1	None	1067.62	ESTLHLVLR	ESTLHLVLR	99	9	7.88	374	8	8	6	1	19660.7	8.4952		15145	6.8	b3°b5°b6b6°b7b7°y3y4y5y6y7y8	23.5909	1018	122.346	82.3465	0.1333	5810	1067.62	1067.62	23.5909	100153
35992	SCCCLB1026D12	585	1 570 812 minus strand translated	Regular	15907.4	0	21252.4	80	17	17	71.43	751590	0	170666			14685 11330 1294 15132 7682 31934 24264 8147 33346 24824 4420 4500 28218 24476 28996 37732 20427 28884 15705 27043 38653 36199 38154 29644 2735 62 12588 3611 1270 2908 27598 35193 1855 7388 11701 16464 17963 13423 24818 2820 7423	0	7	Pass1	PepFrag1	None	648.408	LIFAGK	LIFAGK	2	6	10.1	369	3	3	2	0	7608.21	8.0829		4460	2.4	y3y4y5	16.1284	633	89.131	138.262	0.0116	3286	648.41	648.408	16.1284	8699
35992	SCCCLB1026D12	585	1 570 812 minus strand translated	Regular	15907.4	0	21252.4	80	17	17	71.43	751590	0	170666			14685 11330 1294 15132 7682 31934 24264 8147 33346 24824 4420 4500 28218 24476 28996 37732 20427 28884 15705 27043 38653 36199 38154 29644 2735 62 12588 3611 1270 2908 27598 35193 1855 7388 11701 16464 17963 13423 24818 2820 7423	0	8	Pass1	PepFrag1	None	648.408	LIFAGK	LIFAGK	78	6	10.1	373	3	3	2	0	7608.21	8.0829		4460	2.4	y3y4y5	16.1284	633	89.131	138.262	0.0116	3286	648.41	648.408	16.1284	8699
35992	SCCCLB1026D12	585	1 570 812 minus strand translated	Regular	15907.4	0	21252.4	80	17	17	71.43	751590	0	170666			14685 11330 1294 15132 7682 31934 24264 8147 33346 24824 4420 4500 28218 24476 28996 37732 20427 28884 15705 27043 38653 36199 38154 29644 2735 62 12588 3611 1270 2908 27598 35193 1855 7388 11701 16464 17963 13423 24818 2820 7423	0	9	Pass1	PepFrag1	None	648.408	LIFAGK	LIFAGK	154	6	10.1	378	3	3	2	0	7608.21	8.0829		4460	2.4	y3y4y5	16.1284	633	89.131	138.262	0.0116	3286	648.41	648.408	16.1284	8699
35992	SCCCLB1026D12	585	1 570 812 minus strand translated	Regular	15907.4	0	21252.4	80	17	17	71.43	751590	0	170666			14685 11330 1294 15132 7682 31934 24264 8147 33346 24824 4420 4500 28218 24476 28996 37732 20427 28884 15705 27043 38653 36199 38154 29644 2735 62 12588 3611 1270 2908 27598 35193 1855 7388 11701	0	10	Pass1	PepFrag1	None	634.392	QIFVK	QIFVK	37	5	10.1	380	2	2	1	0	4820.5	7.8847		1561	1.8	y3y4	20.8596	613	87.2435	134.487	0.0064	4860	634.395	634.393	20.8596	4829
35992	SCCCLB1026D12	585	1 570 812 minus strand translated	Regular	15907.4	0	21252.4	80	17	17	71.43	751590	0	170666			14685 11330 1294 15132 7682 31934 24264 8147 33346 24824 4420 4500 28218 24476 28996 37732 20427 28884 15705 27043 38653 36199 38154 29644 2735 62 12588 3611 1270 2908 27598 35193 1855 7388 11701 16464 31963 17963 13423 24818	0	11	Pass1	PepFrag1	None	1523.78	IQDKEGIPPDQQR	IQDKEGIPPDQQR	65	13	4.31	372	2	2	0	1	4078.51	7.8121	Identified	387	2.1	b7y6	8.7771	1392	150.725	60.4834	0.0035	256	1523.78	1523.78	8.7771	2624
35992	SCCCLB1026D12	585	1 570 812 minus strand translated	Regular	15907.4	0	21252.4	80	17	17	71.43	751590	0	170666			14685 11330 1294 15132 7682 31934 24264 8147 33346 24824 4420 4500 28218 24476 28996 37732 20427 28884 15705 27043 38653 36199 38154 29644 2735 62 12588 3611 1270 2908 27598 35193 1855 7388 11701 16464 31963 17963 13423 24818	0	12	Pass1	PepFrag1	None	1523.78	IQDKEGIPPDQQR	IQDKEGIPPDQQR	141	13	4.31	376	2	2	0	1	4078.51	7.8121	Identified	387	2.1	b7y6	8.7771	1392	150.725	60.4834	0.0035	256	1523.78	1523.78	8.7771	2624
35992	SCCCLB1026D12	585	1 570 812 minus strand translated	Regular	15907.4	0	21252.4	80	17	17	71.43	751590	0	170666			14685 11330 1294 15132 7682 31934 24264 8147 33346 24824 4420 4500 28218 24476 28996 37732 20427 28884 15705 27043 38653 36199 38154 29644 2735 62 12588 3611 1270 2908 27598 35193 1855 7388 11701 16464 17963 13423	0	13	Pass1	PepFrag1	None	1763.89	TITLEVESSDTIDNVK	TITLEVESSDTIDNVK	47	16	3.59	368	0	0	0	0	163.086	6.414		538	2.2	b10°y6°	34.4017	1638	167.997	127.997	0.0033	9461	1763.89	1763.89	34.4017	2499
35992	SCCCLB1026D12	585	1 570 812 minus strand translated	Regular	15907.4	0	21252.4	80	17	17	71.43	751590	0	170666			14685 11330 1294 15132 7682 31934 24264 8147 33346 24824 4420 4500 28218 24476 28996 37732 20427 28884 15705 27043 38653 36199 38154 29644 2735 62 12588 3611 1270 2908 27598 35193 1855 7388 11701 16464 17963 13423	0	14	Pass1	PepFrag1	None	1763.89	TITLEVESSDTIDNVK	TITLEVESSDTIDNVK	123	16	3.59	375	0	0	0	0	163.086	6.414		538	2.2	b10°y6°	34.4017	1638	167.997	127.997	0.0033	9461	1763.89	1763.89	34.4017	2499
35992	SCCCLB1026D12	585	1 570 812 minus strand translated	Regular	15907.4	0	21252.4	80	17	17	71.43	751590	0	170666			14685 11330 1294 15132 7682 31934 24264 8147 33346 24824 4420 4500 28218 24476 28996 37732 20427 28884 15705 27043 38653 36199 38154 29644 2735 62 12588 3611 1270 2908 27598 35193 1855 7388 11701 16464 31963 17963 13423	0	15	Pass1	PepFrag1	None	1523.78	IQDKEGIPPDQQR	IQDKEGIPPDQQR	65	13	4.31	365	1	1	0	0	542.573	6.9361	Identified	402	1.5	b7y8°	9.7057	1392	150.725	60.4834	0.0016	414	1523.79	1523.79	9.7057	1192
35992	SCCCLB1026D12	585	1 570 812 minus strand translated	Regular	15907.4	0	21252.4	80	17	17	71.43	751590	0	170666			14685 11330 1294 15132 7682 31934 24264 8147 33346 24824 4420 4500 28218 24476 28996 37732 20427 28884 15705 27043 38653 36199 38154 29644 2735 62 12588 3611 1270 2908 27598 35193 1855 7388 11701 16464 31963 17963 13423	0	16	Pass1	PepFrag1	None	1523.78	IQDKEGIPPDQQR	IQDKEGIPPDQQR	141	13	4.31	377	1	1	0	0	542.573	6.9361	Identified	402	1.5	b7y8°	9.7057	1392	150.725	60.4834	0.0016	414	1523.79	1523.79	9.7057	1192
35992	SCCCLB1026D12	585	1 570 812 minus strand translated	Regular	15907.4	0	21252.4	80	17	17	71.43	751590	0	170666			14685 11330 1294 15132 7682 31934 24264 8147 33346 24824 4420 4500 28218 24476 28996 37732 20427 28884 15705 27043 38653 36199 38154 29644 2735 62 12588 3611 1270 2908 27598 35193 1855 7388 11701 16464 31963 17963 13423 24818 2820 7423 7809	0	17	Pass2	PepFrag2	None	1436.86	IQKESTLHLVLR	IQKESTLHLVLR	20	12	10.12	381	0	0	0	0	46.9465	5.8732		583	1.6	b11*	51.7831	1391	150.653	261.306	0.002	43659	1436.88	1436.88	51.7831	1487
35992	SCCCLB1026D12	585	1 570 812 minus strand translated	Regular	15907.4	0	21252.4	80	17	17	71.43	751590	0	170666			14685 11330 1294 15132 7682 31934 24264 8147 33346 24824 4420 4500 28218 24476 28996 37732 20427 28884 15705 27043 38653 36199 38154 29644 2735 62 12588 3611 1270 2908 27598 35193 1855 7388 11701 16464 17963 13423 24818 2820 7423	0	18	Pass2	InSource	None	535.324	IFAGK	LIFAGK	3	5	10.1	1110	4	4	2	1	6239.56	0		4620	0	b2y3y4y5	16.127	509	77.0735	114.147	0.0088	3283	535.327	535.324	16.127	6627
35992	SCCCLB1026D12	585	1 570 812 minus strand translated	Regular	15907.4	0	21252.4	80	17	17	71.43	751590	0	170666			14685 11330 1294 15132 7682 31934 24264 8147 33346 24824 4420 4500 28218 24476 28996 37732 20427 28884 15705 27043 38653 36199 38154 29644 2735 62 12588 3611 1270 2908 27598 35193 1855 7388 11701	0	19	Pass2	InSource	None	506.334	IFVK	QIFVK	38	4	10.1	1113	2	2	1	0	4406.02	0		1561	0	y3y4	20.8995	499	76.0606	112.121	0.0051	4871	506.336	506.334	20.8995	3796
35992	SCCCLB1026D12	585	1 570 812 minus strand translated	Regular	15907.4	0	21252.4	80	17	17	71.43	751590	0	170666			14685 11330 1294 15132 7682 31934 24264 8147 33346 24824 4420 4500 28218 24476 28996 37732 20427 28884 15705 27043 38653 36199 38154 29644 2735 62 12588 3611 1270 2908 27598 35193 1855 7388 11701 16464 31963 17963 13423 24818 2820 7423 7809	0	20	Pass2	InSource	None	938.578	STLHLVLR	ESTLHLVLR	24	8	11.05	1107	6	6	2	1	3764.57	0		5179	0	b2b2°b4y3y6y7y8	23.5752	909	113.449	73.4494	0.005	5801	938.582	938.579	23.5752	3748
35992	SCCCLB1026D12	585	1 570 812 minus strand translated	Regular	15907.4	0	21252.4	80	17	17	71.43	751590	0	170666			14685 11330 1294 15132 7682 31934 24264 8147 33346 24824 4420 4500 28218 24476 28996 37732 20427 28884 15705 27043 38653 36199 38154 29644 2735 62 12588 3611 1270 2908 27598 35193 1855 7388 11701 16464 31963 17963 13423 24818 2820 7423 7809	0	21	Pass2	InSource	None	851.546	TLHLVLR	ESTLHLVLR	25	7	11.05	1107	4	4	1	0	1745.24	0		4330	0	b1°b3b3°y3y6y7	23.5742	836	107.291	67.2911	0.003	5799	851.549	851.547	23.5742	2233
35992	SCCCLB1026D12	585	1 570 812 minus strand translated	Regular	15907.4	0	21252.4	80	17	17	71.43	751590	0	170666			14685 11330 1294 15132 7682 31934 24264 8147 33346 24824 4420 4500 28218 24476 28996 37732 20427 28884 15705 27043 38653 36199 38154 2735 12588 3611 1270 2908 27598 35193 1855 7388 11701 16464 31963 24818 7423 7809	0	22	Pass2	InSource	None	964.51	LADYNIQK	TLADYNIQK	15	8	6.78	630	2	2	0	0	421.55	0		1900	0	b5°y4y4*y8	14.4918	892	112.03	72.0305	0.0012	2515	964.515	964.512	14.4918	902
4500	SCVPRZ3026B09	677	102 791 1050 translated	Regular	14418.2	0	25706.6	75	19	20	67.69	657752	0	156848			14685 11330 1294 15132 7682 31934 24264 8147 33346 24824 4420 28218 24476 28996 35992 37732 20427 28884 15705 27043 38653 36199 38154 2735 12588 3611 1270 2908 27598 35193 1855 7388 11701 16464 31963 24818 7423 7809	1	1	Pass1	PepFrag1	None	1065.56	TLADYNIQK	TLADYNIQK	206	9	6.78	383	7	7	5	1	15886.7	8.3599		29821	7.5	b3b3°b4°b8°y3y4y4*y5y6y7y8	14.5322	985	119.688	79.688	0.197	2535	1065.56	1065.56	14.5322	129594
4500	SCVPRZ3026B09	677	102 791 1050 translated	Regular	14418.2	0	25706.6	75	19	20	67.69	657752	0	156848			14685 11330 1294 15132 7682 31934 24264 8147 33346 24824 4420 28218 24476 28996 35992 37732 20427 28884 15705 27043 38653 36199 38154 2735 12588 3611 1270 2908 27598 35193 1855 7388 11701 16464 31963 24818 7423 7809	0	2	Pass1	PepFrag1	None	1065.56	TLADYNIQK	TLADYNIQK	54	9	6.78	389	7	7	5	1	15886.7	8.3599		29821	7.5	b3b3°b4°b8°y3y4y4*y5y6y7y8	14.5322	985	119.688	79.688	0.197	2535	1065.56	1065.56	14.5322	129594
4500	SCVPRZ3026B09	677	102 791 1050 translated	Regular	14418.2	0	25706.6	75	19	20	67.69	657752	0	156848			14685 11330 1294 15132 7682 31934 24264 8147 33346 24824 4420 28218 24476 28996 35992 37732 20427 28884 15705 27043 38653 36199 38154 2735 12588 3611 1270 2908 27598 35193 1855 7388 11701 16464 31963 24818 7423 7809	0	3	Pass1	PepFrag1	None	1065.56	TLADYNIQK	TLADYNIQK	130	9	6.78	394	7	7	5	1	15886.7	8.3599		29821	7.5	b3b3°b4°b8°y3y4y4*y5y6y7y8	14.5322	985	119.688	79.688	0.197	2535	1065.56	1065.56	14.5322	129594
4500	SCVPRZ3026B09	677	102 791 1050 translated	Regular	14418.2	0	25706.6	75	19	20	67.69	657752	0	156848			14685 11330 1294 15132 7682 31934 24264 8147 33346 24824 4420 28218 24476 28996 35992 37732 20427 28884 15705 27043 38653 36199 38154 29644 2735 62 12588 3611 1270 2908 27598 35193 1855 7388 11701 16464 31963 17963 13423 24818 2820 7423 7809	0	4	Pass1	PepFrag1	None	1067.62	ESTLHLVLR	ESTLHLVLR	215	9	7.88	384	8	8	6	1	19660.7	8.4525		15145	6.8	b3°b5°b6b6°b7b7°y3y4y5y6y7y8	23.5909	1018	122.346	82.3465	0.1523	5810	1067.62	1067.62	23.5909	100153
4500	SCVPRZ3026B09	677	102 791 1050 translated	Regular	14418.2	0	25706.6	75	19	20	67.69	657752	0	156848			14685 11330 1294 15132 7682 31934 24264 8147 33346 24824 4420 28218 24476 28996 35992 37732 20427 28884 15705 27043 38653 36199 38154 29644 2735 62 12588 3611 1270 2908 27598 35193 1855 7388 11701 16464 31963 17963 13423 24818 2820 7423 7809	0	5	Pass1	PepFrag1	None	1067.62	ESTLHLVLR	ESTLHLVLR	139	9	7.88	395	8	8	6	1	19660.7	8.4525		15145	6.8	b3°b5°b6b6°b7b7°y3y4y5y6y7y8	23.5909	1018	122.346	82.3465	0.1523	5810	1067.62	1067.62	23.5909	100153
4500	SCVPRZ3026B09	677	102 791 1050 translated	Regular	14418.2	0	25706.6	75	19	20	67.69	657752	0	156848			14685 11330 1294 15132 7682 31934 24264 8147 33346 24824 4420 28218 24476 28996 35992 37732 20427 28884 15705 27043 38653 36199 38154 29644 2735 62 12588 3611 1270 2908 27598 35193 1855 7388 11701 16464 17963 13423 24818 2820 7423	0	6	Pass1	PepFrag1	None	648.408	LIFAGK	LIFAGK	42	6	10.1	388	3	3	2	0	7608.21	8.0402		4460	2.4	y3y4y5	16.1284	633	89.131	138.262	0.0132	3286	648.41	648.408	16.1284	8699
4500	SCVPRZ3026B09	677	102 791 1050 translated	Regular	14418.2	0	25706.6	75	19	20	67.69	657752	0	156848			14685 11330 1294 15132 7682 31934 24264 8147 33346 24824 4420 28218 24476 28996 35992 37732 20427 28884 15705 27043 38653 36199 38154 29644 2735 62 12588 3611 1270 2908 27598 35193 1855 7388 11701 16464 17963 13423 24818 2820 7423	0	7	Pass1	PepFrag1	None	648.408	LIFAGK	LIFAGK	118	6	10.1	393	3	3	2	0	7608.21	8.0402		4460	2.4	y3y4y5	16.1284	633	89.131	138.262	0.0132	3286	648.41	648.408	16.1284	8699
4500	SCVPRZ3026B09	677	102 791 1050 translated	Regular	14418.2	0	25706.6	75	19	20	67.69	657752	0	156848			14685 11330 1294 15132 7682 31934 24264 8147 33346 24824 4420 28218 24476 28996 35992 37732 20427 28884 15705 27043 38653 36199 38154 29644 2735 62 12588 3611 1270 2908 27598 35193 1855 7388 11701 16464 17963 13423 24818 2820 7423	0	8	Pass1	PepFrag1	None	648.408	LIFAGK	LIFAGK	194	6	10.1	398	3	3	2	0	7608.21	8.0402		4460	2.4	y3y4y5	16.1284	633	89.131	138.262	0.0132	3286	648.41	648.408	16.1284	8699
4500	SCVPRZ3026B09	677	102 791 1050 translated	Regular	14418.2	0	25706.6	75	19	20	67.69	657752	0	156848			14685 11330 1294 15132 7682 31934 24264 8147 33346 24824 4420 28218 24476 28996 35992 37732 20427 28884 15705 27043 38653 36199 38154 29644 2735 62 12588 3611 1270 2908 27598 35193 1855 7388 11701	0	9	Pass1	PepFrag1	None	634.392	QIFVK	QIFVK	77	5	10.1	399	2	2	1	0	4820.5	7.842		1561	1.8	y3y4	20.8596	613	87.2435	134.487	0.0073	4860	634.395	634.393	20.8596	4829
4500	SCVPRZ3026B09	677	102 791 1050 translated	Regular	14418.2	0	25706.6	75	19	20	67.69	657752	0	156848			14685 11330 1294 15132 7682 31934 24264 8147 33346 24824 4420 28218 24476 28996 35992 37732 20427 28884 15705 27043 38653 36199 38154 29644 2735 62 12588 3611 1270 2908 27598 35193 1855 7388 11701 16464 31963 17963 13423 24818	0	10	Pass1	PepFrag1	None	1523.78	IQDKEGIPPDQQR	IQDKEGIPPDQQR	29	13	4.31	387	2	2	0	1	4078.51	7.7694	Identified	387	2.1	b7y6	8.7771	1392	150.725	60.4834	0.004	256	1523.78	1523.78	8.7771	2624
4500	SCVPRZ3026B09	677	102 791 1050 translated	Regular	14418.2	0	25706.6	75	19	20	67.69	657752	0	156848			14685 11330 1294 15132 7682 31934 24264 8147 33346 24824 4420 28218 24476 28996 35992 37732 20427 28884 15705 27043 38653 36199 38154 29644 2735 62 12588 3611 1270 2908 27598 35193 1855 7388 11701 16464 31963 17963 13423 24818	0	11	Pass1	PepFrag1	None	1523.78	IQDKEGIPPDQQR	IQDKEGIPPDQQR	105	13	4.31	391	2	2	0	1	4078.51	7.7694	Identified	387	2.1	b7y6	8.7771	1392	150.725	60.4834	0.004	256	1523.78	1523.78	8.7771	2624
4500	SCVPRZ3026B09	677	102 791 1050 translated	Regular	14418.2	0	25706.6	75	19	20	67.69	657752	0	156848			14685 11330 1294 15132 7682 31934 24264 8147 33346 24824 4420 28218 24476 28996 35992 37732 20427 28884 15705 27043 38653 36199 38154 29644 2735 62 12588 3611 1270 2908 27598 35193 1855 7388 11701 16464 31963 17963 13423 24818	0	12	Pass1	PepFrag1	None	1523.78	IQDKEGIPPDQQR	IQDKEGIPPDQQR	181	13	4.31	396	2	2	0	1	4078.51	7.7694	Identified	387	2.1	b7y6	8.7771	1392	150.725	60.4834	0.004	256	1523.78	1523.78	8.7771	2624
4500	SCVPRZ3026B09	677	102 791 1050 translated	Regular	14418.2	0	25706.6	75	19	20	67.69	657752	0	156848			14685 11330 1294 15132 7682 31934 24264 8147 33346 24824 4420 28218 24476 28996 35992 37732 20427 28884 15705 27043 38653 36199 38154 29644 2735 62 12588 3611 1270 2908 27598 35193 1855 7388 11701 16464 17963 13423	0	13	Pass1	PepFrag1	None	1763.89	TITLEVESSDTIDNVK	TITLEVESSDTIDNVK	163	16	3.59	385	0	0	0	0	163.086	6.3713		538	2.2	b10°y6°	34.4017	1638	167.997	127.997	0.0038	9461	1763.89	1763.89	34.4017	2499
4500	SCVPRZ3026B09	677	102 791 1050 translated	Regular	14418.2	0	25706.6	75	19	20	67.69	657752	0	156848			14685 11330 1294 15132 7682 31934 24264 8147 33346 24824 4420 28218 24476 28996 35992 37732 20427 28884 15705 27043 38653 36199 38154 29644 2735 62 12588 3611 1270 2908 27598 35193 1855 7388 11701 16464 17963 13423	0	14	Pass1	PepFrag1	None	1763.89	TITLEVESSDTIDNVK	TITLEVESSDTIDNVK	11	16	3.59	386	0	0	0	0	163.086	6.3713		538	2.2	b10°y6°	34.4017	1638	167.997	127.997	0.0038	9461	1763.89	1763.89	34.4017	2499
4500	SCVPRZ3026B09	677	102 791 1050 translated	Regular	14418.2	0	25706.6	75	19	20	67.69	657752	0	156848			14685 11330 1294 15132 7682 31934 24264 8147 33346 24824 4420 28218 24476 28996 35992 37732 20427 28884 15705 27043 38653 36199 38154 29644 2735 62 12588 3611 1270 2908 27598 35193 1855 7388 11701 16464 17963 13423	0	15	Pass1	PepFrag1	None	1763.89	TITLEVESSDTIDNVK	TITLEVESSDTIDNVK	87	16	3.59	390	0	0	0	0	163.086	6.3713		538	2.2	b10°y6°	34.4017	1638	167.997	127.997	0.0038	9461	1763.89	1763.89	34.4017	2499
4500	SCVPRZ3026B09	677	102 791 1050 translated	Regular	14418.2	0	25706.6	75	19	20	67.69	657752	0	156848			14685 11330 1294 15132 7682 31934 24264 8147 33346 24824 4420 28218 24476 28996 35992 37732 20427 28884 15705 27043 38653 36199 38154 29644 2735 62 12588 3611 1270 2908 27598 35193 1855 7388 11701 16464 31963 17963 13423	0	16	Pass1	PepFrag1	None	1523.78	IQDKEGIPPDQQR	IQDKEGIPPDQQR	29	13	4.31	382	1	1	0	0	542.573	6.8934	Identified	402	1.5	b7y8°	9.7057	1392	150.725	60.4834	0.0018	414	1523.79	1523.79	9.7057	1192
4500	SCVPRZ3026B09	677	102 791 1050 translated	Regular	14418.2	0	25706.6	75	19	20	67.69	657752	0	156848			14685 11330 1294 15132 7682 31934 24264 8147 33346 24824 4420 28218 24476 28996 35992 37732 20427 28884 15705 27043 38653 36199 38154 29644 2735 62 12588 3611 1270 2908 27598 35193 1855 7388 11701 16464 31963 17963 13423	0	17	Pass1	PepFrag1	None	1523.78	IQDKEGIPPDQQR	IQDKEGIPPDQQR	105	13	4.31	392	1	1	0	0	542.573	6.8934	Identified	402	1.5	b7y8°	9.7057	1392	150.725	60.4834	0.0018	414	1523.79	1523.79	9.7057	1192
4500	SCVPRZ3026B09	677	102 791 1050 translated	Regular	14418.2	0	25706.6	75	19	20	67.69	657752	0	156848			14685 11330 1294 15132 7682 31934 24264 8147 33346 24824 4420 28218 24476 28996 35992 37732 20427 28884 15705 27043 38653 36199 38154 29644 2735 62 12588 3611 1270 2908 27598 35193 1855 7388 11701 16464 31963 17963 13423	0	18	Pass1	PepFrag1	None	1523.78	IQDKEGIPPDQQR	IQDKEGIPPDQQR	181	13	4.31	397	1	1	0	0	542.573	6.8934	Identified	402	1.5	b7y8°	9.7057	1392	150.725	60.4834	0.0018	414	1523.79	1523.79	9.7057	1192
4500	SCVPRZ3026B09	677	102 791 1050 translated	Regular	14418.2	0	25706.6	75	19	20	67.69	657752	0	156848			14685 11330 1294 15132 7682 31934 24264 8147 33346 24824 4420 28218 24476 28996 35992 37732 20427 28884 15705 27043 38653 36199 38154 29644 2735 62 12588 3611 1270 2908 27598 35193 1855 7388 11701 16464 31963 17963 13423 24818 2820 7423 7809	0	19	Pass2	PepFrag2	None	1436.86	IQKESTLHLVLR	IQKESTLHLVLR	136	12	10.12	400	0	0	0	0	46.9465	5.8305		583	1.6	b11*	51.7831	1391	150.653	261.306	0.0023	43659	1436.88	1436.88	51.7831	1487
4500	SCVPRZ3026B09	677	102 791 1050 translated	Regular	14418.2	0	25706.6	75	19	20	67.69	657752	0	156848			14685 11330 1294 15132 7682 31934 24264 8147 33346 24824 4420 28218 24476 28996 35992 37732 20427 28884 15705 27043 38653 36199 38154 29644 2735 62 12588 3611 1270 2908 27598 35193 1855 7388 11701 16464 17963 13423 24818 2820 7423	0	20	Pass2	InSource	None	535.324	IFAGK	LIFAGK	43	5	10.1	1110	4	4	2	1	6239.56	0		4620	0	b2y3y4y5	16.127	509	77.0735	114.147	0.0101	3283	535.327	535.324	16.127	6627
4500	SCVPRZ3026B09	677	102 791 1050 translated	Regular	14418.2	0	25706.6	75	19	20	67.69	657752	0	156848			14685 11330 1294 15132 7682 31934 24264 8147 33346 24824 4420 28218 24476 28996 35992 37732 20427 28884 15705 27043 38653 36199 38154 29644 2735 62 12588 3611 1270 2908 27598 35193 1855 7388 11701	0	21	Pass2	InSource	None	506.334	IFVK	QIFVK	78	4	10.1	1113	2	2	1	0	4406.02	0		1561	0	y3y4	20.8995	499	76.0606	112.121	0.0058	4871	506.336	506.334	20.8995	3796
4500	SCVPRZ3026B09	677	102 791 1050 translated	Regular	14418.2	0	25706.6	75	19	20	67.69	657752	0	156848			14685 11330 1294 15132 7682 31934 24264 8147 33346 24824 4420 28218 24476 28996 35992 37732 20427 28884 15705 27043 38653 36199 38154 29644 2735 62 12588 3611 1270 2908 27598 35193 1855 7388 11701 16464 31963 17963 13423 24818 2820 7423 7809	0	22	Pass2	InSource	None	938.578	STLHLVLR	ESTLHLVLR	140	8	11.05	1107	6	6	2	1	3764.57	0		5179	0	b2b2°b4y3y6y7y8	23.5752	909	113.449	73.4494	0.0057	5801	938.582	938.579	23.5752	3748
4500	SCVPRZ3026B09	677	102 791 1050 translated	Regular	14418.2	0	25706.6	75	19	20	67.69	657752	0	156848			14685 11330 1294 15132 7682 31934 24264 8147 33346 24824 4420 28218 24476 28996 35992 37732 20427 28884 15705 27043 38653 36199 38154 29644 2735 62 12588 3611 1270 2908 27598 35193 1855 7388 11701 16464 31963 17963 13423 24818 2820 7423 7809	0	23	Pass2	InSource	None	851.546	TLHLVLR	ESTLHLVLR	141	7	11.05	1107	4	4	1	0	1745.24	0		4330	0	b1°b3b3°y3y6y7	23.5742	836	107.291	67.2911	0.0034	5799	851.549	851.547	23.5742	2233
4500	SCVPRZ3026B09	677	102 791 1050 translated	Regular	14418.2	0	25706.6	75	19	20	67.69	657752	0	156848			14685 11330 1294 15132 7682 31934 24264 8147 33346 24824 4420 28218 24476 28996 35992 37732 20427 28884 15705 27043 38653 36199 38154 2735 12588 3611 1270 2908 27598 35193 1855 7388 11701 16464 31963 24818 7423 7809	0	24	Pass2	InSource	None	964.51	LADYNIQK	TLADYNIQK	55	8	6.78	630	2	2	0	0	421.55	0		1900	0	b5°y4y4*y8	14.4918	892	112.03	72.0305	0.0014	2515	964.515	964.512	14.4918	902
28996	SCBFRZ3006E06	623	1 686 686 translated	Regular	14389.6	0	25468.1	75	18	21	60.7	655253	0	156310			14685 11330 1294 15132 7682 31934 24264 8147 33346 24824 4420 4500 28218 24476 35992 37732 20427 28884 15705 27043 38653 36199 38154 2735 12588 3611 1270 2908 27598 35193 1855 7388 11701 16464 31963 24818 7423 7809	1	1	Pass1	PepFrag1	None	1065.56	TLADYNIQK	TLADYNIQK	179	9	6.78	402	7	7	5	1	15886.7	8.3591		29821	7.5	b3b3°b4°b8°y3y4y4*y5y6y7y8	14.5322	985	119.688	79.688	0.1978	2535	1065.56	1065.56	14.5322	129594
28996	SCBFRZ3006E06	623	1 686 686 translated	Regular	14389.6	0	25468.1	75	18	21	60.7	655253	0	156310			14685 11330 1294 15132 7682 31934 24264 8147 33346 24824 4420 4500 28218 24476 35992 37732 20427 28884 15705 27043 38653 36199 38154 2735 12588 3611 1270 2908 27598 35193 1855 7388 11701 16464 31963 24818 7423 7809	0	2	Pass1	PepFrag1	None	1065.56	TLADYNIQK	TLADYNIQK	27	9	6.78	407	7	7	5	1	15886.7	8.3591		29821	7.5	b3b3°b4°b8°y3y4y4*y5y6y7y8	14.5322	985	119.688	79.688	0.1978	2535	1065.56	1065.56	14.5322	129594
28996	SCBFRZ3006E06	623	1 686 686 translated	Regular	14389.6	0	25468.1	75	18	21	60.7	655253	0	156310			14685 11330 1294 15132 7682 31934 24264 8147 33346 24824 4420 4500 28218 24476 35992 37732 20427 28884 15705 27043 38653 36199 38154 2735 12588 3611 1270 2908 27598 35193 1855 7388 11701 16464 31963 24818 7423 7809	0	3	Pass1	PepFrag1	None	1065.56	TLADYNIQK	TLADYNIQK	103	9	6.78	411	7	7	5	1	15886.7	8.3591		29821	7.5	b3b3°b4°b8°y3y4y4*y5y6y7y8	14.5322	985	119.688	79.688	0.1978	2535	1065.56	1065.56	14.5322	129594
28996	SCBFRZ3006E06	623	1 686 686 translated	Regular	14389.6	0	25468.1	75	18	21	60.7	655253	0	156310			14685 11330 1294 15132 7682 31934 24264 8147 33346 24824 4420 4500 28218 24476 35992 37732 20427 28884 15705 27043 38653 36199 38154 29644 2735 62 12588 3611 1270 2908 27598 35193 1855 7388 11701 16464 31963 17963 13423 24818 2820 7423 7809	0	4	Pass1	PepFrag1	None	1067.62	ESTLHLVLR	ESTLHLVLR	36	9	7.88	403	8	8	6	1	19660.7	8.4516		15145	6.8	b3°b5°b6b6°b7b7°y3y4y5y6y7y8	23.5909	1018	122.346	82.3465	0.1528	5810	1067.62	1067.62	23.5909	100153
28996	SCBFRZ3006E06	623	1 686 686 translated	Regular	14389.6	0	25468.1	75	18	21	60.7	655253	0	156310			14685 11330 1294 15132 7682 31934 24264 8147 33346 24824 4420 4500 28218 24476 35992 37732 20427 28884 15705 27043 38653 36199 38154 29644 2735 62 12588 3611 1270 2908 27598 35193 1855 7388 11701 16464 31963 17963 13423 24818 2820 7423 7809	0	5	Pass1	PepFrag1	None	1067.62	ESTLHLVLR	ESTLHLVLR	112	9	7.88	412	8	8	6	1	19660.7	8.4516		15145	6.8	b3°b5°b6b6°b7b7°y3y4y5y6y7y8	23.5909	1018	122.346	82.3465	0.1528	5810	1067.62	1067.62	23.5909	100153
28996	SCBFRZ3006E06	623	1 686 686 translated	Regular	14389.6	0	25468.1	75	18	21	60.7	655253	0	156310			14685 11330 1294 15132 7682 31934 24264 8147 33346 24824 4420 4500 28218 24476 35992 37732 20427 28884 15705 27043 38653 36199 38154 29644 2735 62 12588 3611 1270 2908 27598 35193 1855 7388 11701 16464 17963 13423 24818 2820 7423	0	6	Pass1	PepFrag1	None	648.408	LIFAGK	LIFAGK	15	6	10.1	406	3	3	2	0	7608.21	8.0393		4460	2.4	y3y4y5	16.1284	633	89.131	138.262	0.0133	3286	648.41	648.408	16.1284	8699
28996	SCBFRZ3006E06	623	1 686 686 translated	Regular	14389.6	0	25468.1	75	18	21	60.7	655253	0	156310			14685 11330 1294 15132 7682 31934 24264 8147 33346 24824 4420 4500 28218 24476 35992 37732 20427 28884 15705 27043 38653 36199 38154 29644 2735 62 12588 3611 1270 2908 27598 35193 1855 7388 11701 16464 17963 13423 24818 2820 7423	0	7	Pass1	PepFrag1	None	648.408	LIFAGK	LIFAGK	91	6	10.1	410	3	3	2	0	7608.21	8.0393		4460	2.4	y3y4y5	16.1284	633	89.131	138.262	0.0133	3286	648.41	648.408	16.1284	8699
28996	SCBFRZ3006E06	623	1 686 686 translated	Regular	14389.6	0	25468.1	75	18	21	60.7	655253	0	156310			14685 11330 1294 15132 7682 31934 24264 8147 33346 24824 4420 4500 28218 24476 35992 37732 20427 28884 15705 27043 38653 36199 38154 29644 2735 62 12588 3611 1270 2908 27598 35193 1855 7388 11701 16464 17963 13423 24818 2820 7423	0	8	Pass1	PepFrag1	None	648.408	LIFAGK	LIFAGK	167	6	10.1	416	3	3	2	0	7608.21	8.0393		4460	2.4	y3y4y5	16.1284	633	89.131	138.262	0.0133	3286	648.41	648.408	16.1284	8699
28996	SCBFRZ3006E06	623	1 686 686 translated	Regular	14389.6	0	25468.1	75	18	21	60.7	655253	0	156310			14685 11330 1294 15132 7682 31934 24264 8147 33346 24824 4420 4500 28218 24476 35992 37732 20427 28884 15705 27043 38653 36199 38154 29644 2735 62 12588 3611 1270 2908 27598 35193 1855 7388 11701	0	9	Pass1	PepFrag1	None	634.392	QIFVK	QIFVK	50	5	10.1	417	2	2	1	0	4820.5	7.8411		1561	1.8	y3y4	20.8596	613	87.2435	134.487	0.0074	4860	634.395	634.393	20.8596	4829
28996	SCBFRZ3006E06	623	1 686 686 translated	Regular	14389.6	0	25468.1	75	18	21	60.7	655253	0	156310			14685 11330 1294 15132 7682 31934 24264 8147 33346 24824 4420 4500 28218 24476 35992 37732 20427 28884 15705 27043 38653 36199 38154 29644 2735 62 12588 3611 1270 2908 27598 35193 1855 7388 11701 16464 31963 17963 13423 24818	0	10	Pass1	PepFrag1	None	1523.78	IQDKEGIPPDQQR	IQDKEGIPPDQQR	2	13	4.31	405	2	2	0	1	4078.51	7.7685	Identified	387	2.1	b7y6	8.7771	1392	150.725	60.4834	0.004	256	1523.78	1523.78	8.7771	2624
28996	SCBFRZ3006E06	623	1 686 686 translated	Regular	14389.6	0	25468.1	75	18	21	60.7	655253	0	156310			14685 11330 1294 15132 7682 31934 24264 8147 33346 24824 4420 4500 28218 24476 35992 37732 20427 28884 15705 27043 38653 36199 38154 29644 2735 62 12588 3611 1270 2908 27598 35193 1855 7388 11701 16464 31963 17963 13423 24818	0	11	Pass1	PepFrag1	None	1523.78	IQDKEGIPPDQQR	IQDKEGIPPDQQR	78	13	4.31	408	2	2	0	1	4078.51	7.7685	Identified	387	2.1	b7y6	8.7771	1392	150.725	60.4834	0.004	256	1523.78	1523.78	8.7771	2624
28996	SCBFRZ3006E06	623	1 686 686 translated	Regular	14389.6	0	25468.1	75	18	21	60.7	655253	0	156310			14685 11330 1294 15132 7682 31934 24264 8147 33346 24824 4420 4500 28218 24476 35992 37732 20427 28884 15705 27043 38653 36199 38154 29644 2735 62 12588 3611 1270 2908 27598 35193 1855 7388 11701 16464 31963 17963 13423 24818	0	12	Pass1	PepFrag1	None	1523.78	IQDKEGIPPDQQR	IQDKEGIPPDQQR	154	13	4.31	414	2	2	0	1	4078.51	7.7685	Identified	387	2.1	b7y6	8.7771	1392	150.725	60.4834	0.004	256	1523.78	1523.78	8.7771	2624
28996	SCBFRZ3006E06	623	1 686 686 translated	Regular	14389.6	0	25468.1	75	18	21	60.7	655253	0	156310			14685 11330 1294 15132 7682 31934 24264 8147 33346 24824 4420 4500 28218 24476 35992 37732 20427 28884 15705 27043 38653 36199 38154 29644 2735 62 12588 3611 1270 2908 27598 35193 1855 7388 11701 16464 17963 13423	0	13	Pass1	PepFrag1	None	1763.89	TITLEVESSDTIDNVK	TITLEVESSDTIDNVK	60	16	3.59	404	0	0	0	0	163.086	6.3705		538	2.2	b10°y6°	34.4017	1638	167.997	127.997	0.0038	9461	1763.89	1763.89	34.4017	2499
28996	SCBFRZ3006E06	623	1 686 686 translated	Regular	14389.6	0	25468.1	75	18	21	60.7	655253	0	156310			14685 11330 1294 15132 7682 31934 24264 8147 33346 24824 4420 4500 28218 24476 35992 37732 20427 28884 15705 27043 38653 36199 38154 29644 2735 62 12588 3611 1270 2908 27598 35193 1855 7388 11701 16464 17963 13423	0	14	Pass1	PepFrag1	None	1763.89	TITLEVESSDTIDNVK	TITLEVESSDTIDNVK	136	16	3.59	413	0	0	0	0	163.086	6.3705		538	2.2	b10°y6°	34.4017	1638	167.997	127.997	0.0038	9461	1763.89	1763.89	34.4017	2499
28996	SCBFRZ3006E06	623	1 686 686 translated	Regular	14389.6	0	25468.1	75	18	21	60.7	655253	0	156310			14685 11330 1294 15132 7682 31934 24264 8147 33346 24824 4420 4500 28218 24476 35992 37732 20427 28884 15705 27043 38653 36199 38154 29644 2735 62 12588 3611 1270 2908 27598 35193 1855 7388 11701 16464 31963 17963 13423	0	15	Pass1	PepFrag1	None	1523.78	IQDKEGIPPDQQR	IQDKEGIPPDQQR	2	13	4.31	401	1	1	0	0	542.573	6.8925	Identified	402	1.5	b7y8°	9.7057	1392	150.725	60.4834	0.0018	414	1523.79	1523.79	9.7057	1192
28996	SCBFRZ3006E06	623	1 686 686 translated	Regular	14389.6	0	25468.1	75	18	21	60.7	655253	0	156310			14685 11330 1294 15132 7682 31934 24264 8147 33346 24824 4420 4500 28218 24476 35992 37732 20427 28884 15705 27043 38653 36199 38154 29644 2735 62 12588 3611 1270 2908 27598 35193 1855 7388 11701 16464 31963 17963 13423	0	16	Pass1	PepFrag1	None	1523.78	IQDKEGIPPDQQR	IQDKEGIPPDQQR	78	13	4.31	409	1	1	0	0	542.573	6.8925	Identified	402	1.5	b7y8°	9.7057	1392	150.725	60.4834	0.0018	414	1523.79	1523.79	9.7057	1192
28996	SCBFRZ3006E06	623	1 686 686 translated	Regular	14389.6	0	25468.1	75	18	21	60.7	655253	0	156310			14685 11330 1294 15132 7682 31934 24264 8147 33346 24824 4420 4500 28218 24476 35992 37732 20427 28884 15705 27043 38653 36199 38154 29644 2735 62 12588 3611 1270 2908 27598 35193 1855 7388 11701 16464 31963 17963 13423	0	17	Pass1	PepFrag1	None	1523.78	IQDKEGIPPDQQR	IQDKEGIPPDQQR	154	13	4.31	415	1	1	0	0	542.573	6.8925	Identified	402	1.5	b7y8°	9.7057	1392	150.725	60.4834	0.0018	414	1523.79	1523.79	9.7057	1192
28996	SCBFRZ3006E06	623	1 686 686 translated	Regular	14389.6	0	25468.1	75	18	21	60.7	655253	0	156310			14685 11330 1294 15132 7682 31934 24264 8147 33346 24824 4420 4500 28218 24476 35992 37732 20427 28884 15705 27043 38653 36199 38154 29644 2735 62 12588 3611 1270 2908 27598 35193 1855 7388 11701 16464 31963 17963 13423 24818 2820 7423 7809	0	18	Pass2	PepFrag2	None	1436.86	IQKESTLHLVLR	IQKESTLHLVLR	33	12	10.12	418	0	0	0	0	46.9465	5.8297		583	1.6	b11*	51.7831	1391	150.653	261.306	0.0023	43659	1436.88	1436.88	51.7831	1487
28996	SCBFRZ3006E06	623	1 686 686 translated	Regular	14389.6	0	25468.1	75	18	21	60.7	655253	0	156310			14685 11330 1294 15132 7682 31934 24264 8147 33346 24824 4420 4500 28218 24476 35992 37732 20427 28884 15705 27043 38653 36199 38154 29644 2735 62 12588 3611 1270 2908 27598 35193 1855 7388 11701 16464 17963 13423 24818 2820 7423	0	19	Pass2	InSource	None	535.324	IFAGK	LIFAGK	16	5	10.1	1110	4	4	2	1	6239.56	0		4620	0	b2y3y4y5	16.127	509	77.0735	114.147	0.0101	3283	535.327	535.324	16.127	6627
28996	SCBFRZ3006E06	623	1 686 686 translated	Regular	14389.6	0	25468.1	75	18	21	60.7	655253	0	156310			14685 11330 1294 15132 7682 31934 24264 8147 33346 24824 4420 4500 28218 24476 35992 37732 20427 28884 15705 27043 38653 36199 38154 29644 2735 62 12588 3611 1270 2908 27598 35193 1855 7388 11701	0	20	Pass2	InSource	None	506.334	IFVK	QIFVK	51	4	10.1	1113	2	2	1	0	4406.02	0		1561	0	y3y4	20.8995	499	76.0606	112.121	0.0058	4871	506.336	506.334	20.8995	3796
28996	SCBFRZ3006E06	623	1 686 686 translated	Regular	14389.6	0	25468.1	75	18	21	60.7	655253	0	156310			14685 11330 1294 15132 7682 31934 24264 8147 33346 24824 4420 4500 28218 24476 35992 37732 20427 28884 15705 27043 38653 36199 38154 29644 2735 62 12588 3611 1270 2908 27598 35193 1855 7388 11701 16464 31963 17963 13423 24818 2820 7423 7809	0	21	Pass2	InSource	None	938.578	STLHLVLR	ESTLHLVLR	37	8	11.05	1107	6	6	2	1	3764.57	0		5179	0	b2b2°b4y3y6y7y8	23.5752	909	113.449	73.4494	0.0057	5801	938.582	938.579	23.5752	3748
28996	SCBFRZ3006E06	623	1 686 686 translated	Regular	14389.6	0	25468.1	75	18	21	60.7	655253	0	156310			14685 11330 1294 15132 7682 31934 24264 8147 33346 24824 4420 4500 28218 24476 35992 37732 20427 28884 15705 27043 38653 36199 38154 29644 2735 62 12588 3611 1270 2908 27598 35193 1855 7388 11701 16464 31963 17963 13423 24818 2820 7423 7809	0	22	Pass2	InSource	None	851.546	TLHLVLR	ESTLHLVLR	38	7	11.05	1107	4	4	1	0	1745.24	0		4330	0	b1°b3b3°y3y6y7	23.5742	836	107.291	67.2911	0.0034	5799	851.549	851.547	23.5742	2233
28996	SCBFRZ3006E06	623	1 686 686 translated	Regular	14389.6	0	25468.1	75	18	21	60.7	655253	0	156310			14685 11330 1294 15132 7682 31934 24264 8147 33346 24824 4420 4500 28218 24476 35992 37732 20427 28884 15705 27043 38653 36199 38154 2735 12588 3611 1270 2908 27598 35193 1855 7388 11701 16464 31963 24818 7423 7809	0	23	Pass2	InSource	None	964.51	LADYNIQK	TLADYNIQK	28	8	6.78	630	2	2	0	0	421.55	0		1900	0	b5°y4y4*y8	14.4918	892	112.03	72.0305	0.0014	2515	964.515	964.512	14.4918	902
29598	SCCCLR1076D05	522	76 447 786 translated	Regular	14335.1	0	12694.5	93	8	9	70.73	1179747	448263	442321	307.028	3.8976	38605 16137	1	1	Pass1	PepFrag1	None	1274.68	SVNMGTVATIPGK	SVNMGTVATIPGK	91	13	10.1	420	21	21	15	8	115725	9.2198	Identified	119943	12.6	b2b3b3°b4b4°b5b5*b6°b7b7*b7°b8b9b9°b10b10°b12b12*b13y1y2y3y4y5y5°y6y7y8y9y9°y11y11*y11°y13	19.422	1201	136.601	96.6013	0.3143	4492	1274.68	1274.68	19.422	370816
29598	SCCCLR1076D05	522	76 447 786 translated	Regular	14335.1	0	12694.5	93	8	9	70.73	1179747	448263	442321	307.028	3.8976		0	2	Pass1	PepFrag1	Carbamidomethyl+C(1);Carbamidomethyl+C(15)	1898.84	CGVSVPFPISMSTDCNK	CGVSVPFPISMSTDCNK	104	17	5.96	421	12	12	5	2	11950.3	8.2338	Identified	35973	8.2	b2b3b4°b5b5°y1y3*y5y6y7y8*y10y11y12y13°y14y17	36.6163	1627	167.244	127.244	0.0744	10147	1898.84	1898.84	36.6163	87796
29598	SCCCLR1076D05	522	76 447 786 translated	Regular	14335.1	0	12694.5	93	8	9	70.73	1179747	448263	442321	307.028	3.8976		0	3	Pass1	PepFrag1	Carbamidomethyl+C(8);Carbamidomethyl+C(9)	1381.62	ASTLPSSCCSGVR	ASTLPSSCCSGVR	51	13	8.3	419	5	5	1	1	3183.94	7.6594	Identified	3707	3.3	b3°b4y1y8y9y13	10.129	1139	131.859	91.8587	0.0079	672	1381.62	1381.62	10.129	9318
29598	SCCCLR1076D05	522	76 447 786 translated	Regular	14335.1	0	12694.5	93	8	9	70.73	1179747	448263	442321	307.028	3.8976		0	4	Pass2	PepFrag2	Carbamidomethyl+C(25);Carbamidomethyl+C(35)	4027.17	TVVALAVVVAAAALLASTASAAITCGQVGTALAPCIPYATGR	TVVALAVVVAAAALLASTASAAITCGQVGTALAPCIPYATGR	9	42	8.28	426	3	3	0	0	339.371	6.6871	Missing	1512	2.1	b16y10°y14y17*y23	52.3442	3755	292.079	154.719	0.0007	44685	4027.12	4027.12	52.3442	855
29598	SCCCLR1076D05	522	76 447 786 translated	Regular	14335.1	0	12694.5	93	8	9	70.73	1179747	448263	442321	307.028	3.8976		0	5	Pass2	MissedCleavage	Carbamidomethyl+C(1);Carbamidomethyl+C(15)	2084.95	CGVSVPFPISMSTDCNKVS	CGVSVPFPISMSTDCNKVS	104	19	5.96	423	3	3	0	0	406.675	6.7656	Identified	1252	2	b7b10y2°y19	13.5204	1805	179.23	79.4868	0.0013	2102	2084.96	2084.96	13.5204	1557
29598	SCCCLR1076D05	522	76 447 786 translated	Regular	14335.1	0	12694.5	93	8	9	70.73	1179747	448263	442321	307.028	3.8976		0	6	Pass2	MissedCleavage	Carbamidomethyl+C(14);Carbamidomethyl+C(28)	3154.5	SVNMGTVATIPGKCGVSVPFPISMSTDCNK	SVNMGTVATIPGKCGVSVPFPISMSTDCNK	91	30	8.29	422	1	1	0	0	124.165	6.2504	Missing	875	1.9	y13°y14y21°	52.2246	2828	241.776	201.776	0.0008	44427	3154.48	3154.49	52.2246	894
29598	SCCCLR1076D05	522	76 447 786 translated	Regular	14335.1	0	12694.5	93	8	9	70.73	1179747	448263	442321	307.028	3.8976	38605 16137	0	7	Pass2	VarMod	Oxidation+M(4)	1290.67	SVNMGTVATIPGK	SVNMGTVATIPGK	91	13	10.1	424	20	20	14	7	138833	9.2989	Identified	174715	14.7	b2b3b4b4°b5*b5°b6b6°b7b7°b8b8°b9b9°b10b10°b11°b12°b13y1y2y3y4y5y5°y6y7y8y9y9°y11y11*y11°y13	12.431	1201	136.601	96.6013	0.4866	1677	1290.67	1290.67	12.431	574017
29598	SCCCLR1076D05	522	76 447 786 translated	Regular	14335.1	0	12694.5	93	8	9	70.73	1179747	448263	442321	307.028	3.8976		0	8	Pass2	VarMod	Carbamidomethyl+C(1);Carbamidomethyl+C(15);Oxidation+M(11)	1914.84	CGVSVPFPISMSTDCNK	CGVSVPFPISMSTDCNK	104	17	5.96	425	15	15	9	2	32935.1	8.6741	Identified	83271	9.3	b2b3b4°b5b5°y1y3y3*y4y5y6y7y10y10°y11y12y12*y13y14y17	29.6066	1627	167.244	127.244	0.1068	7966	1914.84	1914.84	29.6066	126043
29598	SCCCLR1076D05	522	76 447 786 translated	Regular	14335.1	0	12694.5	93	8	9	70.73	1179747	448263	442321	307.028	3.8976	38605 16137	0	9	Pass2	InSource	None	1088.58	NMGTVATIPGK	SVNMGTVATIPGK	93	11	10.1	593	9	9	6	2	5599.16	0	Missing	18153	0	b2b2*b3b3*b4b4*b4°b5°b6*b6°b10*b11y4y5y5°y6y7y8y9°y11*y11°	19.4232	1023	122.747	82.7468	0.0056	4493	1088.58	1088.58	19.4232	6572
29598	SCCCLR1076D05	522	76 447 786 translated	Regular	14335.1	0	12694.5	93	8	9	70.73	1179747	448263	442321	307.028	3.8976	38605 16137	0	10	Pass2	InSource	Oxidation+M(4)	972.482	SVNMGTVATI	SVNMGTVATIPGK	91	10	6.13	597	3	3	2	0	1039.97	0		2744	0	b4°b5*b5°b6b7b8	12.4054	928	115.025	190.05	0.0009	1666	972.48	972.478	12.4054	1062
29598	SCCCLR1076D05	522	76 447 786 translated	Regular	14335.1	0	12694.5	93	8	9	70.73	1179747	448263	442321	307.028	3.8976	38605 16137	0	11	Pass2	NeutralLoss_NH3	None	1257.65	SVNMGTVATIPGK	SVNMGTVATIPGK	91	13	10.1	593	1	1	0	0	67.4551	0	Missing	176	0	b2	22.8846	1201	136.601	96.6013	0.0007	5539	1257.65	1257.65	22.8846	817
20427	SCSGFL4118F01	639	1 729 729 translated	Regular	13548.4	0	26943.8	70	16	22	55.74	615796	0	136923			14685 11330 1294 15132 7682 31934 24264 8147 33346 24824 4420 4500 28218 24476 28996 35992 37732 28884 15705 27043 38653 36199 38154 2735 12588 3611 1270 2908 27598 35193 1855 7388 11701 16464 31963 24818 7423 7809	1	1	Pass1	PepFrag1	None	1065.56	TLADYNIQK	TLADYNIQK	45	9	6.78	428	7	7	5	1	15886.7	8.3329		29821	7.5	b3b3°b4°b8°y3y4y4*y5y6y7y8	14.5322	985	119.688	79.688	0.2104	2535	1065.56	1065.56	14.5322	129594
20427	SCSGFL4118F01	639	1 729 729 translated	Regular	13548.4	0	26943.8	70	16	22	55.74	615796	0	136923			14685 11330 1294 15132 7682 31934 24264 8147 33346 24824 4420 4500 28218 24476 28996 35992 37732 28884 15705 27043 38653 36199 38154 2735 12588 3611 1270 2908 27598 35193 1855 7388 11701 16464 31963 24818 7423 7809	0	2	Pass1	PepFrag1	None	1065.56	TLADYNIQK	TLADYNIQK	121	9	6.78	436	7	7	5	1	15886.7	8.3329		29821	7.5	b3b3°b4°b8°y3y4y4*y5y6y7y8	14.5322	985	119.688	79.688	0.2104	2535	1065.56	1065.56	14.5322	129594
20427	SCSGFL4118F01	639	1 729 729 translated	Regular	13548.4	0	26943.8	70	16	22	55.74	615796	0	136923			14685 11330 1294 15132 7682 31934 24264 8147 33346 24824 4420 4500 28218 24476 28996 35992 37732 28884 15705 27043 38653 36199 38154 29644 2735 62 12588 3611 1270 2908 27598 35193 1855 7388 11701 16464 31963 17963 13423 24818 2820 7423 7809	0	3	Pass1	PepFrag1	None	1067.62	ESTLHLVLR	ESTLHLVLR	206	9	7.88	429	8	8	6	1	19660.7	8.4255		15145	6.8	b3°b5°b6b6°b7b7°y3y4y5y6y7y8	23.5909	1018	122.346	82.3465	0.1626	5810	1067.62	1067.62	23.5909	100153
20427	SCSGFL4118F01	639	1 729 729 translated	Regular	13548.4	0	26943.8	70	16	22	55.74	615796	0	136923			14685 11330 1294 15132 7682 31934 24264 8147 33346 24824 4420 4500 28218 24476 28996 35992 37732 28884 15705 27043 38653 36199 38154 29644 2735 62 12588 3611 1270 2908 27598 35193 1855 7388 11701 16464 31963 17963 13423 24818 2820 7423 7809	0	4	Pass1	PepFrag1	None	1067.62	ESTLHLVLR	ESTLHLVLR	54	9	7.88	432	8	8	6	1	19660.7	8.4255		15145	6.8	b3°b5°b6b6°b7b7°y3y4y5y6y7y8	23.5909	1018	122.346	82.3465	0.1626	5810	1067.62	1067.62	23.5909	100153
20427	SCSGFL4118F01	639	1 729 729 translated	Regular	13548.4	0	26943.8	70	16	22	55.74	615796	0	136923			14685 11330 1294 15132 7682 31934 24264 8147 33346 24824 4420 4500 28218 24476 28996 35992 37732 28884 15705 27043 38653 36199 38154 29644 2735 62 12588 3611 1270 2908 27598 35193 1855 7388 11701 16464 31963 17963 13423 24818 2820 7423 7809	0	5	Pass1	PepFrag1	None	1067.62	ESTLHLVLR	ESTLHLVLR	130	9	7.88	437	8	8	6	1	19660.7	8.4255		15145	6.8	b3°b5°b6b6°b7b7°y3y4y5y6y7y8	23.5909	1018	122.346	82.3465	0.1626	5810	1067.62	1067.62	23.5909	100153
20427	SCSGFL4118F01	639	1 729 729 translated	Regular	13548.4	0	26943.8	70	16	22	55.74	615796	0	136923			14685 11330 1294 15132 7682 31934 24264 8147 33346 24824 4420 4500 28218 24476 28996 35992 37732 28884 15705 27043 38653 36199 38154 29644 2735 62 12588 3611 1270 2908 27598 35193 1855 7388 11701 16464 17963 13423 24818 2820 7423	0	6	Pass1	PepFrag1	None	648.408	LIFAGK	LIFAGK	33	6	10.1	431	3	3	2	0	7608.21	8.0132		4460	2.4	y3y4y5	16.1284	633	89.131	138.262	0.0141	3286	648.41	648.408	16.1284	8699
20427	SCSGFL4118F01	639	1 729 729 translated	Regular	13548.4	0	26943.8	70	16	22	55.74	615796	0	136923			14685 11330 1294 15132 7682 31934 24264 8147 33346 24824 4420 4500 28218 24476 28996 35992 37732 28884 15705 27043 38653 36199 38154 29644 2735 62 12588 3611 1270 2908 27598 35193 1855 7388 11701 16464 17963 13423 24818 2820 7423	0	7	Pass1	PepFrag1	None	648.408	LIFAGK	LIFAGK	109	6	10.1	435	3	3	2	0	7608.21	8.0132		4460	2.4	y3y4y5	16.1284	633	89.131	138.262	0.0141	3286	648.41	648.408	16.1284	8699
20427	SCSGFL4118F01	639	1 729 729 translated	Regular	13548.4	0	26943.8	70	16	22	55.74	615796	0	136923			14685 11330 1294 15132 7682 31934 24264 8147 33346 24824 4420 4500 28218 24476 28996 35992 37732 28884 15705 27043 38653 36199 38154 29644 2735 62 12588 3611 1270 2908 27598 35193 1855 7388 11701	0	8	Pass1	PepFrag1	None	634.392	QIFVK	QIFVK	68	5	10.1	441	2	2	1	0	4820.5	7.815		1561	1.8	y3y4	20.8596	613	87.2435	134.487	0.0078	4860	634.395	634.393	20.8596	4829
20427	SCSGFL4118F01	639	1 729 729 translated	Regular	13548.4	0	26943.8	70	16	22	55.74	615796	0	136923			14685 11330 1294 15132 7682 31934 24264 8147 33346 24824 4420 4500 28218 24476 28996 35992 37732 28884 15705 27043 38653 36199 38154 29644 2735 62 12588 3611 1270 2908 27598 35193 1855 7388 11701 16464 31963 17963 13423 24818	0	9	Pass1	PepFrag1	None	1523.78	IQDKEGIPPDQQR	IQDKEGIPPDQQR	96	13	4.31	433	2	2	0	1	4078.51	7.7424	Identified	387	2.1	b7y6	8.7771	1392	150.725	60.4834	0.0043	256	1523.78	1523.78	8.7771	2624
20427	SCSGFL4118F01	639	1 729 729 translated	Regular	13548.4	0	26943.8	70	16	22	55.74	615796	0	136923			14685 11330 1294 15132 7682 31934 24264 8147 33346 24824 4420 4500 28218 24476 28996 35992 37732 28884 15705 27043 38653 36199 38154 29644 2735 62 12588 3611 1270 2908 27598 35193 1855 7388 11701 16464 31963 17963 13423 24818	0	10	Pass1	PepFrag1	None	1523.78	IQDKEGIPPDQQR	IQDKEGIPPDQQR	172	13	4.31	439	2	2	0	1	4078.51	7.7424	Identified	387	2.1	b7y6	8.7771	1392	150.725	60.4834	0.0043	256	1523.78	1523.78	8.7771	2624
20427	SCSGFL4118F01	639	1 729 729 translated	Regular	13548.4	0	26943.8	70	16	22	55.74	615796	0	136923			14685 11330 1294 15132 7682 31934 24264 8147 33346 24824 4420 4500 28218 24476 28996 35992 37732 28884 15705 27043 38653 36199 38154 29644 2735 62 12588 3611 1270 2908 27598 35193 1855 7388 11701 16464 17963 13423	0	11	Pass1	PepFrag1	None	1763.89	TITLEVESSDTIDNVK	TITLEVESSDTIDNVK	78	16	3.59	430	0	0	0	0	163.086	6.3443		538	2.2	b10°y6°	34.4017	1638	167.997	127.997	0.0041	9461	1763.89	1763.89	34.4017	2499
20427	SCSGFL4118F01	639	1 729 729 translated	Regular	13548.4	0	26943.8	70	16	22	55.74	615796	0	136923			14685 11330 1294 15132 7682 31934 24264 8147 33346 24824 4420 4500 28218 24476 28996 35992 37732 28884 15705 27043 38653 36199 38154 29644 2735 62 12588 3611 1270 2908 27598 35193 1855 7388 11701 16464 17963 13423	0	12	Pass1	PepFrag1	None	1763.89	TITLEVESSDTIDNVK	TITLEVESSDTIDNVK	154	16	3.59	438	0	0	0	0	163.086	6.3443		538	2.2	b10°y6°	34.4017	1638	167.997	127.997	0.0041	9461	1763.89	1763.89	34.4017	2499
20427	SCSGFL4118F01	639	1 729 729 translated	Regular	13548.4	0	26943.8	70	16	22	55.74	615796	0	136923			14685 11330 1294 15132 7682 31934 24264 8147 33346 24824 4420 4500 28218 24476 28996 35992 37732 28884 15705 27043 38653 36199 38154 29644 2735 62 12588 3611 1270 2908 27598 35193 1855 7388 11701 16464 17963 13423	0	13	Pass1	PepFrag1	None	1763.89	TITLEVESSDTIDNVK	TITLEVESSDTIDNVK	2	16	3.59	440	0	0	0	0	163.086	6.3443		538	2.2	b10°y6°	34.4017	1638	167.997	127.997	0.0041	9461	1763.89	1763.89	34.4017	2499
20427	SCSGFL4118F01	639	1 729 729 translated	Regular	13548.4	0	26943.8	70	16	22	55.74	615796	0	136923			14685 11330 1294 15132 7682 31934 24264 8147 33346 24824 4420 4500 28218 24476 28996 35992 37732 28884 15705 27043 38653 36199 38154 29644 2735 62 12588 3611 1270 2908 27598 35193 1855 7388 11701 16464 31963 17963 13423	0	14	Pass1	PepFrag1	None	1523.78	IQDKEGIPPDQQR	IQDKEGIPPDQQR	172	13	4.31	427	1	1	0	0	542.573	6.8663	Identified	402	1.5	b7y8°	9.7057	1392	150.725	60.4834	0.0019	414	1523.79	1523.79	9.7057	1192
20427	SCSGFL4118F01	639	1 729 729 translated	Regular	13548.4	0	26943.8	70	16	22	55.74	615796	0	136923			14685 11330 1294 15132 7682 31934 24264 8147 33346 24824 4420 4500 28218 24476 28996 35992 37732 28884 15705 27043 38653 36199 38154 29644 2735 62 12588 3611 1270 2908 27598 35193 1855 7388 11701 16464 31963 17963 13423	0	15	Pass1	PepFrag1	None	1523.78	IQDKEGIPPDQQR	IQDKEGIPPDQQR	96	13	4.31	434	1	1	0	0	542.573	6.8663	Identified	402	1.5	b7y8°	9.7057	1392	150.725	60.4834	0.0019	414	1523.79	1523.79	9.7057	1192
20427	SCSGFL4118F01	639	1 729 729 translated	Regular	13548.4	0	26943.8	70	16	22	55.74	615796	0	136923			14685 11330 1294 15132 7682 31934 24264 8147 33346 24824 4420 4500 28218 24476 28996 35992 37732 28884 15705 27043 38653 36199 38154 29644 2735 62 12588 3611 1270 2908 27598 35193 1855 7388 11701 16464 31963 17963 13423 24818 2820 7423 7809	0	16	Pass2	PepFrag2	None	1436.86	IQKESTLHLVLR	IQKESTLHLVLR	51	12	10.12	442	0	0	0	0	46.9465	5.8035		583	1.6	b11*	51.7831	1391	150.653	261.306	0.0024	43659	1436.88	1436.88	51.7831	1487
20427	SCSGFL4118F01	639	1 729 729 translated	Regular	13548.4	0	26943.8	70	16	22	55.74	615796	0	136923			14685 11330 1294 15132 7682 31934 24264 8147 33346 24824 4420 4500 28218 24476 28996 35992 37732 28884 15705 27043 38653 36199 38154 29644 2735 62 12588 3611 1270 2908 27598 35193 1855 7388 11701 16464 17963 13423 24818 2820 7423	0	17	Pass2	InSource	None	535.324	IFAGK	LIFAGK	34	5	10.1	1110	4	4	2	1	6239.56	0		4620	0	b2y3y4y5	16.127	509	77.0735	114.147	0.0108	3283	535.327	535.324	16.127	6627
20427	SCSGFL4118F01	639	1 729 729 translated	Regular	13548.4	0	26943.8	70	16	22	55.74	615796	0	136923			14685 11330 1294 15132 7682 31934 24264 8147 33346 24824 4420 4500 28218 24476 28996 35992 37732 28884 15705 27043 38653 36199 38154 29644 2735 62 12588 3611 1270 2908 27598 35193 1855 7388 11701	0	18	Pass2	InSource	None	506.334	IFVK	QIFVK	69	4	10.1	1113	2	2	1	0	4406.02	0		1561	0	y3y4	20.8995	499	76.0606	112.121	0.0062	4871	506.336	506.334	20.8995	3796
20427	SCSGFL4118F01	639	1 729 729 translated	Regular	13548.4	0	26943.8	70	16	22	55.74	615796	0	136923			14685 11330 1294 15132 7682 31934 24264 8147 33346 24824 4420 4500 28218 24476 28996 35992 37732 28884 15705 27043 38653 36199 38154 29644 2735 62 12588 3611 1270 2908 27598 35193 1855 7388 11701 16464 31963 17963 13423 24818 2820 7423 7809	0	19	Pass2	InSource	None	938.578	STLHLVLR	ESTLHLVLR	55	8	11.05	1107	6	6	2	1	3764.57	0		5179	0	b2b2°b4y3y6y7y8	23.5752	909	113.449	73.4494	0.0061	5801	938.582	938.579	23.5752	3748
20427	SCSGFL4118F01	639	1 729 729 translated	Regular	13548.4	0	26943.8	70	16	22	55.74	615796	0	136923			14685 11330 1294 15132 7682 31934 24264 8147 33346 24824 4420 4500 28218 24476 28996 35992 37732 28884 15705 27043 38653 36199 38154 29644 2735 62 12588 3611 1270 2908 27598 35193 1855 7388 11701 16464 31963 17963 13423 24818 2820 7423 7809	0	20	Pass2	InSource	None	851.546	TLHLVLR	ESTLHLVLR	56	7	11.05	1107	4	4	1	0	1745.24	0		4330	0	b1°b3b3°y3y6y7	23.5742	836	107.291	67.2911	0.0036	5799	851.549	851.547	23.5742	2233
20427	SCSGFL4118F01	639	1 729 729 translated	Regular	13548.4	0	26943.8	70	16	22	55.74	615796	0	136923			14685 11330 1294 15132 7682 31934 24264 8147 33346 24824 4420 4500 28218 24476 28996 35992 37732 28884 15705 27043 38653 36199 38154 2735 12588 3611 1270 2908 27598 35193 1855 7388 11701 16464 31963 24818 7423 7809	0	21	Pass2	InSource	None	964.51	LADYNIQK	TLADYNIQK	46	8	6.78	630	2	2	0	0	421.55	0		1900	0	b5°y4y4*y8	14.4918	892	112.03	72.0305	0.0015	2515	964.515	964.512	14.4918	902
506	SCAGFL1089C05	328	1 278 610 minus strand translated	Regular	12934	0	9634.71	39	4	5	76.09	441461	0	111897			11127 19091	1	1	Pass1	PepFrag1	None	1845	VPVSVTPHAASAASPLQGR	VPVSVTPHAASAASPLQGR	36	19	11.05	444	17	17	13	2	54892.3	8.8512	Identified	62779	12.9	b3b4b5°b7°y8y11b12b12°y3*y4y5y5*y6y7y7°y9y9*y10y12y13y14y16y17y17°y18y18°	17.5642	1717	173.356	75.5709	0.6156	3918	1845	1845	17.5642	271756
506	SCAGFL1089C05	328	1 278 610 minus strand translated	Regular	12934	0	9634.71	39	4	5	76.09	441461	0	111897			11127 22362 19091 19881	0	2	Pass1	PepFrag1	Carbamidomethyl+C(4)	1015.5	IIYCNPHV	IIYCNPHV	84	8	7.15	443	6	6	4	0	8889.77	8.0606	Identified	28506	7.3	b6y3y4y5y6y7y7*	16.7447	884	111.36	71.3596	0.3032	3553	1015.51	1015.5	16.7447	133832
506	SCAGFL1089C05	328	1 278 610 minus strand translated	Regular	12934	0	9634.71	39	4	5	76.09	441461	0	111897			11127 22362	0	3	Pass1	PepFrag1	None	3252.58	LHAGADAATVEFHVGVDGGSFYLAPNAQPGQR	LHAGADAATVEFHVGVDGGSFYLAPNAQPGQR	4	32	5.11	445	3	3	0	0	806.61	7.0184	Missing	3275	3.3	b8b26y30	40.1394	2961	249.298	126.199	0.0088	13196	3252.58	3252.58	40.1394	3889
506	SCAGFL1089C05	328	1 278 610 minus strand translated	Regular	12934	0	9634.71	39	4	5	76.09	441461	0	111897			11127 19091 19881	0	4	Pass2	MissedCleavage	Carbamidomethyl+C(9);Carbamidomethyl+C(14)	1927.95	AASPLQGRCPAVGCAVEGK	AASPLQGRCPAVGCAVEGK	47	19	8.29	446	0	0	0	0	204.987	6.4235	Identified	1200	2.9	b3°b16°y7°	31.7506	1677	170.653	73.769	0.0107	8660	1927.95	1927.95	31.7506	4703
506	SCAGFL1089C05	328	1 278 610 minus strand translated	Regular	12934	0	9634.71	39	4	5	76.09	441461	0	111897			11127 22362 19091 19881	0	5	Pass2	InSource	Carbamidomethyl+C(2)	789.335	YCNPHV	IIYCNPHV	86	6	7.15	443	6	6	3	1	6127.1	0	Identified	8181	0	b2b5b6y3y4y5	16.7445	636	89.4124	138.825	0.0476	3552	789.338	789.336	16.7445	21001
506	SCAGFL1089C05	328	1 278 610 minus strand translated	Regular	12934	0	9634.71	39	4	5	76.09	441461	0	111897			11127 22362 19091 19881	0	6	Pass2	InSource	Carbamidomethyl+C(3)	902.419	IYCNPHV	IIYCNPHV	85	7	7.15	443	4	4	1	0	546.372	0	Missing	6530	0	b5y4y5y7y7*	16.7527	760	100.686	161.372	0.0091	3560	902.423	902.421	16.7527	4008
506	SCAGFL1089C05	328	1 278 610 minus strand translated	Regular	12934	0	9634.71	39	4	5	76.09	441461	0	111897			11127 22362 19091 19881	0	7	Pass2	InSource	Carbamidomethyl+C(1)	626.271	CNPHV	IIYCNPHV	87	5	7.16	443	3	3	0	0	473.799	0	Identified	1426	0	b2b2*b4y4	16.7746	495	75.6536	111.307	0.0051	3574	626.276	626.273	16.7746	2272
19091	SCRUFL4024B08.b	241	1 341 625 minus strand translated	Regular	12727.9	0	12108.6	41	6	6	46.9	453243	285193	120490	195.337	2.3653	11127 506	1	1	Pass1	PepFrag1	None	1845	VPVSVTPHAASAASPLQGR	VPVSVTPHAASAASPLQGR	57	19	11.05	448	17	17	13	2	54892.3	8.8443	Identified	62779	12.9	b3b4b5°b7°y8y11b12b12°y3*y4y5y5*y6y7y7°y9y9*y10y12y13y14y16y17y17°y18y18°	17.5642	1717	173.356	75.5709	0.5996	3918	1845	1845	17.5642	271756
19091	SCRUFL4024B08.b	241	1 341 625 minus strand translated	Regular	12727.9	0	12108.6	41	6	6	46.9	453243	285193	120490	195.337	2.3653	11127 22362 506 19881	0	2	Pass1	PepFrag1	Carbamidomethyl+C(4)	1015.5	IIYCNPHV	IIYCNPHV	105	8	7.15	447	6	6	4	0	8889.77	8.0536	Identified	28506	7.3	b6y3y4y5y6y7y7*	16.7447	884	111.36	71.3596	0.2953	3553	1015.51	1015.5	16.7447	133832
19091	SCRUFL4024B08.b	241	1 341 625 minus strand translated	Regular	12727.9	0	12108.6	41	6	6	46.9	453243	285193	120490	195.337	2.3653		0	3	Pass1	PepFrag1	None	1456.73	GSFNLAPNAQPGQR	GSFNLAPNAQPGQR	43	14	11.05	449	3	3	1	0	601.156	6.8837	Identified	3240	2.4	b12b14*y8y9y12*	41.6851	1310	144.746	249.492	0.008	16016	1456.73	1456.73	41.6851	3643
19091	SCRUFL4024B08.b	241	1 341 625 minus strand translated	Regular	12727.9	0	12108.6	41	6	6	46.9	453243	285193	120490	195.337	2.3653		0	4	Pass2	MissedCleavage	None	1612.83	RGSFNLAPNAQPGQR	RGSFNLAPNAQPGQR	42	15	12.4	450	2	2	0	0	181.877	6.3645	Missing	7216	3	b6°b9y12y13*y14*	41.9813	1458	155.453	270.905	0.014	16894	1612.83	1612.83	41.9813	6356
19091	SCRUFL4024B08.b	241	1 341 625 minus strand translated	Regular	12727.9	0	12108.6	41	6	6	46.9	453243	285193	120490	195.337	2.3653	11127 506 19881	0	5	Pass2	MissedCleavage	Carbamidomethyl+C(9);Carbamidomethyl+C(14)	1927.95	AASPLQGRCPAVGCAVEGK	AASPLQGRCPAVGCAVEGK	68	19	8.29	452	0	0	0	0	204.987	6.4165	Identified	1200	2.9	b3°b16°y7°	31.7506	1677	170.653	73.769	0.0104	8660	1927.95	1927.95	31.7506	4703
19091	SCRUFL4024B08.b	241	1 341 625 minus strand translated	Regular	12727.9	0	12108.6	41	6	6	46.9	453243	285193	120490	195.337	2.3653		0	6	Pass2	VarMod	Phosphoryl+STY(2)	3362.68	GSFNLAPNAQPGQRVPVSVTPHAASAASPLQGR	GSFNLAPNAQPGQRVPVSVTPHAASAASPLQGR	43	33	12.4	451	0	0	0	0	108.13	6.1387	Missing	1412	1.9	b13°b17*y19*	41.743	3027	252.989	212.989	0.0019	16244	3362.68	3362.69	41.743	881
19091	SCRUFL4024B08.b	241	1 341 625 minus strand translated	Regular	12727.9	0	12108.6	41	6	6	46.9	453243	285193	120490	195.337	2.3653	11127 22362 506 19881	0	7	Pass2	InSource	Carbamidomethyl+C(2)	789.335	YCNPHV	IIYCNPHV	107	6	7.15	443	6	6	3	1	6127.1	0	Identified	8181	0	b2b5b6y3y4y5	16.7445	636	89.4124	138.825	0.0463	3552	789.338	789.336	16.7445	21001
19091	SCRUFL4024B08.b	241	1 341 625 minus strand translated	Regular	12727.9	0	12108.6	41	6	6	46.9	453243	285193	120490	195.337	2.3653	11127 22362 506 19881	0	8	Pass2	InSource	Carbamidomethyl+C(3)	902.419	IYCNPHV	IIYCNPHV	106	7	7.15	443	4	4	1	0	546.372	0	Missing	6530	0	b5y4y5y7y7*	16.7527	760	100.686	161.372	0.0088	3560	902.423	902.421	16.7527	4008
19091	SCRUFL4024B08.b	241	1 341 625 minus strand translated	Regular	12727.9	0	12108.6	41	6	6	46.9	453243	285193	120490	195.337	2.3653	11127 22362 506 19881	0	9	Pass2	InSource	Carbamidomethyl+C(1)	626.271	CNPHV	IIYCNPHV	108	5	7.16	443	3	3	0	0	473.799	0	Identified	1426	0	b2b2*b4y4	16.7746	495	75.6536	111.307	0.005	3574	626.276	626.273	16.7746	2272
19091	SCRUFL4024B08.b	241	1 341 625 minus strand translated	Regular	12727.9	0	12108.6	41	6	6	46.9	453243	285193	120490	195.337	2.3653		0	10	Pass2	NeutralLoss_H2O	None	1438.72	GSFNLAPNAQPGQR	GSFNLAPNAQPGQR	43	14	11.05	449	0	0	0	0	100.394	0	Missing	0	0		41.5418	1310	144.746	249.492	0.0054	15706	1438.72	1438.72	41.5418	2428
19091	SCRUFL4024B08.b	241	1 341 625 minus strand translated	Regular	12727.9	0	12108.6	41	6	6	46.9	453243	285193	120490	195.337	2.3653		0	11	Pass2	NeutralLoss_H2O	None	1594.82	RGSFNLAPNAQPGQR	RGSFNLAPNAQPGQR	42	15	12.4	450	0	0	0	0	112.55	0	Missing	0	0		41.7281	1458	155.453	270.905	0.0052	16191	1594.82	1594.82	41.7281	2363
24476	SCCCST1005F12	480	62 736 736 translated	Regular	12561.4	0	25244.9	68	18	20	64.89	528158	0	127027			14685 11330 1294 15132 7682 31934 24264 8147 33346 24824 4420 4500 28218 28996 35992 37732 20427 28884 15705 27043 38653 36199 38154 2735 12588 3611 1270 2908 27598 35193 1855 7388 11701 16464 31963 24818 7423 7809	1	1	Pass1	PepFrag1	None	1065.56	TLADYNIQK	TLADYNIQK	54	9	6.78	454	7	7	5	1	15886.7	8.3001		29821	7.5	b3b3°b4°b8°y3y4y4*y5y6y7y8	14.5322	985	119.688	79.688	0.2454	2535	1065.56	1065.56	14.5322	129594
24476	SCCCST1005F12	480	62 736 736 translated	Regular	12561.4	0	25244.9	68	18	20	64.89	528158	0	127027			14685 11330 1294 15132 7682 31934 24264 8147 33346 24824 4420 4500 28218 28996 35992 37732 20427 28884 15705 27043 38653 36199 38154 2735 12588 3611 1270 2908 27598 35193 1855 7388 11701 16464 31963 24818 7423 7809	0	2	Pass1	PepFrag1	None	1065.56	TLADYNIQK	TLADYNIQK	130	9	6.78	466	7	7	5	1	15886.7	8.3001		29821	7.5	b3b3°b4°b8°y3y4y4*y5y6y7y8	14.5322	985	119.688	79.688	0.2454	2535	1065.56	1065.56	14.5322	129594
24476	SCCCST1005F12	480	62 736 736 translated	Regular	12561.4	0	25244.9	68	18	20	64.89	528158	0	127027			14685 11330 1294 15132 7682 31934 24264 8147 33346 24824 4420 4500 28218 28996 35992 37732 20427 28884 15705 27043 38653 36199 38154 29644 2735 62 12588 3611 1270 2908 27598 35193 1855 7388 11701 16464 31963 17963 13423 24818 2820 7423 7809	0	3	Pass1	PepFrag1	None	1067.62	ESTLHLVLR	ESTLHLVLR	139	9	7.88	455	8	8	6	1	19660.7	8.3926		15145	6.8	b3°b5°b6b6°b7b7°y3y4y5y6y7y8	23.5909	1018	122.346	82.3465	0.1896	5810	1067.62	1067.62	23.5909	100153
24476	SCCCST1005F12	480	62 736 736 translated	Regular	12561.4	0	25244.9	68	18	20	64.89	528158	0	127027			14685 11330 1294 15132 7682 31934 24264 8147 33346 24824 4420 4500 28218 28996 35992 37732 20427 28884 15705 27043 38653 36199 38154 29644 2735 62 12588 3611 1270 2908 27598 35193 1855 7388 11701 16464 31963 17963 13423 24818 2820 7423 7809	0	4	Pass1	PepFrag1	None	1067.62	ESTLHLVLR	ESTLHLVLR	63	9	7.88	461	8	8	6	1	19660.7	8.3926		15145	6.8	b3°b5°b6b6°b7b7°y3y4y5y6y7y8	23.5909	1018	122.346	82.3465	0.1896	5810	1067.62	1067.62	23.5909	100153
24476	SCCCST1005F12	480	62 736 736 translated	Regular	12561.4	0	25244.9	68	18	20	64.89	528158	0	127027			14685 11330 1294 15132 7682 31934 24264 8147 33346 24824 4420 4500 28218 28996 35992 37732 20427 28884 15705 27043 38653 36199 38154 29644 2735 62 12588 3611 1270 2908 27598 35193 1855 7388 11701 16464 17963 13423 24818 2820 7423	0	5	Pass1	PepFrag1	None	648.408	LIFAGK	LIFAGK	42	6	10.1	460	3	3	2	0	7608.21	7.9803		4460	2.4	y3y4y5	16.1284	633	89.131	138.262	0.0165	3286	648.41	648.408	16.1284	8699
24476	SCCCST1005F12	480	62 736 736 translated	Regular	12561.4	0	25244.9	68	18	20	64.89	528158	0	127027			14685 11330 1294 15132 7682 31934 24264 8147 33346 24824 4420 4500 28218 28996 35992 37732 20427 28884 15705 27043 38653 36199 38154 29644 2735 62 12588 3611 1270 2908 27598 35193 1855 7388 11701 16464 17963 13423 24818 2820 7423	0	6	Pass1	PepFrag1	None	648.408	LIFAGK	LIFAGK	118	6	10.1	465	3	3	2	0	7608.21	7.9803		4460	2.4	y3y4y5	16.1284	633	89.131	138.262	0.0165	3286	648.41	648.408	16.1284	8699
24476	SCCCST1005F12	480	62 736 736 translated	Regular	12561.4	0	25244.9	68	18	20	64.89	528158	0	127027			14685 11330 1294 15132 7682 31934 24264 8147 33346 24824 4420 4500 28218 28996 35992 37732 20427 28884 15705 27043 38653 36199 38154 29644 2735 62 12588 3611 1270 2908 27598 35193 1855 7388 11701 16464 17963 13423 24818 2820 7423	0	7	Pass1	PepFrag1	None	648.408	LIFAGK	LIFAGK	194	6	10.1	469	3	3	2	0	7608.21	7.9803		4460	2.4	y3y4y5	16.1284	633	89.131	138.262	0.0165	3286	648.41	648.408	16.1284	8699
24476	SCCCST1005F12	480	62 736 736 translated	Regular	12561.4	0	25244.9	68	18	20	64.89	528158	0	127027			14685 11330 1294 15132 7682 31934 24264 8147 33346 24824 4420 4500 28218 28996 35992 37732 20427 28884 15705 27043 38653 36199 38154 29644 2735 62 12588 3611 1270 2908 27598 35193 1855 7388 11701	0	8	Pass1	PepFrag1	None	634.392	QIFVK	QIFVK	1	5	10.1	457	2	2	1	0	4820.5	7.7821		1561	1.8	y3y4	20.8596	613	87.2435	134.487	0.0091	4860	634.395	634.393	20.8596	4829
24476	SCCCST1005F12	480	62 736 736 translated	Regular	12561.4	0	25244.9	68	18	20	64.89	528158	0	127027			14685 11330 1294 15132 7682 31934 24264 8147 33346 24824 4420 4500 28218 28996 35992 37732 20427 28884 15705 27043 38653 36199 38154 29644 2735 62 12588 3611 1270 2908 27598 35193 1855 7388 11701 16464 31963 17963 13423 24818	0	9	Pass1	PepFrag1	None	1523.78	IQDKEGIPPDQQR	IQDKEGIPPDQQR	29	13	4.31	458	2	2	0	1	4078.51	7.7095	Identified	387	2.1	b7y6	8.7771	1392	150.725	60.4834	0.005	256	1523.78	1523.78	8.7771	2624
24476	SCCCST1005F12	480	62 736 736 translated	Regular	12561.4	0	25244.9	68	18	20	64.89	528158	0	127027			14685 11330 1294 15132 7682 31934 24264 8147 33346 24824 4420 4500 28218 28996 35992 37732 20427 28884 15705 27043 38653 36199 38154 29644 2735 62 12588 3611 1270 2908 27598 35193 1855 7388 11701 16464 31963 17963 13423 24818	0	10	Pass1	PepFrag1	None	1523.78	IQDKEGIPPDQQR	IQDKEGIPPDQQR	105	13	4.31	463	2	2	0	1	4078.51	7.7095	Identified	387	2.1	b7y6	8.7771	1392	150.725	60.4834	0.005	256	1523.78	1523.78	8.7771	2624
24476	SCCCST1005F12	480	62 736 736 translated	Regular	12561.4	0	25244.9	68	18	20	64.89	528158	0	127027			14685 11330 1294 15132 7682 31934 24264 8147 33346 24824 4420 4500 28218 28996 35992 37732 20427 28884 15705 27043 38653 36199 38154 29644 2735 62 12588 3611 1270 2908 27598 35193 1855 7388 11701 16464 31963 17963 13423 24818	0	11	Pass1	PepFrag1	None	1523.78	IQDKEGIPPDQQR	IQDKEGIPPDQQR	181	13	4.31	468	2	2	0	1	4078.51	7.7095	Identified	387	2.1	b7y6	8.7771	1392	150.725	60.4834	0.005	256	1523.78	1523.78	8.7771	2624
24476	SCCCST1005F12	480	62 736 736 translated	Regular	12561.4	0	25244.9	68	18	20	64.89	528158	0	127027			14685 11330 1294 15132 7682 31934 24264 8147 33346 24824 4420 4500 28218 28996 35992 37732 20427 28884 15705 27043 38653 36199 38154 29644 2735 62 12588 3611 1270 2908 27598 35193 1855 7388 11701 16464 17963 13423	0	12	Pass1	PepFrag1	None	1763.89	TITLEVESSDTIDNVK	TITLEVESSDTIDNVK	11	16	3.59	456	0	0	0	0	163.086	6.3115		538	2.2	b10°y6°	34.4017	1638	167.997	127.997	0.0047	9461	1763.89	1763.89	34.4017	2499
24476	SCCCST1005F12	480	62 736 736 translated	Regular	12561.4	0	25244.9	68	18	20	64.89	528158	0	127027			14685 11330 1294 15132 7682 31934 24264 8147 33346 24824 4420 4500 28218 28996 35992 37732 20427 28884 15705 27043 38653 36199 38154 29644 2735 62 12588 3611 1270 2908 27598 35193 1855 7388 11701 16464 17963 13423	0	13	Pass1	PepFrag1	None	1763.89	TITLEVESSDTIDNVK	TITLEVESSDTIDNVK	87	16	3.59	462	0	0	0	0	163.086	6.3115		538	2.2	b10°y6°	34.4017	1638	167.997	127.997	0.0047	9461	1763.89	1763.89	34.4017	2499
24476	SCCCST1005F12	480	62 736 736 translated	Regular	12561.4	0	25244.9	68	18	20	64.89	528158	0	127027			14685 11330 1294 15132 7682 31934 24264 8147 33346 24824 4420 4500 28218 28996 35992 37732 20427 28884 15705 27043 38653 36199 38154 29644 2735 62 12588 3611 1270 2908 27598 35193 1855 7388 11701 16464 17963 13423	0	14	Pass1	PepFrag1	None	1763.89	TITLEVESSDTIDNVK	TITLEVESSDTIDNVK	163	16	3.59	467	0	0	0	0	163.086	6.3115		538	2.2	b10°y6°	34.4017	1638	167.997	127.997	0.0047	9461	1763.89	1763.89	34.4017	2499
24476	SCCCST1005F12	480	62 736 736 translated	Regular	12561.4	0	25244.9	68	18	20	64.89	528158	0	127027			14685 11330 1294 15132 7682 31934 24264 8147 33346 24824 4420 4500 28218 28996 35992 37732 20427 28884 15705 27043 38653 36199 38154 29644 2735 62 12588 3611 1270 2908 27598 35193 1855 7388 11701 16464 31963 17963 13423	0	15	Pass1	PepFrag1	None	1523.78	IQDKEGIPPDQQR	IQDKEGIPPDQQR	181	13	4.31	453	1	1	0	0	542.573	6.8335	Identified	402	1.5	b7y8°	9.7057	1392	150.725	60.4834	0.0023	414	1523.79	1523.79	9.7057	1192
24476	SCCCST1005F12	480	62 736 736 translated	Regular	12561.4	0	25244.9	68	18	20	64.89	528158	0	127027			14685 11330 1294 15132 7682 31934 24264 8147 33346 24824 4420 4500 28218 28996 35992 37732 20427 28884 15705 27043 38653 36199 38154 29644 2735 62 12588 3611 1270 2908 27598 35193 1855 7388 11701 16464 31963 17963 13423	0	16	Pass1	PepFrag1	None	1523.78	IQDKEGIPPDQQR	IQDKEGIPPDQQR	29	13	4.31	459	1	1	0	0	542.573	6.8335	Identified	402	1.5	b7y8°	9.7057	1392	150.725	60.4834	0.0023	414	1523.79	1523.79	9.7057	1192
24476	SCCCST1005F12	480	62 736 736 translated	Regular	12561.4	0	25244.9	68	18	20	64.89	528158	0	127027			14685 11330 1294 15132 7682 31934 24264 8147 33346 24824 4420 4500 28218 28996 35992 37732 20427 28884 15705 27043 38653 36199 38154 29644 2735 62 12588 3611 1270 2908 27598 35193 1855 7388 11701 16464 31963 17963 13423	0	17	Pass1	PepFrag1	None	1523.78	IQDKEGIPPDQQR	IQDKEGIPPDQQR	105	13	4.31	464	1	1	0	0	542.573	6.8335	Identified	402	1.5	b7y8°	9.7057	1392	150.725	60.4834	0.0023	414	1523.79	1523.79	9.7057	1192
24476	SCCCST1005F12	480	62 736 736 translated	Regular	12561.4	0	25244.9	68	18	20	64.89	528158	0	127027			14685 11330 1294 15132 7682 31934 24264 8147 33346 24824 4420 4500 28218 28996 35992 37732 20427 28884 15705 27043 38653 36199 38154 29644 2735 62 12588 3611 1270 2908 27598 35193 1855 7388 11701 16464 31963 17963 13423 24818 2820 7423 7809	0	18	Pass2	PepFrag2	None	1436.86	IQKESTLHLVLR	IQKESTLHLVLR	60	12	10.12	470	0	0	0	0	46.9465	5.7706		583	1.6	b11*	51.7831	1391	150.653	261.306	0.0028	43659	1436.88	1436.88	51.7831	1487
24476	SCCCST1005F12	480	62 736 736 translated	Regular	12561.4	0	25244.9	68	18	20	64.89	528158	0	127027			14685 11330 1294 15132 7682 31934 24264 8147 33346 24824 4420 4500 28218 28996 35992 37732 20427 28884 15705 27043 38653 36199 38154 29644 2735 62 12588 3611 1270 2908 27598 35193 1855 7388 11701 16464 17963 13423 24818 2820 7423	0	19	Pass2	InSource	None	535.324	IFAGK	LIFAGK	43	5	10.1	1110	4	4	2	1	6239.56	0		4620	0	b2y3y4y5	16.127	509	77.0735	114.147	0.0125	3283	535.327	535.324	16.127	6627
24476	SCCCST1005F12	480	62 736 736 translated	Regular	12561.4	0	25244.9	68	18	20	64.89	528158	0	127027			14685 11330 1294 15132 7682 31934 24264 8147 33346 24824 4420 4500 28218 28996 35992 37732 20427 28884 15705 27043 38653 36199 38154 29644 2735 62 12588 3611 1270 2908 27598 35193 1855 7388 11701	0	20	Pass2	InSource	None	506.334	IFVK	QIFVK	2	4	10.1	1113	2	2	1	0	4406.02	0		1561	0	y3y4	20.8995	499	76.0606	112.121	0.0072	4871	506.336	506.334	20.8995	3796
24476	SCCCST1005F12	480	62 736 736 translated	Regular	12561.4	0	25244.9	68	18	20	64.89	528158	0	127027			14685 11330 1294 15132 7682 31934 24264 8147 33346 24824 4420 4500 28218 28996 35992 37732 20427 28884 15705 27043 38653 36199 38154 29644 2735 62 12588 3611 1270 2908 27598 35193 1855 7388 11701 16464 31963 17963 13423 24818 2820 7423 7809	0	21	Pass2	InSource	None	938.578	STLHLVLR	ESTLHLVLR	64	8	11.05	1107	6	6	2	1	3764.57	0		5179	0	b2b2°b4y3y6y7y8	23.5752	909	113.449	73.4494	0.0071	5801	938.582	938.579	23.5752	3748
24476	SCCCST1005F12	480	62 736 736 translated	Regular	12561.4	0	25244.9	68	18	20	64.89	528158	0	127027			14685 11330 1294 15132 7682 31934 24264 8147 33346 24824 4420 4500 28218 28996 35992 37732 20427 28884 15705 27043 38653 36199 38154 29644 2735 62 12588 3611 1270 2908 27598 35193 1855 7388 11701 16464 31963 17963 13423 24818 2820 7423 7809	0	22	Pass2	InSource	None	851.546	TLHLVLR	ESTLHLVLR	65	7	11.05	1107	4	4	1	0	1745.24	0		4330	0	b1°b3b3°y3y6y7	23.5742	836	107.291	67.2911	0.0042	5799	851.549	851.547	23.5742	2233
24476	SCCCST1005F12	480	62 736 736 translated	Regular	12561.4	0	25244.9	68	18	20	64.89	528158	0	127027			14685 11330 1294 15132 7682 31934 24264 8147 33346 24824 4420 4500 28218 28996 35992 37732 20427 28884 15705 27043 38653 36199 38154 2735 12588 3611 1270 2908 27598 35193 1855 7388 11701 16464 31963 24818 7423 7809	0	23	Pass2	InSource	None	964.51	LADYNIQK	TLADYNIQK	55	8	6.78	630	2	2	0	0	421.55	0		1900	0	b5°y4y4*y8	14.4918	892	112.03	72.0305	0.0017	2515	964.515	964.512	14.4918	902
28884	SCJFRT2055G07	378	1 780 780 translated	Regular	11984.8	0	28859.2	68	17	22	50.96	516676	24066.6	122497	16.4839	0.4757	14685 11330 1294 15132 7682 31934 24264 8147 33346 24824 4420 4500 28218 24476 28996 35992 37732 20427 15705 27043 38653 36199 38154 2735 12588 3611 1270 2908 27598 35193 1855 7388 11701 16464 31963 24818 7423 7809	1	1	Pass1	PepFrag1	None	1065.56	TLADYNIQK	TLADYNIQK	162	9	6.78	472	7	7	5	1	15886.7	8.2797		29821	7.5	b3b3°b4°b8°y3y4y4*y5y6y7y8	14.5322	985	119.688	79.688	0.2508	2535	1065.56	1065.56	14.5322	129594
28884	SCJFRT2055G07	378	1 780 780 translated	Regular	11984.8	0	28859.2	68	17	22	50.96	516676	24066.6	122497	16.4839	0.4757	14685 11330 1294 15132 7682 31934 24264 8147 33346 24824 4420 4500 28218 24476 28996 35992 37732 20427 15705 27043 38653 36199 38154 2735 12588 3611 1270 2908 27598 35193 1855 7388 11701 16464 31963 24818 7423 7809	0	2	Pass1	PepFrag1	None	1065.56	TLADYNIQK	TLADYNIQK	86	9	6.78	478	7	7	5	1	15886.7	8.2797		29821	7.5	b3b3°b4°b8°y3y4y4*y5y6y7y8	14.5322	985	119.688	79.688	0.2508	2535	1065.56	1065.56	14.5322	129594
28884	SCJFRT2055G07	378	1 780 780 translated	Regular	11984.8	0	28859.2	68	17	22	50.96	516676	24066.6	122497	16.4839	0.4757	14685 11330 1294 15132 7682 31934 24264 8147 33346 24824 4420 4500 28218 24476 28996 35992 37732 20427 15705 27043 38653 36199 38154 29644 2735 62 12588 3611 1270 2908 27598 35193 1855 7388 11701 16464 31963 17963 13423 24818 2820 7423 7809	0	3	Pass1	PepFrag1	None	1067.62	ESTLHLVLR	ESTLHLVLR	171	9	7.88	473	8	8	6	1	19660.7	8.3722		15145	6.8	b3°b5°b6b6°b7b7°y3y4y5y6y7y8	23.5909	1018	122.346	82.3465	0.1938	5810	1067.62	1067.62	23.5909	100153
28884	SCJFRT2055G07	378	1 780 780 translated	Regular	11984.8	0	28859.2	68	17	22	50.96	516676	24066.6	122497	16.4839	0.4757	14685 11330 1294 15132 7682 31934 24264 8147 33346 24824 4420 4500 28218 24476 28996 35992 37732 20427 15705 27043 38653 36199 38154 29644 2735 62 12588 3611 1270 2908 27598 35193 1855 7388 11701 16464 31963 17963 13423 24818 2820 7423 7809	0	4	Pass1	PepFrag1	None	1067.62	ESTLHLVLR	ESTLHLVLR	95	9	7.88	479	8	8	6	1	19660.7	8.3722		15145	6.8	b3°b5°b6b6°b7b7°y3y4y5y6y7y8	23.5909	1018	122.346	82.3465	0.1938	5810	1067.62	1067.62	23.5909	100153
28884	SCJFRT2055G07	378	1 780 780 translated	Regular	11984.8	0	28859.2	68	17	22	50.96	516676	24066.6	122497	16.4839	0.4757	14685 11330 1294 15132 7682 31934 24264 8147 33346 24824 4420 4500 28218 24476 28996 35992 37732 20427 15705 27043 38653 36199 38154 29644 2735 62 12588 3611 1270 2908 27598 35193 1855 7388 11701 16464 17963 13423 24818 2820 7423	0	5	Pass1	PepFrag1	None	648.408	LIFAGK	LIFAGK	74	6	10.1	477	3	3	2	0	7608.21	7.9599		4460	2.4	y3y4y5	16.1284	633	89.131	138.262	0.0168	3286	648.41	648.408	16.1284	8699
28884	SCJFRT2055G07	378	1 780 780 translated	Regular	11984.8	0	28859.2	68	17	22	50.96	516676	24066.6	122497	16.4839	0.4757	14685 11330 1294 15132 7682 31934 24264 8147 33346 24824 4420 4500 28218 24476 28996 35992 37732 20427 15705 27043 38653 36199 38154 29644 2735 62 12588 3611 1270 2908 27598 35193 1855 7388 11701 16464 17963 13423 24818 2820 7423	0	6	Pass1	PepFrag1	None	648.408	LIFAGK	LIFAGK	150	6	10.1	481	3	3	2	0	7608.21	7.9599		4460	2.4	y3y4y5	16.1284	633	89.131	138.262	0.0168	3286	648.41	648.408	16.1284	8699
28884	SCJFRT2055G07	378	1 780 780 translated	Regular	11984.8	0	28859.2	68	17	22	50.96	516676	24066.6	122497	16.4839	0.4757	14685 11330 1294 15132 7682 31934 24264 8147 33346 24824 4420 4500 28218 24476 28996 35992 37732 20427 15705 27043 38653 36199 38154 29644 2735 62 12588 3611 1270 2908 27598 35193 1855 7388 11701	0	7	Pass1	PepFrag1	None	634.392	QIFVK	QIFVK	33	5	10.1	485	2	2	1	0	4820.5	7.7617		1561	1.8	y3y4	20.8596	613	87.2435	134.487	0.0093	4860	634.395	634.393	20.8596	4829
28884	SCJFRT2055G07	378	1 780 780 translated	Regular	11984.8	0	28859.2	68	17	22	50.96	516676	24066.6	122497	16.4839	0.4757	14685 11330 1294 15132 7682 31934 24264 8147 33346 24824 4420 4500 28218 24476 28996 35992 37732 20427 15705 27043 38653 36199 38154 29644 2735 62 12588 3611 1270 2908 27598 35193 1855 7388 11701 16464 31963 17963 13423 24818	0	8	Pass1	PepFrag1	None	1523.78	IQDKEGIPPDQQR	IQDKEGIPPDQQR	61	13	4.31	475	2	2	0	1	4078.51	7.6891	Identified	387	2.1	b7y6	8.7771	1392	150.725	60.4834	0.0051	256	1523.78	1523.78	8.7771	2624
28884	SCJFRT2055G07	378	1 780 780 translated	Regular	11984.8	0	28859.2	68	17	22	50.96	516676	24066.6	122497	16.4839	0.4757	14685 11330 1294 15132 7682 31934 24264 8147 33346 24824 4420 4500 28218 24476 28996 35992 37732 20427 15705 27043 38653 36199 38154 29644 2735 62 12588 3611 1270 2908 27598 35193 1855 7388 11701 16464 31963 17963 13423 24818	0	9	Pass1	PepFrag1	None	1523.78	IQDKEGIPPDQQR	IQDKEGIPPDQQR	137	13	4.31	480	2	2	0	1	4078.51	7.6891	Identified	387	2.1	b7y6	8.7771	1392	150.725	60.4834	0.0051	256	1523.78	1523.78	8.7771	2624
28884	SCJFRT2055G07	378	1 780 780 translated	Regular	11984.8	0	28859.2	68	17	22	50.96	516676	24066.6	122497	16.4839	0.4757	14685 11330 1294 15132 7682 31934 24264 8147 33346 24824 4420 4500 28218 24476 28996 35992 37732 20427 15705 27043 38653 36199 38154 29644 2735 62 12588 3611 1270 2908 27598 35193 1855 7388 11701 16464 31963 17963 13423 24818	0	10	Pass1	PepFrag1	None	1523.78	IQDKEGIPPDQQR	IQDKEGIPPDQQR	213	13	4.31	482	2	2	0	1	4078.51	7.6891	Identified	387	2.1	b7y6	8.7771	1392	150.725	60.4834	0.0051	256	1523.78	1523.78	8.7771	2624
28884	SCJFRT2055G07	378	1 780 780 translated	Regular	11984.8	0	28859.2	68	17	22	50.96	516676	24066.6	122497	16.4839	0.4757	14685 11330 1294 15132 7682 31934 24264 8147 33346 24824 4420 4500 28218 24476 28996 35992 37732 20427 15705 27043 38653 36199 38154 29644 2735 62 12588 3611 1270 2908 27598 35193 1855 7388 11701 16464 17963 13423	0	11	Pass1	PepFrag1	None	1763.89	TITLEVESSDTIDNVK	TITLEVESSDTIDNVK	43	16	3.59	474	0	0	0	0	163.086	6.291		538	2.2	b10°y6°	34.4017	1638	167.997	127.997	0.0048	9461	1763.89	1763.89	34.4017	2499
28884	SCJFRT2055G07	378	1 780 780 translated	Regular	11984.8	0	28859.2	68	17	22	50.96	516676	24066.6	122497	16.4839	0.4757	14685 11330 1294 15132 7682 31934 24264 8147 33346 24824 4420 4500 28218 24476 28996 35992 37732 20427 15705 27043 38653 36199 38154 29644 2735 62 12588 3611 1270 2908 27598 35193 1855 7388 11701 16464 31963 17963 13423	0	12	Pass1	PepFrag1	None	1523.78	IQDKEGIPPDQQR	IQDKEGIPPDQQR	137	13	4.31	471	1	1	0	0	542.573	6.8131	Identified	402	1.5	b7y8°	9.7057	1392	150.725	60.4834	0.0023	414	1523.79	1523.79	9.7057	1192
28884	SCJFRT2055G07	378	1 780 780 translated	Regular	11984.8	0	28859.2	68	17	22	50.96	516676	24066.6	122497	16.4839	0.4757	14685 11330 1294 15132 7682 31934 24264 8147 33346 24824 4420 4500 28218 24476 28996 35992 37732 20427 15705 27043 38653 36199 38154 29644 2735 62 12588 3611 1270 2908 27598 35193 1855 7388 11701 16464 31963 17963 13423	0	13	Pass1	PepFrag1	None	1523.78	IQDKEGIPPDQQR	IQDKEGIPPDQQR	61	13	4.31	476	1	1	0	0	542.573	6.8131	Identified	402	1.5	b7y8°	9.7057	1392	150.725	60.4834	0.0023	414	1523.79	1523.79	9.7057	1192
28884	SCJFRT2055G07	378	1 780 780 translated	Regular	11984.8	0	28859.2	68	17	22	50.96	516676	24066.6	122497	16.4839	0.4757	14685 11330 1294 15132 7682 31934 24264 8147 33346 24824 4420 4500 28218 24476 28996 35992 37732 20427 15705 27043 38653 36199 38154 29644 2735 62 12588 3611 1270 2908 27598 35193 1855 7388 11701 16464 31963 17963 13423	0	14	Pass1	PepFrag1	None	1523.78	IQDKEGIPPDQQR	IQDKEGIPPDQQR	213	13	4.31	483	1	1	0	0	542.573	6.8131	Identified	402	1.5	b7y8°	9.7057	1392	150.725	60.4834	0.0023	414	1523.79	1523.79	9.7057	1192
28884	SCJFRT2055G07	378	1 780 780 translated	Regular	11984.8	0	28859.2	68	17	22	50.96	516676	24066.6	122497	16.4839	0.4757	14685 11330 1294 15132 7682 31934 24264 8147 33346 24824 4420 4500 28218 24476 28996 35992 37732 20427 15705 27043 38653 36199 38154 29644 2735 62 12588 3611 1270 2908 27598 35193 1855 7388 11701 16464 31963 17963 13423 24818 2820 7423 7809	0	15	Pass2	PepFrag2	None	1436.86	IQKESTLHLVLR	IQKESTLHLVLR	92	12	10.12	487	0	0	0	0	46.9465	5.7502		583	1.6	b11*	51.7831	1391	150.653	261.306	0.0029	43659	1436.88	1436.88	51.7831	1487
28884	SCJFRT2055G07	378	1 780 780 translated	Regular	11984.8	0	28859.2	68	17	22	50.96	516676	24066.6	122497	16.4839	0.4757		0	16	Pass2	PepFrag2	None	1721.84	TITLEGESSDTIDNVK	TITLEGESSDTIDNVK	195	16	3.59	486	2	2	0	0	189.515	6.3563		517	1.5	y11y13	57.5411	1581	164.077	288.154	0.0016	53669	1721.82	1721.82	57.5411	823
28884	SCJFRT2055G07	378	1 780 780 translated	Regular	11984.8	0	28859.2	68	17	22	50.96	516676	24066.6	122497	16.4839	0.4757		0	17	Pass2	MissedCleavage	None	1024.62	ISPPDRLVK	ISPPDRLVK	23	9	10.12	484	1	1	0	0	119.07	6.1544	Missing	489	1.4	b8°y8	38.1386	980	119.283	198.565	0.0027	11069	1024.61	1024.61	38.1386	1392
28884	SCJFRT2055G07	378	1 780 780 translated	Regular	11984.8	0	28859.2	68	17	22	50.96	516676	24066.6	122497	16.4839	0.4757	14685 11330 1294 15132 7682 31934 24264 8147 33346 24824 4420 4500 28218 24476 28996 35992 37732 20427 15705 27043 38653 36199 38154 29644 2735 62 12588 3611 1270 2908 27598 35193 1855 7388 11701 16464 17963 13423 24818 2820 7423	0	18	Pass2	InSource	None	535.324	IFAGK	LIFAGK	75	5	10.1	1110	4	4	2	1	6239.56	0		4620	0	b2y3y4y5	16.127	509	77.0735	114.147	0.0128	3283	535.327	535.324	16.127	6627
28884	SCJFRT2055G07	378	1 780 780 translated	Regular	11984.8	0	28859.2	68	17	22	50.96	516676	24066.6	122497	16.4839	0.4757	14685 11330 1294 15132 7682 31934 24264 8147 33346 24824 4420 4500 28218 24476 28996 35992 37732 20427 15705 27043 38653 36199 38154 29644 2735 62 12588 3611 1270 2908 27598 35193 1855 7388 11701	0	19	Pass2	InSource	None	506.334	IFVK	QIFVK	34	4	10.1	1113	2	2	1	0	4406.02	0		1561	0	y3y4	20.8995	499	76.0606	112.121	0.0073	4871	506.336	506.334	20.8995	3796
28884	SCJFRT2055G07	378	1 780 780 translated	Regular	11984.8	0	28859.2	68	17	22	50.96	516676	24066.6	122497	16.4839	0.4757	14685 11330 1294 15132 7682 31934 24264 8147 33346 24824 4420 4500 28218 24476 28996 35992 37732 20427 15705 27043 38653 36199 38154 29644 2735 62 12588 3611 1270 2908 27598 35193 1855 7388 11701 16464 31963 17963 13423 24818 2820 7423 7809	0	20	Pass2	InSource	None	938.578	STLHLVLR	ESTLHLVLR	96	8	11.05	1107	6	6	2	1	3764.57	0		5179	0	b2b2°b4y3y6y7y8	23.5752	909	113.449	73.4494	0.0073	5801	938.582	938.579	23.5752	3748
28884	SCJFRT2055G07	378	1 780 780 translated	Regular	11984.8	0	28859.2	68	17	22	50.96	516676	24066.6	122497	16.4839	0.4757	14685 11330 1294 15132 7682 31934 24264 8147 33346 24824 4420 4500 28218 24476 28996 35992 37732 20427 15705 27043 38653 36199 38154 29644 2735 62 12588 3611 1270 2908 27598 35193 1855 7388 11701 16464 31963 17963 13423 24818 2820 7423 7809	0	21	Pass2	InSource	None	851.546	TLHLVLR	ESTLHLVLR	97	7	11.05	1107	4	4	1	0	1745.24	0		4330	0	b1°b3b3°y3y6y7	23.5742	836	107.291	67.2911	0.0043	5799	851.549	851.547	23.5742	2233
28884	SCJFRT2055G07	378	1 780 780 translated	Regular	11984.8	0	28859.2	68	17	22	50.96	516676	24066.6	122497	16.4839	0.4757	14685 11330 1294 15132 7682 31934 24264 8147 33346 24824 4420 4500 28218 24476 28996 35992 37732 20427 15705 27043 38653 36199 38154 2735 12588 3611 1270 2908 27598 35193 1855 7388 11701 16464 31963 24818 7423 7809	0	22	Pass2	InSource	None	964.51	LADYNIQK	TLADYNIQK	87	8	6.78	630	2	2	0	0	421.55	0		1900	0	b5°y4y4*y8	14.4918	892	112.03	72.0305	0.0017	2515	964.515	964.512	14.4918	902
25856	SCEZLB1006F09	487	104 463 817 minus strand translated	Regular	11919.8	0	12054.5	39	4	7	64.71	335255	327568	161441	224.36	2.7046		1	1	Pass1	PepFrag1	None	1426.76	ISGLNAGNAANIPSK	ISGLNAGNAANIPSK	85	15	10.1	488	18	18	12	5	68889.9	8.9144	Identified	98592	11.1	b3b3°b4b5b5*b6*b9b11b12b12*b12°y2y2°y3y3°y4y5y6y8y9y9*y10y11y11*y13y14y14*y15	15.9112	1328	146.069	106.069	0.6824	3175	1426.77	1426.76	15.9112	228792
25856	SCEZLB1006F09	487	104 463 817 minus strand translated	Regular	11919.8	0	12054.5	39	4	7	64.71	335255	327568	161441	224.36	2.7046		0	2	Pass1	PepFrag1	Carbamidomethyl+C(1);Carbamidomethyl+C(15)	1915.89	CGVSIPYTISTSIDCSR	CGVSIPYTISTSIDCSR	100	17	5.95	489	13	13	4	2	21836.3	8.4154	Identified	53432	7.9	b2b3b4b4°b5b5°b8y3y4y5°y6y8y10y12y14y17	33.3028	1645	168.476	128.476	0.2402	9115	1915.89	1915.89	33.3028	80543
25856	SCEZLB1006F09	487	104 463 817 minus strand translated	Regular	11919.8	0	12054.5	39	4	7	64.71	335255	327568	161441	224.36	2.7046		0	3	Pass1	PepFrag1	Carbamidomethyl+C(27);Carbamidomethyl+C(37)	4162.17	SMQLVAIAVVAAVLLAAATTSEAAVTCGQVSSAIGPCLAYAR	SMQLVAIAVVAAVLLAAATTSEAAVTCGQVSSAIGPCLAYAR	3	42	6.14	490	3	3	0	0	330.627	6.5956	Missing	5416	6.4	y4y9y42	14.1177	3857	297.344	59.1147	0.0544	2379	4162.16	4162.16	14.1177	18233
25856	SCEZLB1006F09	487	104 463 817 minus strand translated	Regular	11919.8	0	12054.5	39	4	7	64.71	335255	327568	161441	224.36	2.7046		0	4	Pass2	VarMod	Carbamidomethyl+C(30);Carbamidomethyl+C(40);Oxidation+M(*);Phosphoryl+STY(*)	4616.31	MARSMQLVAIAVVAAVLLAAATTSEAAVTCGQVSSAIGPCLAYAR	MARSMQLVAIAVVAAVLLAAATTSEAAVTCGQVSSAIGPCLAYAR	0	45	8.28	491	4	4	1	0	313.468	6.5725	Missing	2489	2.4	b11°b12y15y16y18y34*	58.0301	4196	314.521	169.681	0.0034	54441	4616.33	4616.33	58.0301	1135
25856	SCEZLB1006F09	487	104 463 817 minus strand translated	Regular	11919.8	0	12054.5	39	4	7	64.71	335255	327568	161441	224.36	2.7046		0	5	Pass2	InSource	None	1313.68	SGLNAGNAANIPSK	ISGLNAGNAANIPSK	86	14	10.1	488	0	0	0	0	63.9917	0	Missing	0	0		15.0132	1204	136.829	96.8287	0.0029	2719	1313.68	1313.68	15.0132	972
25856	SCEZLB1006F09	487	104 463 817 minus strand translated	Regular	11919.8	0	12054.5	39	4	7	64.71	335255	327568	161441	224.36	2.7046		0	6	Pass2	NeutralLoss_NH3	None	1409.74	ISGLNAGNAANIPSK	ISGLNAGNAANIPSK	85	15	10.1	488	1	1	0	0	1112.61	0	Identified	1512	0	y3y15*	12.8774	1328	146.069	57.3794	0.0166	1813	1409.74	1409.74	12.8774	5580
37732	SCEZAM2059H12	495	1 662 662 translated	Regular	11781.2	0	24295.7	65	16	17	59.91	524342	0	126238			14685 11330 1294 15132 7682 31934 24264 8147 33346 24824 4420 4500 28218 24476 28996 35992 20427 28884 15705 27043 38653 36199 38154 2735 12588 3611 1270 2908 27598 35193 1855 7388 11701 16464 31963 24818 7423 7809	1	1	Pass1	PepFrag1	None	1065.56	TLADYNIQK	TLADYNIQK	50	9	6.78	493	7	7	5	1	15886.7	8.2722		29821	7.5	b3b3°b4°b8°y3y4y4*y5y6y7y8	14.5322	985	119.688	79.688	0.2472	2535	1065.56	1065.56	14.5322	129594
37732	SCEZAM2059H12	495	1 662 662 translated	Regular	11781.2	0	24295.7	65	16	17	59.91	524342	0	126238			14685 11330 1294 15132 7682 31934 24264 8147 33346 24824 4420 4500 28218 24476 28996 35992 20427 28884 15705 27043 38653 36199 38154 2735 12588 3611 1270 2908 27598 35193 1855 7388 11701 16464 31963 24818 7423 7809	0	2	Pass1	PepFrag1	None	1065.56	TLADYNIQK	TLADYNIQK	126	9	6.78	504	7	7	5	1	15886.7	8.2722		29821	7.5	b3b3°b4°b8°y3y4y4*y5y6y7y8	14.5322	985	119.688	79.688	0.2472	2535	1065.56	1065.56	14.5322	129594
37732	SCEZAM2059H12	495	1 662 662 translated	Regular	11781.2	0	24295.7	65	16	17	59.91	524342	0	126238			14685 11330 1294 15132 7682 31934 24264 8147 33346 24824 4420 4500 28218 24476 28996 35992 20427 28884 15705 27043 38653 36199 38154 29644 2735 62 12588 3611 1270 2908 27598 35193 1855 7388 11701 16464 31963 17963 13423 24818 2820 7423 7809	0	3	Pass1	PepFrag1	None	1067.62	ESTLHLVLR	ESTLHLVLR	135	9	7.88	494	8	8	6	1	19660.7	8.3648		15145	6.8	b3°b5°b6b6°b7b7°y3y4y5y6y7y8	23.5909	1018	122.346	82.3465	0.191	5810	1067.62	1067.62	23.5909	100153
37732	SCEZAM2059H12	495	1 662 662 translated	Regular	11781.2	0	24295.7	65	16	17	59.91	524342	0	126238			14685 11330 1294 15132 7682 31934 24264 8147 33346 24824 4420 4500 28218 24476 28996 35992 20427 28884 15705 27043 38653 36199 38154 29644 2735 62 12588 3611 1270 2908 27598 35193 1855 7388 11701 16464 31963 17963 13423 24818 2820 7423 7809	0	4	Pass1	PepFrag1	None	1067.62	ESTLHLVLR	ESTLHLVLR	59	9	7.88	500	8	8	6	1	19660.7	8.3648		15145	6.8	b3°b5°b6b6°b7b7°y3y4y5y6y7y8	23.5909	1018	122.346	82.3465	0.191	5810	1067.62	1067.62	23.5909	100153
37732	SCEZAM2059H12	495	1 662 662 translated	Regular	11781.2	0	24295.7	65	16	17	59.91	524342	0	126238			14685 11330 1294 15132 7682 31934 24264 8147 33346 24824 4420 4500 28218 24476 28996 35992 20427 28884 15705 27043 38653 36199 38154 29644 2735 62 12588 3611 1270 2908 27598 35193 1855 7388 11701 16464 17963 13423 24818 2820 7423	0	5	Pass1	PepFrag1	None	648.408	LIFAGK	LIFAGK	38	6	10.1	499	3	3	2	0	7608.21	7.9525		4460	2.4	y3y4y5	16.1284	633	89.131	138.262	0.0166	3286	648.41	648.408	16.1284	8699
37732	SCEZAM2059H12	495	1 662 662 translated	Regular	11781.2	0	24295.7	65	16	17	59.91	524342	0	126238			14685 11330 1294 15132 7682 31934 24264 8147 33346 24824 4420 4500 28218 24476 28996 35992 20427 28884 15705 27043 38653 36199 38154 29644 2735 62 12588 3611 1270 2908 27598 35193 1855 7388 11701 16464 17963 13423 24818 2820 7423	0	6	Pass1	PepFrag1	None	648.408	LIFAGK	LIFAGK	114	6	10.1	503	3	3	2	0	7608.21	7.9525		4460	2.4	y3y4y5	16.1284	633	89.131	138.262	0.0166	3286	648.41	648.408	16.1284	8699
37732	SCEZAM2059H12	495	1 662 662 translated	Regular	11781.2	0	24295.7	65	16	17	59.91	524342	0	126238			14685 11330 1294 15132 7682 31934 24264 8147 33346 24824 4420 4500 28218 24476 28996 35992 20427 28884 15705 27043 38653 36199 38154 29644 2735 62 12588 3611 1270 2908 27598 35193 1855 7388 11701 16464 17963 13423 24818 2820 7423	0	7	Pass1	PepFrag1	None	648.408	LIFAGK	LIFAGK	190	6	10.1	505	3	3	2	0	7608.21	7.9525		4460	2.4	y3y4y5	16.1284	633	89.131	138.262	0.0166	3286	648.41	648.408	16.1284	8699
37732	SCEZAM2059H12	495	1 662 662 translated	Regular	11781.2	0	24295.7	65	16	17	59.91	524342	0	126238			14685 11330 1294 15132 7682 31934 24264 8147 33346 24824 4420 4500 28218 24476 28996 35992 20427 28884 15705 27043 38653 36199 38154 29644 2735 62 12588 3611 1270 2908 27598 35193 1855 7388 11701	0	8	Pass1	PepFrag1	None	634.392	QIFVK	QIFVK	73	5	10.1	506	2	2	1	0	4820.5	7.7543		1561	1.8	y3y4	20.8596	613	87.2435	134.487	0.0092	4860	634.395	634.393	20.8596	4829
37732	SCEZAM2059H12	495	1 662 662 translated	Regular	11781.2	0	24295.7	65	16	17	59.91	524342	0	126238			14685 11330 1294 15132 7682 31934 24264 8147 33346 24824 4420 4500 28218 24476 28996 35992 20427 28884 15705 27043 38653 36199 38154 29644 2735 62 12588 3611 1270 2908 27598 35193 1855 7388 11701 16464 31963 17963 13423 24818	0	9	Pass1	PepFrag1	None	1523.78	IQDKEGIPPDQQR	IQDKEGIPPDQQR	25	13	4.31	497	2	2	0	1	4078.51	7.6817	Identified	387	2.1	b7y6	8.7771	1392	150.725	60.4834	0.005	256	1523.78	1523.78	8.7771	2624
37732	SCEZAM2059H12	495	1 662 662 translated	Regular	11781.2	0	24295.7	65	16	17	59.91	524342	0	126238			14685 11330 1294 15132 7682 31934 24264 8147 33346 24824 4420 4500 28218 24476 28996 35992 20427 28884 15705 27043 38653 36199 38154 29644 2735 62 12588 3611 1270 2908 27598 35193 1855 7388 11701 16464 31963 17963 13423 24818	0	10	Pass1	PepFrag1	None	1523.78	IQDKEGIPPDQQR	IQDKEGIPPDQQR	101	13	4.31	502	2	2	0	1	4078.51	7.6817	Identified	387	2.1	b7y6	8.7771	1392	150.725	60.4834	0.005	256	1523.78	1523.78	8.7771	2624
37732	SCEZAM2059H12	495	1 662 662 translated	Regular	11781.2	0	24295.7	65	16	17	59.91	524342	0	126238			14685 11330 1294 15132 7682 31934 24264 8147 33346 24824 4420 4500 28218 24476 28996 35992 20427 28884 15705 27043 38653 36199 38154 29644 2735 62 12588 3611 1270 2908 27598 35193 1855 7388 11701 16464 17963 13423	0	11	Pass1	PepFrag1	None	1763.89	TITLEVESSDTIDNVK	TITLEVESSDTIDNVK	159	16	3.59	495	0	0	0	0	163.086	6.2836		538	2.2	b10°y6°	34.4017	1638	167.997	127.997	0.0048	9461	1763.89	1763.89	34.4017	2499
37732	SCEZAM2059H12	495	1 662 662 translated	Regular	11781.2	0	24295.7	65	16	17	59.91	524342	0	126238			14685 11330 1294 15132 7682 31934 24264 8147 33346 24824 4420 4500 28218 24476 28996 35992 20427 28884 15705 27043 38653 36199 38154 29644 2735 62 12588 3611 1270 2908 27598 35193 1855 7388 11701 16464 17963 13423	0	12	Pass1	PepFrag1	None	1763.89	TITLEVESSDTIDNVK	TITLEVESSDTIDNVK	7	16	3.59	496	0	0	0	0	163.086	6.2836		538	2.2	b10°y6°	34.4017	1638	167.997	127.997	0.0048	9461	1763.89	1763.89	34.4017	2499
37732	SCEZAM2059H12	495	1 662 662 translated	Regular	11781.2	0	24295.7	65	16	17	59.91	524342	0	126238			14685 11330 1294 15132 7682 31934 24264 8147 33346 24824 4420 4500 28218 24476 28996 35992 20427 28884 15705 27043 38653 36199 38154 29644 2735 62 12588 3611 1270 2908 27598 35193 1855 7388 11701 16464 17963 13423	0	13	Pass1	PepFrag1	None	1763.89	TITLEVESSDTIDNVK	TITLEVESSDTIDNVK	83	16	3.59	501	0	0	0	0	163.086	6.2836		538	2.2	b10°y6°	34.4017	1638	167.997	127.997	0.0048	9461	1763.89	1763.89	34.4017	2499
37732	SCEZAM2059H12	495	1 662 662 translated	Regular	11781.2	0	24295.7	65	16	17	59.91	524342	0	126238			14685 11330 1294 15132 7682 31934 24264 8147 33346 24824 4420 4500 28218 24476 28996 35992 20427 28884 15705 27043 38653 36199 38154 29644 2735 62 12588 3611 1270 2908 27598 35193 1855 7388 11701 16464 31963 17963 13423	0	14	Pass1	PepFrag1	None	1523.78	IQDKEGIPPDQQR	IQDKEGIPPDQQR	101	13	4.31	492	1	1	0	0	542.573	6.8056	Identified	402	1.5	b7y8°	9.7057	1392	150.725	60.4834	0.0023	414	1523.79	1523.79	9.7057	1192
37732	SCEZAM2059H12	495	1 662 662 translated	Regular	11781.2	0	24295.7	65	16	17	59.91	524342	0	126238			14685 11330 1294 15132 7682 31934 24264 8147 33346 24824 4420 4500 28218 24476 28996 35992 20427 28884 15705 27043 38653 36199 38154 29644 2735 62 12588 3611 1270 2908 27598 35193 1855 7388 11701 16464 31963 17963 13423	0	15	Pass1	PepFrag1	None	1523.78	IQDKEGIPPDQQR	IQDKEGIPPDQQR	25	13	4.31	498	1	1	0	0	542.573	6.8056	Identified	402	1.5	b7y8°	9.7057	1392	150.725	60.4834	0.0023	414	1523.79	1523.79	9.7057	1192
37732	SCEZAM2059H12	495	1 662 662 translated	Regular	11781.2	0	24295.7	65	16	17	59.91	524342	0	126238			14685 11330 1294 15132 7682 31934 24264 8147 33346 24824 4420 4500 28218 24476 28996 35992 20427 28884 15705 27043 38653 36199 38154 29644 2735 62 12588 3611 1270 2908 27598 35193 1855 7388 11701 16464 31963 17963 13423 24818 2820 7423 7809	0	16	Pass2	PepFrag2	None	1436.86	IQKESTLHLVLR	IQKESTLHLVLR	56	12	10.12	507	0	0	0	0	46.9465	5.7428		583	1.6	b11*	51.7831	1391	150.653	261.306	0.0028	43659	1436.88	1436.88	51.7831	1487
37732	SCEZAM2059H12	495	1 662 662 translated	Regular	11781.2	0	24295.7	65	16	17	59.91	524342	0	126238			14685 11330 1294 15132 7682 31934 24264 8147 33346 24824 4420 4500 28218 24476 28996 35992 20427 28884 15705 27043 38653 36199 38154 29644 2735 62 12588 3611 1270 2908 27598 35193 1855 7388 11701 16464 17963 13423 24818 2820 7423	0	17	Pass2	InSource	None	535.324	IFAGK	LIFAGK	39	5	10.1	1110	4	4	2	1	6239.56	0		4620	0	b2y3y4y5	16.127	509	77.0735	114.147	0.0126	3283	535.327	535.324	16.127	6627
37732	SCEZAM2059H12	495	1 662 662 translated	Regular	11781.2	0	24295.7	65	16	17	59.91	524342	0	126238			14685 11330 1294 15132 7682 31934 24264 8147 33346 24824 4420 4500 28218 24476 28996 35992 20427 28884 15705 27043 38653 36199 38154 29644 2735 62 12588 3611 1270 2908 27598 35193 1855 7388 11701	0	18	Pass2	InSource	None	506.334	IFVK	QIFVK	74	4	10.1	1113	2	2	1	0	4406.02	0		1561	0	y3y4	20.8995	499	76.0606	112.121	0.0072	4871	506.336	506.334	20.8995	3796
37732	SCEZAM2059H12	495	1 662 662 translated	Regular	11781.2	0	24295.7	65	16	17	59.91	524342	0	126238			14685 11330 1294 15132 7682 31934 24264 8147 33346 24824 4420 4500 28218 24476 28996 35992 20427 28884 15705 27043 38653 36199 38154 29644 2735 62 12588 3611 1270 2908 27598 35193 1855 7388 11701 16464 31963 17963 13423 24818 2820 7423 7809	0	19	Pass2	InSource	None	938.578	STLHLVLR	ESTLHLVLR	60	8	11.05	1107	6	6	2	1	3764.57	0		5179	0	b2b2°b4y3y6y7y8	23.5752	909	113.449	73.4494	0.0071	5801	938.582	938.579	23.5752	3748
37732	SCEZAM2059H12	495	1 662 662 translated	Regular	11781.2	0	24295.7	65	16	17	59.91	524342	0	126238			14685 11330 1294 15132 7682 31934 24264 8147 33346 24824 4420 4500 28218 24476 28996 35992 20427 28884 15705 27043 38653 36199 38154 29644 2735 62 12588 3611 1270 2908 27598 35193 1855 7388 11701 16464 31963 17963 13423 24818 2820 7423 7809	0	20	Pass2	InSource	None	851.546	TLHLVLR	ESTLHLVLR	61	7	11.05	1107	4	4	1	0	1745.24	0		4330	0	b1°b3b3°y3y6y7	23.5742	836	107.291	67.2911	0.0043	5799	851.549	851.547	23.5742	2233
37732	SCEZAM2059H12	495	1 662 662 translated	Regular	11781.2	0	24295.7	65	16	17	59.91	524342	0	126238			14685 11330 1294 15132 7682 31934 24264 8147 33346 24824 4420 4500 28218 24476 28996 35992 20427 28884 15705 27043 38653 36199 38154 2735 12588 3611 1270 2908 27598 35193 1855 7388 11701 16464 31963 24818 7423 7809	0	21	Pass2	InSource	None	964.51	LADYNIQK	TLADYNIQK	51	8	6.78	630	2	2	0	0	421.55	0		1900	0	b5°y4y4*y8	14.4918	892	112.03	72.0305	0.0017	2515	964.515	964.512	14.4918	902
38154	SCSFSD1065H04.b	327	1 524 886 minus strand translated	Regular	10412.8	0	19580.7	65	13	16	59.2	517101	0	121709			14685 11330 1294 15132 7682 31934 24264 8147 33346 24824 4420 4500 28218 24476 28996 35992 37732 20427 28884 15705 27043 38653 36199 2735 12588 3611 1270 2908 27598 35193 1855 7388 11701 16464 31963 24818 7423 7809	1	1	Pass1	PepFrag1	None	1065.56	TLADYNIQK	TLADYNIQK	75	9	6.78	509	7	7	5	1	15886.7	8.2186		29821	7.5	b3b3°b4°b8°y3y4y4*y5y6y7y8	14.5322	985	119.688	79.688	0.2506	2535	1065.56	1065.56	14.5322	129594
38154	SCSFSD1065H04.b	327	1 524 886 minus strand translated	Regular	10412.8	0	19580.7	65	13	16	59.2	517101	0	121709			14685 11330 1294 15132 7682 31934 24264 8147 33346 24824 4420 4500 28218 24476 28996 35992 37732 20427 28884 15705 27043 38653 36199 2735 12588 3611 1270 2908 27598 35193 1855 7388 11701 16464 31963 24818 7423 7809	0	2	Pass1	PepFrag1	None	1065.56	TLADYNIQK	TLADYNIQK	151	9	6.78	516	7	7	5	1	15886.7	8.2186		29821	7.5	b3b3°b4°b8°y3y4y4*y5y6y7y8	14.5322	985	119.688	79.688	0.2506	2535	1065.56	1065.56	14.5322	129594
38154	SCSFSD1065H04.b	327	1 524 886 minus strand translated	Regular	10412.8	0	19580.7	65	13	16	59.2	517101	0	121709			14685 11330 1294 15132 7682 31934 24264 8147 33346 24824 4420 4500 28218 24476 28996 35992 37732 20427 28884 15705 27043 38653 36199 29644 2735 62 12588 3611 1270 2908 27598 35193 1855 7388 11701 16464 31963 17963 13423 24818 2820 7423 7809	0	3	Pass1	PepFrag1	None	1067.62	ESTLHLVLR	ESTLHLVLR	160	9	7.88	510	8	8	6	1	19660.7	8.3112		15145	6.8	b3°b5°b6b6°b7b7°y3y4y5y6y7y8	23.5909	1018	122.346	82.3465	0.1937	5810	1067.62	1067.62	23.5909	100153
38154	SCSFSD1065H04.b	327	1 524 886 minus strand translated	Regular	10412.8	0	19580.7	65	13	16	59.2	517101	0	121709			14685 11330 1294 15132 7682 31934 24264 8147 33346 24824 4420 4500 28218 24476 28996 35992 37732 20427 28884 15705 27043 38653 36199 29644 2735 62 12588 3611 1270 2908 27598 35193 1855 7388 11701 16464 31963 17963 13423 24818 2820 7423 7809	0	4	Pass1	PepFrag1	None	1067.62	ESTLHLVLR	ESTLHLVLR	84	9	7.88	513	8	8	6	1	19660.7	8.3112		15145	6.8	b3°b5°b6b6°b7b7°y3y4y5y6y7y8	23.5909	1018	122.346	82.3465	0.1937	5810	1067.62	1067.62	23.5909	100153
38154	SCSFSD1065H04.b	327	1 524 886 minus strand translated	Regular	10412.8	0	19580.7	65	13	16	59.2	517101	0	121709			14685 11330 1294 15132 7682 31934 24264 8147 33346 24824 4420 4500 28218 24476 28996 35992 37732 20427 28884 15705 27043 38653 36199 29644 2735 62 12588 3611 1270 2908 27598 35193 1855 7388 11701 16464 17963 13423 24818 2820 7423	0	5	Pass1	PepFrag1	None	648.408	LIFAGK	LIFAGK	63	6	10.1	512	3	3	2	0	7608.21	7.8989		4460	2.4	y3y4y5	16.1284	633	89.131	138.262	0.0168	3286	648.41	648.408	16.1284	8699
38154	SCSFSD1065H04.b	327	1 524 886 minus strand translated	Regular	10412.8	0	19580.7	65	13	16	59.2	517101	0	121709			14685 11330 1294 15132 7682 31934 24264 8147 33346 24824 4420 4500 28218 24476 28996 35992 37732 20427 28884 15705 27043 38653 36199 29644 2735 62 12588 3611 1270 2908 27598 35193 1855 7388 11701 16464 17963 13423 24818 2820 7423	0	6	Pass1	PepFrag1	None	648.408	LIFAGK	LIFAGK	139	6	10.1	515	3	3	2	0	7608.21	7.8989		4460	2.4	y3y4y5	16.1284	633	89.131	138.262	0.0168	3286	648.41	648.408	16.1284	8699
38154	SCSFSD1065H04.b	327	1 524 886 minus strand translated	Regular	10412.8	0	19580.7	65	13	16	59.2	517101	0	121709			14685 11330 1294 15132 7682 31934 24264 8147 33346 24824 4420 4500 28218 24476 28996 35992 37732 20427 28884 15705 27043 38653 36199 29644 2735 62 12588 3611 1270 2908 27598 35193 1855 7388 11701	0	7	Pass1	PepFrag1	None	634.392	QIFVK	QIFVK	98	5	10.1	519	2	2	1	0	4820.5	7.7007		1561	1.8	y3y4	20.8596	613	87.2435	134.487	0.0093	4860	634.395	634.393	20.8596	4829
38154	SCSFSD1065H04.b	327	1 524 886 minus strand translated	Regular	10412.8	0	19580.7	65	13	16	59.2	517101	0	121709			14685 11330 1294 15132 7682 31934 24264 8147 33346 24824 4420 4500 28218 24476 28996 35992 37732 20427 28884 15705 27043 38653 36199 29644 2735 62 12588 3611 1270 2908 27598 35193 1855 7388 11701 16464 31963 17963 13423 24818	0	8	Pass1	PepFrag1	None	1523.78	IQDKEGIPPDQQR	IQDKEGIPPDQQR	126	13	4.31	514	2	2	0	1	4078.51	7.6281	Identified	387	2.1	b7y6	8.7771	1392	150.725	60.4834	0.0051	256	1523.78	1523.78	8.7771	2624
38154	SCSFSD1065H04.b	327	1 524 886 minus strand translated	Regular	10412.8	0	19580.7	65	13	16	59.2	517101	0	121709			14685 11330 1294 15132 7682 31934 24264 8147 33346 24824 4420 4500 28218 24476 28996 35992 37732 20427 28884 15705 27043 38653 36199 29644 2735 62 12588 3611 1270 2908 27598 35193 1855 7388 11701 16464 17963 13423	0	9	Pass1	PepFrag1	None	1763.89	TITLEVESSDTIDNVK	TITLEVESSDTIDNVK	108	16	3.59	511	0	0	0	0	163.086	6.23		538	2.2	b10°y6°	34.4017	1638	167.997	127.997	0.0048	9461	1763.89	1763.89	34.4017	2499
38154	SCSFSD1065H04.b	327	1 524 886 minus strand translated	Regular	10412.8	0	19580.7	65	13	16	59.2	517101	0	121709			14685 11330 1294 15132 7682 31934 24264 8147 33346 24824 4420 4500 28218 24476 28996 35992 37732 20427 28884 15705 27043 38653 36199 29644 2735 62 12588 3611 1270 2908 27598 35193 1855 7388 11701 16464 31963 17963 13423	0	10	Pass1	PepFrag1	None	1523.78	IQDKEGIPPDQQR	IQDKEGIPPDQQR	126	13	4.31	508	1	1	0	0	542.573	6.752	Identified	402	1.5	b7y8°	9.7057	1392	150.725	60.4834	0.0023	414	1523.79	1523.79	9.7057	1192
38154	SCSFSD1065H04.b	327	1 524 886 minus strand translated	Regular	10412.8	0	19580.7	65	13	16	59.2	517101	0	121709			14685 11330 1294 15132 7682 31934 24264 8147 33346 24824 4420 4500 28218 24476 28996 35992 37732 20427 28884 15705 27043 38653 36199 29644 2735 62 12588 3611 1270 2908 27598 35193 1855 7388 11701 16464 31963 17963 13423 24818 2820 7423 7809	0	11	Pass2	PepFrag2	None	1436.86	IQKESTLHLVLR	IQKESTLHLVLR	81	12	10.12	520	0	0	0	0	46.9465	5.6892		583	1.6	b11*	51.7831	1391	150.653	261.306	0.0029	43659	1436.88	1436.88	51.7831	1487
38154	SCSFSD1065H04.b	327	1 524 886 minus strand translated	Regular	10412.8	0	19580.7	65	13	16	59.2	517101	0	121709				0	12	Pass2	VarMod	Phosphoryl+STY(13)	2367.17	TLTGKTITLEVESSDTIDHVK	TLTGKTITLEVESSDTIDHVK	27	21	4.54	517	4	4	2	0	854.938	6.9495		1128	3.5	b18y12y13y14	38.891	2153	201.584	161.584	0.0137	11763	2367.16	2367.17	38.891	7061
38154	SCSFSD1065H04.b	327	1 524 886 minus strand translated	Regular	10412.8	0	19580.7	65	13	16	59.2	517101	0	121709				0	13	Pass2	VarMod	Phosphoryl+STY(*)	2367.17	TLTGKTITLEVESSDTIDHVK	TLTGKTITLEVESSDTIDHVK	27	21	4.54	518	2	2	0	0	301.111	6.4963		668	2.6	b10°y1y9	37.9695	2153	201.584	161.584	0.0062	10929	2367.17	2367.17	37.9695	3211
38154	SCSFSD1065H04.b	327	1 524 886 minus strand translated	Regular	10412.8	0	19580.7	65	13	16	59.2	517101	0	121709			14685 11330 1294 15132 7682 31934 24264 8147 33346 24824 4420 4500 28218 24476 28996 35992 37732 20427 28884 15705 27043 38653 36199 29644 2735 62 12588 3611 1270 2908 27598 35193 1855 7388 11701 16464 17963 13423 24818 2820 7423	0	14	Pass2	InSource	None	535.324	IFAGK	LIFAGK	64	5	10.1	1110	4	4	2	1	6239.56	0		4620	0	b2y3y4y5	16.127	509	77.0735	114.147	0.0128	3283	535.327	535.324	16.127	6627
38154	SCSFSD1065H04.b	327	1 524 886 minus strand translated	Regular	10412.8	0	19580.7	65	13	16	59.2	517101	0	121709			14685 11330 1294 15132 7682 31934 24264 8147 33346 24824 4420 4500 28218 24476 28996 35992 37732 20427 28884 15705 27043 38653 36199 29644 2735 62 12588 3611 1270 2908 27598 35193 1855 7388 11701	0	15	Pass2	InSource	None	506.334	IFVK	QIFVK	99	4	10.1	1113	2	2	1	0	4406.02	0		1561	0	y3y4	20.8995	499	76.0606	112.121	0.0073	4871	506.336	506.334	20.8995	3796
38154	SCSFSD1065H04.b	327	1 524 886 minus strand translated	Regular	10412.8	0	19580.7	65	13	16	59.2	517101	0	121709			14685 11330 1294 15132 7682 31934 24264 8147 33346 24824 4420 4500 28218 24476 28996 35992 37732 20427 28884 15705 27043 38653 36199 29644 2735 62 12588 3611 1270 2908 27598 35193 1855 7388 11701 16464 31963 17963 13423 24818 2820 7423 7809	0	16	Pass2	InSource	None	938.578	STLHLVLR	ESTLHLVLR	85	8	11.05	1107	6	6	2	1	3764.57	0		5179	0	b2b2°b4y3y6y7y8	23.5752	909	113.449	73.4494	0.0072	5801	938.582	938.579	23.5752	3748
38154	SCSFSD1065H04.b	327	1 524 886 minus strand translated	Regular	10412.8	0	19580.7	65	13	16	59.2	517101	0	121709			14685 11330 1294 15132 7682 31934 24264 8147 33346 24824 4420 4500 28218 24476 28996 35992 37732 20427 28884 15705 27043 38653 36199 29644 2735 62 12588 3611 1270 2908 27598 35193 1855 7388 11701 16464 31963 17963 13423 24818 2820 7423 7809	0	17	Pass2	InSource	None	851.546	TLHLVLR	ESTLHLVLR	86	7	11.05	1107	4	4	1	0	1745.24	0		4330	0	b1°b3b3°y3y6y7	23.5742	836	107.291	67.2911	0.0043	5799	851.549	851.547	23.5742	2233
38154	SCSFSD1065H04.b	327	1 524 886 minus strand translated	Regular	10412.8	0	19580.7	65	13	16	59.2	517101	0	121709			14685 11330 1294 15132 7682 31934 24264 8147 33346 24824 4420 4500 28218 24476 28996 35992 37732 20427 28884 15705 27043 38653 36199 2735 12588 3611 1270 2908 27598 35193 1855 7388 11701 16464 31963 24818 7423 7809	0	18	Pass2	InSource	None	964.51	LADYNIQK	TLADYNIQK	76	8	6.78	630	2	2	0	0	421.55	0		1900	0	b5°y4y4*y8	14.4918	892	112.03	72.0305	0.0017	2515	964.515	964.512	14.4918	902
26427	SCCCLR2C03F01	428	83 442 885 translated	Regular	10237.4	0	12048.4	33	5	7	76.47	210568	302722	107411	207.343	2.4982		1	1	Pass1	PepFrag1	None	1399.75	ISGLNAGNAASIPSK	ISGLNAGNAASIPSK	85	15	10.1	521	17	17	12	4	63371.6	8.8121	Identified	72851	9.9	b3b3°b4b5b5*b6b6*b7*b11b11°b12b12°y2y2°y3y3°y4y5y6y7y8y9y11y11*y14y15	16.289	1305	144.378	104.378	0.8012	3351	1399.76	1399.75	16.289	168714
26427	SCCCLR2C03F01	428	83 442 885 translated	Regular	10237.4	0	12048.4	33	5	7	76.47	210568	302722	107411	207.343	2.4982		0	2	Pass1	PepFrag1	Carbamidomethyl+C(1);Carbamidomethyl+C(15)	1903.85	CGVSIPYTISTSTDCSR	CGVSIPYTISTSTDCSR	100	17	5.95	522	11	11	5	1	15746	8.2074	Identified	21922	5.7	b2b3b4°b5b5°b8°b9°y3y6y7y8y10y11y12y12°y17	26.3421	1614	166.352	126.352	0.1572	6784	1903.85	1903.85	26.3421	33101
26427	SCCCLR2C03F01	428	83 442 885 translated	Regular	10237.4	0	12048.4	33	5	7	76.47	210568	302722	107411	207.343	2.4982		0	3	Pass2	MissedCleavage	Carbamidomethyl+C(1);Carbamidomethyl+C(15)	2103.97	CGVSIPYTISTSTDCSRLS	CGVSIPYTISTSTDCSRLS	100	19	5.95	523	2	2	0	0	317.182	6.5115	Missing	613	2	b3b15y16°	28.0169	1811	179.627	139.627	0.0074	7297	2103.95	2103.96	28.0169	1568
26427	SCCCLR2C03F01	428	83 442 885 translated	Regular	10237.4	0	12048.4	33	5	7	76.47	210568	302722	107411	207.343	2.4982		0	4	Pass2	VarMod	Carbamidomethyl+C(27);Carbamidomethyl+C(37);Carbamidomethyl+C(52);Carbamidomethyl+C(53);Phosphoryl+STY(*);Phosphoryl+STY(*);Phosphoryl+STY(*)	5879.67	SMQLVAIAVVAAVLLAAATTSEAAVTCGQVSSAISPCLSYARGQGSGPSAACCSGVR	SMQLVAIAVVAAVLLAAATTSEAAVTCGQVSSAISPCLSYARGQGSGPSAACCSGVR	3	57	7.85	525	3	3	0	0	645.542	6.8201	Missing	8382	3.7	b16-3(H3PO4)b17-2(H3PO4)b19b21-2(H3PO4)b45y17*y36y43°y52*	45.7143	5062	356.43	138.215	0.0137	29946	5879.65	5879.65	45.7143	2888
26427	SCCCLR2C03F01	428	83 442 885 translated	Regular	10237.4	0	12048.4	33	5	7	76.47	210568	302722	107411	207.343	2.4982		0	5	Pass2	VarMod	Carbamidomethyl+C(27);Carbamidomethyl+C(37);Carbamidomethyl+C(52);Carbamidomethyl+C(53);Oxidation+M(*);Phosphoryl+STY(*)	5735.74	SMQLVAIAVVAAVLLAAATTSEAAVTCGQVSSAISPCLSYARGQGSGPSAACCSGVR	SMQLVAIAVVAAVLLAAATTSEAAVTCGQVSSAISPCLSYARGQGSGPSAACCSGVR	3	57	7.85	524	0	0	0	0	492.203	6.7023	Missing	1065	2.4	b11*b13-H3PO4b17°b19*y17*	52.4692	5062	356.43	138.215	0.0044	44881	5735.74	5735.74	52.4692	917
26427	SCCCLR2C03F01	428	83 442 885 translated	Regular	10237.4	0	12048.4	33	5	7	76.47	210568	302722	107411	207.343	2.4982		0	6	Pass2	InSource	Carbamidomethyl+C(22);Carbamidomethyl+C(32);Carbamidomethyl+C(47);Carbamidomethyl+C(48);Phosphoryl+STY(14);Phosphoryl+STY(15);Phosphoryl+STY(41)	5304.36	AIAVVAAVLLAAATTSEAAVTCGQVSSAISPCLSYARGQGSGPSAACCSGVR	SMQLVAIAVVAAVLLAAATTSEAAVTCGQVSSAISPCLSYARGQGSGPSAACCSGVR	8	52	7.85	525	0	0	0	0	244.781	0	Missing	2578	0	b16-H3PO4y51*	45.6214	4522	330.608	125.304	0.0161	29535	5304.36	5304.36	45.6214	3380
27043	SCCCLB2004C08	489	1 675 675 translated	Regular	9915.11	0	24589.4	58	13	16	57.52	503086	32927.1	117466	22.5527	0.5546	14685 11330 1294 15132 7682 31934 24264 8147 33346 24824 4420 4500 28218 24476 28996 35992 37732 20427 28884 15705 38653 36199 38154 2735 12588 3611 1270 2908 27598 35193 1855 7388 11701 16464 31963 24818 7423 7809	1	1	Pass1	PepFrag1	None	1065.56	TLADYNIQK	TLADYNIQK	88	9	6.78	527	7	7	5	1	15886.7	8.1973		29821	7.5	b3b3°b4°b8°y3y4y4*y5y6y7y8	14.5322	985	119.688	79.688	0.2576	2535	1065.56	1065.56	14.5322	129594
27043	SCCCLB2004C08	489	1 675 675 translated	Regular	9915.11	0	24589.4	58	13	16	57.52	503086	32927.1	117466	22.5527	0.5546	14685 11330 1294 15132 7682 31934 24264 8147 33346 24824 4420 4500 28218 24476 28996 35992 37732 20427 28884 15705 38653 36199 38154 2735 12588 3611 1270 2908 27598 35193 1855 7388 11701 16464 31963 24818 7423 7809	0	2	Pass1	PepFrag1	None	1065.56	TLADYNIQK	TLADYNIQK	164	9	6.78	535	7	7	5	1	15886.7	8.1973		29821	7.5	b3b3°b4°b8°y3y4y4*y5y6y7y8	14.5322	985	119.688	79.688	0.2576	2535	1065.56	1065.56	14.5322	129594
27043	SCCCLB2004C08	489	1 675 675 translated	Regular	9915.11	0	24589.4	58	13	16	57.52	503086	32927.1	117466	22.5527	0.5546	14685 11330 1294 15132 7682 31934 24264 8147 33346 24824 4420 4500 28218 24476 28996 35992 37732 20427 28884 15705 38653 36199 38154 29644 2735 62 12588 3611 1270 2908 27598 35193 1855 7388 11701 16464 31963 17963 13423 24818 2820 7423 7809	0	3	Pass1	PepFrag1	None	1067.62	ESTLHLVLR	ESTLHLVLR	173	9	7.88	529	8	8	6	1	19660.7	8.2899		15145	6.8	b3°b5°b6b6°b7b7°y3y4y5y6y7y8	23.5909	1018	122.346	82.3465	0.1991	5810	1067.62	1067.62	23.5909	100153
27043	SCCCLB2004C08	489	1 675 675 translated	Regular	9915.11	0	24589.4	58	13	16	57.52	503086	32927.1	117466	22.5527	0.5546	14685 11330 1294 15132 7682 31934 24264 8147 33346 24824 4420 4500 28218 24476 28996 35992 37732 20427 28884 15705 38653 36199 38154 29644 2735 62 12588 3611 1270 2908 27598 35193 1855 7388 11701 16464 31963 17963 13423 24818 2820 7423 7809	0	4	Pass1	PepFrag1	None	1067.62	ESTLHLVLR	ESTLHLVLR	97	9	7.88	533	8	8	6	1	19660.7	8.2899		15145	6.8	b3°b5°b6b6°b7b7°y3y4y5y6y7y8	23.5909	1018	122.346	82.3465	0.1991	5810	1067.62	1067.62	23.5909	100153
27043	SCCCLB2004C08	489	1 675 675 translated	Regular	9915.11	0	24589.4	58	13	16	57.52	503086	32927.1	117466	22.5527	0.5546	14685 11330 1294 15132 7682 31934 24264 8147 33346 24824 4420 4500 28218 24476 28996 35992 37732 20427 28884 15705 38653 36199 38154 29644 2735 62 12588 3611 1270 2908 27598 35193 1855 7388 11701 16464 17963 13423 24818 2820 7423	0	5	Pass1	PepFrag1	None	648.408	LIFAGK	LIFAGK	76	6	10.1	532	3	3	2	0	7608.21	7.8776		4460	2.4	y3y4y5	16.1284	633	89.131	138.262	0.0173	3286	648.41	648.408	16.1284	8699
27043	SCCCLB2004C08	489	1 675 675 translated	Regular	9915.11	0	24589.4	58	13	16	57.52	503086	32927.1	117466	22.5527	0.5546	14685 11330 1294 15132 7682 31934 24264 8147 33346 24824 4420 4500 28218 24476 28996 35992 37732 20427 28884 15705 38653 36199 38154 29644 2735 62 12588 3611 1270 2908 27598 35193 1855 7388 11701	0	6	Pass1	PepFrag1	None	634.392	QIFVK	QIFVK	35	5	10.1	537	2	2	1	0	4820.5	7.6794		1561	1.8	y3y4	20.8596	613	87.2435	134.487	0.0096	4860	634.395	634.393	20.8596	4829
27043	SCCCLB2004C08	489	1 675 675 translated	Regular	9915.11	0	24589.4	58	13	16	57.52	503086	32927.1	117466	22.5527	0.5546	14685 11330 1294 15132 7682 31934 24264 8147 33346 24824 4420 4500 28218 24476 28996 35992 37732 20427 28884 15705 38653 36199 38154 29644 2735 62 12588 3611 1270 2908 27598 35193 1855 7388 11701 16464 31963 17963 13423 24818	0	7	Pass1	PepFrag1	None	1523.78	IQDKEGIPPDQQR	IQDKEGIPPDQQR	63	13	4.31	531	2	2	0	1	4078.51	7.6068	Identified	387	2.1	b7y6	8.7771	1392	150.725	60.4834	0.0052	256	1523.78	1523.78	8.7771	2624
27043	SCCCLB2004C08	489	1 675 675 translated	Regular	9915.11	0	24589.4	58	13	16	57.52	503086	32927.1	117466	22.5527	0.5546	14685 11330 1294 15132 7682 31934 24264 8147 33346 24824 4420 4500 28218 24476 28996 35992 37732 20427 28884 15705 38653 36199 38154 29644 2735 62 12588 3611 1270 2908 27598 35193 1855 7388 11701 16464 17963 13423	0	8	Pass1	PepFrag1	None	1763.89	TITLEVESSDTIDNVK	TITLEVESSDTIDNVK	45	16	3.59	530	0	0	0	0	163.086	6.2087		538	2.2	b10°y6°	34.4017	1638	167.997	127.997	0.005	9461	1763.89	1763.89	34.4017	2499
27043	SCCCLB2004C08	489	1 675 675 translated	Regular	9915.11	0	24589.4	58	13	16	57.52	503086	32927.1	117466	22.5527	0.5546	14685 11330 1294 15132 7682 31934 24264 8147 33346 24824 4420 4500 28218 24476 28996 35992 37732 20427 28884 15705 38653 36199 38154 29644 2735 62 12588 3611 1270 2908 27598 35193 1855 7388 11701 16464 17963 13423	0	9	Pass1	PepFrag1	None	1763.89	TITLEVESSDTIDNVK	TITLEVESSDTIDNVK	121	16	3.59	534	0	0	0	0	163.086	6.2087		538	2.2	b10°y6°	34.4017	1638	167.997	127.997	0.005	9461	1763.89	1763.89	34.4017	2499
27043	SCCCLB2004C08	489	1 675 675 translated	Regular	9915.11	0	24589.4	58	13	16	57.52	503086	32927.1	117466	22.5527	0.5546	14685 11330 1294 15132 7682 31934 24264 8147 33346 24824 4420 4500 28218 24476 28996 35992 37732 20427 28884 15705 38653 36199 38154 29644 2735 62 12588 3611 1270 2908 27598 35193 1855 7388 11701 16464 31963 17963 13423	0	10	Pass1	PepFrag1	None	1523.78	IQDKEGIPPDQQR	IQDKEGIPPDQQR	63	13	4.31	526	1	1	0	0	542.573	6.7308	Identified	402	1.5	b7y8°	9.7057	1392	150.725	60.4834	0.0024	414	1523.79	1523.79	9.7057	1192
27043	SCCCLB2004C08	489	1 675 675 translated	Regular	9915.11	0	24589.4	58	13	16	57.52	503086	32927.1	117466	22.5527	0.5546		0	11	Pass1	PepFrag1	None	1055.58	IQDKEGIPR	IQDKEGIPR	139	9	7.03	528	1	1	0	0	110.904	6.0412	Missing	782	1.3	b4*b8*y7	16.9552	983	119.526	79.5259	0.0022	3681	1055.59	1055.59	16.9552	1126
27043	SCCCLB2004C08	489	1 675 675 translated	Regular	9915.11	0	24589.4	58	13	16	57.52	503086	32927.1	117466	22.5527	0.5546	14685 11330 1294 15132 7682 31934 24264 8147 33346 24824 4420 4500 28218 24476 28996 35992 37732 20427 28884 15705 38653 36199 38154 29644 2735 62 12588 3611 1270 2908 27598 35193 1855 7388 11701 16464 31963 17963 13423 24818 2820 7423 7809	0	12	Pass2	PepFrag2	None	1436.86	IQKESTLHLVLR	IQKESTLHLVLR	94	12	10.12	538	0	0	0	0	46.9465	5.6679		583	1.6	b11*	51.7831	1391	150.653	261.306	0.003	43659	1436.88	1436.88	51.7831	1487
27043	SCCCLB2004C08	489	1 675 675 translated	Regular	9915.11	0	24589.4	58	13	16	57.52	503086	32927.1	117466	22.5527	0.5546		0	13	Pass2	MissedCleavage	None	3052.59	GGMQIFVKTLTGQTITLGVESSDTIDNVK	GGMQIFVKTLTGQTITLGVESSDTIDNVK	184	29	4.31	536	1	1	0	0	151.209	6.1759		693	2.2	b15y11°	51.2237	2882	244.844	204.844	0.0026	42552	3052.6	3052.61	51.2237	1331
27043	SCCCLB2004C08	489	1 675 675 translated	Regular	9915.11	0	24589.4	58	13	16	57.52	503086	32927.1	117466	22.5527	0.5546	14685 11330 1294 15132 7682 31934 24264 8147 33346 24824 4420 4500 28218 24476 28996 35992 37732 20427 28884 15705 38653 36199 38154 29644 2735 62 12588 3611 1270 2908 27598 35193 1855 7388 11701 16464 17963 13423 24818 2820 7423	0	14	Pass2	InSource	None	535.324	IFAGK	LIFAGK	77	5	10.1	1110	4	4	2	1	6239.56	0		4620	0	b2y3y4y5	16.127	509	77.0735	114.147	0.0132	3283	535.327	535.324	16.127	6627
27043	SCCCLB2004C08	489	1 675 675 translated	Regular	9915.11	0	24589.4	58	13	16	57.52	503086	32927.1	117466	22.5527	0.5546	14685 11330 1294 15132 7682 31934 24264 8147 33346 24824 4420 4500 28218 24476 28996 35992 37732 20427 28884 15705 38653 36199 38154 29644 2735 62 12588 3611 1270 2908 27598 35193 1855 7388 11701	0	15	Pass2	InSource	None	506.334	IFVK	QIFVK	36	4	10.1	1113	2	2	1	0	4406.02	0		1561	0	y3y4	20.8995	499	76.0606	112.121	0.0075	4871	506.336	506.334	20.8995	3796
27043	SCCCLB2004C08	489	1 675 675 translated	Regular	9915.11	0	24589.4	58	13	16	57.52	503086	32927.1	117466	22.5527	0.5546	14685 11330 1294 15132 7682 31934 24264 8147 33346 24824 4420 4500 28218 24476 28996 35992 37732 20427 28884 15705 38653 36199 38154 29644 2735 62 12588 3611 1270 2908 27598 35193 1855 7388 11701 16464 31963 17963 13423 24818 2820 7423 7809	0	16	Pass2	InSource	None	938.578	STLHLVLR	ESTLHLVLR	98	8	11.05	1107	6	6	2	1	3764.57	0		5179	0	b2b2°b4y3y6y7y8	23.5752	909	113.449	73.4494	0.0075	5801	938.582	938.579	23.5752	3748
27043	SCCCLB2004C08	489	1 675 675 translated	Regular	9915.11	0	24589.4	58	13	16	57.52	503086	32927.1	117466	22.5527	0.5546	14685 11330 1294 15132 7682 31934 24264 8147 33346 24824 4420 4500 28218 24476 28996 35992 37732 20427 28884 15705 38653 36199 38154 29644 2735 62 12588 3611 1270 2908 27598 35193 1855 7388 11701 16464 31963 17963 13423 24818 2820 7423 7809	0	17	Pass2	InSource	None	851.546	TLHLVLR	ESTLHLVLR	99	7	11.05	1107	4	4	1	0	1745.24	0		4330	0	b1°b3b3°y3y6y7	23.5742	836	107.291	67.2911	0.0044	5799	851.549	851.547	23.5742	2233
27043	SCCCLB2004C08	489	1 675 675 translated	Regular	9915.11	0	24589.4	58	13	16	57.52	503086	32927.1	117466	22.5527	0.5546	14685 11330 1294 15132 7682 31934 24264 8147 33346 24824 4420 4500 28218 24476 28996 35992 37732 20427 28884 15705 38653 36199 38154 2735 12588 3611 1270 2908 27598 35193 1855 7388 11701 16464 31963 24818 7423 7809	0	18	Pass2	InSource	None	964.51	LADYNIQK	TLADYNIQK	89	8	6.78	630	2	2	0	0	421.55	0		1900	0	b5°y4y4*y8	14.4918	892	112.03	72.0305	0.0018	2515	964.515	964.512	14.4918	902
11840	SCBGLR1114G09	829	42 680 807 translated	Regular	9402.65	0	22434.9	127	14	22	57.08	1022233	619619	363874	424.394	9.5212		1	1	Pass1	PepFrag1	None	1668.95	TSAQDIINLKPLIDK	TSAQDIINLKPLIDK	116	15	6.89	547	10	10	4	1	5007.02	7.6728	Missing	14321	11.1	b13b13°b15y1y2y3y6y8y11y12y13	35.8592	1605	165.733	70.4888	0.2227	9919	1668.95	1668.95	35.8592	227663
11840	SCBGLR1114G09	829	42 680 807 translated	Regular	9402.65	0	22434.9	127	14	22	57.08	1022233	619619	363874	424.394	9.5212		0	2	Pass1	PepFrag1	None	1797.05	TSAQDIINLKPLIDKK	TSAQDIINLKPLIDKK	116	16	9.76	546	10	10	1	3	3191.76	7.4773	Identified	44181	11.1	b2b2°b3°b5b7b16y2y3y6°y9y11y14y16	33.2458	1740	174.901	76.6007	0.2098	9105	1797.05	1797.05	33.2458	214507
11840	SCBGLR1114G09	829	42 680 807 translated	Regular	9402.65	0	22434.9	127	14	22	57.08	1022233	619619	363874	424.394	9.5212		0	3	Pass1	PepFrag1	None	1445.73	LFSTIDDLDHAAK	LFSTIDDLDHAAK	173	13	4.16	541	15	15	12	2	44574.5	8.6223		66214	9.6	b2b3°b4°b11y1y2y3y4y5y6y7y7°y8y9y10y11y12y13	26.6393	1333	146.436	106.436	0.1736	6898	1445.73	1445.73	26.6393	177449
11840	SCBGLR1114G09	829	42 680 807 translated	Regular	9402.65	0	22434.9	127	14	22	57.08	1022233	619619	363874	424.394	9.5212		0	4	Pass1	PepFrag1	None	1543.83	FYLQPLPPAEAAAR	FYLQPLPPAEAAAR	100	14	7	545	14	14	9	3	18451.6	8.2393	Identified	54704	8.7	b2b3b4b6y1y2y3y4y7y8y8°y9y10y11y11*y14	31.1191	1433	153.67	113.67	0.1216	8459	1543.83	1543.83	31.1191	124325
11840	SCBGLR1114G09	829	42 680 807 translated	Regular	9402.65	0	22434.9	127	14	22	57.08	1022233	619619	363874	424.394	9.5212		0	5	Pass1	PepFrag1	None	1261.63	AWPYVQNDLR	AWPYVQNDLR	132	10	6.73	542	10	10	7	1	43403.5	8.6108	Identified	50387	7.1	b2y1y2y3y4y5y5*y6y7y8y10	27.9323	1139	131.859	91.8587	0.1004	7267	1261.63	1261.63	27.9323	102657
11840	SCBGLR1114G09	829	42 680 807 translated	Regular	9402.65	0	22434.9	127	14	22	57.08	1022233	619619	363874	424.394	9.5212		0	6	Pass1	PepFrag1	None	929.53	DVLGDVLAK	DVLGDVLAK	201	9	3.88	543	14	14	10	5	44474.1	8.6214		64142	6.3	b2b3b4b5b5°b6b8y1y2y3y4y6y7y8y9	28.4328	890	111.863	183.726	0.0804	7503	929.533	929.53	28.4328	82216
11840	SCBGLR1114G09	829	42 680 807 translated	Regular	9402.65	0	22434.9	127	14	22	57.08	1022233	619619	363874	424.394	9.5212		0	7	Pass1	PepFrag1	None	2017.99	IGAPPPPSGGLPGTENSDQAR	IGAPPPPSGGLPGTENSDQAR	70	21	4.07	539	8	8	2	1	6352.91	7.7762	Identified	27778	6.1	b4b10y3y10y10°y16y17y18y21	16.7106	1821	180.288	140.288	0.0304	3532	2017.99	2017.99	16.7106	31038
11840	SCBGLR1114G09	829	42 680 807 translated	Regular	9402.65	0	22434.9	127	14	22	57.08	1022233	619619	363874	424.394	9.5212		0	8	Pass1	PepFrag1	None	1060.58	DFGLPLKDR	DFGLPLKDR	91	9	7	540	4	4	1	0	2345.5	7.3435	Identified	3456	3.2	b2b3y5y9	23.7561	986	119.769	79.769	0.0127	5876	1060.58	1060.58	23.7561	13029
11840	SCBGLR1114G09	829	42 680 807 translated	Regular	9402.65	0	22434.9	127	14	22	57.08	1022233	619619	363874	424.394	9.5212		0	9	Pass1	PepFrag1	None	789.451	DFGLPLK	DFGLPLK	91	7	6.78	544	5	5	1	0	3696.98	7.5411	Identified	4101	2.1	b3y2y3y5y7	29.6007	747	99.5344	159.069	0.0047	7960	789.454	789.452	29.6007	4790
11840	SCBGLR1114G09	829	42 680 807 translated	Regular	9402.65	0	22434.9	127	14	22	57.08	1022233	619619	363874	424.394	9.5212		0	10	Pass1	PepFrag1	None	2788.43	IGAPPPPSGGLPGTENSDQARDFGLPLK	IGAPPPPSGGLPGTENSDQARDFGLPLK	70	28	4.31	549	1	1	0	0	152.212	6.1557	Missing	2153	2.2	b20y12°y16°y26*	57.8149	2568	226.72	186.72	0.0013	54129	2788.41	2788.42	57.8149	1380
11840	SCBGLR1114G09	829	42 680 807 translated	Regular	9402.65	0	22434.9	127	14	22	57.08	1022233	619619	363874	424.394	9.5212		0	11	Pass2	PepFrag2	None	1344.66	ASAEGEAAAQAGRR	ASAEGEAAAQAGRR	28	14	7.14	551	2	2	0	0	276.45	6.4149		1516	2.4	b3°b11b14	41.5053	1199	136.45	232.899	0.0037	15628	1344.68	1344.68	41.5053	3760
11840	SCBGLR1114G09	829	42 680 807 translated	Regular	9402.65	0	22434.9	127	14	22	57.08	1022233	619619	363874	424.394	9.5212		0	12	Pass2	PepFrag2	None	3059.55	IGAPPPPSGGLPGTENSDQARDFGLPLKDR	IGAPPPPSGGLPGTENSDQARDFGLPLKDR	70	30	4.45	552	1	1	0	0	131.827	6.0933	Missing	950	2.1	y14y23°	43.0397	2807	240.577	200.577	0.0012	20195	3059.61	3059.62	43.0397	1239
11840	SCBGLR1114G09	829	42 680 807 translated	Regular	9402.65	0	22434.9	127	14	22	57.08	1022233	619619	363874	424.394	9.5212		0	13	Pass2	PepFrag2	None	1534.77	MASMTGLSQGVLPSR	MASMTGLSQGVLPSR	0	15	11.05	548	2	2	0	0	173.893	6.2135	Missing	1030	1.5	b11b14*y8	25.037	1428	153.313	113.313	0.0009	6262	1534.76	1534.76	25.037	878
11840	SCBGLR1114G09	829	42 680 807 translated	Regular	9402.65	0	22434.9	127	14	22	57.08	1022233	619619	363874	424.394	9.5212		0	14	Pass2	MissedCleavage	None	1389.73	KAWPYVQNDLR	KAWPYVQNDLR	131	11	9.72	550	5	5	0	0	853.37	6.9044	Identified	2368	2.2	b2y2y5y8y11	22.8145	1274	142.082	102.082	0.0038	5515	1389.72	1389.72	22.8145	3914
11840	SCBGLR1114G09	829	42 680 807 translated	Regular	9402.65	0	22434.9	127	14	22	57.08	1022233	619619	363874	424.394	9.5212		0	15	Pass2	InSource	None	1004.52	PYVQNDLR	AWPYVQNDLR	134	8	6.73	542	8	8	6	3	15713.4	0	Missing	11722	0	b2b3b4y3y4y5y5*y6y7	27.932	909	113.449	73.4494	0.0119	7266	1004.52	1004.52	27.932	12127
11840	SCBGLR1114G09	829	42 680 807 translated	Regular	9402.65	0	22434.9	127	14	22	57.08	1022233	619619	363874	424.394	9.5212		0	16	Pass2	InSource	None	1480.87	AQDIINLKPLIDK	TSAQDIINLKPLIDK	118	13	6.89	547	5	5	1	0	878.913	0	Missing	7024	0	b13*y3y6y8y11y12	35.8628	1439	154.099	114.099	0.0047	9923	1480.88	1480.88	35.8628	4805
11840	SCBGLR1114G09	829	42 680 807 translated	Regular	9402.65	0	22434.9	127	14	22	57.08	1022233	619619	363874	424.394	9.5212		0	17	Pass2	InSource	None	1582.75	PPSGGLPGTENSDQAR	IGAPPPPSGGLPGTENSDQAR	75	16	4.07	539	1	1	0	0	86.9891	0	Missing	1686	0	y1	18.5515	1402	151.446	60.9641	0.0041	4227	1582.74	1582.74	18.5515	4238
11840	SCBGLR1114G09	829	42 680 807 translated	Regular	9402.65	0	22434.9	127	14	22	57.08	1022233	619619	363874	424.394	9.5212		0	18	Pass2	InSource	None	1185.57	STIDDLDHAAK	LFSTIDDLDHAAK	175	11	4.16	541	0	0	0	0	62.7783	0		0	0		27.388	1074	126.793	86.7932	0.003	7076	1185.58	1185.57	27.388	3062
11840	SCBGLR1114G09	829	42 680 807 translated	Regular	9402.65	0	22434.9	127	14	22	57.08	1022233	619619	363874	424.394	9.5212		0	19	Pass2	InSource	None	1608.97	AQDIINLKPLIDKK	TSAQDIINLKPLIDKK	118	14	9.76	546	3	3	0	0	612.877	0	Identified	1849	0	y3y6°y9y11	33.216	1574	163.592	69.0615	0.0026	9099	1608.97	1608.97	33.216	2650
11840	SCBGLR1114G09	829	42 680 807 translated	Regular	9402.65	0	22434.9	127	14	22	57.08	1022233	619619	363874	424.394	9.5212		0	20	Pass2	InSource	None	527.355	GLPLK	DFGLPLK	93	5	10.1	544	2	2	0	0	4029.49	0	Identified	1015	0	y3y5	29.6078	521	78.2801	116.56	0.0021	7967	527.358	527.356	29.6078	2115
11840	SCBGLR1114G09	829	42 680 807 translated	Regular	9402.65	0	22434.9	127	14	22	57.08	1022233	619619	363874	424.394	9.5212		0	21	Pass2	InSource	None	1068.68	NLKPLIDKK	TSAQDIINLKPLIDKK	123	9	10.32	546	3	3	0	0	486.192	0	Missing	1403	0	b2y3y9	33.2228	1054	125.214	85.2141	0.0015	9101	1068.68	1068.68	33.2228	1505
11840	SCBGLR1114G09	829	42 680 807 translated	Regular	9402.65	0	22434.9	127	14	22	57.08	1022233	619619	363874	424.394	9.5212		0	22	Pass2	InSource	None	1409.84	QDIINLKPLIDK	TSAQDIINLKPLIDK	119	12	6.89	547	4	4	1	0	435.439	0	Missing	1874	0	b2b2°y3y6y7	35.8392	1372	149.278	109.278	0.001	9911	1409.84	1409.84	35.8392	993
11840	SCBGLR1114G09	829	42 680 807 translated	Regular	9402.65	0	22434.9	127	14	22	57.08	1022233	619619	363874	424.394	9.5212		0	23	Pass2	InSource	None	744.4	VQNDLR	AWPYVQNDLR	136	6	7	542	0	0	0	0	12.8084	0		0	0		26.0923	678	93.3067	146.613	0.001	6656	744.399	744.396	26.0923	986
11840	SCBGLR1114G09	829	42 680 807 translated	Regular	9402.65	0	22434.9	127	14	22	57.08	1022233	619619	363874	424.394	9.5212		0	24	Pass2	InSource	None	895.5	LPPAEAAAR	FYLQPLPPAEAAAR	105	9	7	545	0	0	0	0	29.26	0	Missing	0	0		27.3687	829	106.691	66.6914	0.0009	7068	895.506	895.504	27.3687	907
27126	SCEZRZ1014C04	824	128 886 1172 minus strand translated	Regular	9344.19	0	27560.8	50	8	15	36.51	193379	166922	93415	114.329	3.151	12063 11843	1	1	Pass1	PepFrag1	Carbamidomethyl+C(2);Carbamidomethyl+C(19)	2645.15	ECPQAFTYAHDSPSLTHECAAPR	ECPQAFTYAHDSPSLTHECAAPR	221	23	5.17	554	18	18	9	1	19060.8	8.2507	Identified	51202	9.8	b2b2°b5°b9b23y3y5y6y7y8y9y11y12y15y16y17y18y19y20*y21y21*y23	19.7565	2249	207.532	63.7662	0.5471	4588	2645.15	2645.15	19.7565	105800
27126	SCEZRZ1014C04	824	128 886 1172 minus strand translated	Regular	9344.19	0	27560.8	50	8	15	36.51	193379	166922	93415	114.329	3.151		0	2	Pass1	PepFrag1	Carbamidomethyl+C(3);Carbamidomethyl+C(12);Carbamidomethyl+C(17)	1976.81	TGCAGAGAQLHCATGDCGGR	TGCAGAGAQLHCATGDCGGR	83	20	6.91	553	16	16	10	1	18610.3	8.2403		19511	6.8	b3b6°y1y4y6y7y8y9y10y11y13y14y15y16y17y18y20	9.2502	1595	165.044	70.0294	0.2286	318	1976.81	1976.81	9.2502	44214
27126	SCEZRZ1014C04	824	128 886 1172 minus strand translated	Regular	9344.19	0	27560.8	50	8	15	36.51	193379	166922	93415	114.329	3.151		0	3	Pass1	PepFrag1	None	1309.64	SFPAPAHPWSGR	SFPAPAHPWSGR	67	12	11.05	555	6	6	1	0	2983.62	7.4453	Identified	12759	4	y1y5y6y7°y8y10y12	20.0754	1162	133.628	93.6279	0.0874	4663	1309.64	1309.64	20.0754	16908
27126	SCEZRZ1014C04	824	128 886 1172 minus strand translated	Regular	9344.19	0	27560.8	50	8	15	36.51	193379	166922	93415	114.329	3.151	12063 11843	0	4	Pass1	PepFrag1	None	820.388	YSEFFK	YSEFFK	214	6	6.89	556	3	3	1	0	3394.65	7.5013		4554	3	y3y4y5°y6	20.1431	728	97.8394	57.8394	0.0795	4685	820.389	820.387	20.1431	15382
27126	SCEZRZ1014C04	824	128 886 1172 minus strand translated	Regular	9344.19	0	27560.8	50	8	15	36.51	193379	166922	93415	114.329	3.151	12063	0	5	Pass2	PepFrag2	Carbamidomethyl+C(9)	989.509	SPAGSVLACK	SPAGSVLACK	177	10	8.97	560	2	2	0	0	287.132	6.4286	Missing	1185	1.7	b2b3°y7	15.6059	868	110.012	70.0118	0.0106	3021	989.522	989.52	15.6059	2057
27126	SCEZRZ1014C04	824	128 886 1172 minus strand translated	Regular	9344.19	0	27560.8	50	8	15	36.51	193379	166922	93415	114.329	3.151	12063 11843	0	6	Pass2	PepFrag2	Carbamidomethyl+C(2);Carbamidomethyl+C(19)	3015.37	ECPQAFTYAHDSPSLTHECAAPRELK	ECPQAFTYAHDSPSLTHECAAPRELK	221	26	5.26	559	1	1	0	0	135.329	6.1019	Missing	1212	1.8	b8*b11°y17	42.2439	2617	229.595	189.595	0.005	17611	3015.4	3015.4	42.2439	961
27126	SCEZRZ1014C04	824	128 886 1172 minus strand translated	Regular	9344.19	0	27560.8	50	8	15	36.51	193379	166922	93415	114.329	3.151		0	7	Pass2	MissedCleavage	Carbamidomethyl+C(7);Carbamidomethyl+C(16);Carbamidomethyl+C(21)	2503.11	IWARTGCAGAGAQLHCATGDCGGR	IWARTGCAGAGAQLHCATGDCGGR	79	24	8.02	557	0	0	0	0	99.6227	5.9689		1361	1.8	b14°y17*y19°	51.3478	2097	198.073	158.073	0.0053	42851	2503.09	2503.09	51.3478	1018
27126	SCEZRZ1014C04	824	128 886 1172 minus strand translated	Regular	9344.19	0	27560.8	50	8	15	36.51	193379	166922	93415	114.329	3.151		0	8	Pass2	MissedCleavage	Carbamidomethyl+C(3);Carbamidomethyl+C(12);Carbamidomethyl+C(13)	1760.71	SGCEAFRTDELCCR	SGCEAFRTDELCCR	187	14	4.44	558	2	2	1	0	214.357	6.3017		713	1.5	b10b11	50.752	1403	151.518	263.036	0.0049	41694	1760.72	1760.72	50.752	942
27126	SCEZRZ1014C04	824	128 886 1172 minus strand translated	Regular	9344.19	0	27560.8	50	8	15	36.51	193379	166922	93415	114.329	3.151		0	9	Pass2	InSource	None	907.453	PAHPWSGR	SFPAPAHPWSGR	71	8	11.05	555	2	2	0	0	74.5344	0	Missing	918	0	b1b6°y6	20.0517	797	103.928	63.9278	0.0081	4657	907.452	907.45	20.0517	1570
27126	SCEZRZ1014C04	824	128 886 1172 minus strand translated	Regular	9344.19	0	27560.8	50	8	15	36.51	193379	166922	93415	114.329	3.151	12063 11843	0	10	Pass2	NeutralLoss_H2O	Carbamidomethyl+C(2);Carbamidomethyl+C(19)	2627.14	ECPQAFTYAHDSPSLTHECAAPR	ECPQAFTYAHDSPSLTHECAAPR	221	23	5.17	711	0	0	0	0	177.651	0	Missing	0	0		19.7652	2249	207.532	63.7662	0.0234	4593	2627.14	2627.14	19.7652	4527
15705	SCRLLR1110G08	318	1 673 673 translated	Regular	8923.68	0	25069.7	54	13	15	45.33	412991	0	106095			14685 11330 1294 15132 7682 31934 24264 8147 33346 24824 4420 4500 28218 24476 28996 35992 37732 20427 28884 27043 38653 36199 38154 2735 12588 3611 1270 2908 27598 35193 1855 7388 11701 16464 31963 24818 7423 7809	1	1	Pass1	PepFrag1	None	1065.56	TLADYNIQK	TLADYNIQK	152	9	6.78	562	7	7	5	1	15886.7	8.1516		29821	7.5	b3b3°b4°b8°y3y4y4*y5y6y7y8	14.5322	985	119.688	79.688	0.3138	2535	1065.56	1065.56	14.5322	129594
15705	SCRLLR1110G08	318	1 673 673 translated	Regular	8923.68	0	25069.7	54	13	15	45.33	412991	0	106095			14685 11330 1294 15132 7682 31934 24264 8147 33346 24824 4420 4500 28218 24476 28996 35992 37732 20427 28884 27043 38653 36199 38154 2735 12588 3611 1270 2908 27598 35193 1855 7388 11701 16464 31963 24818 7423 7809	0	2	Pass1	PepFrag1	None	1065.56	TLADYNIQK	TLADYNIQK	76	9	6.78	569	7	7	5	1	15886.7	8.1516		29821	7.5	b3b3°b4°b8°y3y4y4*y5y6y7y8	14.5322	985	119.688	79.688	0.3138	2535	1065.56	1065.56	14.5322	129594
15705	SCRLLR1110G08	318	1 673 673 translated	Regular	8923.68	0	25069.7	54	13	15	45.33	412991	0	106095			14685 11330 1294 15132 7682 31934 24264 8147 33346 24824 4420 4500 28218 24476 28996 35992 37732 20427 28884 27043 38653 36199 38154 29644 2735 62 12588 3611 1270 2908 27598 35193 1855 7388 11701 16464 31963 17963 13423 24818 2820 7423 7809	0	3	Pass1	PepFrag1	None	1067.62	ESTLHLVLR	ESTLHLVLR	161	9	7.88	563	8	8	6	1	19660.7	8.2441		15145	6.8	b3°b5°b6b6°b7b7°y3y4y5y6y7y8	23.5909	1018	122.346	82.3465	0.2425	5810	1067.62	1067.62	23.5909	100153
15705	SCRLLR1110G08	318	1 673 673 translated	Regular	8923.68	0	25069.7	54	13	15	45.33	412991	0	106095			14685 11330 1294 15132 7682 31934 24264 8147 33346 24824 4420 4500 28218 24476 28996 35992 37732 20427 28884 27043 38653 36199 38154 29644 2735 62 12588 3611 1270 2908 27598 35193 1855 7388 11701 16464 17963 13423 24818 2820 7423	0	4	Pass1	PepFrag1	None	648.408	LIFAGK	LIFAGK	64	6	10.1	568	3	3	2	0	7608.21	7.8318		4460	2.4	y3y4y5	16.1284	633	89.131	138.262	0.0211	3286	648.41	648.408	16.1284	8699
15705	SCRLLR1110G08	318	1 673 673 translated	Regular	8923.68	0	25069.7	54	13	15	45.33	412991	0	106095			14685 11330 1294 15132 7682 31934 24264 8147 33346 24824 4420 4500 28218 24476 28996 35992 37732 20427 28884 27043 38653 36199 38154 29644 2735 62 12588 3611 1270 2908 27598 35193 1855 7388 11701 16464 17963 13423 24818 2820 7423	0	5	Pass1	PepFrag1	None	648.408	LIFAGK	LIFAGK	140	6	10.1	571	3	3	2	0	7608.21	7.8318		4460	2.4	y3y4y5	16.1284	633	89.131	138.262	0.0211	3286	648.41	648.408	16.1284	8699
15705	SCRLLR1110G08	318	1 673 673 translated	Regular	8923.68	0	25069.7	54	13	15	45.33	412991	0	106095			14685 11330 1294 15132 7682 31934 24264 8147 33346 24824 4420 4500 28218 24476 28996 35992 37732 20427 28884 27043 38653 36199 38154 29644 2735 62 12588 3611 1270 2908 27598 35193 1855 7388 11701	0	6	Pass1	PepFrag1	None	634.392	QIFVK	QIFVK	23	5	10.1	572	2	2	1	0	4820.5	7.6336		1561	1.8	y3y4	20.8596	613	87.2435	134.487	0.0117	4860	634.395	634.393	20.8596	4829
15705	SCRLLR1110G08	318	1 673 673 translated	Regular	8923.68	0	25069.7	54	13	15	45.33	412991	0	106095			14685 11330 1294 15132 7682 31934 24264 8147 33346 24824 4420 4500 28218 24476 28996 35992 37732 20427 28884 27043 38653 36199 38154 29644 2735 62 12588 3611 1270 2908 27598 35193 1855 7388 11701 16464 31963 17963 13423 24818	0	7	Pass1	PepFrag1	None	1523.78	IQDKEGIPPDQQR	IQDKEGIPPDQQR	51	13	4.31	566	2	2	0	1	4078.51	7.561	Identified	387	2.1	b7y6	8.7771	1392	150.725	60.4834	0.0064	256	1523.78	1523.78	8.7771	2624
15705	SCRLLR1110G08	318	1 673 673 translated	Regular	8923.68	0	25069.7	54	13	15	45.33	412991	0	106095			14685 11330 1294 15132 7682 31934 24264 8147 33346 24824 4420 4500 28218 24476 28996 35992 37732 20427 28884 27043 38653 36199 38154 29644 2735 62 12588 3611 1270 2908 27598 35193 1855 7388 11701 16464 31963 17963 13423 24818	0	8	Pass1	PepFrag1	None	1523.78	IQDKEGIPPDQQR	IQDKEGIPPDQQR	127	13	4.31	570	2	2	0	1	4078.51	7.561	Identified	387	2.1	b7y6	8.7771	1392	150.725	60.4834	0.0064	256	1523.78	1523.78	8.7771	2624
15705	SCRLLR1110G08	318	1 673 673 translated	Regular	8923.68	0	25069.7	54	13	15	45.33	412991	0	106095			14685 11330 1294 15132 7682 31934 24264 8147 33346 24824 4420 4500 28218 24476 28996 35992 37732 20427 28884 27043 38653 36199 38154 29644 2735 62 12588 3611 1270 2908 27598 35193 1855 7388 11701 16464 17963 13423	0	9	Pass1	PepFrag1	None	1763.89	TITLEVESSDTIDNVK	TITLEVESSDTIDNVK	109	16	3.59	564	0	0	0	0	163.086	6.163		538	2.2	b10°y6°	34.4017	1638	167.997	127.997	0.0061	9461	1763.89	1763.89	34.4017	2499
15705	SCRLLR1110G08	318	1 673 673 translated	Regular	8923.68	0	25069.7	54	13	15	45.33	412991	0	106095			14685 11330 1294 15132 7682 31934 24264 8147 33346 24824 4420 4500 28218 24476 28996 35992 37732 20427 28884 27043 38653 36199 38154 29644 2735 62 12588 3611 1270 2908 27598 35193 1855 7388 11701 16464 17963 13423	0	10	Pass1	PepFrag1	None	1763.89	TITLEVESSDTIDNVK	TITLEVESSDTIDNVK	33	16	3.59	565	0	0	0	0	163.086	6.163		538	2.2	b10°y6°	34.4017	1638	167.997	127.997	0.0061	9461	1763.89	1763.89	34.4017	2499
15705	SCRLLR1110G08	318	1 673 673 translated	Regular	8923.68	0	25069.7	54	13	15	45.33	412991	0	106095			14685 11330 1294 15132 7682 31934 24264 8147 33346 24824 4420 4500 28218 24476 28996 35992 37732 20427 28884 27043 38653 36199 38154 29644 2735 62 12588 3611 1270 2908 27598 35193 1855 7388 11701 16464 31963 17963 13423	0	11	Pass1	PepFrag1	None	1523.78	IQDKEGIPPDQQR	IQDKEGIPPDQQR	127	13	4.31	561	1	1	0	0	542.573	6.685	Identified	402	1.5	b7y8°	9.7057	1392	150.725	60.4834	0.0029	414	1523.79	1523.79	9.7057	1192
15705	SCRLLR1110G08	318	1 673 673 translated	Regular	8923.68	0	25069.7	54	13	15	45.33	412991	0	106095			14685 11330 1294 15132 7682 31934 24264 8147 33346 24824 4420 4500 28218 24476 28996 35992 37732 20427 28884 27043 38653 36199 38154 29644 2735 62 12588 3611 1270 2908 27598 35193 1855 7388 11701 16464 31963 17963 13423	0	12	Pass1	PepFrag1	None	1523.78	IQDKEGIPPDQQR	IQDKEGIPPDQQR	51	13	4.31	567	1	1	0	0	542.573	6.685	Identified	402	1.5	b7y8°	9.7057	1392	150.725	60.4834	0.0029	414	1523.79	1523.79	9.7057	1192
15705	SCRLLR1110G08	318	1 673 673 translated	Regular	8923.68	0	25069.7	54	13	15	45.33	412991	0	106095			14685 11330 1294 15132 7682 31934 24264 8147 33346 24824 4420 4500 28218 24476 28996 35992 37732 20427 28884 27043 38653 36199 38154 29644 2735 62 12588 3611 1270 2908 27598 35193 1855 7388 11701 16464 31963 17963 13423 24818 2820 7423 7809	0	13	Pass2	PepFrag2	None	1436.86	IQKESTLHLVLR	IQKESTLHLVLR	158	12	10.12	573	0	0	0	0	46.9465	5.6221		583	1.6	b11*	51.7831	1391	150.653	261.306	0.0036	43659	1436.88	1436.88	51.7831	1487
15705	SCRLLR1110G08	318	1 673 673 translated	Regular	8923.68	0	25069.7	54	13	15	45.33	412991	0	106095			14685 11330 1294 15132 7682 31934 24264 8147 33346 24824 4420 4500 28218 24476 28996 35992 37732 20427 28884 27043 38653 36199 38154 29644 2735 62 12588 3611 1270 2908 27598 35193 1855 7388 11701 16464 17963 13423 24818 2820 7423	0	14	Pass2	InSource	None	535.324	IFAGK	LIFAGK	65	5	10.1	1110	4	4	2	1	6239.56	0		4620	0	b2y3y4y5	16.127	509	77.0735	114.147	0.016	3283	535.327	535.324	16.127	6627
15705	SCRLLR1110G08	318	1 673 673 translated	Regular	8923.68	0	25069.7	54	13	15	45.33	412991	0	106095			14685 11330 1294 15132 7682 31934 24264 8147 33346 24824 4420 4500 28218 24476 28996 35992 37732 20427 28884 27043 38653 36199 38154 29644 2735 62 12588 3611 1270 2908 27598 35193 1855 7388 11701	0	15	Pass2	InSource	None	506.334	IFVK	QIFVK	24	4	10.1	1113	2	2	1	0	4406.02	0		1561	0	y3y4	20.8995	499	76.0606	112.121	0.0092	4871	506.336	506.334	20.8995	3796
15705	SCRLLR1110G08	318	1 673 673 translated	Regular	8923.68	0	25069.7	54	13	15	45.33	412991	0	106095			14685 11330 1294 15132 7682 31934 24264 8147 33346 24824 4420 4500 28218 24476 28996 35992 37732 20427 28884 27043 38653 36199 38154 29644 2735 62 12588 3611 1270 2908 27598 35193 1855 7388 11701 16464 31963 17963 13423 24818 2820 7423 7809	0	16	Pass2	InSource	None	938.578	STLHLVLR	ESTLHLVLR	162	8	11.05	1107	6	6	2	1	3764.57	0		5179	0	b2b2°b4y3y6y7y8	23.5752	909	113.449	73.4494	0.0091	5801	938.582	938.579	23.5752	3748
15705	SCRLLR1110G08	318	1 673 673 translated	Regular	8923.68	0	25069.7	54	13	15	45.33	412991	0	106095			14685 11330 1294 15132 7682 31934 24264 8147 33346 24824 4420 4500 28218 24476 28996 35992 37732 20427 28884 27043 38653 36199 38154 29644 2735 62 12588 3611 1270 2908 27598 35193 1855 7388 11701 16464 31963 17963 13423 24818 2820 7423 7809	0	17	Pass2	InSource	None	851.546	TLHLVLR	ESTLHLVLR	163	7	11.05	1107	4	4	1	0	1745.24	0		4330	0	b1°b3b3°y3y6y7	23.5742	836	107.291	67.2911	0.0054	5799	851.549	851.547	23.5742	2233
15705	SCRLLR1110G08	318	1 673 673 translated	Regular	8923.68	0	25069.7	54	13	15	45.33	412991	0	106095			14685 11330 1294 15132 7682 31934 24264 8147 33346 24824 4420 4500 28218 24476 28996 35992 37732 20427 28884 27043 38653 36199 38154 2735 12588 3611 1270 2908 27598 35193 1855 7388 11701 16464 31963 24818 7423 7809	0	18	Pass2	InSource	None	964.51	LADYNIQK	TLADYNIQK	77	8	6.78	630	2	2	0	0	421.55	0		1900	0	b5°y4y4*y8	14.4918	892	112.03	72.0305	0.0022	2515	964.515	964.512	14.4918	902
38653	SCJLLR1033H01.b	321	1 615 777 minus strand translated	Regular	8895	0	22636.6	54	12	15	42.16	410492	0	105557			14685 11330 1294 15132 7682 31934 24264 8147 33346 24824 4420 4500 28218 24476 28996 35992 37732 20427 28884 15705 27043 36199 38154 2735 12588 3611 1270 2908 27598 35193 1855 7388 11701 16464 31963 24818 7423 7809	1	1	Pass1	PepFrag1	None	1065.56	TLADYNIQK	TLADYNIQK	181	9	6.78	575	7	7	5	1	15886.7	8.1502		29821	7.5	b3b3°b4°b8°y3y4y4*y5y6y7y8	14.5322	985	119.688	79.688	0.3157	2535	1065.56	1065.56	14.5322	129594
38653	SCJLLR1033H01.b	321	1 615 777 minus strand translated	Regular	8895	0	22636.6	54	12	15	42.16	410492	0	105557			14685 11330 1294 15132 7682 31934 24264 8147 33346 24824 4420 4500 28218 24476 28996 35992 37732 20427 28884 15705 27043 36199 38154 2735 12588 3611 1270 2908 27598 35193 1855 7388 11701 16464 31963 24818 7423 7809	0	2	Pass1	PepFrag1	None	1065.56	TLADYNIQK	TLADYNIQK	105	9	6.78	581	7	7	5	1	15886.7	8.1502		29821	7.5	b3b3°b4°b8°y3y4y4*y5y6y7y8	14.5322	985	119.688	79.688	0.3157	2535	1065.56	1065.56	14.5322	129594
38653	SCJLLR1033H01.b	321	1 615 777 minus strand translated	Regular	8895	0	22636.6	54	12	15	42.16	410492	0	105557			14685 11330 1294 15132 7682 31934 24264 8147 33346 24824 4420 4500 28218 24476 28996 35992 37732 20427 28884 15705 27043 36199 38154 29644 2735 62 12588 3611 1270 2908 27598 35193 1855 7388 11701 16464 31963 17963 13423 24818 2820 7423 7809	0	3	Pass1	PepFrag1	None	1067.62	ESTLHLVLR	ESTLHLVLR	190	9	7.88	576	8	8	6	1	19660.7	8.2427		15145	6.8	b3°b5°b6b6°b7b7°y3y4y5y6y7y8	23.5909	1018	122.346	82.3465	0.244	5810	1067.62	1067.62	23.5909	100153
38653	SCJLLR1033H01.b	321	1 615 777 minus strand translated	Regular	8895	0	22636.6	54	12	15	42.16	410492	0	105557			14685 11330 1294 15132 7682 31934 24264 8147 33346 24824 4420 4500 28218 24476 28996 35992 37732 20427 28884 15705 27043 36199 38154 29644 2735 62 12588 3611 1270 2908 27598 35193 1855 7388 11701 16464 17963 13423 24818 2820 7423	0	4	Pass1	PepFrag1	None	648.408	LIFAGK	LIFAGK	93	6	10.1	580	3	3	2	0	7608.21	7.8304		4460	2.4	y3y4y5	16.1284	633	89.131	138.262	0.0212	3286	648.41	648.408	16.1284	8699
38653	SCJLLR1033H01.b	321	1 615 777 minus strand translated	Regular	8895	0	22636.6	54	12	15	42.16	410492	0	105557			14685 11330 1294 15132 7682 31934 24264 8147 33346 24824 4420 4500 28218 24476 28996 35992 37732 20427 28884 15705 27043 36199 38154 29644 2735 62 12588 3611 1270 2908 27598 35193 1855 7388 11701 16464 17963 13423 24818 2820 7423	0	5	Pass1	PepFrag1	None	648.408	LIFAGK	LIFAGK	169	6	10.1	583	3	3	2	0	7608.21	7.8304		4460	2.4	y3y4y5	16.1284	633	89.131	138.262	0.0212	3286	648.41	648.408	16.1284	8699
38653	SCJLLR1033H01.b	321	1 615 777 minus strand translated	Regular	8895	0	22636.6	54	12	15	42.16	410492	0	105557			14685 11330 1294 15132 7682 31934 24264 8147 33346 24824 4420 4500 28218 24476 28996 35992 37732 20427 28884 15705 27043 36199 38154 29644 2735 62 12588 3611 1270 2908 27598 35193 1855 7388 11701	0	6	Pass1	PepFrag1	None	634.392	QIFVK	QIFVK	128	5	10.1	584	2	2	1	0	4820.5	7.6322		1561	1.8	y3y4	20.8596	613	87.2435	134.487	0.0118	4860	634.395	634.393	20.8596	4829
38653	SCJLLR1033H01.b	321	1 615 777 minus strand translated	Regular	8895	0	22636.6	54	12	15	42.16	410492	0	105557			14685 11330 1294 15132 7682 31934 24264 8147 33346 24824 4420 4500 28218 24476 28996 35992 37732 20427 28884 15705 27043 36199 38154 29644 2735 62 12588 3611 1270 2908 27598 35193 1855 7388 11701 16464 31963 17963 13423 24818	0	7	Pass1	PepFrag1	None	1523.78	IQDKEGIPPDQQR	IQDKEGIPPDQQR	80	13	4.31	578	2	2	0	1	4078.51	7.5596	Identified	387	2.1	b7y6	8.7771	1392	150.725	60.4834	0.0064	256	1523.78	1523.78	8.7771	2624
38653	SCJLLR1033H01.b	321	1 615 777 minus strand translated	Regular	8895	0	22636.6	54	12	15	42.16	410492	0	105557			14685 11330 1294 15132 7682 31934 24264 8147 33346 24824 4420 4500 28218 24476 28996 35992 37732 20427 28884 15705 27043 36199 38154 29644 2735 62 12588 3611 1270 2908 27598 35193 1855 7388 11701 16464 31963 17963 13423 24818	0	8	Pass1	PepFrag1	None	1523.78	IQDKEGIPPDQQR	IQDKEGIPPDQQR	156	13	4.31	582	2	2	0	1	4078.51	7.5596	Identified	387	2.1	b7y6	8.7771	1392	150.725	60.4834	0.0064	256	1523.78	1523.78	8.7771	2624
38653	SCJLLR1033H01.b	321	1 615 777 minus strand translated	Regular	8895	0	22636.6	54	12	15	42.16	410492	0	105557			14685 11330 1294 15132 7682 31934 24264 8147 33346 24824 4420 4500 28218 24476 28996 35992 37732 20427 28884 15705 27043 36199 38154 29644 2735 62 12588 3611 1270 2908 27598 35193 1855 7388 11701 16464 17963 13423	0	9	Pass1	PepFrag1	None	1763.89	TITLEVESSDTIDNVK	TITLEVESSDTIDNVK	138	16	3.59	577	0	0	0	0	163.086	6.1616		538	2.2	b10°y6°	34.4017	1638	167.997	127.997	0.0061	9461	1763.89	1763.89	34.4017	2499
38653	SCJLLR1033H01.b	321	1 615 777 minus strand translated	Regular	8895	0	22636.6	54	12	15	42.16	410492	0	105557			14685 11330 1294 15132 7682 31934 24264 8147 33346 24824 4420 4500 28218 24476 28996 35992 37732 20427 28884 15705 27043 36199 38154 29644 2735 62 12588 3611 1270 2908 27598 35193 1855 7388 11701 16464 31963 17963 13423	0	10	Pass1	PepFrag1	None	1523.78	IQDKEGIPPDQQR	IQDKEGIPPDQQR	156	13	4.31	574	1	1	0	0	542.573	6.6836	Identified	402	1.5	b7y8°	9.7057	1392	150.725	60.4834	0.0029	414	1523.79	1523.79	9.7057	1192
38653	SCJLLR1033H01.b	321	1 615 777 minus strand translated	Regular	8895	0	22636.6	54	12	15	42.16	410492	0	105557			14685 11330 1294 15132 7682 31934 24264 8147 33346 24824 4420 4500 28218 24476 28996 35992 37732 20427 28884 15705 27043 36199 38154 29644 2735 62 12588 3611 1270 2908 27598 35193 1855 7388 11701 16464 31963 17963 13423	0	11	Pass1	PepFrag1	None	1523.78	IQDKEGIPPDQQR	IQDKEGIPPDQQR	80	13	4.31	579	1	1	0	0	542.573	6.6836	Identified	402	1.5	b7y8°	9.7057	1392	150.725	60.4834	0.0029	414	1523.79	1523.79	9.7057	1192
38653	SCJLLR1033H01.b	321	1 615 777 minus strand translated	Regular	8895	0	22636.6	54	12	15	42.16	410492	0	105557			14685 11330 1294 15132 7682 31934 24264 8147 33346 24824 4420 4500 28218 24476 28996 35992 37732 20427 28884 15705 27043 36199 38154 29644 2735 62 12588 3611 1270 2908 27598 35193 1855 7388 11701 16464 31963 17963 13423 24818 2820 7423 7809	0	12	Pass2	PepFrag2	None	1436.86	IQKESTLHLVLR	IQKESTLHLVLR	187	12	10.12	585	0	0	0	0	46.9465	5.6207		583	1.6	b11*	51.7831	1391	150.653	261.306	0.0036	43659	1436.88	1436.88	51.7831	1487
38653	SCJLLR1033H01.b	321	1 615 777 minus strand translated	Regular	8895	0	22636.6	54	12	15	42.16	410492	0	105557			14685 11330 1294 15132 7682 31934 24264 8147 33346 24824 4420 4500 28218 24476 28996 35992 37732 20427 28884 15705 27043 36199 38154 29644 2735 62 12588 3611 1270 2908 27598 35193 1855 7388 11701 16464 17963 13423 24818 2820 7423	0	13	Pass2	InSource	None	535.324	IFAGK	LIFAGK	94	5	10.1	1110	4	4	2	1	6239.56	0		4620	0	b2y3y4y5	16.127	509	77.0735	114.147	0.0161	3283	535.327	535.324	16.127	6627
38653	SCJLLR1033H01.b	321	1 615 777 minus strand translated	Regular	8895	0	22636.6	54	12	15	42.16	410492	0	105557			14685 11330 1294 15132 7682 31934 24264 8147 33346 24824 4420 4500 28218 24476 28996 35992 37732 20427 28884 15705 27043 36199 38154 29644 2735 62 12588 3611 1270 2908 27598 35193 1855 7388 11701	0	14	Pass2	InSource	None	506.334	IFVK	QIFVK	129	4	10.1	1113	2	2	1	0	4406.02	0		1561	0	y3y4	20.8995	499	76.0606	112.121	0.0092	4871	506.336	506.334	20.8995	3796
38653	SCJLLR1033H01.b	321	1 615 777 minus strand translated	Regular	8895	0	22636.6	54	12	15	42.16	410492	0	105557			14685 11330 1294 15132 7682 31934 24264 8147 33346 24824 4420 4500 28218 24476 28996 35992 37732 20427 28884 15705 27043 36199 38154 29644 2735 62 12588 3611 1270 2908 27598 35193 1855 7388 11701 16464 31963 17963 13423 24818 2820 7423 7809	0	15	Pass2	InSource	None	938.578	STLHLVLR	ESTLHLVLR	191	8	11.05	1107	6	6	2	1	3764.57	0		5179	0	b2b2°b4y3y6y7y8	23.5752	909	113.449	73.4494	0.0091	5801	938.582	938.579	23.5752	3748
38653	SCJLLR1033H01.b	321	1 615 777 minus strand translated	Regular	8895	0	22636.6	54	12	15	42.16	410492	0	105557			14685 11330 1294 15132 7682 31934 24264 8147 33346 24824 4420 4500 28218 24476 28996 35992 37732 20427 28884 15705 27043 36199 38154 29644 2735 62 12588 3611 1270 2908 27598 35193 1855 7388 11701 16464 31963 17963 13423 24818 2820 7423 7809	0	16	Pass2	InSource	None	851.546	TLHLVLR	ESTLHLVLR	192	7	11.05	1107	4	4	1	0	1745.24	0		4330	0	b1°b3b3°y3y6y7	23.5742	836	107.291	67.2911	0.0054	5799	851.549	851.547	23.5742	2233
38653	SCJLLR1033H01.b	321	1 615 777 minus strand translated	Regular	8895	0	22636.6	54	12	15	42.16	410492	0	105557			14685 11330 1294 15132 7682 31934 24264 8147 33346 24824 4420 4500 28218 24476 28996 35992 37732 20427 28884 15705 27043 36199 38154 2735 12588 3611 1270 2908 27598 35193 1855 7388 11701 16464 31963 24818 7423 7809	0	17	Pass2	InSource	None	964.51	LADYNIQK	TLADYNIQK	106	8	6.78	630	2	2	0	0	421.55	0		1900	0	b5°y4y4*y8	14.4918	892	112.03	72.0305	0.0022	2515	964.515	964.512	14.4918	902
38605	SCEPLB1044H11	504	66 452 775 translated	Regular	8830.92	0	13107	60	7	9	25	1050581	22261	253138	15.2472	0.1998	29598 16137	1	1	Pass1	PepFrag1	None	1274.68	SVNMGTVATIPGK	SVNMGTVATIPGK	89	13	10.1	586	15	15	10	5	81221.8	8.8557	Identified	74466	12.6	b3b3°b4b4°b5b5*b6°b7b7*b7°b8b9b9°b10°y11*b12b12*y3y4y5y5°y6y7y8y9y9°y11y11°	19.422	1201	136.601	96.6013	0.353	4492	1274.68	1274.68	19.422	370816
38605	SCEPLB1044H11	504	66 452 775 translated	Regular	8830.92	0	13107	60	7	9	25	1050581	22261	253138	15.2472	0.1998		0	2	Pass1	PepFrag1	None	1274.68	SVNMGTVATIPGK	SVNMGTVATIPGK	89	13	10.1	587	2	2	0	0	816.002	6.8577	Identified	1280	1.8	b2b2°b3°y3	24.7667	1201	136.601	96.6013	0.0017	6176	1274.68	1274.67	24.7667	1829
38605	SCEPLB1044H11	504	66 452 775 translated	Regular	8830.92	0	13107	60	7	9	25	1050581	22261	253138	15.2472	0.1998	16137	0	3	Pass1	PepFrag1	None	1274.68	SVNMGTVATIPGK	SVNMGTVATIPGK	89	13	10.1	588	1	1	0	0	1548.2	7.1358	Identified	617	1.3	b2°b10°y3	18.4412	1201	136.601	96.6013	0.0007	4192	1274.68	1274.68	18.4412	765
38605	SCEPLB1044H11	504	66 452 775 translated	Regular	8830.92	0	13107	60	7	9	25	1050581	22261	253138	15.2472	0.1998	16137	0	4	Pass2	MissedCleavage	Carbamidomethyl+C(1);Carbamidomethyl+C(15)	2044.91	CGVSVGFPISMSTDCNKVS	CGVSVGFPISMSTDCNKVS	102	19	5.96	591	3	3	0	0	372.961	6.5177	Missing	3476	3.1	b4y11y19	25.2251	1763	176.439	136.439	0.0053	6367	2044.93	2044.93	25.2251	5521
38605	SCEPLB1044H11	504	66 452 775 translated	Regular	8830.92	0	13107	60	7	9	25	1050581	22261	253138	15.2472	0.1998	29598 16137	0	5	Pass2	VarMod	Oxidation+M(4)	1290.67	SVNMGTVATIPGK	SVNMGTVATIPGK	89	13	10.1	589	14	14	10	6	95607.8	8.9265	Identified	104372	14.7	b4b4°b5*b5°b6b6°b7b7°b8b8°b9b9°b10b10°y11*b11°b12°y3y4y5y5°y6y7y8y9y9°y11y11°	12.431	1201	136.601	96.6013	0.5464	1677	1290.67	1290.67	12.431	574017
38605	SCEPLB1044H11	504	66 452 775 translated	Regular	8830.92	0	13107	60	7	9	25	1050581	22261	253138	15.2472	0.1998	16137	0	6	Pass2	VarMod	Carbamidomethyl+C(1);Carbamidomethyl+C(15);Oxidation+M(11)	1874.81	CGVSVGFPISMSTDCNK	CGVSVGFPISMSTDCNK	102	17	5.96	590	10	10	4	2	13430.7	8.0741	Identified	44899	7.8	b2b3b4°b7b7°y2y3y10y11y12y14y17	25.8498	1585	164.354	124.354	0.0739	6582	1874.81	1874.81	25.8498	77684
38605	SCEPLB1044H11	504	66 452 775 translated	Regular	8830.92	0	13107	60	7	9	25	1050581	22261	253138	15.2472	0.1998	16137	0	7	Pass2	VarMod	Carbamidomethyl+C(1);Carbamidomethyl+C(15);Oxidation+M(11)	2060.91	CGVSVGFPISMSTDCNKVS	CGVSVGFPISMSTDCNKVS	102	19	5.96	592	1	1	0	0	185.044	6.2133	Missing	2794	3.7	b4°b14	27.0358	1763	176.439	136.439	0.0084	6985	2060.91	2060.91	27.0358	8848
38605	SCEPLB1044H11	504	66 452 775 translated	Regular	8830.92	0	13107	60	7	9	25	1050581	22261	253138	15.2472	0.1998	29598 16137	0	8	Pass2	InSource	None	1088.58	NMGTVATIPGK	SVNMGTVATIPGK	91	11	10.1	593	9	9	6	2	5599.16	0	Missing	18153	0	b2b2*b3b3*b4b4*b4°b5°b6*b6°b10*b11y4y5y5°y6y7y8y9°y11*y11°	19.4232	1023	122.747	82.7468	0.0063	4493	1088.58	1088.58	19.4232	6572
38605	SCEPLB1044H11	504	66 452 775 translated	Regular	8830.92	0	13107	60	7	9	25	1050581	22261	253138	15.2472	0.1998	16137	0	9	Pass2	InSource	Carbamidomethyl+C(1);Oxidation+M(11)	1454.63	CGVSVGFPISMSTD	CGVSVGFPISMSTDCNKVS	102	14	3.1	599	1	1	0	0	94.6673	0	Missing	161	0	b2	26.9298	1268	141.636	101.636	0.0025	6962	1454.63	1454.63	26.9298	2650
38605	SCEPLB1044H11	504	66 452 775 translated	Regular	8830.92	0	13107	60	7	9	25	1050581	22261	253138	15.2472	0.1998	29598 16137	0	10	Pass2	InSource	Oxidation+M(4)	972.482	SVNMGTVATI	SVNMGTVATIPGK	89	10	6.13	597	3	3	2	0	1039.97	0		2744	0	b4°b5*b5°b6b7b8	12.4054	928	115.025	190.05	0.001	1666	972.48	972.478	12.4054	1062
38605	SCEPLB1044H11	504	66 452 775 translated	Regular	8830.92	0	13107	60	7	9	25	1050581	22261	253138	15.2472	0.1998	29598 16137	0	11	Pass2	NeutralLoss_NH3	None	1257.65	SVNMGTVATIPGK	SVNMGTVATIPGK	89	13	10.1	593	1	1	0	0	67.4551	0	Missing	176	0	b2	22.8846	1201	136.601	96.6013	0.0008	5539	1257.65	1257.65	22.8846	817
16137	SCCCLR1024C05	528	77 448 649 translated	Regular	8740.7	0	12569.3	54	7	9	42.28	1050397	0	210917			29598 38605	1	1	Pass1	PepFrag1	None	1274.68	SVNMGTVATIPGK	SVNMGTVATIPGK	91	13	10.1	593	15	15	10	5	81221.8	8.8512	Identified	74466	12.6	b3b3°b4b4°b5b5*b6°b7b7*b7°b8b9b9°b10°y11*b12b12*y3y4y5y5°y6y7y8y9y9°y11y11°	19.422	1201	136.601	96.6013	0.353	4492	1274.68	1274.68	19.422	370816
16137	SCCCLR1024C05	528	77 448 649 translated	Regular	8740.7	0	12569.3	54	7	9	42.28	1050397	0	210917			38605	0	2	Pass1	PepFrag1	None	1274.68	SVNMGTVATIPGK	SVNMGTVATIPGK	91	13	10.1	594	1	1	0	0	1478.68	7.1114	Identified	311	1.3	b10°y3	18.4412	1201	136.601	96.6013	0.0007	4192	1274.68	1274.68	18.4412	765
16137	SCCCLR1024C05	528	77 448 649 translated	Regular	8740.7	0	12569.3	54	7	9	42.28	1050397	0	210917			38605	0	3	Pass2	MissedCleavage	Carbamidomethyl+C(1);Carbamidomethyl+C(15)	2044.91	CGVSVGFPISMSTDCNKVS	CGVSVGFPISMSTDCNKVS	104	19	5.96	596	2	2	0	0	238.314	6.3187	Missing	403	3.1	b4y11	25.2251	1763	176.439	136.439	0.0053	6367	2044.93	2044.93	25.2251	5521
16137	SCCCLR1024C05	528	77 448 649 translated	Regular	8740.7	0	12569.3	54	7	9	42.28	1050397	0	210917				0	4	Pass2	MissedCleavage	Carbamidomethyl+C(8);Carbamidomethyl+C(9)	2064.99	ASTLPASCCSGVRSLNSAAR	ASTLPASCCSGVRSLNSAAR	51	20	9.19	595	1	1	0	0	419.789	6.5646	Identified	431	2	b4°b5	32.4149	1781	177.638	78.4253	0.0016	8858	2064.97	2064.97	32.4149	1645
16137	SCCCLR1024C05	528	77 448 649 translated	Regular	8740.7	0	12569.3	54	7	9	42.28	1050397	0	210917			29598 38605	0	5	Pass2	VarMod	Oxidation+M(4)	1290.67	SVNMGTVATIPGK	SVNMGTVATIPGK	91	13	10.1	597	14	14	10	6	95607.8	8.922	Identified	104372	14.7	b4b4°b5*b5°b6b6°b7b7°b8b8°b9b9°b10b10°y11*b11°b12°y3y4y5y5°y6y7y8y9y9°y11y11°	12.431	1201	136.601	96.6013	0.5465	1677	1290.67	1290.67	12.431	574017
16137	SCCCLR1024C05	528	77 448 649 translated	Regular	8740.7	0	12569.3	54	7	9	42.28	1050397	0	210917			38605	0	6	Pass2	VarMod	Carbamidomethyl+C(1);Carbamidomethyl+C(15);Oxidation+M(11)	1874.81	CGVSVGFPISMSTDCNK	CGVSVGFPISMSTDCNK	104	17	5.96	598	6	6	2	1	7685.87	7.8272	Identified	6906	7.8	b3b4°b7°y3y10y11y12y14	25.8498	1585	164.354	124.354	0.074	6582	1874.81	1874.81	25.8498	77684
16137	SCCCLR1024C05	528	77 448 649 translated	Regular	8740.7	0	12569.3	54	7	9	42.28	1050397	0	210917			38605	0	7	Pass2	VarMod	Carbamidomethyl+C(1);Carbamidomethyl+C(15);Oxidation+M(11)	2060.91	CGVSVGFPISMSTDCNKVS	CGVSVGFPISMSTDCNKVS	104	19	5.96	599	1	1	0	0	185.044	6.2088	Missing	2794	3.7	b4°b14	27.0358	1763	176.439	136.439	0.0084	6985	2060.91	2060.91	27.0358	8848
16137	SCCCLR1024C05	528	77 448 649 translated	Regular	8740.7	0	12569.3	54	7	9	42.28	1050397	0	210917			29598 38605	0	8	Pass2	InSource	None	1088.58	NMGTVATIPGK	SVNMGTVATIPGK	93	11	10.1	593	9	9	6	2	5599.16	0	Missing	18153	0	b2b2*b3b3*b4b4*b4°b5°b6*b6°b10*b11y4y5y5°y6y7y8y9°y11*y11°	19.4232	1023	122.747	82.7468	0.0063	4493	1088.58	1088.58	19.4232	6572
16137	SCCCLR1024C05	528	77 448 649 translated	Regular	8740.7	0	12569.3	54	7	9	42.28	1050397	0	210917			38605	0	9	Pass2	InSource	Carbamidomethyl+C(1);Oxidation+M(11)	1454.63	CGVSVGFPISMSTD	CGVSVGFPISMSTDCNKVS	104	14	3.1	599	1	1	0	0	94.6673	0	Missing	161	0	b2	26.9298	1268	141.636	101.636	0.0025	6962	1454.63	1454.63	26.9298	2650
16137	SCCCLR1024C05	528	77 448 649 translated	Regular	8740.7	0	12569.3	54	7	9	42.28	1050397	0	210917			29598 38605	0	10	Pass2	InSource	Oxidation+M(4)	972.482	SVNMGTVATI	SVNMGTVATIPGK	91	10	6.13	597	3	3	2	0	1039.97	0		2744	0	b4°b5*b5°b6b7b8	12.4054	928	115.025	190.05	0.001	1666	972.48	972.478	12.4054	1062
16137	SCCCLR1024C05	528	77 448 649 translated	Regular	8740.7	0	12569.3	54	7	9	42.28	1050397	0	210917			29598 38605	0	11	Pass2	NeutralLoss_NH3	None	1257.65	SVNMGTVATIPGK	SVNMGTVATIPGK	91	13	10.1	593	1	1	0	0	67.4551	0	Missing	176	0	b2	22.8846	1201	136.601	96.6013	0.0008	5539	1257.65	1257.65	22.8846	817
3035	SCCCLR2001D01	459	104 415 709 translated	Regular	8585.64	0	11409.4	71	8	11	47.57	160917	0	69750			27391 31374 4020 4374 4413 5640 8337 13039 15155 16670 17705 19886 22727 24843 25667 27135 29269 34418 33659 36380 10608 17519	1	1	Pass1	PepFrag1	None	1180.62	ISGLIYEETR	ISGLIYEETR	46	10	4.26	601	14	14	12	4	37685.2	8.5099		18332	4.8	b2b3b3°b4b5y1y2y3y4y5y6y7y8y9y10	21.8342	1093	128.284	88.2842	0.218	5170	1180.63	1180.62	21.8342	35083
3035	SCCCLR2001D01	459	104 415 709 translated	Regular	8585.64	0	11409.4	71	8	11	47.57	160917	0	69750			27391 31374 4020 4374 4413 5640 8337 13039 15155 16670 17705 19886 22727 24843 25667 27135 29269 34418 33659 36380 10608	0	2	Pass1	PepFrag1	None	1003.59	IFLENVIR	IFLENVIR	60	8	7	602	7	7	4	0	8364.08	7.8562		16010	4.4	b8y2y4y5y6y7y8	35.0641	965	118.062	78.0623	0.213	9632	1003.6	1003.59	35.0641	34272
3035	SCCCLR2001D01	459	104 415 709 translated	Regular	8585.64	0	11409.4	71	8	11	47.57	160917	0	69750			27391 31374 4020 4374 4413 5640 8337 13039 15155 16670 17705 19886 22727 24843 25667 27135 29269 34418 33659 36380 10608 17519	0	3	Pass1	PepFrag1	None	1325.75	DNIQGITKPAIR	DNIQGITKPAIR	24	12	10.12	600	11	11	6	2	21612.9	8.2685	Identified	13470	4.4	b2b2°b3y1y3y4y5y6y8y9y9*y10y12	15.5791	1254	140.591	100.591	0.1378	3001	1325.75	1325.75	15.5791	22181
3035	SCCCLR2001D01	459	104 415 709 translated	Regular	8585.64	0	11409.4	71	8	11	47.57	160917	0	69750			27391 31374 4020 4374 4413 5640 8337 13039 15155 16670 17705 19886 22727 24843 25667 27135 29269 34418 33659 36380 10608 17519	0	4	Pass1	PepFrag1	None	714.346	TLYGFGG	TLYGFGG	96	7	6.13	604	4	4	0	0	6611.45	7.7541		4556	3.1	b5y3y5y7	25.692	637	89.5061	139.012	0.0945	6528	714.348	714.346	25.692	15202
3035	SCCCLR2001D01	459	104 415 709 translated	Regular	8585.64	0	11409.4	71	8	11	47.57	160917	0	69750			27391 31374 4020 4374 4413 5640 8337 13039 15155 16670 17705 19886 22727 24843 25667 27135 29269 34418 33659 36380 17519	0	5	Pass2	PepFrag2	None	1310.7	TVTAMDVVYALK	TVTAMDVVYALK	80	12	6.78	607	3	3	0	0	1050.07	6.955		766	3.2	y8y10y12	40.2538	1250	140.292	100.292	0.0572	13388	1310.71	1310.7	40.2538	9205
3035	SCCCLR2001D01	459	104 415 709 translated	Regular	8585.64	0	11409.4	71	8	11	47.57	160917	0	69750			27391 31374 4020 4374 4413 5640 8337 13039 15155 16670 17705 19886 22727 24843 25667 27135 29269 34418 33659 36380 17519	0	6	Pass2	PepFrag2	None	1180.62	ISGLIYEETR	ISGLIYEETR	46	10	4.26	603	3	3	0	0	443.681	6.5808		2353	2.3	b2°b7°y3y5y10	19.2342	1093	128.284	88.2842	0.0291	4432	1180.63	1180.63	19.2342	4677
3035	SCCCLR2001D01	459	104 415 709 translated	Regular	8585.64	0	11409.4	71	8	11	47.57	160917	0	69750			27391 31374 4020 4374 4413 5640 8337 13039 15155 16670 17705 19886 22727 24843 25667 27135 29269 34418 33659 36380 17519	0	7	Pass2	VarMod	Oxidation+M(5)	1326.7	TVTAMDVVYALK	TVTAMDVVYALK	80	12	6.78	606	4	4	1	0	3899.24	7.5248		1387	4.2	y3y4y10y12	30.8705	1250	140.292	100.292	0.1225	8333	1326.7	1326.7	30.8705	19711
3035	SCCCLR2001D01	459	104 415 709 translated	Regular	8585.64	0	11409.4	71	8	11	47.57	160917	0	69750			27391 31374 4020 4374 4413 5640 8337 13039 15155 16670 17705 19886 22727 24843 25667 27135 29269 33659 36380 17519	0	8	Pass2	VarMod	Oxidation+M(5)	1326.7	TVTAMDVVYALK	TVTAMDVVYALK	80	12	6.78	605	7	7	3	1	2617.29	7.3516		1919	3.5	b2y1y2y8y9y10y12	30.1948	1250	140.292	100.292	0.0774	8152	1326.7	1326.7	30.1948	12448
3035	SCCCLR2001D01	459	104 415 709 translated	Regular	8585.64	0	11409.4	71	8	11	47.57	160917	0	69750			27391 31374 4020 4374 4413 5640 8337 13039 15155 16670 17705 19886 22727 24843 25667 27135 29269 34418 33659 36380 10608 17519	0	9	Pass2	InSource	None	983.6	QGITKPAIR	DNIQGITKPAIR	27	9	11.49	600	6	6	4	0	9771.81	0	Identified	3953	0	y3y4y5y6y8y9y9*	15.5837	943	116.261	76.261	0.0148	3010	983.602	983.6	15.5837	2378
3035	SCCCLR2001D01	459	104 415 709 translated	Regular	8585.64	0	11409.4	71	8	11	47.57	160917	0	69750			27391 31374 4020 4374 4413 5640 8337 13039 15155 16670 17705 19886 22727 24843 25667 27135 29269 34418 33659 36380 10608 17519	0	10	Pass2	InSource	None	1096.68	IQGITKPAIR	DNIQGITKPAIR	26	10	11.49	600	7	7	5	0	9193.42	0	Identified	4549	0	y3y4y5y6y8y9y9*y10	15.5795	1067	126.242	86.2416	0.0146	3003	1096.69	1096.68	15.5795	2350
3035	SCCCLR2001D01	459	104 415 709 translated	Regular	8585.64	0	11409.4	71	8	11	47.57	160917	0	69750			27391 31374 4020 4374 4413 5640 8337 13039 15155 16670 17705 19886 22727 24843 25667 27135 29269 34418 33659 36380 17519	0	11	Pass2	InSource	Oxidation+M(2)	1025.53	AMDVVYALK	TVTAMDVVYALK	83	9	6.78	605	1	1	0	0	97.1765	0		456	0	y9	30.7801	959	117.572	77.5724	0.013	8311	1025.53	1025.53	30.7801	2094
3035	SCCCLR2001D01	459	104 415 709 translated	Regular	8585.64	0	11409.4	71	8	11	47.57	160917	0	69750			27391 31374 4020 4374 4413 5640 8337 13039 15155 16670 17705 19886 22727 24843 25667 27135 29269 34418 33659 36380 10608 17519	0	12	Pass2	InSource	None	855.541	GITKPAIR	DNIQGITKPAIR	28	8	11.49	600	4	4	1	0	1154.91	0	Missing	1999	0	y3y5y6y8	15.5834	829	106.691	66.6914	0.0082	3008	855.542	855.54	15.5834	1316
36199	SCQSLB1052H09	352	1050 1510 1686 translated	Regular	8100.19	0	17206.5	54	12	12	67.32	376591	84471.2	95533	57.8566	0.9955	14685 11330 1294 15132 7682 31934 24264 8147 33346 24824 4420 4500 28218 24476 28996 35992 37732 20427 28884 15705 27043 38653 38154 2735 12588 3611 1270 2908 27598 35193 1855 7388 11701 16464 31963 24818 7423 7809	1	1	Pass1	PepFrag1	None	1065.56	TLADYNIQK	TLADYNIQK	54	9	6.78	617	7	7	5	1	15886.7	8.1095		29821	7.5	b3b3°b4°b8°y3y4y4*y5y6y7y8	14.5322	985	119.688	79.688	0.3441	2535	1065.56	1065.56	14.5322	129594
36199	SCQSLB1052H09	352	1050 1510 1686 translated	Regular	8100.19	0	17206.5	54	12	12	67.32	376591	84471.2	95533	57.8566	0.9955	14685 11330 1294 15132 7682 31934 24264 8147 33346 24824 4420 4500 28218 24476 28996 35992 37732 20427 28884 15705 27043 38653 38154 29644 2735 62 12588 3611 1270 2908 27598 35193 1855 7388 11701 16464 31963 17963 13423 24818 2820 7423 7809	0	2	Pass1	PepFrag1	None	1067.62	ESTLHLVLR	ESTLHLVLR	139	9	7.88	609	8	8	6	1	19660.7	8.2021		15145	6.8	b3°b5°b6b6°b7b7°y3y4y5y6y7y8	23.5909	1018	122.346	82.3465	0.2659	5810	1067.62	1067.62	23.5909	100153
[truncated: 2,847 more rows]
[truncated: 11 more columns]
