# Supplementary material for: Cell wall proteome of sugarcane stems: comparison of a destructive and a non-destructive extraction method showed differences in glycoside hydrolases and peroxidases
Source: BMC Plant Biol. 2016 Jan 11;16:14. doi: 10.1186/s12870-015-0677-0 (PMC4709929; doi:10.1186/s12870-015-0677-0)
Supplement: Additional file 3: — Raw MS data from sugarcane culms using Method 2, biological replicate1. (XLS 2.33 MB) [file 12870_2015_677_MOESM3_ESM.xls]

## Sheet: Raw MS Method 2 Rep 1
Additional file 3. Raw MS data from sugarcane culms using Method 2, biological replicate 1.
protein.key	protein.Entry	protein.Accession	protein.Description	protein.dataBaseType	protein.score	protein.falsePositiveRate	protein.avgMass	protein.MatchedProducts	protein.matchedPeptides	protein.digestPeps	protein.seqCover(%)	protein.MatchedPeptideIntenSum	protein.top3MatchedPeptideIntenSum	protein.MatchedProductIntenSum	protein.fmolOnColumn	protein.ngramOnColumn	protein.Key_ForHomologs	protein.SumForTotalProteins	peptide.Rank	peptide.Pass	peptide.matchType	peptide.modification	peptide.mhp	peptide.seq	peptide.OriginatingSeq	peptide.seqStart	peptide.seqLength	peptide.pI	peptide.componentID	peptide.MatchedProducts	peptide.UniqueProducts	peptide.ConsectiveMatchedProducts	peptide.ComplementaryMatchedProducts	peptide.rawScore	peptide.score	peptide.(X)-P Bond	peptide.MatchedProductsSumInten	peptide.MatchedProductsTheoretical	peptide.MatchedProductsString	peptide.ModelRT	peptide.Volume	peptide.CSA	peptide.ModelDrift	peptide.RelIntensity	precursor.leID	precursor.mhp	precursor.mhpCal	precursor.retT	precursor.inten
2268	SCCCLR1048F06	392	139 715 1210 minus strand translated	Regular	176534	0	19597	81	5	10	30.89	1227587	1059346	622743	704.547	13.807	29883 12975 16368 24929	1	1	Pass1	PepFrag1	None	1486.79	SISGLNAGNAASIPSK	SISGLNAGNAASIPSK	157	16	10.1	0	27	27	22	10	392144	10.8403	Identified	427766	19.1	b2b3b4b4°b5b5°b6°b7b10b10°b11b11°b12b12°b13b13°b15b16b16*y1y2y3y3°y4y4°y5y6y7y8y8*y9y9*y10y10*y11y11°y12y12*y13y14y14*y15y16	19.4517	1378	149.713	109.713	0.7771	4376	1486.79	1486.79	16.8116	953931
2268	SCCCLR1048F06	392	139 715 1210 minus strand translated	Regular	176534	0	19597	81	5	10	30.89	1227587	1059346	622743	704.547	13.807	29883 16368 24929	0	2	Pass1	PepFrag1	Carbamidomethyl+C(1);Carbamidomethyl+C(15)	1888.84	CGVNVPYTISTSTDCSK	CGVNVPYTISTSTDCSK	173	17	5.95	1	21	21	15	5	191608	10.5292	Identified	77917	8.6	b2b3b4b4*b5b5*b7b9b17y2y3y4y5y6y7y8y9y10y11y12y12°y13y14y17	19.0349	1605	165.733	125.733	0.0813	6513	1888.84	1888.84	21.4573	99782
2268	SCCCLR1048F06	392	139 715 1210 minus strand translated	Regular	176534	0	19597	81	5	10	30.89	1227587	1059346	622743	704.547	13.807		0	3	Pass1	PepFrag1	None	2443.24	LPGEDEADGGLDLAGAIAALTAFQK	LPGEDEADGGLDLAGAIAALTAFQK	26	25	3.43	2	2	2	0	0	172.396	7.4834	Missing	3690	3.5	b3b12b13°y25*	54.5888	2272	208.945	99.2966	0.0046	16062	2443.22	2443.22	45.2644	5633
2268	SCCCLR1048F06	392	139 715 1210 minus strand translated	Regular	176534	0	19597	81	5	10	30.89	1227587	1059346	622743	704.547	13.807	29883 16368 24929	0	4	Pass2	MissedCleavage	Carbamidomethyl+C(1);Carbamidomethyl+C(15)	1987.91	CGVNVPYTISTSTDCSKV	CGVNVPYTISTSTDCSKV	173	18	5.95	4	19	19	12	5	111627	10.2946	Identified	102799	9.9	b2b3b4b4*b5b5*b6b7b15b16y2y4y5y8y9y10y11y13y13°y14y15y18	22.762	1710	172.885	132.885	0.1132	8362	1987.91	1987.91	24.844	138903
2268	SCCCLR1048F06	392	139 715 1210 minus strand translated	Regular	176534	0	19597	81	5	10	30.89	1227587	1059346	622743	704.547	13.807	24929	0	5	Pass2	MissedCleavage	Carbamidomethyl+C(1);Carbamidomethyl+C(15)	1987.91	CGVNVPYTISTSTDCSKV	CGVNVPYTISTSTDCSKV	173	18	5.95	3	4	4	0	0	253.72	7.6512	Missing	3241	1.9	b4*b17*y2y4y7y11	22.762	1710	172.885	132.885	0.0011	11619	1987.9	1987.9	31.7009	1410
2268	SCCCLR1048F06	392	139 715 1210 minus strand translated	Regular	176534	0	19597	81	5	10	30.89	1227587	1059346	622743	704.547	13.807	29883 16368 24929	0	6	Pass2	InSource	Carbamidomethyl+C(12)	1572.72	NVPYTISTSTDCSK	CGVNVPYTISTSTDCSK	176	14	6.1	1	2	2	0	0	309.291	0	Missing	3091	0	y1y14	19.0349	1366	148.842	59.2283	0.008	6824	1572.72	1572.72	22.0122	9817
2268	SCCCLR1048F06	392	139 715 1210 minus strand translated	Regular	176534	0	19597	81	5	10	30.89	1227587	1059346	622743	704.547	13.807	29883 16368 24929	0	7	Pass2	InSource	Carbamidomethyl+C(12)	1671.79	NVPYTISTSTDCSKV	CGVNVPYTISTSTDCSKV	176	15	6.1	4	1	1	0	0	212.906	0	Missing	2131	0	y15	22.762	1471	156.375	64.2502	0.0055	9221	1671.78	1671.78	26.4253	6808
2268	SCCCLR1048F06	392	139 715 1210 minus strand translated	Regular	176534	0	19597	81	5	10	30.89	1227587	1059346	622743	704.547	13.807	29883 12975 16368 24929	0	8	Pass2	InSource	None	1199.64	GLNAGNAASIPSK	SISGLNAGNAASIPSK	160	13	10.1	0	3	3	0	0	379.05	0	Missing	1310	0	b4b4*b6y10	19.4517	1108	129.455	89.4552	0.0007	5443	1199.64	1199.64	19.1099	818
2268	SCCCLR1048F06	392	139 715 1210 minus strand translated	Regular	176534	0	19597	81	5	10	30.89	1227587	1059346	622743	704.547	13.807	29883 12975 16368 24929	0	9	Pass2	NeutralLoss_H2O	None	1468.78	SISGLNAGNAASIPSK	SISGLNAGNAASIPSK	157	16	10.1	0	2	2	0	0	262.021	0	Missing	798	0	b8°b16y4	19.4517	1378	149.713	109.713	0.0085	3332	1468.78	1468.78	15.1304	10485
29883	SCBGLR1114E07	454	94 450 918 minus strand translated	Regular	145690	0	12030.5	65	5	7	52.54	1223957	1056296	271293	702.519	8.4516	12975 2268 16368 24929	1	1	Pass1	PepFrag1	None	1486.79	SISGLNAGNAASIPSK	SISGLNAGNAASIPSK	83	16	10.1	5	22	22	17	8	361568	10.7216	Identified	202223	19.1	b3b4b4°b5b5°b7b10b10°b11b11°b12b12°b13b13°b15y3y3°y4y4°y5y6y7y8y8*y9y9*y10y10*y11y11°y12y12*y13y14y14*y15	19.4517	1378	149.713	109.713	0.7794	4376	1486.79	1486.79	16.8116	953931
29883	SCBGLR1114E07	454	94 450 918 minus strand translated	Regular	145690	0	12030.5	65	5	7	52.54	1223957	1056296	271293	702.519	8.4516	2268 16368 24929	0	2	Pass1	PepFrag1	Carbamidomethyl+C(1);Carbamidomethyl+C(15)	1888.84	CGVNVPYTISTSTDCSK	CGVNVPYTISTSTDCSK	99	17	5.95	6	16	16	11	5	121535	10.2481	Identified	29251	8.6	b3b4b4*b5b5*b7b9y3y4y5y6y7y8y10y11y12y12°y13y14	19.0349	1605	165.733	125.733	0.0815	6513	1888.84	1888.84	21.4573	99782
29883	SCBGLR1114E07	454	94 450 918 minus strand translated	Regular	145690	0	12030.5	65	5	7	52.54	1223957	1056296	271293	702.519	8.4516	12975 11364	0	3	Pass2	PepFrag2	Carbamidomethyl+C(10);Carbamidomethyl+C(11)	1450.62	GQGSAPSAGCCSGVR	GQGSAPSAGCCSGVR	44	15	8.3	8	2	2	0	0	2120.34	8.4898	Identified	932	2.2	y6°y10y15	3.1095	1174	134.546	94.5463	0.0021	135	1450.62	1450.62	7.8938	2583
29883	SCBGLR1114E07	454	94 450 918 minus strand translated	Regular	145690	0	12030.5	65	5	7	52.54	1223957	1056296	271293	702.519	8.4516	12975 11364	0	4	Pass2	PepFrag2	None	1349.68	SLNSAASTTADRR	SLNSAASTTADRR	59	13	10.89	9	1	1	0	0	257.885	7.5749		1123	1.4	b2°b6y11*	5.6622	1213	137.51	97.5098	0.0007	5331	1349.66	1349.66	18.9264	830
29883	SCBGLR1114E07	454	94 450 918 minus strand translated	Regular	145690	0	12030.5	65	5	7	52.54	1223957	1056296	271293	702.519	8.4516	2268 16368 24929	0	5	Pass2	MissedCleavage	Carbamidomethyl+C(1);Carbamidomethyl+C(15)	1987.91	CGVNVPYTISTSTDCSKV	CGVNVPYTISTSTDCSKV	99	18	5.95	7	16	16	11	4	83857.4	10.087	Identified	30434	9.9	b3b4b4*b5b5*b6b7b15b16y4y5y8y9y10y11y13y13°y14y15	22.762	1710	172.885	132.885	0.1135	8362	1987.91	1987.91	24.844	138903
29883	SCBGLR1114E07	454	94 450 918 minus strand translated	Regular	145690	0	12030.5	65	5	7	52.54	1223957	1056296	271293	702.519	8.4516	2268 16368 24929	0	6	Pass2	InSource	Carbamidomethyl+C(12)	1572.72	NVPYTISTSTDCSK	CGVNVPYTISTSTDCSK	102	14	6.1	1	2	2	0	0	309.291	0	Missing	3091	0	y1y14	19.0349	1366	148.842	59.2283	0.008	6824	1572.72	1572.72	22.0122	9817
29883	SCBGLR1114E07	454	94 450 918 minus strand translated	Regular	145690	0	12030.5	65	5	7	52.54	1223957	1056296	271293	702.519	8.4516	2268 16368 24929	0	7	Pass2	InSource	Carbamidomethyl+C(12)	1671.79	NVPYTISTSTDCSKV	CGVNVPYTISTSTDCSKV	102	15	6.1	4	1	1	0	0	212.906	0	Missing	2131	0	y15	22.762	1471	156.375	64.2502	0.0056	9221	1671.78	1671.78	26.4253	6808
29883	SCBGLR1114E07	454	94 450 918 minus strand translated	Regular	145690	0	12030.5	65	5	7	52.54	1223957	1056296	271293	702.519	8.4516	12975 2268 16368 24929	0	8	Pass2	InSource	None	1199.64	GLNAGNAASIPSK	SISGLNAGNAASIPSK	86	13	10.1	0	3	3	0	0	379.05	0	Missing	1310	0	b4b4*b6y10	19.4517	1108	129.455	89.4552	0.0007	5443	1199.64	1199.64	19.1099	818
29883	SCBGLR1114E07	454	94 450 918 minus strand translated	Regular	145690	0	12030.5	65	5	7	52.54	1223957	1056296	271293	702.519	8.4516	12975 2268 16368 24929	0	9	Pass2	NeutralLoss_H2O	None	1468.78	SISGLNAGNAASIPSK	SISGLNAGNAASIPSK	83	16	10.1	0	2	2	0	0	262.021	0	Missing	798	0	b8°b16y4	19.4517	1378	149.713	109.713	0.0086	3332	1468.78	1468.78	15.1304	10485
16368	SCCCCL3004H07.b	106	1 163 605 minus strand translated	Regular	145392	0	5604.17	62	3	3	62.96	1220544	0	269238			29883 12975 2268 24929	1	1	Pass1	PepFrag1	None	1486.79	SISGLNAGNAASIPSK	SISGLNAGNAASIPSK	20	16	10.1	10	22	22	17	8	361568	10.7207	Identified	202223	19.1	b3b4b4°b5b5°b7b10b10°b11b11°b12b12°b13b13°b15y3y3°y4y4°y5y6y7y8y8*y9y9*y10y10*y11y11°y12y12*y13y14y14*y15	19.4517	1378	149.713	109.713	0.7816	4376	1486.79	1486.79	16.8116	953931
16368	SCCCCL3004H07.b	106	1 163 605 minus strand translated	Regular	145392	0	5604.17	62	3	3	62.96	1220544	0	269238			29883 2268 24929	0	2	Pass1	PepFrag1	Carbamidomethyl+C(1);Carbamidomethyl+C(15)	1888.84	CGVNVPYTISTSTDCSK	CGVNVPYTISTSTDCSK	36	17	5.95	11	16	16	11	5	121535	10.2472	Identified	29251	8.6	b3b4b4*b5b5*b7b9y3y4y5y6y7y8y10y11y12y12°y13y14	19.0349	1605	165.733	125.733	0.0818	6513	1888.84	1888.84	21.4573	99782
16368	SCCCCL3004H07.b	106	1 163 605 minus strand translated	Regular	145392	0	5604.17	62	3	3	62.96	1220544	0	269238			29883 2268 24929	0	3	Pass2	MissedCleavage	Carbamidomethyl+C(1);Carbamidomethyl+C(15)	1987.91	CGVNVPYTISTSTDCSKV	CGVNVPYTISTSTDCSKV	36	18	5.95	12	16	16	11	4	83857.4	10.0861	Identified	30434	9.9	b3b4b4*b5b5*b6b7b15b16y4y5y8y9y10y11y13y13°y14y15	22.762	1710	172.885	132.885	0.1138	8362	1987.91	1987.91	24.844	138903
16368	SCCCCL3004H07.b	106	1 163 605 minus strand translated	Regular	145392	0	5604.17	62	3	3	62.96	1220544	0	269238			29883 2268 24929	0	4	Pass2	InSource	Carbamidomethyl+C(12)	1572.72	NVPYTISTSTDCSK	CGVNVPYTISTSTDCSK	39	14	6.1	1	2	2	0	0	309.291	0	Missing	3091	0	y1y14	19.0349	1366	148.842	59.2283	0.008	6824	1572.72	1572.72	22.0122	9817
16368	SCCCCL3004H07.b	106	1 163 605 minus strand translated	Regular	145392	0	5604.17	62	3	3	62.96	1220544	0	269238			29883 2268 24929	0	5	Pass2	InSource	Carbamidomethyl+C(12)	1671.79	NVPYTISTSTDCSKV	CGVNVPYTISTSTDCSKV	39	15	6.1	4	1	1	0	0	212.906	0	Missing	2131	0	y15	22.762	1471	156.375	64.2502	0.0056	9221	1671.78	1671.78	26.4253	6808
16368	SCCCCL3004H07.b	106	1 163 605 minus strand translated	Regular	145392	0	5604.17	62	3	3	62.96	1220544	0	269238			29883 12975 2268 24929	0	6	Pass2	InSource	None	1199.64	GLNAGNAASIPSK	SISGLNAGNAASIPSK	23	13	10.1	0	3	3	0	0	379.05	0	Missing	1310	0	b4b4*b6y10	19.4517	1108	129.455	89.4552	0.0007	5443	1199.64	1199.64	19.1099	818
16368	SCCCCL3004H07.b	106	1 163 605 minus strand translated	Regular	145392	0	5604.17	62	3	3	62.96	1220544	0	269238			29883 12975 2268 24929	0	7	Pass2	NeutralLoss_H2O	None	1468.78	SISGLNAGNAASIPSK	SISGLNAGNAASIPSK	20	16	10.1	0	2	2	0	0	262.021	0	Missing	798	0	b8°b16y4	19.4517	1378	149.713	109.713	0.0086	3332	1468.78	1468.78	15.1304	10485
24929	SCVPHR1092G06	328	1 347 800 translated	Regular	145392	0	11873.5	65	4	6	29.57	1221954	0	272338			29883 12975 2268 16368	1	1	Pass1	PepFrag1	None	1486.79	SISGLNAGNAASIPSK	SISGLNAGNAASIPSK	81	16	10.1	13	22	22	17	8	361568	10.7207	Identified	202223	19.1	b3b4b4°b5b5°b7b10b10°b11b11°b12b12°b13b13°b15y3y3°y4y4°y5y6y7y8y8*y9y9*y10y10*y11y11°y12y12*y13y14y14*y15	19.4517	1378	149.713	109.713	0.7807	4376	1486.79	1486.79	16.8116	953931
24929	SCVPHR1092G06	328	1 347 800 translated	Regular	145392	0	11873.5	65	4	6	29.57	1221954	0	272338			29883 2268 16368	0	2	Pass1	PepFrag1	Carbamidomethyl+C(1);Carbamidomethyl+C(15)	1888.84	CGVNVPYTISTSTDCSK	CGVNVPYTISTSTDCSK	97	17	5.95	14	16	16	11	5	121535	10.2472	Identified	29251	8.6	b3b4b4*b5b5*b7b9y3y4y5y6y7y8y10y11y12y12°y13y14	19.0349	1605	165.733	125.733	0.0817	6513	1888.84	1888.84	21.4573	99782
24929	SCVPHR1092G06	328	1 347 800 translated	Regular	145392	0	11873.5	65	4	6	29.57	1221954	0	272338			29883 2268 16368	0	3	Pass2	MissedCleavage	Carbamidomethyl+C(1);Carbamidomethyl+C(15)	1987.91	CGVNVPYTISTSTDCSKV	CGVNVPYTISTSTDCSKV	97	18	5.95	16	16	16	11	4	83857.4	10.0861	Identified	30434	9.9	b3b4b4*b5b5*b6b7b15b16y4y5y8y9y10y11y13y13°y14y15	22.762	1710	172.885	132.885	0.1137	8362	1987.91	1987.91	24.844	138903
24929	SCVPHR1092G06	328	1 347 800 translated	Regular	145392	0	11873.5	65	4	6	29.57	1221954	0	272338			2268	0	4	Pass2	MissedCleavage	Carbamidomethyl+C(1);Carbamidomethyl+C(15)	1987.91	CGVNVPYTISTSTDCSKV	CGVNVPYTISTSTDCSKV	97	18	5.95	15	3	3	0	0	262.352	7.5814	Missing	3100	1.9	b4*b17*y4y7y11	22.762	1710	172.885	132.885	0.0012	11619	1987.9	1987.9	31.7009	1410
24929	SCVPHR1092G06	328	1 347 800 translated	Regular	145392	0	11873.5	65	4	6	29.57	1221954	0	272338			29883 2268 16368	0	5	Pass2	InSource	Carbamidomethyl+C(12)	1572.72	NVPYTISTSTDCSK	CGVNVPYTISTSTDCSK	100	14	6.1	1	2	2	0	0	309.291	0	Missing	3091	0	y1y14	19.0349	1366	148.842	59.2283	0.008	6824	1572.72	1572.72	22.0122	9817
24929	SCVPHR1092G06	328	1 347 800 translated	Regular	145392	0	11873.5	65	4	6	29.57	1221954	0	272338			29883 2268 16368	0	6	Pass2	InSource	Carbamidomethyl+C(12)	1671.79	NVPYTISTSTDCSKV	CGVNVPYTISTSTDCSKV	100	15	6.1	4	1	1	0	0	212.906	0	Missing	2131	0	y15	22.762	1471	156.375	64.2502	0.0056	9221	1671.78	1671.78	26.4253	6808
24929	SCVPHR1092G06	328	1 347 800 translated	Regular	145392	0	11873.5	65	4	6	29.57	1221954	0	272338			29883 12975 2268 16368	0	7	Pass2	InSource	None	1199.64	GLNAGNAASIPSK	SISGLNAGNAASIPSK	84	13	10.1	0	3	3	0	0	379.05	0	Missing	1310	0	b4b4*b6y10	19.4517	1108	129.455	89.4552	0.0007	5443	1199.64	1199.64	19.1099	818
24929	SCVPHR1092G06	328	1 347 800 translated	Regular	145392	0	11873.5	65	4	6	29.57	1221954	0	272338			29883 12975 2268 16368	0	8	Pass2	NeutralLoss_H2O	None	1468.78	SISGLNAGNAASIPSK	SISGLNAGNAASIPSK	81	16	10.1	0	2	2	0	0	262.021	0	Missing	798	0	b8°b16y4	19.4517	1378	149.713	109.713	0.0086	3332	1468.78	1468.78	15.1304	10485
12975	SCCCLR1C08B02	453	96 452 689 minus strand translated	Regular	107579	0	12030.4	33	4	7	51.69	1003248	34601	222868	23.0124	0.2768	29883 2268 16368 24929	1	1	Pass1	PepFrag1	None	1486.79	SISGLNAGNAASIPSK	SISGLNAGNAASIPSK	83	16	10.1	17	22	22	17	8	361568	10.5899	Identified	202223	19.1	b3b4b4°b5b5°b7b10b10°b11b11°b12b12°b13b13°b15y3y3°y4y4°y5y6y7y8y8*y9y9*y10y10*y11y11°y12y12*y13y14y14*y15	19.4517	1378	149.713	109.713	0.9508	4376	1486.79	1486.79	16.8116	953931
12975	SCCCLR1C08B02	453	96 452 689 minus strand translated	Regular	107579	0	12030.4	33	4	7	51.69	1003248	34601	222868	23.0124	0.2768	11364	0	2	Pass1	PepFrag1	Carbamidomethyl+C(1);Carbamidomethyl+C(15)	1889.84	CGVSVPYTISTSTDCSR	CGVSVPYTISTSTDCSR	99	17	5.95	18	3	3	0	0	1041.47	8.0494	Missing	16482	5.8	b4b4°y7°y14y17	18.987	1595	165.044	125.044	0.0345	6896	1889.84	1889.84	22.162	34601
12975	SCCCLR1C08B02	453	96 452 689 minus strand translated	Regular	107579	0	12030.4	33	4	7	51.69	1003248	34601	222868	23.0124	0.2768	29883 11364	0	3	Pass2	PepFrag2	Carbamidomethyl+C(10);Carbamidomethyl+C(11)	1450.62	GQGSAPSAGCCSGVR	GQGSAPSAGCCSGVR	44	15	8.3	19	2	2	0	0	2120.34	8.3581	Identified	932	2.2	y6°y10y15	3.1095	1174	134.546	94.5463	0.0026	135	1450.62	1450.62	7.8938	2583
12975	SCCCLR1C08B02	453	96 452 689 minus strand translated	Regular	107579	0	12030.4	33	4	7	51.69	1003248	34601	222868	23.0124	0.2768	29883 11364	0	4	Pass2	PepFrag2	None	1349.68	SLNSAASTTADRR	SLNSAASTTADRR	59	13	10.89	20	1	1	0	0	257.885	7.4432		1123	1.4	b2°b6y11*	5.6622	1213	137.51	97.5098	0.0008	5331	1349.66	1349.66	18.9264	830
12975	SCCCLR1C08B02	453	96 452 689 minus strand translated	Regular	107579	0	12030.4	33	4	7	51.69	1003248	34601	222868	23.0124	0.2768	29883 2268 16368 24929	0	5	Pass2	InSource	None	1199.64	GLNAGNAASIPSK	SISGLNAGNAASIPSK	86	13	10.1	0	3	3	0	0	379.05	0	Missing	1310	0	b4b4*b6y10	19.4517	1108	129.455	89.4552	0.0008	5443	1199.64	1199.64	19.1099	818
12975	SCCCLR1C08B02	453	96 452 689 minus strand translated	Regular	107579	0	12030.4	33	4	7	51.69	1003248	34601	222868	23.0124	0.2768	29883 2268 16368 24929	0	6	Pass2	NeutralLoss_H2O	None	1468.78	SISGLNAGNAASIPSK	SISGLNAGNAASIPSK	83	16	10.1	0	2	2	0	0	262.021	0	Missing	798	0	b8°b16y4	19.4517	1378	149.713	109.713	0.0105	3332	1468.78	1468.78	15.1304	10485
11127	SCCCCL3140H01	689	225 761 1164 minus strand translated	Regular	63387.6	0	18920.4	56	5	8	39.89	973224	0	378569			19091 506	1	1	Pass1	PepFrag1	None	1845	VPVSVTPHAASAASPLQGR	VPVSVTPHAASAASPLQGR	122	19	11.05	22	25	25	18	6	217897	10.1403	Identified	243891	16.9	b2b4°b9b10b12b12°b13b14b18b19y1y2y3*y4y5*y6y7y8y9y9*y10y11y12y13y14y15y16y17y18y18°y19	17.7411	1717	173.356	75.5709	0.5925	4470	1845	1845	16.9908	576652
11127	SCCCCL3140H01	689	225 761 1164 minus strand translated	Regular	63387.6	0	18920.4	56	5	8	39.89	973224	0	378569			22362 19091 506 19881	0	2	Pass1	PepFrag1	Carbamidomethyl+C(4)	1015.5	IIYCNPHV	IIYCNPHV	170	8	7.15	21	10	10	7	2	120189	9.8819	Identified	104651	8	b2b3b8y2y3y4y5y5*y6y7y8	16.3901	884	111.36	71.3596	0.3364	3971	1015.5	1015.5	16.159	327411
11127	SCCCCL3140H01	689	225 761 1164 minus strand translated	Regular	63387.6	0	18920.4	56	5	8	39.89	973224	0	378569			22362	0	3	Pass1	PepFrag1	None	3252.58	LHAGADAATVEFHVGVDGGSFYLAPNAQPGQR	LHAGADAATVEFHVGVDGGSFYLAPNAQPGQR	90	32	5.11	24	3	3	0	0	912.705	7.7623	Identified	1311	5.3	b20b28*y20y32	39.5319	2961	249.298	126.199	0.0148	15640	3252.57	3252.58	43.6709	14360
11127	SCCCCL3140H01	689	225 761 1164 minus strand translated	Regular	63387.6	0	18920.4	56	5	8	39.89	973224	0	378569			22362 506	0	4	Pass2	PepFrag2	None	3252.58	LHAGADAATVEFHVGVDGGSFYLAPNAQPGQR	LHAGADAATVEFHVGVDGGSFYLAPNAQPGQR	90	32	5.11	23	5	5	1	0	775.855	7.6918	Identified	1659	3.3	b12b16b22b22°y7y8y17°	39.5319	2961	249.298	84.6489	0.0039	17148	3252.56	3252.56	51.2727	3808
11127	SCCCCL3140H01	689	225 761 1164 minus strand translated	Regular	63387.6	0	18920.4	56	5	8	39.89	973224	0	378569			22362 19091 506 19881	0	5	Pass2	PepFrag2	Carbamidomethyl+C(1);Carbamidomethyl+C(11)	1401.6	CSVHQVPSGDCR	CSVHQVPSGDCR	152	12	7	25	2	2	0	0	663.063	7.6236	Identified	1298	1.7	b6°y9y10*y12	1.9742	1137	131.704	91.7043	0.0017	2359	1401.59	1401.58	13.4861	1632
11127	SCCCCL3140H01	689	225 761 1164 minus strand translated	Regular	63387.6	0	18920.4	56	5	8	39.89	973224	0	378569			22362 19091 506 19881	0	6	Pass2	InSource	Carbamidomethyl+C(2)	789.335	YCNPHV	IIYCNPHV	172	6	7.15	26	8	8	6	2	84022.1	0	Identified	20616	0	b2b3b4b5b5*b6b6*y3y4y5y5*	16.3901	636	89.4124	138.825	0.0438	3967	789.338	789.335	16.1527	42603
11127	SCCCCL3140H01	689	225 761 1164 minus strand translated	Regular	63387.6	0	18920.4	56	5	8	39.89	973224	0	378569			22362 19091 506 19881	0	7	Pass2	InSource	None	466.241	NPHV	IIYCNPHV	174	4	7.85	26	2	2	0	0	363.764	0	Missing	3056	0	b2*b3b3*y4	16.3901	409	66.6155	93.231	0.0036	3945	466.244	466.242	16.1063	3469
11127	SCCCCL3140H01	689	225 761 1164 minus strand translated	Regular	63387.6	0	18920.4	56	5	8	39.89	973224	0	378569			22362 506	0	8	Pass2	InSource	None	2070.02	HVGVDGGSFYLAPNAQPGQR	LHAGADAATVEFHVGVDGGSFYLAPNAQPGQR	102	20	7.77	24	0	0	0	0	781.877	0	Identified	214	0	b16*	39.5319	1870	183.508	143.508	0.0011	15638	2070.02	2070.02	43.6654	1048
11127	SCCCCL3140H01	689	225 761 1164 minus strand translated	Regular	63387.6	0	18920.4	56	5	8	39.89	973224	0	378569			22362 506	0	9	Pass2	InSource	None	2779.31	LHAGADAATVEFHVGVDGGSFYLAPNAQ	LHAGADAATVEFHVGVDGGSFYLAPNAQPGQR	90	28	4.28	24	1	1	0	0	196.824	0	Missing	1873	0	b12b19°b28°y14*y22*	39.5319	2561	226.308	110.872	0.0008	15249	2779.3	2779.3	42.1643	823
11127	SCCCCL3140H01	689	225 761 1164 minus strand translated	Regular	63387.6	0	18920.4	56	5	8	39.89	973224	0	378569			22362 19091 506 19881	0	10	Pass2	NeutralLoss_NH3	Carbamidomethyl+C(4)	998.476	IIYCNPHV	IIYCNPHV	170	8	7.15	26	0	0	0	0	156.896	0	Missing	0	0		16.3901	884	111.36	71.3596	0.0015	3997	998.479	998.477	16.1902	1418
506	SCAGFL1089C05	328	1 278 610 minus strand translated	Regular	52475.4	0	9634.71	42	4	5	77.17	958864	0	208395			19091 11127	1	1	Pass1	PepFrag1	None	1845	VPVSVTPHAASAASPLQGR	VPVSVTPHAASAASPLQGR	36	19	11.05	27	19	19	15	4	196617	10.0136	Identified	116801	16.9	b4°y8b9b10y11b12b12°b13b14y3*y4y5*y6y7y9y9*y10y12y13y14y15y16y17y18y18°	17.7411	1717	173.356	75.5709	0.6014	4470	1845	1845	16.9908	576652
506	SCAGFL1089C05	328	1 278 610 minus strand translated	Regular	52475.4	0	9634.71	42	4	5	77.17	958864	0	208395			22362 19091 11127 19881	0	2	Pass1	PepFrag1	Carbamidomethyl+C(4)	1015.5	IIYCNPHV	IIYCNPHV	84	8	7.15	26	6	6	4	1	75847.1	9.5999	Identified	63581	8	b3y3y4y5y5*y6y7	16.3901	884	111.36	71.3596	0.3415	3971	1015.5	1015.5	16.159	327411
506	SCAGFL1089C05	328	1 278 610 minus strand translated	Regular	52475.4	0	9634.71	42	4	5	77.17	958864	0	208395			22362 11127	0	3	Pass2	PepFrag2	None	3252.58	LHAGADAATVEFHVGVDGGSFYLAPNAQPGQR	LHAGADAATVEFHVGVDGGSFYLAPNAQPGQR	4	32	5.11	28	4	4	1	0	1396.62	7.865	Identified	956	3.3	b16b22y7y8	39.5319	2961	249.298	84.6489	0.004	17148	3252.56	3252.56	51.2727	3808
506	SCAGFL1089C05	328	1 278 610 minus strand translated	Regular	52475.4	0	9634.71	42	4	5	77.17	958864	0	208395			22362 19091 11127 19881	0	4	Pass2	PepFrag2	Carbamidomethyl+C(1);Carbamidomethyl+C(11)	1401.6	CSVHQVPSGDCR	CSVHQVPSGDCR	66	12	7	29	2	2	0	0	663.063	7.5415	Identified	1298	1.7	b6°y9y10*y12	1.9742	1137	131.704	91.7043	0.0017	2359	1401.59	1401.58	13.4861	1632
506	SCAGFL1089C05	328	1 278 610 minus strand translated	Regular	52475.4	0	9634.71	42	4	5	77.17	958864	0	208395			22362 19091 11127 19881	0	5	Pass2	InSource	Carbamidomethyl+C(2)	789.335	YCNPHV	IIYCNPHV	86	6	7.15	26	8	8	6	2	84022.1	0	Identified	20616	0	b2b3b4b5b5*b6b6*y3y4y5y5*	16.3901	636	89.4124	138.825	0.0444	3967	789.338	789.335	16.1527	42603
506	SCAGFL1089C05	328	1 278 610 minus strand translated	Regular	52475.4	0	9634.71	42	4	5	77.17	958864	0	208395			22362 19091 11127 19881	0	6	Pass2	InSource	None	466.241	NPHV	IIYCNPHV	88	4	7.85	26	2	2	0	0	363.764	0	Missing	3056	0	b2*b3b3*y4	16.3901	409	66.6155	93.231	0.0036	3945	466.244	466.242	16.1063	3469
506	SCAGFL1089C05	328	1 278 610 minus strand translated	Regular	52475.4	0	9634.71	42	4	5	77.17	958864	0	208395			22362 11127	0	7	Pass2	InSource	None	2070.02	HVGVDGGSFYLAPNAQPGQR	LHAGADAATVEFHVGVDGGSFYLAPNAQPGQR	16	20	7.77	24	0	0	0	0	781.877	0	Identified	214	0	b16*	39.5319	1870	183.508	143.508	0.0011	15638	2070.02	2070.02	43.6654	1048
506	SCAGFL1089C05	328	1 278 610 minus strand translated	Regular	52475.4	0	9634.71	42	4	5	77.17	958864	0	208395			22362 11127	0	8	Pass2	InSource	None	2779.31	LHAGADAATVEFHVGVDGGSFYLAPNAQ	LHAGADAATVEFHVGVDGGSFYLAPNAQPGQR	4	28	4.28	24	1	1	0	0	196.824	0	Missing	1873	0	b12b19°b28°y14*y22*	39.5319	2561	226.308	110.872	0.0009	15249	2779.3	2779.3	42.1643	823
506	SCAGFL1089C05	328	1 278 610 minus strand translated	Regular	52475.4	0	9634.71	42	4	5	77.17	958864	0	208395			22362 19091 11127 19881	0	9	Pass2	NeutralLoss_NH3	Carbamidomethyl+C(4)	998.476	IIYCNPHV	IIYCNPHV	84	8	7.15	26	0	0	0	0	156.896	0	Missing	0	0		16.3901	884	111.36	71.3596	0.0015	3997	998.479	998.477	16.1902	1418
19091	SCRUFL4024B08.b	241	1 341 625 minus strand translated	Regular	52010.1	0	12108.6	38	5	6	59.29	956849	593252	206292	394.558	4.7775	11127 506	1	1	Pass1	PepFrag1	None	1845	VPVSVTPHAASAASPLQGR	VPVSVTPHAASAASPLQGR	57	19	11.05	31	19	19	15	4	196617	10.0097	Identified	116801	16.9	b4°y8b9b10y11b12b12°b13b14y3*y4y5*y6y7y9y9*y10y12y13y14y15y16y17y18y18°	17.7411	1717	173.356	75.5709	0.6027	4470	1845	1845	16.9908	576652
19091	SCRUFL4024B08.b	241	1 341 625 minus strand translated	Regular	52010.1	0	12108.6	38	5	6	59.29	956849	593252	206292	394.558	4.7775	22362 11127 506 19881	0	2	Pass1	PepFrag1	Carbamidomethyl+C(4)	1015.5	IIYCNPHV	IIYCNPHV	105	8	7.15	30	6	6	4	1	75847.1	9.596	Identified	63581	8	b3y3y4y5y5*y6y7	16.3901	884	111.36	71.3596	0.3422	3971	1015.5	1015.5	16.159	327411
19091	SCRUFL4024B08.b	241	1 341 625 minus strand translated	Regular	52010.1	0	12108.6	38	5	6	59.29	956849	593252	206292	394.558	4.7775		0	3	Pass2	PepFrag2	None	1456.73	GSFNLAPNAQPGQR	GSFNLAPNAQPGQR	43	14	11.05	32	0	0	0	0	66.9048	6.5415	Missing	548	1.9	b7*y5*	14.485	1310	144.746	56.4975	0.0021	10021	1456.72	1456.72	28.1639	1980
19091	SCRUFL4024B08.b	241	1 341 625 minus strand translated	Regular	52010.1	0	12108.6	38	5	6	59.29	956849	593252	206292	394.558	4.7775		0	4	Pass2	PepFrag2	None	1592.8	GANTLHRPSHAEFR	GANTLHRPSHAEFR	4	14	10.89	33	1	1	0	0	98.5571	6.7098	Missing	392	1.8	b10b13*	6.0318	1434	153.742	113.742	0.0018	16926	1592.79	1592.79	50.1735	1684
19091	SCRUFL4024B08.b	241	1 341 625 minus strand translated	Regular	52010.1	0	12108.6	38	5	6	59.29	956849	593252	206292	394.558	4.7775	22362 11127 506 19881	0	5	Pass2	PepFrag2	Carbamidomethyl+C(1);Carbamidomethyl+C(11)	1401.6	CSVHQVPSGDCR	CSVHQVPSGDCR	87	12	7	34	2	2	0	0	663.063	7.5376	Identified	1298	1.7	b6°y9y10*y12	1.9742	1137	131.704	91.7043	0.0017	2359	1401.59	1401.58	13.4861	1632
19091	SCRUFL4024B08.b	241	1 341 625 minus strand translated	Regular	52010.1	0	12108.6	38	5	6	59.29	956849	593252	206292	394.558	4.7775	22362 11127 506 19881	0	6	Pass2	InSource	Carbamidomethyl+C(2)	789.335	YCNPHV	IIYCNPHV	107	6	7.15	26	8	8	6	2	84022.1	0	Identified	20616	0	b2b3b4b5b5*b6b6*y3y4y5y5*	16.3901	636	89.4124	138.825	0.0445	3967	789.338	789.335	16.1527	42603
19091	SCRUFL4024B08.b	241	1 341 625 minus strand translated	Regular	52010.1	0	12108.6	38	5	6	59.29	956849	593252	206292	394.558	4.7775	22362 11127 506 19881	0	7	Pass2	InSource	None	466.241	NPHV	IIYCNPHV	109	4	7.85	26	2	2	0	0	363.764	0	Missing	3056	0	b2*b3b3*y4	16.3901	409	66.6155	93.231	0.0036	3945	466.244	466.242	16.1063	3469
19091	SCRUFL4024B08.b	241	1 341 625 minus strand translated	Regular	52010.1	0	12108.6	38	5	6	59.29	956849	593252	206292	394.558	4.7775	22362 11127 506 19881	0	8	Pass2	NeutralLoss_NH3	Carbamidomethyl+C(4)	998.476	IIYCNPHV	IIYCNPHV	105	8	7.15	26	0	0	0	0	156.896	0	Missing	0	0		16.3901	884	111.36	71.3596	0.0015	3997	998.479	998.477	16.1902	1418
32764	SCRUSB1064D08	533	85 453 808 translated	Regular	35280.3	0	12093.7	66	9	6	39.34	938964	0	527269			27501 38589 22394 7723 33460 32143 23183	1	1	Pass1	PepFrag1	Carbamidomethyl+C(1);Carbamidomethyl+C(15)	1788.86	CGVTVGVPISPNVDCSK	CGVTVGVPISPNVDCSK	103	17	5.96	36	20	20	13	7	178067	9.7981	Identified	338173	16.2	b2b3b4b4°b5b5°b6b6°b7b7°b9b10b10°b13b16*y2y3y4y5y5°y6°y7y7°y10y10°y11y12y13y14y16°y17y17*	22.3536	1553	162.134	122.134	0.6091	7675	1788.86	1788.86	23.6156	571912
32764	SCRUSB1064D08	533	85 453 808 translated	Regular	35280.3	0	12093.7	66	9	6	39.34	938964	0	527269			27501 38589 7723 32143	0	2	Pass1	PepFrag1	None	1529.77	LGGGGGVSMGNAASIPGK	LGGGGGVSMGNAASIPGK	85	18	10.1	35	13	13	7	1	63951.3	9.3534	Identified	84576	10.9	b4b6b7b8°b11*b15°b18y2y3y4y5y6y9y10y11y18	19.6363	1414	152.309	112.309	0.1915	4605	1529.77	1529.77	17.3125	179794
32764	SCRUSB1064D08	533	85 453 808 translated	Regular	35280.3	0	12093.7	66	9	6	39.34	938964	0	527269			27501	0	3	Pass1	PepFrag1	None	1529.77	LGGGGGVSMGNAASIPGK	LGGGGGVSMGNAASIPGK	85	18	10.1	38	0	0	0	0	313.159	7.0433	Missing	1144	2.3	b11*y8*	19.6363	1414	152.309	112.309	0.0026	5483	1529.77	1529.77	19.2276	2426
32764	SCRUSB1064D08	533	85 453 808 translated	Regular	35280.3	0	12093.7	66	9	6	39.34	938964	0	527269			27501 38589 22394 7723 33460 23183	0	4	Pass1	PepFrag1	Carbamidomethyl+C(1);Carbamidomethyl+C(15)	1788.86	CGVTVGVPISPNVDCSK	CGVTVGVPISPNVDCSK	103	17	5.96	40	5	5	3	0	395.745	7.1449	Missing	1884	2	b3y2y3y4y5	22.3536	1553	162.134	122.134	0.002	10949	1788.86	1788.86	30.1505	1872
32764	SCRUSB1064D08	533	85 453 808 translated	Regular	35280.3	0	12093.7	66	9	6	39.34	938964	0	527269			27501 38589	0	5	Pass2	PepFrag2	None	1529.77	LGGGGGVSMGNAASIPGK	LGGGGGVSMGNAASIPGK	85	18	10.1	39	2	2	0	0	1579.53	7.7461	Identified	1451	2.3	b12°y1y3	19.6363	1414	152.309	112.309	0.0029	3841	1529.78	1529.78	15.9357	2705
32764	SCRUSB1064D08	533	85 453 808 translated	Regular	35280.3	0	12093.7	66	9	6	39.34	938964	0	527269			27501 38589 7723	0	6	Pass2	PepFrag2	None	1529.77	LGGGGGVSMGNAASIPGK	LGGGGGVSMGNAASIPGK	85	18	10.1	37	2	2	0	0	4729.93	8.2224	Identified	1153	2	y3y8*y13	19.6363	1414	152.309	112.309	0.0018	6046	1529.76	1529.76	20.5766	1696
32764	SCRUSB1064D08	533	85 453 808 translated	Regular	35280.3	0	12093.7	66	9	6	39.34	938964	0	527269			27501 38589 7723 32143	0	7	Pass2	MissedCleavage	None	2092.03	SMTSRLGGGGGVSMGNAASIPGK	SMTSRLGGGGGVSMGNAASIPGK	80	23	11.49	42	1	1	0	0	153.409	6.7334	Identified	3049	2.9	b20°b21°b23*y11°y23	18.6447	1925	187.088	84.7256	0.0041	1252	2092.01	2092.01	10.6259	3869
32764	SCRUSB1064D08	533	85 453 808 translated	Regular	35280.3	0	12093.7	66	9	6	39.34	938964	0	527269			27501 22394 33460 23183	0	8	Pass2	MissedCleavage	Carbamidomethyl+C(4);Carbamidomethyl+C(6)	1513.69	QATCACLKSMTSR	QATCACLKSMTSR	72	13	9.15	41	1	1	0	0	119.948	6.6265		2305	2.3	b3*b11*y1y6°	10.6462	1283	142.75	102.75	0.0038	1148	1513.68	1513.68	10.4449	3606
32764	SCRUSB1064D08	533	85 453 808 translated	Regular	35280.3	0	12093.7	66	9	6	39.34	938964	0	527269			27501 38589 7723 32143	0	9	Pass2	VarMod	Oxidation+M(9)	1545.77	LGGGGGVSMGNAASIPGK	LGGGGGVSMGNAASIPGK	85	18	10.1	43	17	17	9	5	40515.3	9.1552	Identified	44633	8.5	b3b7b9b13b14b14°b15b15°b18y2y3y4y5y6y9y10y11y17y18	19.8542	1414	152.309	112.309	0.0988	1596	1545.77	1545.77	11.6008	92773
32764	SCRUSB1064D08	533	85 453 808 translated	Regular	35280.3	0	12093.7	66	9	6	39.34	938964	0	527269			27501 38589 7723 32143	0	10	Pass2	InSource	None	1188.6	GVSMGNAASIPGK	LGGGGGVSMGNAASIPGK	90	13	10.1	63	2	2	0	0	1585.56	0	Identified	2078	0	b3°b11°y3y8*y13	19.6363	1098	128.675	88.6751	0.0061	6032	1188.61	1188.61	20.5499	5713
32764	SCRUSB1064D08	533	85 453 808 translated	Regular	35280.3	0	12093.7	66	9	6	39.34	938964	0	527269			27501 38589 7723 32143	0	11	Pass2	InSource	Oxidation+M(8)	1432.68	GGGGGVSMGNAASIPGK	LGGGGGVSMGNAASIPGK	86	17	10.1	66	0	0	0	0	117.339	0	Missing	0	0		19.8542	1290	143.269	103.269	0.0012	2249	1432.68	1432.68	13.2682	1158
32764	SCRUSB1064D08	533	85 453 808 translated	Regular	35280.3	0	12093.7	66	9	6	39.34	938964	0	527269			27501 38589 22394 7723 33460 32143 23183	0	12	Pass2	NeutralLoss_NH3	Carbamidomethyl+C(1);Carbamidomethyl+C(15)	1771.84	CGVTVGVPISPNVDCSK	CGVTVGVPISPNVDCSK	103	17	5.96	64	3	3	0	0	2811.18	0	Identified	46823	0	y7y10y12y17*	22.3536	1553	162.134	122.134	0.0753	10936	1771.84	1771.84	30.134	70689
32764	SCRUSB1064D08	533	85 453 808 translated	Regular	35280.3	0	12093.7	66	9	6	39.34	938964	0	527269			27501 22394 33460 23183	0	13	Pass2	NeutralLoss_NH3	Carbamidomethyl+C(4);Carbamidomethyl+C(6)	1496.67	QATCACLKSMTSR	QATCACLKSMTSR	72	13	9.15	82	0	0	0	0	230.459	0		0	0		10.6462	1283	142.75	102.75	0.0008	1044	1496.67	1496.67	10.3149	751
27501	SCEPRT2047G01	517	96 491 638 minus strand translated	Regular	35204.8	0	13091.9	54	10	7	69.47	939860	754411	231307	501.742	6.5687	32764 38589 22394 7723 33460 32143 23183	1	1	Pass1	PepFrag1	Carbamidomethyl+C(1);Carbamidomethyl+C(15)	1788.86	CGVTVGVPISPNVDCSK	CGVTVGVPISPNVDCSK	103	17	5.96	45	17	17	11	7	183914	9.8112	Identified	136224	16.2	b3b4b4°b5b5°b6b6°b7b7°b9b10b10°b13b16*y3y4y5y5°y7y7°y10y10°y11y12y13y14	22.3536	1553	162.134	122.134	0.6085	7675	1788.86	1788.86	23.6156	571912
27501	SCEPRT2047G01	517	96 491 638 minus strand translated	Regular	35204.8	0	13091.9	54	10	7	69.47	939860	754411	231307	501.742	6.5687	32764 38589 7723 32143	0	2	Pass1	PepFrag1	None	1529.77	LGGGGGVSMGNAASIPGK	LGGGGGVSMGNAASIPGK	85	18	10.1	44	10	10	6	1	58486.5	9.3137	Identified	25273	10.9	b4b6b7b8°b15°y3y4y5y6y9y10y11	19.6363	1414	152.309	112.309	0.1913	4605	1529.77	1529.77	17.3125	179794
27501	SCEPRT2047G01	517	96 491 638 minus strand translated	Regular	35204.8	0	13091.9	54	10	7	69.47	939860	754411	231307	501.742	6.5687	32764	0	3	Pass1	PepFrag1	None	1529.77	LGGGGGVSMGNAASIPGK	LGGGGGVSMGNAASIPGK	85	18	10.1	47	0	0	0	0	313.159	7.0424	Missing	1144	2.3	b11*y8*	19.6363	1414	152.309	112.309	0.0026	5483	1529.77	1529.77	19.2276	2426
27501	SCEPRT2047G01	517	96 491 638 minus strand translated	Regular	35204.8	0	13091.9	54	10	7	69.47	939860	754411	231307	501.742	6.5687	32764 38589 22394 7723 33460 23183	0	4	Pass1	PepFrag1	Carbamidomethyl+C(1);Carbamidomethyl+C(15)	1788.86	CGVTVGVPISPNVDCSK	CGVTVGVPISPNVDCSK	103	17	5.96	49	4	4	2	0	337.97	7.0755	Missing	1750	2	b3y3y4y5	22.3536	1553	162.134	122.134	0.002	10949	1788.86	1788.86	30.1505	1872
27501	SCEPRT2047G01	517	96 491 638 minus strand translated	Regular	35204.8	0	13091.9	54	10	7	69.47	939860	754411	231307	501.742	6.5687	32764 38589	0	5	Pass2	PepFrag2	None	1529.77	LGGGGGVSMGNAASIPGK	LGGGGGVSMGNAASIPGK	85	18	10.1	48	1	1	0	0	1064.53	7.5738	Identified	503	2.3	b12°y3	19.6363	1414	152.309	112.309	0.0029	3841	1529.78	1529.78	15.9357	2705
27501	SCEPRT2047G01	517	96 491 638 minus strand translated	Regular	35204.8	0	13091.9	54	10	7	69.47	939860	754411	231307	501.742	6.5687	32764 38589 7723	0	6	Pass2	PepFrag2	None	1529.77	LGGGGGVSMGNAASIPGK	LGGGGGVSMGNAASIPGK	85	18	10.1	46	2	2	0	0	4729.93	8.2215	Identified	1153	2	y3y8*y13	19.6363	1414	152.309	112.309	0.0018	6046	1529.76	1529.76	20.5766	1696
27501	SCEPRT2047G01	517	96 491 638 minus strand translated	Regular	35204.8	0	13091.9	54	10	7	69.47	939860	754411	231307	501.742	6.5687	32764 38589 7723 32143	0	7	Pass2	MissedCleavage	None	2092.03	SMTSRLGGGGGVSMGNAASIPGK	SMTSRLGGGGGVSMGNAASIPGK	80	23	11.49	52	0	0	0	0	96.0207	6.529	Identified	476	2.9	b20°b21°	18.6447	1925	187.088	84.7256	0.0041	1252	2092.01	2092.01	10.6259	3869
27501	SCEPRT2047G01	517	96 491 638 minus strand translated	Regular	35204.8	0	13091.9	54	10	7	69.47	939860	754411	231307	501.742	6.5687	32764 22394 33460 23183	0	8	Pass2	MissedCleavage	Carbamidomethyl+C(4);Carbamidomethyl+C(6)	1513.69	QATCACLKSMTSR	QATCACLKSMTSR	72	13	9.15	51	0	0	0	0	197.924	6.8431		673	2.3	b3*b11*y6°	10.6462	1283	142.75	102.75	0.0038	1148	1513.68	1513.68	10.4449	3606
27501	SCEPRT2047G01	517	96 491 638 minus strand translated	Regular	35204.8	0	13091.9	54	10	7	69.47	939860	754411	231307	501.742	6.5687	32143	0	9	Pass2	MissedCleavage	Carbamidomethyl+C(8);Carbamidomethyl+C(18);Carbamidomethyl+C(33);Carbamidomethyl+C(34)	4331.96	TASAAVSCGEVTSSVAPCLGYAMGTASSPPAACCNGVRSLNSR	TASAAVSCGEVTSSVAPCLGYAMGTASSPPAACCNGVRSLNSR	22	43	7.85	50	1	1	0	0	115.415	6.6089	Missing	1345	2.2	b13°y2y5*y9°y12*	30.1403	3735	291.04	154.027	0.001	14310	4331.93	4331.94	38.9925	896
27501	SCEPRT2047G01	517	96 491 638 minus strand translated	Regular	35204.8	0	13091.9	54	10	7	69.47	939860	754411	231307	501.742	6.5687	32764 38589 7723 32143	0	10	Pass2	VarMod	Oxidation+M(9)	1545.77	LGGGGGVSMGNAASIPGK	LGGGGGVSMGNAASIPGK	85	18	10.1	53	14	14	7	5	32044.3	9.0524	Identified	13865	8.5	b3b7b9b13b14b14°b15b15°y3y4y5y6y9y10y11y17	19.8542	1414	152.309	112.309	0.0987	1596	1545.77	1545.77	11.6008	92773
27501	SCEPRT2047G01	517	96 491 638 minus strand translated	Regular	35204.8	0	13091.9	54	10	7	69.47	939860	754411	231307	501.742	6.5687	32764 38589 7723 32143	0	11	Pass2	InSource	None	1188.6	GVSMGNAASIPGK	LGGGGGVSMGNAASIPGK	90	13	10.1	63	2	2	0	0	1585.56	0	Identified	2078	0	b3°b11°y3y8*y13	19.6363	1098	128.675	88.6751	0.0061	6032	1188.61	1188.61	20.5499	5713
27501	SCEPRT2047G01	517	96 491 638 minus strand translated	Regular	35204.8	0	13091.9	54	10	7	69.47	939860	754411	231307	501.742	6.5687	32764 38589 7723 32143	0	12	Pass2	InSource	Oxidation+M(8)	1432.68	GGGGGVSMGNAASIPGK	LGGGGGVSMGNAASIPGK	86	17	10.1	66	0	0	0	0	117.339	0	Missing	0	0		19.8542	1290	143.269	103.269	0.0012	2249	1432.68	1432.68	13.2682	1158
27501	SCEPRT2047G01	517	96 491 638 minus strand translated	Regular	35204.8	0	13091.9	54	10	7	69.47	939860	754411	231307	501.742	6.5687	32764 38589 22394 7723 33460 32143 23183	0	13	Pass2	NeutralLoss_NH3	Carbamidomethyl+C(1);Carbamidomethyl+C(15)	1771.84	CGVTVGVPISPNVDCSK	CGVTVGVPISPNVDCSK	103	17	5.96	64	3	3	0	0	2811.18	0	Identified	46823	0	y7y10y12y17*	22.3536	1553	162.134	122.134	0.0752	10936	1771.84	1771.84	30.134	70689
27501	SCEPRT2047G01	517	96 491 638 minus strand translated	Regular	35204.8	0	13091.9	54	10	7	69.47	939860	754411	231307	501.742	6.5687	32764 22394 33460 23183	0	14	Pass2	NeutralLoss_NH3	Carbamidomethyl+C(4);Carbamidomethyl+C(6)	1496.67	QATCACLKSMTSR	QATCACLKSMTSR	72	13	9.15	82	0	0	0	0	230.459	0		0	0		10.6462	1283	142.75	102.75	0.0008	1044	1496.67	1496.67	10.3149	751
38589	SCRFLR1012A10	531	106 474 843 translated	Regular	35158.6	0	12104.7	53	7	6	32.79	932181	0	228145			27501 32764 22394 7723 33460 32143 23183	1	1	Pass1	PepFrag1	Carbamidomethyl+C(1);Carbamidomethyl+C(15)	1788.86	CGVTVGVPISPNVDCSK	CGVTVGVPISPNVDCSK	103	17	5.96	55	17	17	11	7	183914	9.8106	Identified	136224	16.2	b3b4b4°b5b5°b6b6°b7b7°b9b10b10°b13b16*y3y4y5y5°y7y7°y10y10°y11y12y13y14	22.3536	1553	162.134	122.134	0.6135	7675	1788.86	1788.86	23.6156	571912
38589	SCRFLR1012A10	531	106 474 843 translated	Regular	35158.6	0	12104.7	53	7	6	32.79	932181	0	228145			27501 32764 7723 32143	0	2	Pass1	PepFrag1	None	1529.77	LGGGGGVSMGNAASIPGK	LGGGGGVSMGNAASIPGK	85	18	10.1	54	10	10	6	1	58486.5	9.3131	Identified	25273	10.9	b4b6b7b8°b15°y3y4y5y6y9y10y11	19.6363	1414	152.309	112.309	0.1929	4605	1529.77	1529.77	17.3125	179794
38589	SCRFLR1012A10	531	106 474 843 translated	Regular	35158.6	0	12104.7	53	7	6	32.79	932181	0	228145			27501 32764 22394 7723 33460 23183	0	3	Pass1	PepFrag1	Carbamidomethyl+C(1);Carbamidomethyl+C(15)	1788.86	CGVTVGVPISPNVDCSK	CGVTVGVPISPNVDCSK	103	17	5.96	58	4	4	2	0	337.97	7.0749	Missing	1750	2	b3y3y4y5	22.3536	1553	162.134	122.134	0.002	10949	1788.86	1788.86	30.1505	1872
38589	SCRFLR1012A10	531	106 474 843 translated	Regular	35158.6	0	12104.7	53	7	6	32.79	932181	0	228145			27501 32764	0	4	Pass2	PepFrag2	None	1529.77	LGGGGGVSMGNAASIPGK	LGGGGGVSMGNAASIPGK	85	18	10.1	57	1	1	0	0	1064.53	7.5732	Identified	503	2.3	b12°y3	19.6363	1414	152.309	112.309	0.0029	3841	1529.78	1529.78	15.9357	2705
38589	SCRFLR1012A10	531	106 474 843 translated	Regular	35158.6	0	12104.7	53	7	6	32.79	932181	0	228145			27501 32764 7723	0	5	Pass2	PepFrag2	None	1529.77	LGGGGGVSMGNAASIPGK	LGGGGGVSMGNAASIPGK	85	18	10.1	56	2	2	0	0	4729.93	8.2209	Identified	1153	2	y3y8*y13	19.6363	1414	152.309	112.309	0.0018	6046	1529.76	1529.76	20.5766	1696
38589	SCRFLR1012A10	531	106 474 843 translated	Regular	35158.6	0	12104.7	53	7	6	32.79	932181	0	228145			27501 32764 7723 32143	0	6	Pass2	MissedCleavage	None	2092.03	SMTSRLGGGGGVSMGNAASIPGK	SMTSRLGGGGGVSMGNAASIPGK	80	23	11.49	59	0	0	0	0	96.0207	6.5284	Identified	476	2.9	b20°b21°	18.6447	1925	187.088	84.7256	0.0042	1252	2092.01	2092.01	10.6259	3869
38589	SCRFLR1012A10	531	106 474 843 translated	Regular	35158.6	0	12104.7	53	7	6	32.79	932181	0	228145			27501 32764 7723 32143	0	7	Pass2	VarMod	Oxidation+M(9)	1545.77	LGGGGGVSMGNAASIPGK	LGGGGGVSMGNAASIPGK	85	18	10.1	60	14	14	7	5	32044.3	9.0518	Identified	13865	8.5	b3b7b9b13b14b14°b15b15°y3y4y5y6y9y10y11y17	19.8542	1414	152.309	112.309	0.0995	1596	1545.77	1545.77	11.6008	92773
38589	SCRFLR1012A10	531	106 474 843 translated	Regular	35158.6	0	12104.7	53	7	6	32.79	932181	0	228145			27501 32764 7723 32143	0	8	Pass2	InSource	None	1188.6	GVSMGNAASIPGK	LGGGGGVSMGNAASIPGK	90	13	10.1	63	2	2	0	0	1585.56	0	Identified	2078	0	b3°b11°y3y8*y13	19.6363	1098	128.675	88.6751	0.0061	6032	1188.61	1188.61	20.5499	5713
38589	SCRFLR1012A10	531	106 474 843 translated	Regular	35158.6	0	12104.7	53	7	6	32.79	932181	0	228145			27501 32764 7723 32143	0	9	Pass2	InSource	Oxidation+M(8)	1432.68	GGGGGVSMGNAASIPGK	LGGGGGVSMGNAASIPGK	86	17	10.1	66	0	0	0	0	117.339	0	Missing	0	0		19.8542	1290	143.269	103.269	0.0012	2249	1432.68	1432.68	13.2682	1158
38589	SCRFLR1012A10	531	106 474 843 translated	Regular	35158.6	0	12104.7	53	7	6	32.79	932181	0	228145			27501 32764 22394 7723 33460 32143 23183	0	10	Pass2	NeutralLoss_NH3	Carbamidomethyl+C(1);Carbamidomethyl+C(15)	1771.84	CGVTVGVPISPNVDCSK	CGVTVGVPISPNVDCSK	103	17	5.96	64	3	3	0	0	2811.18	0	Identified	46823	0	y7y10y12y17*	22.3536	1553	162.134	122.134	0.0758	10936	1771.84	1771.84	30.134	70689
7723	SCCCLR1072C06	478	108 476 794 translated	Regular	35001.5	0	12132.8	52	6	6	32.79	929476	0	227642			27501 32764 38589 22394 33460 32143 23183	1	1	Pass1	PepFrag1	Carbamidomethyl+C(1);Carbamidomethyl+C(15)	1788.86	CGVTVGVPISPNVDCSK	CGVTVGVPISPNVDCSK	103	17	5.96	62	17	17	11	7	183914	9.8087	Identified	136224	16.2	b3b4b4°b5b5°b6b6°b7b7°b9b10b10°b13b16*y3y4y5y5°y7y7°y10y10°y11y12y13y14	22.3536	1553	162.134	122.134	0.6153	7675	1788.86	1788.86	23.6156	571912
7723	SCCCLR1072C06	478	108 476 794 translated	Regular	35001.5	0	12132.8	52	6	6	32.79	929476	0	227642			27501 32764 38589 32143	0	2	Pass1	PepFrag1	None	1529.77	LGGGGGVSMGNAASIPGK	LGGGGGVSMGNAASIPGK	85	18	10.1	61	10	10	6	1	58486.5	9.3111	Identified	25273	10.9	b4b6b7b8°b15°y3y4y5y6y9y10y11	19.6363	1414	152.309	112.309	0.1934	4605	1529.77	1529.77	17.3125	179794
7723	SCCCLR1072C06	478	108 476 794 translated	Regular	35001.5	0	12132.8	52	6	6	32.79	929476	0	227642			27501 32764 38589 22394 33460 23183	0	3	Pass1	PepFrag1	Carbamidomethyl+C(1);Carbamidomethyl+C(15)	1788.86	CGVTVGVPISPNVDCSK	CGVTVGVPISPNVDCSK	103	17	5.96	64	4	4	2	0	337.97	7.073	Missing	1750	2	b3y3y4y5	22.3536	1553	162.134	122.134	0.002	10949	1788.86	1788.86	30.1505	1872
7723	SCCCLR1072C06	478	108 476 794 translated	Regular	35001.5	0	12132.8	52	6	6	32.79	929476	0	227642			27501 32764 38589	0	4	Pass2	PepFrag2	None	1529.77	LGGGGGVSMGNAASIPGK	LGGGGGVSMGNAASIPGK	85	18	10.1	63	2	2	0	0	4729.93	8.2189	Identified	1153	2	y3y8*y13	19.6363	1414	152.309	112.309	0.0018	6046	1529.76	1529.76	20.5766	1696
7723	SCCCLR1072C06	478	108 476 794 translated	Regular	35001.5	0	12132.8	52	6	6	32.79	929476	0	227642			27501 32764 38589 32143	0	5	Pass2	MissedCleavage	None	2092.03	SMTSRLGGGGGVSMGNAASIPGK	SMTSRLGGGGGVSMGNAASIPGK	80	23	11.49	65	0	0	0	0	96.0207	6.5265	Identified	476	2.9	b20°b21°	18.6447	1925	187.088	84.7256	0.0042	1252	2092.01	2092.01	10.6259	3869
7723	SCCCLR1072C06	478	108 476 794 translated	Regular	35001.5	0	12132.8	52	6	6	32.79	929476	0	227642			27501 32764 38589 32143	0	6	Pass2	VarMod	Oxidation+M(9)	1545.77	LGGGGGVSMGNAASIPGK	LGGGGGVSMGNAASIPGK	85	18	10.1	66	14	14	7	5	32044.3	9.0498	Identified	13865	8.5	b3b7b9b13b14b14°b15b15°y3y4y5y6y9y10y11y17	19.8542	1414	152.309	112.309	0.0998	1596	1545.77	1545.77	11.6008	92773
7723	SCCCLR1072C06	478	108 476 794 translated	Regular	35001.5	0	12132.8	52	6	6	32.79	929476	0	227642			27501 32764 38589 32143	0	7	Pass2	InSource	None	1188.6	GVSMGNAASIPGK	LGGGGGVSMGNAASIPGK	90	13	10.1	63	2	2	0	0	1585.56	0	Identified	2078	0	b3°b11°y3y8*y13	19.6363	1098	128.675	88.6751	0.0061	6032	1188.61	1188.61	20.5499	5713
7723	SCCCLR1072C06	478	108 476 794 translated	Regular	35001.5	0	12132.8	52	6	6	32.79	929476	0	227642			27501 32764 38589 32143	0	8	Pass2	InSource	Oxidation+M(8)	1432.68	GGGGGVSMGNAASIPGK	LGGGGGVSMGNAASIPGK	86	17	10.1	66	0	0	0	0	117.339	0	Missing	0	0		19.8542	1290	143.269	103.269	0.0012	2249	1432.68	1432.68	13.2682	1158
7723	SCCCLR1072C06	478	108 476 794 translated	Regular	35001.5	0	12132.8	52	6	6	32.79	929476	0	227642			27501 32764 38589 22394 33460 32143 23183	0	9	Pass2	NeutralLoss_NH3	Carbamidomethyl+C(1);Carbamidomethyl+C(15)	1771.84	CGVTVGVPISPNVDCSK	CGVTVGVPISPNVDCSK	103	17	5.96	64	3	3	0	0	2811.18	0	Identified	46823	0	y7y10y12y17*	22.3536	1553	162.134	122.134	0.0761	10936	1771.84	1771.84	30.134	70689
32143	SCEZLR1031G07	525	93 461 808 translated	Regular	34256.6	0	12114.8	46	5	6	68.03	926804	0	225346			27501 32764 38589 22394 7723 33460 23183	1	1	Pass1	PepFrag1	Carbamidomethyl+C(1);Carbamidomethyl+C(15)	1788.86	CGVTVGVPISPNVDCSK	CGVTVGVPISPNVDCSK	103	17	5.96	68	17	17	11	7	183914	9.7994	Identified	136224	16.2	b3b4b4°b5b5°b6b6°b7b7°b9b10b10°b13b16*y3y4y5y5°y7y7°y10y10°y11y12y13y14	22.3536	1553	162.134	122.134	0.6171	7675	1788.86	1788.86	23.6156	571912
32143	SCEZLR1031G07	525	93 461 808 translated	Regular	34256.6	0	12114.8	46	5	6	68.03	926804	0	225346			27501 32764 38589 7723	0	2	Pass1	PepFrag1	None	1529.77	LGGGGGVSMGNAASIPGK	LGGGGGVSMGNAASIPGK	85	18	10.1	67	10	10	6	1	58486.5	9.3018	Identified	25273	10.9	b4b6b7b8°b15°y3y4y5y6y9y10y11	19.6363	1414	152.309	112.309	0.194	4605	1529.77	1529.77	17.3125	179794
32143	SCEZLR1031G07	525	93 461 808 translated	Regular	34256.6	0	12114.8	46	5	6	68.03	926804	0	225346			27501 32764 38589 7723	0	3	Pass2	MissedCleavage	None	2092.03	SMTSRLGGGGGVSMGNAASIPGK	SMTSRLGGGGGVSMGNAASIPGK	80	23	11.49	70	0	0	0	0	96.0207	6.5171	Identified	476	2.9	b20°b21°	18.6447	1925	187.088	84.7256	0.0042	1252	2092.01	2092.01	10.6259	3869
32143	SCEZLR1031G07	525	93 461 808 translated	Regular	34256.6	0	12114.8	46	5	6	68.03	926804	0	225346			27501	0	4	Pass2	MissedCleavage	Carbamidomethyl+C(8);Carbamidomethyl+C(18);Carbamidomethyl+C(33);Carbamidomethyl+C(34)	4331.96	TASAAVSCGEVTSSVAPCLGYAMGTASSPPAACCNGVRSLNSR	TASAAVSCGEVTSSVAPCLGYAMGTASSPPAACCNGVRSLNSR	22	43	7.85	69	0	0	0	0	179.028	6.7877	Missing	607	2.2	b13°y5*y9°	30.1403	3735	291.04	154.027	0.001	14310	4331.93	4331.94	38.9925	896
32143	SCEZLR1031G07	525	93 461 808 translated	Regular	34256.6	0	12114.8	46	5	6	68.03	926804	0	225346			27501 32764 38589 7723	0	5	Pass2	VarMod	Oxidation+M(9)	1545.77	LGGGGGVSMGNAASIPGK	LGGGGGVSMGNAASIPGK	85	18	10.1	71	14	14	7	5	32044.3	9.0405	Identified	13865	8.5	b3b7b9b13b14b14°b15b15°y3y4y5y6y9y10y11y17	19.8542	1414	152.309	112.309	0.1001	1596	1545.77	1545.77	11.6008	92773
32143	SCEZLR1031G07	525	93 461 808 translated	Regular	34256.6	0	12114.8	46	5	6	68.03	926804	0	225346			27501 32764 38589 7723	0	6	Pass2	InSource	None	1188.6	GVSMGNAASIPGK	LGGGGGVSMGNAASIPGK	90	13	10.1	63	2	2	0	0	1585.56	0	Identified	2078	0	b3°b11°y3y8*y13	19.6363	1098	128.675	88.6751	0.0062	6032	1188.61	1188.61	20.5499	5713
32143	SCEZLR1031G07	525	93 461 808 translated	Regular	34256.6	0	12114.8	46	5	6	68.03	926804	0	225346			27501 32764 38589 7723	0	7	Pass2	InSource	Oxidation+M(8)	1432.68	GGGGGVSMGNAASIPGK	LGGGGGVSMGNAASIPGK	86	17	10.1	66	0	0	0	0	117.339	0	Missing	0	0		19.8542	1290	143.269	103.269	0.0012	2249	1432.68	1432.68	13.2682	1158
32143	SCEZLR1031G07	525	93 461 808 translated	Regular	34256.6	0	12114.8	46	5	6	68.03	926804	0	225346			27501 32764 38589 22394 7723 33460 23183	0	8	Pass2	NeutralLoss_NH3	Carbamidomethyl+C(1);Carbamidomethyl+C(15)	1771.84	CGVTVGVPISPNVDCSK	CGVTVGVPISPNVDCSK	103	17	5.96	64	3	3	0	0	2811.18	0	Identified	46823	0	y7y10y12y17*	22.3536	1553	162.134	122.134	0.0763	10936	1771.84	1771.84	30.134	70689
38123	SCCCLR2002D12	581	140 631 1144 minus strand translated	Regular	29371.7	0	16443.1	32	2	8	52.44	99368	261252	107447	173.753	2.857		1	1	Pass1	PepFrag1	None	3875.8	VEEPAAPAEPEPAAAEPEAEPAAAEPEAAPAAAAEEEAPK	VEEPAAPAEPEPAAAEPEAEPAAAEPEAAPAAAAEEEAPK	54	40	3.26	72	29	29	13	7	120424	9.5486	Identified	102536	11.2	b2b2°b3b5b6b9b14b15b16b25b28y2y3y4y5y6y7y9y11y12y14y15y20y24y25y26y29y31y34y40	20.6663	3497	278.542	145.694	0.8764	7248	3875.79	3875.8	22.7347	87084
38123	SCCCLR2002D12	581	140 631 1144 minus strand translated	Regular	29371.7	0	16443.1	32	2	8	52.44	99368	261252	107447	173.753	2.857		0	2	Pass2	VarMod	Phosphoryl+STY(35)	4849.19	EAEPAAVEEVKEEEAAAPAAETEPAAAMADQFADSANNVIIEEVNK	EAEPAAVEEVKEEEAAAPAAETEPAAAMADQFADSANNVIIEEVNK	94	46	3.45	73	1	1	0	0	169.942	6.6982	Missing	2290	4.4	b19b36*y12°y16*y17°y34-H3PO4	39.3019	4354	322.368	121.184	0.0613	19740	4849.18	4849.18	57.8355	6089
38123	SCCCLR2002D12	581	140 631 1144 minus strand translated	Regular	29371.7	0	16443.1	32	2	8	52.44	99368	261252	107447	173.753	2.857		0	3	Pass2	InSource	None	2425.1	VEEPAAPAEPEPAAAEPEAEPAAAE	VEEPAAPAEPEPAAAEPEAEPAAAEPEAAPAAAAEEEAPK	54	25	2.78	72	2	2	0	0	713.538	0	Missing	2621	0	b2b25	20.6663	2187	203.701	95.8004	0.0623	6639	2425.11	2425.11	21.6916	6195
33460	SCJFRZ2033G07	508	75 446 799 translated	Regular	26826.3	0	12203.8	29	4	6	39.84	671222	0	189829			27501 32764 38589 22394 7723 32143 23183	1	1	Pass1	PepFrag1	Carbamidomethyl+C(1);Carbamidomethyl+C(15)	1788.86	CGVTVGVPISPNVDCSK	CGVTVGVPISPNVDCSK	104	17	5.96	75	17	17	11	7	183914	9.6932	Identified	136224	16.2	b3b4b4°b5b5°b6b6°b7b7°b9b10b10°b13b16*y3y4y5y5°y7y7°y10y10°y11y12y13y14	22.3536	1553	162.134	122.134	0.852	7675	1788.86	1788.86	23.6156	571912
33460	SCJFRZ2033G07	508	75 446 799 translated	Regular	26826.3	0	12203.8	29	4	6	39.84	671222	0	189829			22394	0	2	Pass1	PepFrag1	None	1586.8	LGGGGGGVSMGNAASIPGK	LGGGGGGVSMGNAASIPGK	85	19	10.1	74	5	5	1	0	7456.36	8.3011	Identified	4359	5.2	b3y3y4y7y9	19.4253	1462	155.737	115.737	0.0334	696	1586.79	1586.79	9.9218	22392
33460	SCJFRZ2033G07	508	75 446 799 translated	Regular	26826.3	0	12203.8	29	4	6	39.84	671222	0	189829			27501 32764 38589 22394 7723 23183	0	3	Pass1	PepFrag1	Carbamidomethyl+C(1);Carbamidomethyl+C(15)	1788.86	CGVTVGVPISPNVDCSK	CGVTVGVPISPNVDCSK	104	17	5.96	76	4	4	2	0	337.97	6.9574	Missing	1750	2	b3y3y4y5	22.3536	1553	162.134	122.134	0.0028	10949	1788.86	1788.86	30.1505	1872
33460	SCJFRZ2033G07	508	75 446 799 translated	Regular	26826.3	0	12203.8	29	4	6	39.84	671222	0	189829			27501 32764 22394 23183	0	4	Pass2	MissedCleavage	Carbamidomethyl+C(4);Carbamidomethyl+C(6)	1513.69	QATCACLKSMTSR	QATCACLKSMTSR	72	13	9.15	77	0	0	0	0	197.924	6.7251		673	2.3	b3*b11*y6°	10.6462	1283	142.75	102.75	0.0054	1148	1513.68	1513.68	10.4449	3606
33460	SCJFRZ2033G07	508	75 446 799 translated	Regular	26826.3	0	12203.8	29	4	6	39.84	671222	0	189829			27501 32764 38589 22394 7723 32143 23183	0	5	Pass2	NeutralLoss_NH3	Carbamidomethyl+C(1);Carbamidomethyl+C(15)	1771.84	CGVTVGVPISPNVDCSK	CGVTVGVPISPNVDCSK	104	17	5.96	64	3	3	0	0	2811.18	0	Identified	46823	0	y7y10y12y17*	22.3536	1553	162.134	122.134	0.1053	10936	1771.84	1771.84	30.134	70689
33460	SCJFRZ2033G07	508	75 446 799 translated	Regular	26826.3	0	12203.8	29	4	6	39.84	671222	0	189829			27501 32764 22394 23183	0	6	Pass2	NeutralLoss_NH3	Carbamidomethyl+C(4);Carbamidomethyl+C(6)	1496.67	QATCACLKSMTSR	QATCACLKSMTSR	72	13	9.15	82	0	0	0	0	230.459	0		0	0		10.6462	1283	142.75	102.75	0.0011	1044	1496.67	1496.67	10.3149	751
22394	SCRUFL4024B04	547	65 442 814 minus strand translated	Regular	26805.1	0	12423	33	5	5	39.2	687121	610203	201817	405.832	5.0417	27501 32764 38589 7723 33460 32143 23183	1	1	Pass1	PepFrag1	Carbamidomethyl+C(1);Carbamidomethyl+C(15)	1788.86	CGVTVGVPISPNVDCSK	CGVTVGVPISPNVDCSK	106	17	5.96	79	17	17	11	7	183914	9.6928	Identified	136224	16.2	b3b4b4°b5b5°b6b6°b7b7°b9b10b10°b13b16*y3y4y5y5°y7y7°y10y10°y11y12y13y14	22.3536	1553	162.134	122.134	0.8323	7675	1788.86	1788.86	23.6156	571912
22394	SCRUFL4024B04	547	65 442 814 minus strand translated	Regular	26805.1	0	12423	33	5	5	39.2	687121	610203	201817	405.832	5.0417	33460	0	2	Pass1	PepFrag1	None	1586.8	LGGGGGGVSMGNAASIPGK	LGGGGGGVSMGNAASIPGK	87	19	10.1	78	8	8	3	0	6825.78	8.2624	Identified	7573	5.2	b2b3y2y3y4y7y9y19	19.4253	1462	155.737	115.737	0.0326	696	1586.79	1586.79	9.9218	22392
22394	SCRUFL4024B04	547	65 442 814 minus strand translated	Regular	26805.1	0	12423	33	5	5	39.2	687121	610203	201817	405.832	5.0417		0	3	Pass1	PepFrag1	None	1586.8	LGGGGGGVSMGNAASIPGK	LGGGGGGVSMGNAASIPGK	87	19	10.1	80	1	1	0	0	500.972	7.128	Identified	8774	4.6	b16*y14*y19	19.4253	1462	155.737	115.737	0.0231	4755	1586.79	1586.79	17.5762	15899
22394	SCRUFL4024B04	547	65 442 814 minus strand translated	Regular	26805.1	0	12423	33	5	5	39.2	687121	610203	201817	405.832	5.0417	27501 32764 38589 7723 33460 23183	0	4	Pass1	PepFrag1	Carbamidomethyl+C(1);Carbamidomethyl+C(15)	1788.86	CGVTVGVPISPNVDCSK	CGVTVGVPISPNVDCSK	106	17	5.96	81	4	4	2	0	337.97	6.9571	Missing	1750	2	b3y3y4y5	22.3536	1553	162.134	122.134	0.0027	10949	1788.86	1788.86	30.1505	1872
22394	SCRUFL4024B04	547	65 442 814 minus strand translated	Regular	26805.1	0	12423	33	5	5	39.2	687121	610203	201817	405.832	5.0417	27501 32764 33460 23183	0	5	Pass2	MissedCleavage	Carbamidomethyl+C(4);Carbamidomethyl+C(6)	1513.69	QATCACLKSMTSR	QATCACLKSMTSR	74	13	9.15	82	0	0	0	0	197.924	6.7247		673	2.3	b3*b11*y6°	10.6462	1283	142.75	102.75	0.0052	1148	1513.68	1513.68	10.4449	3606
22394	SCRUFL4024B04	547	65 442 814 minus strand translated	Regular	26805.1	0	12423	33	5	5	39.2	687121	610203	201817	405.832	5.0417	27501 32764 38589 7723 33460 32143 23183	0	6	Pass2	NeutralLoss_NH3	Carbamidomethyl+C(1);Carbamidomethyl+C(15)	1771.84	CGVTVGVPISPNVDCSK	CGVTVGVPISPNVDCSK	106	17	5.96	64	3	3	0	0	2811.18	0	Identified	46823	0	y7y10y12y17*	22.3536	1553	162.134	122.134	0.1029	10936	1771.84	1771.84	30.134	70689
22394	SCRUFL4024B04	547	65 442 814 minus strand translated	Regular	26805.1	0	12423	33	5	5	39.2	687121	610203	201817	405.832	5.0417	27501 32764 33460 23183	0	7	Pass2	NeutralLoss_NH3	Carbamidomethyl+C(4);Carbamidomethyl+C(6)	1496.67	QATCACLKSMTSR	QATCACLKSMTSR	74	13	9.15	82	0	0	0	0	230.459	0		0	0		10.6462	1283	142.75	102.75	0.0011	1044	1496.67	1496.67	10.3149	751
23183	SCCCAD1001B02	528	98 466 658 translated	Regular	25674.5	0	12150.8	25	4	6	39.34	650441	0	187068			27501 32764 38589 22394 7723 33460 32143	1	1	Pass1	PepFrag1	Carbamidomethyl+C(1);Carbamidomethyl+C(15)	1788.86	CGVTVGVPISPNVDCSK	CGVTVGVPISPNVDCSK	103	17	5.96	83	17	17	11	7	183914	9.6741	Identified	136224	16.2	b3b4b4°b5b5°b6b6°b7b7°b9b10b10°b13b16*y3y4y5y5°y7y7°y10y10°y11y12y13y14	22.3536	1553	162.134	122.134	0.8793	7675	1788.86	1788.86	23.6156	571912
23183	SCCCAD1001B02	528	98 466 658 translated	Regular	25674.5	0	12150.8	25	4	6	39.34	650441	0	187068			27501 32764 38589 22394 7723 33460	0	2	Pass1	PepFrag1	Carbamidomethyl+C(1);Carbamidomethyl+C(15)	1788.86	CGVTVGVPISPNVDCSK	CGVTVGVPISPNVDCSK	103	17	5.96	84	4	4	2	0	337.97	6.9384	Missing	1750	2	b3y3y4y5	22.3536	1553	162.134	122.134	0.0029	10949	1788.86	1788.86	30.1505	1872
23183	SCCCAD1001B02	528	98 466 658 translated	Regular	25674.5	0	12150.8	25	4	6	39.34	650441	0	187068			27501 32764 22394 33460	0	3	Pass2	MissedCleavage	Carbamidomethyl+C(4);Carbamidomethyl+C(6)	1513.69	QATCACLKSMTSR	QATCACLKSMTSR	72	13	9.15	85	0	0	0	0	197.924	6.706		673	2.3	b3*b11*y6°	10.6462	1283	142.75	102.75	0.0055	1148	1513.68	1513.68	10.4449	3606
23183	SCCCAD1001B02	528	98 466 658 translated	Regular	25674.5	0	12150.8	25	4	6	39.34	650441	0	187068				0	4	Pass2	MissedCleavage	Carbamidomethyl+C(19);Carbamidomethyl+C(33)	3329.63	LGGGGGVSMGNAASIPSKCGVTVGVPISPNVDCSK	LGGGGGVSMGNAASIPSKCGVTVGVPISPNVDCSK	85	35	8.29	86	1	1	0	0	153.826	6.5965	Missing	1598	2.5	b16°b18b19*b20*b30°y17*	33.7141	2992	251.035	85.5174	0.0025	16978	3329.65	3329.65	50.4749	1611
23183	SCCCAD1001B02	528	98 466 658 translated	Regular	25674.5	0	12150.8	25	4	6	39.34	650441	0	187068			27501 32764 38589 22394 7723 33460 32143	0	5	Pass2	NeutralLoss_NH3	Carbamidomethyl+C(1);Carbamidomethyl+C(15)	1771.84	CGVTVGVPISPNVDCSK	CGVTVGVPISPNVDCSK	103	17	5.96	64	3	3	0	0	2811.18	0	Identified	46823	0	y7y10y12y17*	22.3536	1553	162.134	122.134	0.1087	10936	1771.84	1771.84	30.134	70689
23183	SCCCAD1001B02	528	98 466 658 translated	Regular	25674.5	0	12150.8	25	4	6	39.34	650441	0	187068			27501 32764 22394 33460	0	6	Pass2	NeutralLoss_NH3	Carbamidomethyl+C(4);Carbamidomethyl+C(6)	1496.67	QATCACLKSMTSR	QATCACLKSMTSR	72	13	9.15	82	0	0	0	0	230.459	0		0	0		10.6462	1283	142.75	102.75	0.0012	1044	1496.67	1496.67	10.3149	751
21497	SCCCLR1075G03	648	130 816 1273 minus strand translated	Regular	24424.8	0	22491.2	87	12	18	65.35	227010	27331.6	127534	18.1776	0.4088	4464 24211 4120 17267	1	1	Pass1	PepFrag1	None	3872.81	EAEPETAAAPVEAVPAETEAEPEVAAEPEAAAPAEAETK	EAEPETAAAPVEAVPAETEAEPEVAAEPEAAAPAEAETK	107	39	3.26	91	18	18	7	2	51320.3	9.0981	Identified	42677	10.8	b3b6b7b7°b8b8°b9b14b37y4y5y7y8y9y10y12y15y18y25y30	26.0264	3515	279.497	146.331	0.3628	8580	3872.79	3872.8	25.1815	82351
21497	SCCCLR1075G03	648	130 816 1273 minus strand translated	Regular	24424.8	0	22491.2	87	12	18	65.35	227010	27331.6	127534	18.1776	0.4088	4464 18174 22549 24211 17267 28464	0	2	Pass1	PepFrag1	None	1573.76	EVEAVAEPTEAAETK	EVEAVAEPTEAAETK	77	15	3.67	97	13	13	6	4	27102.2	8.8208	Identified	23983	6.2	b1b2°b3b3°b4b4°b5b5°b6b7y2y2°y3°y4y8y8°y9y9°y10y12y15	15.1916	1434	153.742	113.742	0.2038	1867	1573.76	1573.76	12.3854	46263
21497	SCCCLR1075G03	648	130 816 1273 minus strand translated	Regular	24424.8	0	22491.2	87	12	18	65.35	227010	27331.6	127534	18.1776	0.4088	4464 18174 22549 28464	0	3	Pass1	PepFrag1	None	1801.87	EVEVEAVAEPTEAAETK	EVEVEAVAEPTEAAETK	75	17	3.58	89	17	17	9	4	41906.5	9.0101	Identified	28231	6.3	b2b3b3°b4°b5b6b6°b8b9b12°b17y2y2°y4y5y8y9y10y11y12y13y17	19.5133	1648	168.68	128.68	0.1882	4879	1801.87	1801.87	17.8911	42719
21497	SCCCLR1075G03	648	130 816 1273 minus strand translated	Regular	24424.8	0	22491.2	87	12	18	65.35	227010	27331.6	127534	18.1776	0.4088	4464 18174 22549 28401	0	4	Pass1	PepFrag1	None	4044.93	EEAAAPVVAETPAADEPAPAETEVAKEPEAEAVPAETETK	EEAAAPVVAETPAADEPAPAETEVAKEPEAEAVPAETETK	35	40	3.53	94	5	5	1	0	366.836	6.9523	Missing	5404	6.4	b7°b10b21°y1y2y8y40	24.4166	3696	289.011	104.505	0.0848	13682	4044.94	4044.94	36.9513	19253
21497	SCCCLR1075G03	648	130 816 1273 minus strand translated	Regular	24424.8	0	22491.2	87	12	18	65.35	227010	27331.6	127534	18.1776	0.4088	4464 18174 22549 24211 28401	0	5	Pass1	PepFrag1	None	4044.93	EEAAAPVVAETPAADEPAPAETEVAKEPEAEAVPAETETK	EEAAAPVVAETPAADEPAPAETEVAKEPEAEAVPAETETK	35	40	3.53	90	5	5	0	0	8689.9	8.3268	Identified	2686	5.4	b4°y1y7y13y24y29	24.4166	3696	289.011	152.674	0.0514	7615	4044.92	4044.93	23.4623	11658
21497	SCCCLR1075G03	648	130 816 1273 minus strand translated	Regular	24424.8	0	22491.2	87	12	18	65.35	227010	27331.6	127534	18.1776	0.4088	4464 18174 22549 24211 4120 17267 28401	0	6	Pass1	PepFrag1	None	1500.71	EPEAEAVPAETETK	EPEAEAVPAETETK	61	14	3.67	88	5	5	2	0	13331.8	8.5127	Identified	5815	3.3	b3b3°b4°b5°b7°y4y7y8y9	10.6216	1352	147.824	107.824	0.0395	985	1500.71	1500.7	10.2398	8963
21497	SCCCLR1075G03	648	130 816 1273 minus strand translated	Regular	24424.8	0	22491.2	87	12	18	65.35	227010	27331.6	127534	18.1776	0.4088		0	7	Pass1	PepFrag1	None	2149.07	EAEPAAAAEAEVAVPVPAEEAK	EAEPAAAAEAEVAVPVPAEEAK	162	22	3.58	92	3	3	0	0	3158.43	7.8873	Identified	3288	2.9	b9b9°y8y22	23.6901	1977	190.443	150.443	0.0169	8757	2149.06	2149.06	25.4444	3827
21497	SCCCLR1075G03	648	130 816 1273 minus strand translated	Regular	24424.8	0	22491.2	87	12	18	65.35	227010	27331.6	127534	18.1776	0.4088	22549 24211 28464	0	8	Pass1	PepFrag1	None	1614.79	EAEVEAAAAPVEAETK	EAEVEAAAAPVEAETK	146	16	3.67	95	11	11	4	1	13683.6	8.524	Identified	9214	2.1	b1b2b2°b3b3°b5b6°b7b7°b8°b9y3°y4y5y10y12y13	16.6275	1475	156.659	273.317	0.0096	3421	1614.78	1614.78	15.2879	2179
21497	SCCCLR1075G03	648	130 816 1273 minus strand translated	Regular	24424.8	0	22491.2	87	12	18	65.35	227010	27331.6	127534	18.1776	0.4088	4464 18174 24211 17267	0	9	Pass1	PepFrag1	None	1429.68	EAEAEAAPAAETAAK	EAEAEAAPAAETAAK	92	15	3.79	87	2	2	0	0	2826.35	7.8391	Identified	503	1.8	y1y6°y8	10.2866	1290	143.269	103.269	0.0071	285	1429.68	1429.68	8.6689	1604
21497	SCCCLR1075G03	648	130 816 1273 minus strand translated	Regular	24424.8	0	22491.2	87	12	18	65.35	227010	27331.6	127534	18.1776	0.4088	4464 18174 22549 4120 17267 28401	0	10	Pass2	PepFrag2	None	1500.71	EPEAEAVPAETETK	EPEAEAVPAETETK	61	14	3.67	93	3	3	1	0	625.281	7.1839	Identified	1957	1.6	y4y7°y8y9y12°	10.6216	1352	147.824	107.824	0.0057	7887	1500.72	1500.72	24.0802	1304
21497	SCCCLR1075G03	648	130 816 1273 minus strand translated	Regular	24424.8	0	22491.2	87	12	18	65.35	227010	27331.6	127534	18.1776	0.4088	4464 18174 22549 24211 4120 17267 28464	0	11	Pass2	PepFrag2	None	958.484	AAAPAEAETK	AAAPAEAETK	136	10	4.26	96	1	1	0	0	147.67	6.5571	Identified	834	1.3	b3y4°	3.7223	871	110.265	180.53	0.0039	5413	958.477	958.475	19.0709	885
21497	SCCCLR1075G03	648	130 816 1273 minus strand translated	Regular	24424.8	0	22491.2	87	12	18	65.35	227010	27331.6	127534	18.1776	0.4088	4464 18174 24211 17267	0	12	Pass2	PepFrag2	None	2984.42	EVEAVAEPTEAAETKEAEAEAAPAAETAAK	EVEAVAEPTEAAETKEAEAEAAPAAETAAK	77	30	3.72	98	1	1	0	0	202.634	6.6945	Identified	977	1.9	b3°b7°y8	19.6662	2724	235.811	77.9056	0.0038	3549	2984.39	2984.39	15.4638	868
21497	SCCCLR1075G03	648	130 816 1273 minus strand translated	Regular	24424.8	0	22491.2	87	12	18	65.35	227010	27331.6	127534	18.1776	0.4088	22549 24211 28464	0	13	Pass2	InSource	None	700.315	EAEVEAA	EAEVEAAAAPVEAETK	146	7	3.03	95	1	1	0	0	55.168	0		139	0	b1	16.6275	633	89.131	138.262	0.0102	2580	700.319	700.317	13.8734	2324
21497	SCCCLR1075G03	648	130 816 1273 minus strand translated	Regular	24424.8	0	22491.2	87	12	18	65.35	227010	27331.6	127534	18.1776	0.4088	4464 18174 22549 28464	0	14	Pass2	InSource	None	657.309	EVEVEA	EVEVEAVAEPTEAAETK	75	6	3.03	150	1	1	0	0	162.691	0		773	0	b6	19.5133	604	86.3875	132.775	0.0051	4656	657.312	657.31	17.41	1168
21497	SCCCLR1075G03	648	130 816 1273 minus strand translated	Regular	24424.8	0	22491.2	87	12	18	65.35	227010	27331.6	127534	18.1776	0.4088	4464 18174 22549 24211 4120 17267 28401	0	15	Pass2	NeutralLoss_H2O	None	1482.7	EPEAEAVPAETETK	EPEAEAVPAETETK	61	14	3.67	170	1	1	0	0	1062.95	0	Identified	1053	0	y7	10.6216	1352	147.824	107.824	0.0072	7054	1482.7	1482.7	22.4512	1644
1430	SCCCRZ2C03A09	1589	63 2363 2667 translated	Regular	24110.7	0	84795.7	167	29	55	56.4	589046	145056	252552	96.4735	8.1805	20854 10260	1	1	Pass1	PepFrag1	None	1127.64	VIQIDEAALR	VIQIDEAALR	601	10	4.07	106	12	12	10	2	101526	9.3888		25207	6.4	b2b3y1y2y3y4y5y6y7y8y8*y8°y9y10	24.661	1073	126.714	86.7144	0.1294	7474	1127.64	1127.64	23.186	76228
1430	SCCCRZ2C03A09	1589	63 2363 2667 translated	Regular	24110.7	0	84795.7	167	29	55	56.4	589046	145056	252552	96.4735	8.1805	20854 10260	0	2	Pass1	PepFrag1	None	1130.57	IPSTEEIADR	IPSTEEIADR	705	10	3.83	99	12	12	9	1	55398.6	9.1257	Identified	33933	6	b2b10y1y2y3y4y5y5°y6y7y8y8°y9y9°y10	13.225	1028	123.146	83.1464	0.1102	2232	1130.57	1130.57	13.2398	64886
1430	SCCCRZ2C03A09	1589	63 2363 2667 translated	Regular	24110.7	0	84795.7	167	29	55	56.4	589046	145056	252552	96.4735	8.1805	20854 10260 30751 25891	0	3	Pass1	PepFrag1	None	1658.83	YGAGIGPGVYDIHSPR	YGAGIGPGVYDIHSPR	689	16	7.7	104	18	18	14	3	106004	9.4075	Identified	21241	6.5	b2b3b4b5y1y2y3y4y5y6y7y7°y9y10y11y11°y12y14y15y16	19.6532	1504	158.705	65.8036	0.0833	6993	1658.83	1658.83	22.3113	49049
1430	SCCCRZ2C03A09	1589	63 2363 2667 translated	Regular	24110.7	0	84795.7	167	29	55	56.4	589046	145056	252552	96.4735	8.1805		0	4	Pass1	PepFrag1	None	2208.08	WFDTNYHFIVPELSPNTK	WFDTNYHFIVPELSPNTK	111	18	5.22	113	9	9	3	1	26202.4	8.8006	Identified	18419	6	b10b12*b15*y4y5y6y7*y8y9y11y16y18y18*	47.2311	2011	192.62	88.4132	0.0601	16125	2208.07	2208.08	45.6182	35416
1430	SCCCRZ2C03A09	1589	63 2363 2667 translated	Regular	24110.7	0	84795.7	167	29	55	56.4	589046	145056	252552	96.4735	8.1805	20854	0	5	Pass1	PepFrag1	None	2951.41	YIPSNTFSYYDQVLDTTAMLGAVPER	YIPSNTFSYYDQVLDTTAMLGAVPER	55	26	3.7	117	10	10	6	0	21620.5	8.7171	Identified	23601	6.7	b12*b15°y3y4y5y6y7y8y9y12y14y17°y26	53.0179	2700	234.424	194.424	0.0558	17651	2951.41	2951.41	53.2833	32858
1430	SCCCRZ2C03A09	1589	63 2363 2667 translated	Regular	24110.7	0	84795.7	167	29	55	56.4	589046	145056	252552	96.4735	8.1805	38347	0	6	Pass1	PepFrag1	None	1853.94	ISEEEYVSAIKEEISK	ISEEEYVSAIKEEISK	458	16	4.08	110	6	6	3	0	1917.14	7.6649		11062	5.4	y9y11y12y13y15y16	25.2974	1719	173.491	75.6606	0.051	12847	1853.94	1853.94	34.9359	30020
1430	SCCCRZ2C03A09	1589	63 2363 2667 translated	Regular	24110.7	0	84795.7	167	29	55	56.4	589046	145056	252552	96.4735	8.1805	20854 38347	0	7	Pass1	PepFrag1	None	1199.57	FALESFWDGK	FALESFWDGK	18	10	4.07	111	10	10	5	1	23260	8.7488		12040	4.6	b2b8y1y3y4y5y6y7y7°y8y10	37.5842	1080	127.265	87.2649	0.0508	15311	1199.58	1199.58	42.3985	29900
1430	SCCCRZ2C03A09	1589	63 2363 2667 translated	Regular	24110.7	0	84795.7	167	29	55	56.4	589046	145056	252552	96.4735	8.1805		0	8	Pass1	PepFrag1	None	1173.6	EVEDLEAAGIK	EVEDLEAAGIK	590	11	3.69	102	8	8	4	1	13945.2	8.5266		5326	4.7	b2b4°b5°b8b10°y2y3y4y5y6y8y10°	20.309	1088	127.893	87.8926	0.0507	4760	1173.6	1173.6	17.583	29837
1430	SCCCRZ2C03A09	1589	63 2363 2667 translated	Regular	24110.7	0	84795.7	167	29	55	56.4	589046	145056	252552	96.4735	8.1805	20854	0	9	Pass1	PepFrag1	Carbamidomethyl+C(7)	2304.16	LVVSTSCSLMHTAVDLVNETK	LVVSTSCSLMHTAVDLVNETK	322	21	5.21	112	2	2	0	0	977.247	7.3722		1511	5.8	y6*y12y18	39.6337	2116	199.268	92.8451	0.0478	15758	2304.15	2304.15	44.1276	28159
1430	SCCCRZ2C03A09	1589	63 2363 2667 translated	Regular	24110.7	0	84795.7	167	29	55	56.4	589046	145056	252552	96.4735	8.1805		0	10	Pass1	PepFrag1	None	1799.95	TLTSLSGVTAYGFDLVR	TLTSLSGVTAYGFDLVR	253	17	6.73	114	9	9	3	1	26140	8.7995		4427	5.4	b2b14y2y3y4y6y8y9y12	46.7675	1685	171.196	131.196	0.0476	16217	1799.95	1799.95	46.0624	28038
1430	SCCCRZ2C03A09	1589	63 2363 2667 translated	Regular	24110.7	0	84795.7	167	29	55	56.4	589046	145056	252552	96.4735	8.1805		0	11	Pass1	PepFrag1	None	2425.33	ELNLPVLPTTTIGSFPQTVELR	ELNLPVLPTTTIGSFPQTVELR	426	22	4.26	115	7	7	0	0	6378.14	8.1869	Identified	17777	5.9	b3b3°b7b16y2y7y18y22	56.8656	2304	210.902	170.902	0.046	16845	2425.33	2425.33	49.7201	27090
1430	SCCCRZ2C03A09	1589	63 2363 2667 translated	Regular	24110.7	0	84795.7	167	29	55	56.4	589046	145056	252552	96.4735	8.1805		0	12	Pass1	PepFrag1	None	943.546	VVEVDALAK	VVEVDALAK	358	9	4.07	101	7	7	3	1	14342	8.5388		11788	4.2	b2y2y4y5y6y7y7°y9	19.2221	908	113.366	73.3662	0.0455	3950	943.547	943.545	16.1147	26786
1430	SCCCRZ2C03A09	1589	63 2363 2667 translated	Regular	24110.7	0	84795.7	167	29	55	56.4	589046	145056	252552	96.4735	8.1805		0	13	Pass1	PepFrag1	None	1620.86	GTQTLGLVTSSGFPAGK	GTQTLGLVTSSGFPAGK	270	17	10.1	107	3	3	0	0	1990.27	7.6811	Missing	7605	5.1	b5°b7°y2y9y10°y17	29.8227	1511	159.197	119.197	0.0401	9698	1620.86	1620.86	27.5834	23628
1430	SCCCRZ2C03A09	1589	63 2363 2667 translated	Regular	24110.7	0	84795.7	167	29	55	56.4	589046	145056	252552	96.4735	8.1805		0	14	Pass1	PepFrag1	None	1249.59	GNATVPAMEMTK	GNATVPAMEMTK	99	12	7	100	6	6	2	1	5245.87	8.102	Identified	9124	3.7	b2b3b5°b9°y2°y7y8y10y12	11.5818	1151	132.783	92.7832	0.0245	3912	1249.6	1249.59	16.0412	14440
1430	SCCCRZ2C03A09	1589	63 2363 2667 translated	Regular	24110.7	0	84795.7	167	29	55	56.4	589046	145056	252552	96.4735	8.1805	20854	0	15	Pass1	PepFrag1	None	1096.58	YLFAGVVDGR	YLFAGVVDGR	287	10	6.73	108	5	5	2	0	1740.52	7.6229		4736	3.3	y2y6y7y8y10	27.2669	1012	121.865	81.8653	0.0206	10969	1096.58	1096.58	30.1984	12124
1430	SCCCRZ2C03A09	1589	63 2363 2667 translated	Regular	24110.7	0	84795.7	167	29	55	56.4	589046	145056	252552	96.4735	8.1805		0	16	Pass1	PepFrag1	None	1692.9	YAEVKPALTNMVSAAK	YAEVKPALTNMVSAAK	740	16	9.63	105	3	3	0	0	1532.77	7.5677	Missing	1751	3.2	b6y14y16	23.8673	1598	165.251	70.1673	0.0118	7359	1692.9	1692.9	22.9463	6977
1430	SCCCRZ2C03A09	1589	63 2363 2667 translated	Regular	24110.7	0	84795.7	167	29	55	56.4	589046	145056	252552	96.4735	8.1805	20854	0	17	Pass1	PepFrag1	None	1021.55	SWLAFAAQK	SWLAFAAQK	349	9	10.1	109	4	4	1	1	1392.16	7.5259		2709	2.5	b2b8*y6y7y9	27.8653	945	116.425	76.4253	0.0109	11970	1021.55	1021.55	32.4776	6408
1430	SCCCRZ2C03A09	1589	63 2363 2667 translated	Regular	24110.7	0	84795.7	167	29	55	56.4	589046	145056	252552	96.4735	8.1805	20854	0	18	Pass1	PepFrag1	None	1790.96	GMLTGPVTILNWSFVR	GMLTGPVTILNWSFVR	556	16	11.05	118	3	3	0	0	2140.51	7.7127	Missing	2114	2.3	y5y7y16	53.4474	1693	171.737	131.737	0.0051	21735	1790.96	1790.96	59.5749	3032
1430	SCCCRZ2C03A09	1589	63 2363 2667 translated	Regular	24110.7	0	84795.7	167	29	55	56.4	589046	145056	252552	96.4735	8.1805	20854	0	19	Pass1	PepFrag1	None	1555.71	DEAYFAANAAAQASR	DEAYFAANAAAQASR	373	15	4.07	103	3	3	0	0	1104.87	7.4255		577	2.2	b7y3y5	17.6302	1376	149.568	109.568	0.0046	5816	1555.72	1555.72	20.0861	2712
1430	SCCCRZ2C03A09	1589	63 2363 2667 translated	Regular	24110.7	0	84795.7	167	29	55	56.4	589046	145056	252552	96.4735	8.1805	20854 10260 30751 25891	0	20	Pass1	PepFrag1	None	734.456	LLSVFR	LLSVFR	679	6	11.05	120	2	2	1	0	4142.69	7.9995		1779	1.5	y4y5	22.5908	709	96.1296	152.259	0.0042	9233	734.461	734.458	26.474	2450
1430	SCCCRZ2C03A09	1589	63 2363 2667 translated	Regular	24110.7	0	84795.7	167	29	55	56.4	589046	145056	252552	96.4735	8.1805		0	21	Pass1	PepFrag1	None	2390.19	AAGASWIQFDEPTLVLDLDSNK	AAGASWIQFDEPTLVLDLDSNK	196	22	3.5	116	0	0	0	0	303.509	6.8644	Missing	805	1.9	b12°b13°	56.7842	2204	204.755	164.755	0.002	17101	2390.18	2390.18	51.0335	1168
1430	SCCCRZ2C03A09	1589	63 2363 2667 translated	Regular	24110.7	0	84795.7	167	29	55	56.4	589046	145056	252552	96.4735	8.1805	10260 30751	0	22	Pass2	PepFrag2	None	1848.88	AEHAFYLDWAVHSFR	AEHAFYLDWAVHSFR	618	15	6.02	126	2	2	0	0	275.488	6.8223		785	1.6	b7b9b10°	39.2424	1661	169.566	129.566	0.0018	12179	1848.92	1848.92	33.1179	1052
1430	SCCCRZ2C03A09	1589	63 2363 2667 translated	Regular	24110.7	0	84795.7	167	29	55	56.4	589046	145056	252552	96.4735	8.1805	38347	0	23	Pass2	PepFrag2	None	1267.64	ISEEEYVSAIK	ISEEEYVSAIK	458	11	3.96	127	0	0	0	0	203.804	6.6914		582	1.4	b9°y6°	20.5322	1169	134.164	94.164	0.0017	2152	1267.63	1267.63	13.0451	985
1430	SCCCRZ2C03A09	1589	63 2363 2667 translated	Regular	24110.7	0	84795.7	167	29	55	56.4	589046	145056	252552	96.4735	8.1805	20854	0	24	Pass2	PepFrag2	None	2124.05	ALAGQKDEAYFAANAAAQASR	ALAGQKDEAYFAANAAAQASR	367	21	6.95	119	2	2	0	0	557.777	7.1287		699	1.6	y6°y10y21	23.7241	1931	187.477	84.9846	0.0013	6735	2124.04	2124.04	21.8624	780
1430	SCCCRZ2C03A09	1589	63 2363 2667 translated	Regular	24110.7	0	84795.7	167	29	55	56.4	589046	145056	252552	96.4735	8.1805	20854	0	25	Pass2	VarMod	Phosphoryl+STY(27)	3240.38	NDMVEYFGEQLSGFAFTANGWVQSYGSR	NDMVEYFGEQLSGFAFTANGWVQSYGSR	494	28	3.83	122	2	2	0	0	339.921	6.9136		1288	4.6	b13b16°b17*b25y14*y21-H3PO4	58.1159	2823	241.491	120.994	0.0181	17885	3240.37	3240.38	54.0451	10662
1430	SCCCRZ2C03A09	1589	63 2363 2667 translated	Regular	24110.7	0	84795.7	167	29	55	56.4	589046	145056	252552	96.4735	8.1805		0	26	Pass2	VarMod	Oxidation+M(5);Phosphoryl+STY(15);Phosphoryl+STY(19)	3185.47	TAQSMTSRPMKGMLTGPVTILNWSFVR	TAQSMTSRPMKGMLTGPVTILNWSFVR	545	27	12.41	124	3	3	0	1	796.726	7.2835	Missing	4834	3.2	b3°b12b17-H3PO4y6°y7°y14*y15y27	51.5055	2827	241.719	121.146	0.0074	12456	3185.48	3185.48	33.874	4345
1430	SCCCRZ2C03A09	1589	63 2363 2667 translated	Regular	24110.7	0	84795.7	167	29	55	56.4	589046	145056	252552	96.4735	8.1805	20854 10260 30751 25891	0	27	Pass2	VarMod	Carbamidomethyl+C(7);Phosphoryl+STY(*)	4341.93	QIHTHMCYSNFNDIIHSIIDMDADVITIENSRSDEK	QIHTHMCYSNFNDIIHSIIDMDADVITIENSRSDEK	643	36	4.37	125	2	2	0	0	331.357	6.9025		10419	3.6	b3b14b15°b28*b29*	39.3008	3840	296.47	157.647	0.0072	21265	4341.92	4341.93	59.4891	4270
1430	SCCCRZ2C03A09	1589	63 2363 2667 translated	Regular	24110.7	0	84795.7	167	29	55	56.4	589046	145056	252552	96.4735	8.1805	20854	0	28	Pass2	VarMod	Oxidation+M(*);Phosphoryl+STY(*)	3256.37	NDMVEYFGEQLSGFAFTANGWVQSYGSR	NDMVEYFGEQLSGFAFTANGWVQSYGSR	494	28	3.83	121	5	5	0	0	1628.76	7.5941		2517	3.1	b11y10y12y12°y15*y17*y24y28	58.2191	2823	241.491	120.994	0.0063	17266	3256.36	3256.36	51.9233	3684
1430	SCCCRZ2C03A09	1589	63 2363 2667 translated	Regular	24110.7	0	84795.7	167	29	55	56.4	589046	145056	252552	96.4735	8.1805		0	29	Pass2	VarMod	Phosphoryl+STY(*);Phosphoryl+STY(*)	2938.57	EAKALGVDTVPVLIGPVSYLLLSKPAK	EAKALGVDTVPVLIGPVSYLLLSKPAK	142	27	9.56	123	3	3	0	0	460.235	7.0452	Missing	5141	2.5	b16°y10y13y15y18°	64.1592	2716	235.349	195.349	0.0035	21854	2938.55	2938.56	59.6312	2034
1430	SCCCRZ2C03A09	1589	63 2363 2667 translated	Regular	24110.7	0	84795.7	167	29	55	56.4	589046	145056	252552	96.4735	8.1805	20854 10260	0	30	Pass2	InSource	None	902.421	STEEIADR	IPSTEEIADR	707	8	3.83	99	0	0	0	0	74.0224	0		0	0		13.225	814	105.4	170.801	0.0141	3987	902.421	902.419	16.1741	8329
1430	SCCCRZ2C03A09	1589	63 2363 2667 translated	Regular	24110.7	0	84795.7	167	29	55	56.4	589046	145056	252552	96.4735	8.1805		0	31	Pass2	InSource	None	745.409	EVDALAK	VVEVDALAK	360	7	4.07	101	5	5	3	2	5906.84	0		3261	0	b2b2°b3b3°y4y5y6y7°	19.2221	698	95.1327	150.265	0.0094	3947	745.412	745.41	16.1099	5537
1430	SCCCRZ2C03A09	1589	63 2363 2667 translated	Regular	24110.7	0	84795.7	167	29	55	56.4	589046	145056	252552	96.4735	8.1805	20854 10260 30751 25891	0	32	Pass2	InSource	None	508.288	SVFR	LLSVFR	681	4	11.05	120	1	1	0	0	166.08	0		1173	0	y4	22.5908	461	72.1484	104.297	0.0063	9238	508.291	508.289	26.4883	3734
1430	SCCCRZ2C03A09	1589	63 2363 2667 translated	Regular	24110.7	0	84795.7	167	29	55	56.4	589046	145056	252552	96.4735	8.1805		0	33	Pass2	NeutralLoss_H2O	None	2372.18	AAGASWIQFDEPTLVLDLDSNK	AAGASWIQFDEPTLVLDLDSNK	196	22	3.5	116	2	2	0	0	963.128	0	Missing	4077	0	b12b22y15°y21°	56.7842	2204	204.755	96.5032	0.0184	16701	2372.17	2372.17	48.8618	10833
1430	SCCCRZ2C03A09	1589	63 2363 2667 translated	Regular	24110.7	0	84795.7	167	29	55	56.4	589046	145056	252552	96.4735	8.1805	20854 10260	0	34	Pass2	NeutralLoss_H2O	None	1112.56	IPSTEEIADR	IPSTEEIADR	705	10	3.83	99	0	0	0	0	145.546	0	Missing	0	0		13.225	1028	123.146	83.1464	0.0014	2557	1112.56	1112.56	13.8318	811
1430	SCCCRZ2C03A09	1589	63 2363 2667 translated	Regular	24110.7	0	84795.7	167	29	55	56.4	589046	145056	252552	96.4735	8.1805	20854	0	35	Pass2	NeutralLoss_H2O	None	1078.57	YLFAGVVDGR	YLFAGVVDGR	287	10	6.73	108	1	1	0	0	133.773	0		244	0	b8	27.2669	1012	121.865	81.8653	0.0013	11788	1078.57	1078.57	32.1634	784
20628	SCJFRZ2013F04	924	200 1045 1045 translated	Regular	23917	0	29977.8	76	7	19	42.91	190943	0	124973			30585	1	1	Pass1	PepFrag1	Carbamidomethyl+C(2);Carbamidomethyl+C(8)	1743.89	ACPGVVSCADILALAAR	ACPGVVSCADILALAAR	134	17	5.96	132	16	16	9	4	72424.7	9.2386	Identified	47574	7.4	b2b5b6b7b9b11b13b15y10y11y12y13y14y15y16y17	36.8783	1539	161.158	121.158	0.3439	14490	1743.89	1743.89	39.5328	65674
20628	SCJFRZ2013F04	924	200 1045 1045 translated	Regular	23917	0	29977.8	76	7	19	42.91	190943	0	124973			30585 28074	0	2	Pass1	PepFrag1	None	1817.96	TAAPNLSVGGYEVIDAIK	TAAPNLSVGGYEVIDAIK	111	18	4.07	131	13	13	4	2	41506.3	8.9968	Identified	25743	6.5	b2b3°b6b16y1y3y4y5y10y12y13y14*y15y16y18	35.3479	1707	172.683	132.683	0.2285	13952	1817.96	1817.97	37.7569	43635
20628	SCJFRZ2013F04	924	200 1045 1045 translated	Regular	23917	0	29977.8	76	7	19	42.91	190943	0	124973			30585 28074	0	3	Pass1	PepFrag1	Carbamidomethyl+C(2)	1620.75	GCDASILLDNAQSEK	GCDASILLDNAQSEK	96	15	3.7	129	17	17	13	4	91388	9.3396		22137	5.5	b3b4b5b6b6°b15y2°y3y4y5y6y6*y7y8y8*y9y10y11y12y13y15	23.4603	1422	152.883	112.883	0.1793	6394	1620.76	1620.76	21.1895	34227
20628	SCJFRZ2013F04	924	200 1045 1045 translated	Regular	23917	0	29977.8	76	7	19	42.91	190943	0	124973			28074 38396	0	4	Pass1	PepFrag1	None	1651.89	SVTWAQVAANPALPAR	SVTWAQVAANPALPAR	68	16	11.05	130	15	15	8	3	61233.9	9.1657	Identified	17075	5.6	b2b3b4°b5b5°b6°b8°b9b10*b13y3y4y6y7y7*y8y9y10y11y12y16	30.8366	1536	160.949	120.949	0.1719	10857	1651.89	1651.89	29.9582	32816
20628	SCJFRZ2013F04	924	200 1045 1045 translated	Regular	23917	0	29977.8	76	7	19	42.91	190943	0	124973			28074	0	5	Pass1	PepFrag1	None	957.468	DAVSYQFK	DAVSYQFK	151	8	6.78	128	6	6	2	1	9061.11	8.3359		5460	2	b2b2°b3b4°b5°y1y2y5y8	13.4742	861	109.42	69.4196	0.0213	3146	957.472	957.471	14.8776	4070
20628	SCJFRZ2013F04	924	200 1045 1045 translated	Regular	23917	0	29977.8	76	7	19	42.91	190943	0	124973			30585	0	6	Pass1	PepFrag1	None	2999.51	DGTVSLASNTGTLPSPFAGFAGLLTSFTNR	DGTVSLASNTGTLPSPFAGFAGLLTSFTNR	170	30	7	133	2	2	0	0	2103.52	7.7017	Identified	1422	2.2	b21*y7y15*y30	62.6832	2767	238.286	118.858	0.0072	22075	2999.5	2999.51	59.8887	1370
20628	SCJFRZ2013F04	924	200 1045 1045 translated	Regular	23917	0	29977.8	76	7	19	42.91	190943	0	124973			30585 28074 38396	0	7	Pass2	VarMod	Phosphoryl+STY(6)	1978.93	AGLLETNPGLAYNFYQK	AGLLETNPGLAYNFYQK	41	17	6.84	134	2	2	0	0	423.11	7.0052	Missing	2242	1.8	b3b8°y14*y17	42.5723	1752	175.704	135.704	0.0073	8817	1978.93	1978.93	25.606	1385
20628	SCJFRZ2013F04	924	200 1045 1045 translated	Regular	23917	0	29977.8	76	7	19	42.91	190943	0	124973			28074 38396	0	8	Pass2	InSource	None	1309.69	SVTWAQVAANPAL	SVTWAQVAANPALPAR	68	13	6.13	130	2	2	0	0	315.749	0	Missing	1137	0	b2°b9b11	30.8366	1231	138.867	98.8668	0.0213	12189	1309.69	1309.69	33.1375	4063
20628	SCJFRZ2013F04	924	200 1045 1045 translated	Regular	23917	0	29977.8	76	7	19	42.91	190943	0	124973			30585 28074	0	9	Pass2	InSource	None	904.437	LDNAQSEK	GCDASILLDNAQSEK	103	8	4.07	129	1	1	0	0	99.6164	0		1144	0	b6b8°y2°	23.4603	809	104.968	169.937	0.007	5777	904.443	904.441	19.9878	1335
20628	SCJFRZ2013F04	924	200 1045 1045 translated	Regular	23917	0	29977.8	76	7	19	42.91	190943	0	124973			30585	0	10	Pass2	InSource	Carbamidomethyl+C(1);Carbamidomethyl+C(7)	1672.85	CPGVVSCADILALAAR	ACPGVVSCADILALAAR	135	16	5.96	132	1	1	0	0	497.935	0	Missing	472	0	y16	36.8783	1472	156.446	116.446	0.0057	13972	1672.85	1672.85	37.8247	1094
20628	SCJFRZ2013F04	924	200 1045 1045 translated	Regular	23917	0	29977.8	76	7	19	42.91	190943	0	124973			28074	0	11	Pass2	NeutralLoss_H2O	None	939.457	DAVSYQFK	DAVSYQFK	151	8	6.78	128	1	1	0	0	196.44	0		567	0	y3	13.4742	861	109.42	69.4196	0.0067	4440	939.463	939.461	16.933	1274
13909	SCVPLR2012E01	695	54 669 669 translated	Regular	23533.5	0	21132.6	51	4	7	53.88	341227	334622	222020	222.55	4.703		1	1	Pass1	PepFrag1	None	2246.14	AASSGGVTSAPVASGQTPPSYVVR	AASSGGVTSAPVASGQTPPSYVVR	56	24	9.84	135	25	25	17	5	153234	9.557	Identified	139883	11.9	b2b3b5°b6°b9b9°b10b10°b11b12b15b16b17b24y2y3y4y5y6y7y8y10y11y12y14y15y16y17y18*y24	19.8074	2056	195.483	155.483	0.5029	5451	2246.14	2246.14	19.122	171614
13909	SCVPLR2012E01	695	54 669 669 translated	Regular	23533.5	0	21132.6	51	4	7	53.88	341227	334622	222020	222.55	4.703		0	2	Pass1	PepFrag1	Carbamidomethyl+C(10)	2310.14	DAIASYAFGCVGAVTGPTTNLPK	DAIASYAFGCVGAVTGPTTNLPK	180	23	6.1	136	20	20	12	4	49057.3	9.0624	Identified	73874	11.3	b3b5b5°b6b6°b7b7°b10b12°b14b21°y2y3y4y7y8y9y10y11y13y14y15y16y17y23	40.1364	2086	197.38	157.38	0.4585	13999	2310.14	2310.14	37.9051	156445
13909	SCVPLR2012E01	695	54 669 669 translated	Regular	23533.5	0	21132.6	51	4	7	53.88	341227	334622	222020	222.55	4.703		0	3	Pass1	PepFrag1	Carbamidomethyl+C(14);Carbamidomethyl+C(19);Carbamidomethyl+C(27);Carbamidomethyl+C(40)	6540.98	FIPASSSSYASLPCASDWCPLFDGQPCPASQDASAPLPTCAFTKPFADTAFQASLGSDTLR	FIPASSSSYASLPCASDWCPLFDGQPCPASQDASAPLPTCAFTKPFADTAFQASLGSDTLR	116	61	3.7	137	2	2	0	0	468.53	7.0424	Identified	4439	5.1	b12°y6y11*y61	88.3041	5735	387.36	153.68	0.0192	18918	6541.01	6541.01	56.4627	6563
13909	SCVPLR2012E01	695	54 669 669 translated	Regular	23533.5	0	21132.6	51	4	7	53.88	341227	334622	222020	222.55	4.703		0	4	Pass2	PepFrag2	Carbamidomethyl+C(13)	2608.34	LGKDAIASYAFGCVGAVTGPTTNLPK	LGKDAIASYAFGCVGAVTGPTTNLPK	177	26	8.85	138	3	3	1	0	514.551	7.0831	Missing	2537	2.7	b9b10y26	44.3397	2393	216.299	104.199	0.0079	14088	2608.34	2608.34	38.2662	2706
13909	SCVPLR2012E01	695	54 669 669 translated	Regular	23533.5	0	21132.6	51	4	7	53.88	341227	334622	222020	222.55	4.703		0	5	Pass2	InSource	None	918.504	TPPSYVVR	AASSGGVTSAPVASGQTPPSYVVR	72	8	9.84	135	1	1	0	0	254.683	0	Missing	1287	0	b6°y8	19.8074	845	108.06	68.0598	0.0114	4539	918.506	918.504	17.1661	3899
36701	SCQSFL3039E08.b	265	5 412 576 minus strand translated	Regular	22572.4	0	14724.9	68	5	8	50	205798	0	123147			25205	1	1	Pass1	PepFrag1	Carbamidomethyl+C(4);Carbamidomethyl+C(19);Carbamidomethyl+C(20)	2804.23	LAPCASAAEDPSSAPSSSCCSAVHSIGK	LAPCASAAEDPSSAPSSSCCSAVHSIGK	4	28	5.21	140	23	23	12	2	70214.1	9.2	Identified	63906	9.7	b2b10b11b15b27y2y3y4y5y8y10y11y12y14y18y18°y19y21y22y23y24y26y27y28	16.7708	2368	214.79	103.193	0.4151	3087	2804.23	2804.23	14.7938	85435
36701	SCQSFL3039E08.b	265	5 412 576 minus strand translated	Regular	22572.4	0	14724.9	68	5	8	50	205798	0	123147			25205	0	2	Pass1	PepFrag1	None	941.567	AEVAITIPK	AEVAITIPK	53	9	7	141	10	10	7	3	26643.1	8.7792	Identified	16871	4.5	b2b3b4b6°b7°y2y3y4y5y6y7y9	16.9405	914	113.865	73.865	0.1544	6713	941.569	941.567	21.8174	31782
36701	SCQSFL3039E08.b	265	5 412 576 minus strand translated	Regular	22572.4	0	14724.9	68	5	8	50	205798	0	123147			25205	0	3	Pass1	PepFrag1	Carbamidomethyl+C(1);Carbamidomethyl+C(3)	1367.65	CLCAVMLSNTAK	CLCAVMLSNTAK	36	12	8.29	142	11	11	6	4	20565.4	8.6667		11402	4.9	b2b3b4b8y4y5y7y7°y8y8°y9y10y10°y12	25.6035	1180	135.004	95.0043	0.152	7041	1367.65	1367.65	22.4324	31271
36701	SCQSFL3039E08.b	265	5 412 576 minus strand translated	Regular	22572.4	0	14724.9	68	5	8	50	205798	0	123147			25205 7748 25235	0	4	Pass1	PepFrag1	Carbamidomethyl+C(1)	825.345	CGDYTLP	CGDYTLP	74	7	3.1	143	4	4	1	0	6041.27	8.1347	Identified	14666	4	b3b5b5°b6b6°b7°y7	12.1211	673	92.8474	145.695	0.1455	6015	825.349	825.347	20.5136	29948
36701	SCQSFL3039E08.b	265	5 412 576 minus strand translated	Regular	22572.4	0	14724.9	68	5	8	50	205798	0	123147			25205	0	5	Pass1	PepFrag1	Carbamidomethyl+C(1)	1320.67	CNLVDRPVGYK	CNLVDRPVGYK	63	11	8.87	139	7	7	4	2	10746.1	8.3848	Missing	4442	3.8	b2b3y3y8y9y10y11	15.8403	1169	134.164	49.4427	0.0825	2337	1320.67	1320.67	13.4506	16969
36701	SCQSFL3039E08.b	265	5 412 576 minus strand translated	Regular	22572.4	0	14724.9	68	5	8	50	205798	0	123147			25205	0	6	Pass2	InSource	None	741.487	VAITIPK	AEVAITIPK	55	7	10.1	164	7	7	4	2	14616.4	0	Identified	7590	0	b2b4b4°b5°y3y4y5y6y7	16.9405	738	98.7334	157.467	0.0262	6714	741.49	741.487	21.8234	5393
36701	SCQSFL3039E08.b	265	5 412 576 minus strand translated	Regular	22572.4	0	14724.9	68	5	8	50	205798	0	123147			25205	0	7	Pass2	InSource	None	642.418	AITIPK	AEVAITIPK	56	6	10.1	164	6	6	4	2	13094.1	0	Identified	4270	0	b2b3b3°b4°y3y4y5y6	16.9405	633	89.131	138.262	0.0154	6711	642.421	642.419	21.812	3162
36701	SCQSFL3039E08.b	265	5 412 576 minus strand translated	Regular	22572.4	0	14724.9	68	5	8	50	205798	0	123147			25205	0	8	Pass2	InSource	Carbamidomethyl+C(1);Carbamidomethyl+C(3)	935.415	CLCAVMLS	CLCAVMLSNTAK	36	8	5.2	165	0	0	0	0	62.3916	0		0	0		25.6035	789	103.231	166.462	0.0089	5702	935.419	935.417	19.8598	1838
11364	SCUTST3131G03	503	84 443 635 translated	Regular	21630.9	0	12057.5	23	4	7	51.26	196563	194255	77415	129.195	1.5578		1	1	Pass1	PepFrag1	None	1456.78	GISGLNAGNAASIPSK	GISGLNAGNAASIPSK	84	16	10.1	144	18	18	13	4	157950	9.5336	Identified	74092	9.9	b2b3b3°b4b5b7b12*b13b13°y2y2°y3y3°y4y5y6y7y8y9y10y10*y11y12y16	19.6798	1353	147.897	107.897	0.7991	4689	1456.78	1456.78	17.4637	157071
11364	SCUTST3131G03	503	84 443 635 translated	Regular	21630.9	0	12057.5	23	4	7	51.26	196563	194255	77415	129.195	1.5578	12975	0	2	Pass1	PepFrag1	Carbamidomethyl+C(1);Carbamidomethyl+C(15)	1889.84	CGVSVPYTISTSTDCSR	CGVSVPYTISTSTDCSR	100	17	5.95	145	2	2	0	0	665.993	7.1585	Missing	1048	5.8	b4b4°y7°y14	18.987	1595	165.044	125.044	0.176	6896	1889.84	1889.84	22.162	34601
11364	SCUTST3131G03	503	84 443 635 translated	Regular	21630.9	0	12057.5	23	4	7	51.26	196563	194255	77415	129.195	1.5578	29883 12975	0	3	Pass2	PepFrag2	Carbamidomethyl+C(10);Carbamidomethyl+C(11)	1450.62	GQGSAPSAGCCSGVR	GQGSAPSAGCCSGVR	45	15	8.3	146	2	2	0	0	2120.34	7.6615	Identified	932	2.2	y6°y10y15	3.1095	1174	134.546	94.5463	0.0131	135	1450.62	1450.62	7.8938	2583
11364	SCUTST3131G03	503	84 443 635 translated	Regular	21630.9	0	12057.5	23	4	7	51.26	196563	194255	77415	129.195	1.5578	29883 12975	0	4	Pass2	PepFrag2	None	1349.68	SLNSAASTTADRR	SLNSAASTTADRR	60	13	10.89	147	1	1	0	0	257.885	6.7465		1123	1.4	b2°b6y11*	5.6622	1213	137.51	97.5098	0.0042	5331	1349.66	1349.66	18.9264	830
11364	SCUTST3131G03	503	84 443 635 translated	Regular	21630.9	0	12057.5	23	4	7	51.26	196563	194255	77415	129.195	1.5578		0	5	Pass2	NeutralLoss_H2O	None	1438.76	GISGLNAGNAASIPSK	GISGLNAGNAASIPSK	84	16	10.1	144	0	0	0	0	311.38	0	Missing	220	0	y10°	19.6798	1353	147.897	107.897	0.0075	4781	1438.76	1438.76	17.6166	1478
4464	SCCCLR1024E08	520	123 872 1211 minus strand translated	Regular	21049.2	0	24601.6	65	13	18	54.03	226027	171333	90578	113.95	2.8033	21497 24211 4120 17267	1	1	Pass1	PepFrag1	None	3872.81	EAEPETAAAPVEAVPAETEAEPEVAAEPEAAAPAEAETK	EAEPETAAAPVEAVPAETEAEPEVAAEPEAAAPAEAETK	107	39	3.26	152	18	18	7	2	51320.3	9.0335	Identified	42677	10.8	b3b6b7b7°b8b8°b9b14b37y4y5y7y8y9y10y12y15y18y25y30	26.0264	3515	279.497	146.331	0.3643	8580	3872.79	3872.8	25.1815	82351
4464	SCCCLR1024E08	520	123 872 1211 minus strand translated	Regular	21049.2	0	24601.6	65	13	18	54.03	226027	171333	90578	113.95	2.8033	21497 18174 22549 24211 17267 28464	0	2	Pass1	PepFrag1	None	1573.76	EVEAVAEPTEAAETK	EVEAVAEPTEAAETK	77	15	3.67	159	10	10	6	4	23164.7	8.6881	Identified	13044	6.2	b3b3°b4b4°b5b5°b6b7y3°y4y8y9y9°y10y12	15.1916	1434	153.742	113.742	0.2047	1867	1573.76	1573.76	12.3854	46263
4464	SCCCLR1024E08	520	123 872 1211 minus strand translated	Regular	21049.2	0	24601.6	65	13	18	54.03	226027	171333	90578	113.95	2.8033	21497 18174 22549 28464	0	3	Pass1	PepFrag1	None	1801.87	EVEVEAVAEPTEAAETK	EVEVEAVAEPTEAAETK	75	17	3.58	150	13	13	8	4	29544.6	8.7937	Identified	13815	6.3	b3b3°b5b6b6°b8b9y4y5y8y9y10y11y12y13	19.5133	1648	168.68	128.68	0.189	4879	1801.87	1801.87	17.8911	42719
4464	SCCCLR1024E08	520	123 872 1211 minus strand translated	Regular	21049.2	0	24601.6	65	13	18	54.03	226027	171333	90578	113.95	2.8033	21497 18174 22549 28401	0	4	Pass1	PepFrag1	None	4044.93	EEAAAPVVAETPAADEPAPAETEVAKEPEAEAVPAETETK	EEAAAPVVAETPAADEPAPAETEVAKEPEAEAVPAETETK	35	40	3.53	156	2	2	0	0	168.728	6.5504	Missing	927	6.4	b7°b10b21°y8	24.4166	3696	289.011	104.505	0.0852	13682	4044.94	4044.94	36.9513	19253
4464	SCCCLR1024E08	520	123 872 1211 minus strand translated	Regular	21049.2	0	24601.6	65	13	18	54.03	226027	171333	90578	113.95	2.8033	21497 18174 22549 24211 28401	0	5	Pass1	PepFrag1	None	4044.93	EEAAAPVVAETPAADEPAPAETEVAKEPEAEAVPAETETK	EEAAAPVVAETPAADEPAPAETEVAKEPEAEAVPAETETK	35	40	3.53	151	3	3	0	0	7402.98	8.1926	Identified	1647	5.4	y7y24y29	24.4166	3696	289.011	152.674	0.0516	7615	4044.92	4044.93	23.4623	11658
4464	SCCCLR1024E08	520	123 872 1211 minus strand translated	Regular	21049.2	0	24601.6	65	13	18	54.03	226027	171333	90578	113.95	2.8033	21497 18174 22549 24211 4120 17267 28401	0	6	Pass1	PepFrag1	None	1500.71	EPEAEAVPAETETK	EPEAEAVPAETETK	61	14	3.67	149	5	5	2	0	13331.8	8.4481	Identified	5815	3.3	b3b3°b4°b5°b7°y4y7y8y9	10.6216	1352	147.824	107.824	0.0397	985	1500.71	1500.7	10.2398	8963
4464	SCCCLR1024E08	520	123 872 1211 minus strand translated	Regular	21049.2	0	24601.6	65	13	18	54.03	226027	171333	90578	113.95	2.8033	4120 17267	0	7	Pass1	PepFrag1	None	2280.12	EAEVEAAAAEAEVAVPVPAEEAK	EAEVEAAAAEAEVAVPVPAEEAK	146	23	3.5	153	2	2	0	0	3916.15	7.9161	Identified	654	2.4	y6y8	27.1583	2101	198.325	158.325	0.0103	11058	2280.11	2280.12	30.3824	2320
4464	SCCCLR1024E08	520	123 872 1211 minus strand translated	Regular	21049.2	0	24601.6	65	13	18	54.03	226027	171333	90578	113.95	2.8033	21497 18174 24211 17267	0	8	Pass1	PepFrag1	None	1429.68	EAEAEAAPAAETAAK	EAEAEAAPAAETAAK	92	15	3.79	148	1	1	0	0	1888.75	7.5994	Identified	241	1.8	y6°y8	10.2866	1290	143.269	103.269	0.0071	285	1429.68	1429.68	8.6689	1604
4464	SCCCLR1024E08	520	123 872 1211 minus strand translated	Regular	21049.2	0	24601.6	65	13	18	54.03	226027	171333	90578	113.95	2.8033	18174 22549 28401	0	9	Pass2	PepFrag2	None	4044.93	EEAAAPVVAETPAADEPAPAETEVAKEPEAEAVPAETETK	EEAAAPVVAETPAADEPAPAETEVAKEPEAEAVPAETETK	35	40	3.53	155	3	3	0	0	584.091	7.0897	Identified	5987	3.6	b5b13°b23y7°y11°y40	24.4166	3696	289.011	104.505	0.018	10558	4044.9	4044.9	29.3656	4059
4464	SCCCLR1024E08	520	123 872 1211 minus strand translated	Regular	21049.2	0	24601.6	65	13	18	54.03	226027	171333	90578	113.95	2.8033	21497 18174 22549 4120 17267 28401	0	10	Pass2	PepFrag2	None	1500.71	EPEAEAVPAETETK	EPEAEAVPAETETK	61	14	3.67	154	3	3	1	0	625.281	7.1193	Identified	1957	1.6	y4y7°y8y9y12°	10.6216	1352	147.824	107.824	0.0058	7887	1500.72	1500.72	24.0802	1304
4464	SCCCLR1024E08	520	123 872 1211 minus strand translated	Regular	21049.2	0	24601.6	65	13	18	54.03	226027	171333	90578	113.95	2.8033	4120	0	11	Pass2	PepFrag2	None	2280.12	EAEVEAAAAEAEVAVPVPAEEAK	EAEVEAAAAEAEVAVPVPAEEAK	146	23	3.5	157	1	1	0	0	108.197	6.3575	Missing	416	1.8	b13°b18	27.1583	2101	198.325	158.325	0.0043	16606	2280.14	2280.14	48.3724	968
4464	SCCCLR1024E08	520	123 872 1211 minus strand translated	Regular	21049.2	0	24601.6	65	13	18	54.03	226027	171333	90578	113.95	2.8033	21497 18174 22549 24211 4120 17267 28464	0	12	Pass2	PepFrag2	None	958.484	AAAPAEAETK	AAAPAEAETK	136	10	4.26	158	1	1	0	0	147.67	6.4925	Identified	834	1.3	b3y4°	3.7223	871	110.265	180.53	0.0039	5413	958.477	958.475	19.0709	885
4464	SCCCLR1024E08	520	123 872 1211 minus strand translated	Regular	21049.2	0	24601.6	65	13	18	54.03	226027	171333	90578	113.95	2.8033	21497 18174 24211 17267	0	13	Pass2	PepFrag2	None	2984.42	EVEAVAEPTEAAETKEAEAEAAPAAETAAK	EVEAVAEPTEAAETKEAEAEAAPAAETAAK	77	30	3.72	160	1	1	0	0	276.137	6.7644	Identified	738	1.9	b7°y8	19.6662	2724	235.811	77.9056	0.0038	3549	2984.39	2984.39	15.4638	868
4464	SCCCLR1024E08	520	123 872 1211 minus strand translated	Regular	21049.2	0	24601.6	65	13	18	54.03	226027	171333	90578	113.95	2.8033	21497 18174 22549 28464	0	14	Pass2	InSource	None	657.309	EVEVEA	EVEVEAVAEPTEAAETK	75	6	3.03	150	1	1	0	0	162.691	0		773	0	b6	19.5133	604	86.3875	132.775	0.0052	4656	657.312	657.31	17.41	1168
4464	SCCCLR1024E08	520	123 872 1211 minus strand translated	Regular	21049.2	0	24601.6	65	13	18	54.03	226027	171333	90578	113.95	2.8033	21497 18174 22549 24211 4120 17267 28401	0	15	Pass2	NeutralLoss_H2O	None	1482.7	EPEAEAVPAETETK	EPEAEAVPAETETK	61	14	3.67	170	1	1	0	0	1062.95	0	Identified	1053	0	y7	10.6216	1352	147.824	107.824	0.0073	7054	1482.7	1482.7	22.4512	1644
25205	SCCCRZ2002G09	396	61 411 723 minus strand translated	Regular	20532.6	0	12152.9	54	5	8	57.76	205798	148488	61326	98.756	1.2002	36701	1	1	Pass1	PepFrag1	Carbamidomethyl+C(4);Carbamidomethyl+C(19);Carbamidomethyl+C(20)	2804.23	LAPCASAAEDPSSAPSSSCCSAVHSIGK	LAPCASAAEDPSSAPSSSCCSAVHSIGK	39	28	5.21	162	17	17	9	1	66501.1	9.1353	Identified	28271	9.7	b10y3y4y5y8y10y11y12y14y18y18°y19y21y22y23y24y26y27	16.7708	2368	214.79	103.193	0.4151	3087	2804.23	2804.23	14.7938	85435
25205	SCCCRZ2002G09	396	61 411 723 minus strand translated	Regular	20532.6	0	12152.9	54	5	8	57.76	205798	148488	61326	98.756	1.2002	36701	0	2	Pass1	PepFrag1	None	941.567	AEVAITIPK	AEVAITIPK	88	9	7	164	7	7	5	2	15612.9	8.5059	Identified	7453	4.5	b3b4b6°b7°y3y4y5y6y7	16.9405	914	113.865	73.865	0.1544	6713	941.569	941.567	21.8174	31782
25205	SCCCRZ2002G09	396	61 411 723 minus strand translated	Regular	20532.6	0	12152.9	54	5	8	57.76	205798	148488	61326	98.756	1.2002	36701	0	3	Pass1	PepFrag1	Carbamidomethyl+C(1);Carbamidomethyl+C(3)	1367.65	CLCAVMLSNTAK	CLCAVMLSNTAK	71	12	8.29	165	9	9	5	3	18942.7	8.5899		6005	4.9	b3b4b8y4y5y7y8y8°y9y10	25.6035	1180	135.004	95.0043	0.152	7041	1367.65	1367.65	22.4324	31271
25205	SCCCRZ2002G09	396	61 411 723 minus strand translated	Regular	20532.6	0	12152.9	54	5	8	57.76	205798	148488	61326	98.756	1.2002	36701 7748 25235	0	4	Pass1	PepFrag1	Carbamidomethyl+C(1)	825.345	CGDYTLP	CGDYTLP	109	7	3.1	163	3	3	1	0	5701.96	8.0685	Identified	6426	4	b3b5b5°b6b6°	12.1211	673	92.8474	145.695	0.1455	6015	825.349	825.347	20.5136	29948
25205	SCCCRZ2002G09	396	61 411 723 minus strand translated	Regular	20532.6	0	12152.9	54	5	8	57.76	205798	148488	61326	98.756	1.2002	36701	0	5	Pass1	PepFrag1	Carbamidomethyl+C(1)	1320.67	CNLVDRPVGYK	CNLVDRPVGYK	98	11	8.87	161	5	5	2	1	9724.65	8.3003	Missing	1311	3.8	b3y3y8y9y10	15.8403	1169	134.164	49.4427	0.0825	2337	1320.67	1320.67	13.4506	16969
25205	SCCCRZ2002G09	396	61 411 723 minus strand translated	Regular	20532.6	0	12152.9	54	5	8	57.76	205798	148488	61326	98.756	1.2002	36701	0	6	Pass2	InSource	None	741.487	VAITIPK	AEVAITIPK	90	7	10.1	164	7	7	4	2	14616.4	0	Identified	7590	0	b2b4b4°b5°y3y4y5y6y7	16.9405	738	98.7334	157.467	0.0262	6714	741.49	741.487	21.8234	5393
25205	SCCCRZ2002G09	396	61 411 723 minus strand translated	Regular	20532.6	0	12152.9	54	5	8	57.76	205798	148488	61326	98.756	1.2002	36701	0	7	Pass2	InSource	None	642.418	AITIPK	AEVAITIPK	91	6	10.1	164	6	6	4	2	13094.1	0	Identified	4270	0	b2b3b3°b4°y3y4y5y6	16.9405	633	89.131	138.262	0.0154	6711	642.421	642.419	21.812	3162
25205	SCCCRZ2002G09	396	61 411 723 minus strand translated	Regular	20532.6	0	12152.9	54	5	8	57.76	205798	148488	61326	98.756	1.2002	36701	0	8	Pass2	InSource	Carbamidomethyl+C(1);Carbamidomethyl+C(3)	935.415	CLCAVMLS	CLCAVMLSNTAK	71	8	5.2	165	0	0	0	0	62.3916	0		0	0		25.6035	789	103.231	166.462	0.0089	5702	935.419	935.417	19.8598	1838
4120	SCQGST3153H08	448	104 640 1081 minus strand translated	Regular	19576.2	0	17967.3	74	8	11	60.67	151731	119484	172958	79.4665	1.4278	4464 21497 24211 17267	1	1	Pass1	PepFrag1	None	3872.81	EAEPETAAAPVEAVPAETEAEPEVAAEPEAAAPAEAETK	EAEPETAAAPVEAVPAETEAEPEVAAEPEAAAPAEAETK	80	39	3.26	172	21	21	9	2	40688.7	8.9012	Identified	98753	10.8	b2b2°b3b6b7b7°b8b8°b9b14b37y4y5y7y8y9y10y12y13y15y18y25y30y39	26.0264	3515	279.497	146.331	0.5427	8580	3872.79	3872.8	25.1815	82351
4120	SCQGST3153H08	448	104 640 1081 minus strand translated	Regular	19576.2	0	17967.3	74	8	11	60.67	151731	119484	172958	79.4665	1.4278	28401	0	2	Pass1	PepFrag1	None	1827.89	EVEVEAVPEPTEAAETK	EVEVEAVPEPTEAAETK	48	17	3.58	167	11	11	3	3	36907.5	8.8588	Identified	18247	5.1	b3b3°b4°b5b6b7b15y2y6°y8y10y11y13y17	18.8955	1671	170.246	130.246	0.1611	5068	1827.89	1827.89	18.3259	24445
4120	SCQGST3153H08	448	104 640 1081 minus strand translated	Regular	19576.2	0	17967.3	74	8	11	60.67	151731	119484	172958	79.4665	1.4278		0	3	Pass1	PepFrag1	None	5256.42	EAEAEAAPAAETAATEAEPETAAAPVEAVPAETEAEPEVAAEPEAAAPAEAETK	EAEAEAAPAAETAATEAEPETAAAPVEAVPAETEAEPEVAAEPEAAAPAEAETK	65	54	3.13	168	20	20	5	1	18486.3	8.5586	Identified	33010	7.8	b2b4°b5b6b6°b7b11b15b16°b18b23b24y7y8y10y12y13y13°y15y18y20y30y32y54	27.3213	4763	342.253	131.126	0.1582	9904	5256.42	5256.42	27.929	24010
4120	SCQGST3153H08	448	104 640 1081 minus strand translated	Regular	19576.2	0	17967.3	74	8	11	60.67	151731	119484	172958	79.4665	1.4278	4464 21497 18174 22549 24211 17267 28401	0	4	Pass1	PepFrag1	None	1500.71	EPEAEAVPAETETK	EPEAEAVPAETETK	34	14	3.67	166	7	7	2	0	10342.9	8.3064	Identified	11490	3.3	b2°b3b3°b4°b5°b7°y2y4y6°y7y8y9y14	10.6216	1352	147.824	107.824	0.0591	985	1500.71	1500.7	10.2398	8963
4120	SCQGST3153H08	448	104 640 1081 minus strand translated	Regular	19576.2	0	17967.3	74	8	11	60.67	151731	119484	172958	79.4665	1.4278	4464 17267	0	5	Pass1	PepFrag1	None	2280.12	EAEVEAAAAEAEVAVPVPAEEAK	EAEVEAAAAEAEVAVPVPAEEAK	119	23	3.5	169	2	2	0	0	3916.15	7.8846	Identified	654	2.4	y6y8	27.1583	2101	198.325	158.325	0.0153	11058	2280.11	2280.12	30.3824	2320
4120	SCQGST3153H08	448	104 640 1081 minus strand translated	Regular	19576.2	0	17967.3	74	8	11	60.67	151731	119484	172958	79.4665	1.4278	4464 21497 18174 22549 17267 28401	0	6	Pass2	PepFrag2	None	1500.71	EPEAEAVPAETETK	EPEAEAVPAETETK	34	14	3.67	170	4	4	1	0	779.923	7.1838	Identified	2555	1.6	y4y7°y8y9y12°y14	10.6216	1352	147.824	107.824	0.0086	7887	1500.72	1500.72	24.0802	1304
4120	SCQGST3153H08	448	104 640 1081 minus strand translated	Regular	19576.2	0	17967.3	74	8	11	60.67	151731	119484	172958	79.4665	1.4278	4464	0	7	Pass2	PepFrag2	None	2280.12	EAEVEAAAAEAEVAVPVPAEEAK	EAEVEAAAAEAEVAVPVPAEEAK	119	23	3.5	171	1	1	0	0	108.197	6.3259	Missing	416	1.8	b13°b18	27.1583	2101	198.325	158.325	0.0064	16606	2280.14	2280.14	48.3724	968
4120	SCQGST3153H08	448	104 640 1081 minus strand translated	Regular	19576.2	0	17967.3	74	8	11	60.67	151731	119484	172958	79.4665	1.4278	4464 21497 18174 22549 24211 17267 28464	0	8	Pass2	PepFrag2	None	958.484	AAAPAEAETK	AAAPAEAETK	109	10	4.26	173	1	1	0	0	147.67	6.461	Identified	834	1.3	b3y4°	3.7223	871	110.265	180.53	0.0058	5413	958.477	958.475	19.0709	885
4120	SCQGST3153H08	448	104 640 1081 minus strand translated	Regular	19576.2	0	17967.3	74	8	11	60.67	151731	119484	172958	79.4665	1.4278	28401	0	9	Pass2	InSource	None	1580.73	EVEVEAVPEPTEAAE	EVEVEAVPEPTEAAETK	48	15	2.86	167	6	6	3	0	4874.33	0	Identified	5946	0	b2b3b3°b4°b5b6b7b15	18.8955	1443	154.385	114.385	0.0319	5058	1580.73	1580.73	18.3061	4841
4120	SCQGST3153H08	448	104 640 1081 minus strand translated	Regular	19576.2	0	17967.3	74	8	11	60.67	151731	119484	172958	79.4665	1.4278	4464 21497 18174 22549 24211 17267 28401	0	10	Pass2	NeutralLoss_H2O	None	1482.7	EPEAEAVPAETETK	EPEAEAVPAETETK	34	14	3.67	170	1	1	0	0	1062.95	0	Identified	1053	0	y7	10.6216	1352	147.824	107.824	0.0108	7054	1482.7	1482.7	22.4512	1644
34026	SCJFRZ2009A06	421	122 446 446 translated	Regular	19151.3	0	10653.5	22	2	5	38.53	64007	92467.5	65921	61.4981	0.6552		1	1	Pass1	PepFrag1	None	3010.42	VEEPAAPAEPEPAAAEPEAAPAAAAEEEAPK	VEEPAAPAEPEPAAAEPEAAPAAAAEEEAPK	54	31	3.39	174	21	21	8	4	67267.5	9.11	Identified	64526	8.9	b3b4b6b13b15b16y1y2y3y5y6y7°y9y9°y11y12y13y15y16y20y25y28y31	19.6637	2722	235.696	117.13	0.9494	6198	3010.42	3010.42	20.8379	60771
34026	SCJFRZ2009A06	421	122 446 446 translated	Regular	19151.3	0	10653.5	22	2	5	38.53	64007	92467.5	65921	61.4981	0.6552		0	2	Pass2	PepFrag2	None	1171.58	EAEPAAVEEVK	EAEPAAVEEVK	85	11	3.79	175	1	1	0	0	200.326	6.5839	Missing	884	1.3	b2°b5°y7	11.093	1072	126.636	86.6357	0.0137	2343	1171.61	1171.61	13.4667	874
34026	SCJFRZ2009A06	421	122 446 446 translated	Regular	19151.3	0	10653.5	22	2	5	38.53	64007	92467.5	65921	61.4981	0.6552		0	3	Pass2	InSource	None	480.209	EAEPA	EAEPAAVEEVK	85	5	3.13	175	0	0	0	0	25.3672	0	Missing	0	0		11.093	442	70.1522	100.304	0.0221	3435	480.213	480.211	15.3068	1414
34026	SCJFRZ2009A06	421	122 446 446 translated	Regular	19151.3	0	10653.5	22	2	5	38.53	64007	92467.5	65921	61.4981	0.6552		0	4	Pass2	InSource	None	1288.61	VEEPAAPAEPEPA	VEEPAAPAEPEPAAAEPEAAPAAAAEEEAPK	54	13	2.96	174	0	0	0	0	480.732	0	Identified	511	0	y7°	19.6637	1169	134.164	94.164	0.0148	5888	1288.6	1288.6	20.2611	948
35491	SCVPRZ2041C11	494	125 496 701 translated	Regular	18617.1	0	12926	68	4	9	26.02	500144	0	286448			2082 13029	1	1	Pass1	PepFrag1	None	1456.75	SLLAQADNTPDRR	SLLAQADNTPDRR	62	13	6.95	177	14	14	7	4	68359.5	9.1047	Identified	143622	10.3	b2b6°b7b8b9b11°b12y1y2y5y6y6*y7*y8y8*y8°y9y9*y10y10*y11y11*y13	13.6439	1326	145.922	105.922	0.4352	1978	1456.75	1456.75	12.6877	217670
35491	SCVPRZ2041C11	494	125 496 701 translated	Regular	18617.1	0	12926	68	4	9	26.02	500144	0	286448			2082 13029 32987	0	2	Pass1	PepFrag1	Carbamidomethyl+C(1)	923.466	CGVSLPYK	CGVSLPYK	104	8	8.87	179	11	11	7	3	82920.2	9.1886	Identified	26902	7.1	b2b3b4°b5b6°b8y2y3y4y5y6y7y8	12.7489	802	104.362	64.362	0.2481	4441	923.467	923.465	16.9342	124076
35491	SCVPRZ2041C11	494	125 496 701 translated	Regular	18617.1	0	12926	68	4	9	26.02	500144	0	286448			2082 13029 32987	0	3	Pass1	PepFrag1	Carbamidomethyl+C(7)	1249.58	ISTNVNCNTIN	ISTNVNCNTIN	112	11	5.36	176	8	8	2	2	7113.26	8.122		34679	5.6	b1b3°b4b5b5*b5°b9b9°b10b10°y1y3°y4*y5°y6y6°y11y11*	15.8801	1082	127.422	214.844	0.0972	1809	1249.59	1249.58	12.2331	48621
35491	SCVPRZ2041C11	494	125 496 701 translated	Regular	18617.1	0	12926	68	4	9	26.02	500144	0	286448			2082 13029	0	4	Pass1	PepFrag1	None	1300.65	SLLAQADNTPDR	SLLAQADNTPDR	62	12	3.88	178	14	14	9	3	54968.8	9.01	Identified	23605	5.7	b2b3b4b11*b12y1y3y4y5y5*y6y7y8y8*y9y9*y10y12	16.4755	1178	134.852	94.8517	0.0902	2892	1300.65	1300.65	14.4467	45105
35491	SCVPRZ2041C11	494	125 496 701 translated	Regular	18617.1	0	12926	68	4	9	26.02	500144	0	286448			2082 13029	0	5	Pass2	InSource	None	1143.55	AQADNTPDRR	SLLAQADNTPDRR	65	10	6.95	285	9	9	4	1	21721	0	Identified	31046	0	b3b4b6b9y10*y5y6y6*y7*y8y8*y9y9*y10	13.6439	1005	121.303	81.3027	0.0673	1996	1143.55	1143.55	12.7053	33679
35491	SCVPRZ2041C11	494	125 496 701 translated	Regular	18617.1	0	12926	68	4	9	26.02	500144	0	286448			2082 13029	0	6	Pass2	InSource	None	1072.51	QADNTPDRR	SLLAQADNTPDRR	66	9	6.95	285	5	5	2	1	8071.48	0	Identified	15438	0	b2*b3b3°b5*y5y6y6*y7*y8y8*y9y9*	13.6439	938	115.85	75.8497	0.0213	1981	1072.52	1072.51	12.69	10639
35491	SCVPRZ2041C11	494	125 496 701 translated	Regular	18617.1	0	12926	68	4	9	26.02	500144	0	286448			2082 13029	0	7	Pass2	InSource	None	987.449	AQADNTPDR	SLLAQADNTPDR	65	9	3.88	286	1	1	0	0	153.749	0	Missing	3066	0	b4*y9	16.4755	857	109.08	69.0804	0.0132	3614	987.446	987.444	15.5887	6605
35491	SCVPRZ2041C11	494	125 496 701 translated	Regular	18617.1	0	12926	68	4	9	26.02	500144	0	286448			2082 13029	0	8	Pass2	InSource	None	1256.63	LAQADNTPDRR	SLLAQADNTPDRR	64	11	6.95	285	1	1	0	0	221.414	0	Missing	1119	0	y11	13.6439	1129	131.086	91.0858	0.0072	2914	1256.64	1256.64	14.4839	3596
35491	SCVPRZ2041C11	494	125 496 701 translated	Regular	18617.1	0	12926	68	4	9	26.02	500144	0	286448			2082 13029	0	9	Pass2	InSource	None	385.245	SLLA	SLLAQADNTPDR	62	4	6.13	286	0	0	0	0	44.7302	0		775	0	b2°	16.4755	388	64.3153	88.6305	0.0061	3554	385.246	385.244	15.4734	3067
35491	SCVPRZ2041C11	494	125 496 701 translated	Regular	18617.1	0	12926	68	4	9	26.02	500144	0	286448			2082 13029 32987	0	10	Pass2	InSource	Carbamidomethyl+C(2)	735.309	NCNTIN	ISTNVNCNTIN	117	6	5.36	284	3	3	0	0	3513.14	0		2875	0	b2b4b4°y3°y4*y5°y6y6°	15.8801	591	85.1435	130.287	0.0055	1792	735.313	735.31	12.2106	2729
35491	SCVPRZ2041C11	494	125 496 701 translated	Regular	18617.1	0	12926	68	4	9	26.02	500144	0	286448			2082 13029 32987	0	11	Pass2	InSource	None	706.413	VSLPYK	CGVSLPYK	106	6	9.72	287	1	1	0	0	229.182	0	Missing	1849	0	b2°y4	12.7489	668	92.3869	144.774	0.0032	4448	706.417	706.414	16.9419	1620
35491	SCVPRZ2041C11	494	125 496 701 translated	Regular	18617.1	0	12926	68	4	9	26.02	500144	0	286448			2082 13029 32987	0	12	Pass2	InSource	Carbamidomethyl+C(7)	1004.45	ISTNVNCNT	ISTNVNCNTIN	112	9	5.36	284	0	0	0	0	135.247	0		631	0	y2*y2°	15.8801	862	109.504	179.009	0.0019	4233	1004.45	1004.45	16.5931	974
35491	SCVPRZ2041C11	494	125 496 701 translated	Regular	18617.1	0	12926	68	4	9	26.02	500144	0	286448			2082 13029	0	13	Pass2	NeutralLoss_H2O	None	1438.74	SLLAQADNTPDRR	SLLAQADNTPDRR	62	13	6.95	285	1	1	0	0	466.83	0	Missing	841	0	y6	13.6439	1326	145.922	57.2816	0.0035	1986	1438.74	1438.74	12.6957	1763
27126	SCEZRZ1014C04	824	128 886 1172 minus strand translated	Regular	18335.9	0	27560.8	55	6	15	29.76	199509	163648	99624	108.839	2.9997	11843 12063	1	1	Pass1	PepFrag1	Carbamidomethyl+C(2);Carbamidomethyl+C(19)	2645.15	ECPQAFTYAHDSPSLTHECAAPR	ECPQAFTYAHDSPSLTHECAAPR	221	23	5.17	181	15	15	5	1	32603	8.7766	Identified	52160	9.9	b2b2°b3°b4°b23y2y5y6y8y11y12y12°y13y14y16y17y19y21y21°y23	16.8846	2249	207.532	63.7662	0.5446	5418	2645.15	2645.15	19.0815	108654
27126	SCEZRZ1014C04	824	128 886 1172 minus strand translated	Regular	18335.9	0	27560.8	55	6	15	29.76	199509	163648	99624	108.839	2.9997		0	2	Pass1	PepFrag1	Carbamidomethyl+C(3);Carbamidomethyl+C(12);Carbamidomethyl+C(17)	1976.81	TGCAGAGAQLHCATGDCGGR	TGCAGAGAQLHCATGDCGGR	83	20	6.91	180	16	16	10	1	43184.7	8.8986		15725	6.1	b3y1y4y6y7y8y9y10y11y13y14y15y16y17y19y20y20*	8.498	1595	165.044	70.0294	0.1687	329	1976.81	1976.81	9.0673	33662
27126	SCEZRZ1014C04	824	128 886 1172 minus strand translated	Regular	18335.9	0	27560.8	55	6	15	29.76	199509	163648	99624	108.839	2.9997	11843 12063	0	3	Pass1	PepFrag1	None	820.388	YSEFFK	YSEFFK	214	6	6.89	184	4	4	2	0	18478.7	8.53		8542	3.3	y2y3y5y6	17.2448	728	97.8394	57.8394	0.1069	5596	820.39	820.388	19.5582	21332
27126	SCEZRZ1014C04	824	128 886 1172 minus strand translated	Regular	18335.9	0	27560.8	55	6	15	29.76	199509	163648	99624	108.839	2.9997		0	4	Pass1	PepFrag1	None	1309.64	SFPAPAHPWSGR	SFPAPAHPWSGR	67	12	11.05	182	5	5	0	0	7573.7	8.1426	Identified	10737	3.6	y3y5y8y10y12	16.448	1162	133.628	93.6279	0.0648	5493	1309.65	1309.64	19.266	12934
27126	SCEZRZ1014C04	824	128 886 1172 minus strand translated	Regular	18335.9	0	27560.8	55	6	15	29.76	199509	163648	99624	108.839	2.9997	11843 12063	0	5	Pass1	PepFrag1	Carbamidomethyl+C(3);Carbamidomethyl+C(20)	2801.25	RECPQAFTYAHDSPSLTHECAAPR	RECPQAFTYAHDSPSLTHECAAPR	220	24	6.03	185	5	5	1	0	398.029	6.8632	Identified	3938	2.1	b13y1y2y7°y10y24	12.8797	2397	216.54	68.27	0.0071	4644	2801.24	2801.24	17.3855	1412
27126	SCEZRZ1014C04	824	128 886 1172 minus strand translated	Regular	18335.9	0	27560.8	55	6	15	29.76	199509	163648	99624	108.839	2.9997		0	6	Pass2	PepFrag2	Carbamidomethyl+C(6)	1530.76	NLTETCPGELQLR	NLTETCPGELQLR	164	13	4.26	183	3	3	1	0	833.258	7.1841	Missing	1559	2.6	b9b10b10*y2	25.3615	1358	148.261	108.261	0.0242	6876	1530.74	1530.74	22.1308	4830
27126	SCEZRZ1014C04	824	128 886 1172 minus strand translated	Regular	18335.9	0	27560.8	55	6	15	29.76	199509	163648	99624	108.839	2.9997	11843 12063	0	7	Pass2	InSource	None	441.25	FFK	YSEFFK	217	3	10.1	441	0	0	0	0	9.0407	0		0	0		17.2448	405	66.1804	92.3609	0.0236	7910	441.253	441.251	24.121	4710
27126	SCEZRZ1014C04	824	128 886 1172 minus strand translated	Regular	18335.9	0	27560.8	55	6	15	29.76	199509	163648	99624	108.839	2.9997	11843 12063	0	8	Pass2	InSource	None	657.324	SEFFK	YSEFFK	215	5	7	441	3	3	0	0	2479.88	0		2754	0	b3y3y5	17.2448	587	84.7588	129.518	0.0217	5600	657.328	657.326	19.5829	4322
27126	SCEZRZ1014C04	824	128 886 1172 minus strand translated	Regular	18335.9	0	27560.8	55	6	15	29.76	199509	163648	99624	108.839	2.9997	11843 12063	0	9	Pass2	InSource	Carbamidomethyl+C(4)	941.426	THECAAPR	ECPQAFTYAHDSPSLTHECAAPR	236	8	7.16	440	2	2	0	0	100.753	0	Missing	2666	0	b1b1°y8	16.8846	778	102.269	164.539	0.0194	6160	941.424	941.422	20.7917	3866
27126	SCEZRZ1014C04	824	128 886 1172 minus strand translated	Regular	18335.9	0	27560.8	55	6	15	29.76	199509	163648	99624	108.839	2.9997	11843 12063	0	10	Pass2	InSource	Carbamidomethyl+C(3)	822.368	HECAAPR	RECPQAFTYAHDSPSLTHECAAPR	237	7	7.16	442	0	0	0	0	58.2826	0	Missing	0	0		12.8797	685	93.9478	147.896	0.0101	3322	822.373	822.371	15.1115	2007
27126	SCEZRZ1014C04	824	128 886 1172 minus strand translated	Regular	18335.9	0	27560.8	55	6	15	29.76	199509	163648	99624	108.839	2.9997		0	11	Pass2	InSource	None	907.453	PAHPWSGR	SFPAPAHPWSGR	71	8	11.05	182	2	2	0	0	178.361	0	Identified	1543	0	y4y8	16.448	797	103.928	63.9278	0.0089	5500	907.459	907.458	19.2805	1780
4443	SCSGLR1084A12	918	20 800 1041 minus strand translated	Regular	18024.1	0	27444.7	118	10	22	50.39	598790	303777	326176	202.035	5.5448		1	1	Pass1	PepFrag1	Carbamidomethyl+C(8)	1686.87	VTDGVSLCGPVLDQVK	VTDGVSLCGPVLDQVK	236	16	3.88	189	21	21	16	7	89613.9	9.2082	Identified	89424	10	b3b3°b4b4°b5b5°b6b6°b7b7°b8b11y1y2y3y3*y4y5y7y8y9y10y11y12y13y14y16	32.3711	1537	161.018	121.018	0.273	10096	1686.88	1686.88	28.388	163460
4443	SCSGLR1084A12	918	20 800 1041 minus strand translated	Regular	18024.1	0	27444.7	118	10	22	50.39	598790	303777	326176	202.035	5.5448	8380	0	2	Pass1	PepFrag1	None	1316.68	NDGFEIGPQVLK	NDGFEIGPQVLK	89	12	4.07	191	15	15	10	5	61235.5	9.0429	Identified	41908	7.5	b2b2*b3b3*b4b5b5*b5°b6b6*b10°b12y2y3y5y6y7y8y8°y9y10y12	25.6283	1219	137.963	97.9628	0.161	11180	1316.68	1316.68	30.5642	96401
4443	SCSGLR1084A12	918	20 800 1041 minus strand translated	Regular	18024.1	0	27444.7	118	10	22	50.39	598790	303777	326176	202.035	5.5448		0	3	Pass1	PepFrag1	None	1626.87	DATSPLPGWIIESLK	DATSPLPGWIIESLK	114	15	4.07	193	13	13	4	4	55345.1	8.9989	Identified	38376	7.4	b2b3b3°b4°b6b12b14°b15y3y5y6y9y11y12y12°y13y15	42.6276	1528	160.389	120.389	0.1265	17292	1626.87	1626.87	52.0387	75768
4443	SCSGLR1084A12	918	20 800 1041 minus strand translated	Regular	18024.1	0	27444.7	118	10	22	50.39	598790	303777	326176	202.035	5.5448		0	4	Pass1	PepFrag1	None	986.563	ESAIAQVIR	ESAIAQVIR	154	9	7	187	9	9	6	1	46443.9	8.9228		32726	5.8	b2b2°b4°b8y3y4y5y6y7y8y9	14.2969	931	115.273	75.2726	0.1078	5592	986.565	986.563	19.553	64549
4443	SCSGLR1084A12	918	20 800 1041 minus strand translated	Regular	18024.1	0	27444.7	118	10	22	50.39	598790	303777	326176	202.035	5.5448	8380	0	5	Pass1	PepFrag1	None	1045.56	ELPTPYPTK	ELPTPYPTK	75	9	6.89	186	9	9	4	1	43204.7	8.8914	Identified	41141	5.5	b2b2°b8b9y2y2°y3y3°y4°y5y6y7y9	12.672	965	118.062	78.0623	0.0922	3560	1045.56	1045.56	15.4835	55201
4443	SCSGLR1084A12	918	20 800 1041 minus strand translated	Regular	18024.1	0	27444.7	118	10	22	50.39	598790	303777	326176	202.035	5.5448		0	6	Pass1	PepFrag1	None	2318.19	FIDAAHFSVPAGQYAVELVAGR	FIDAAHFSVPAGQYAVELVAGR	132	22	5.22	192	9	9	3	3	26707.1	8.6825	Identified	6802	6.6	b9b9°b16b16*b17y5y6y7y9y13y22	46.7527	2148	201.272	94.1811	0.062	16313	2318.19	2318.19	46.4148	37112
4443	SCSGLR1084A12	918	20 800 1041 minus strand translated	Regular	18024.1	0	27444.7	118	10	22	50.39	598790	303777	326176	202.035	5.5448		0	7	Pass1	PepFrag1	None	1409.67	LTFYSSYYHTK	LTFYSSYYHTK	225	11	9.39	188	5	5	4	0	10650.6	8.2832		9211	4.1	b3°y3°y7y8y9y10y11	24.0602	1267	141.561	101.561	0.0337	6888	1409.68	1409.67	22.1444	20186
4443	SCSGLR1084A12	918	20 800 1041 minus strand translated	Regular	18024.1	0	27444.7	118	10	22	50.39	598790	303777	326176	202.035	5.5448	8380	0	8	Pass1	PepFrag1	None	2053.01	HAQDAEGLLINGNFETAPR	HAQDAEGLLINGNFETAPR	38	19	4.42	190	7	7	1	0	5145.7	7.9673	Identified	8712	4.3	b3b7b10b10°b17y6y7y17*y19	28.651	1868	183.377	82.2512	0.0224	10125	2053.01	2053.01	28.505	13439
4443	SCSGLR1084A12	918	20 800 1041 minus strand translated	Regular	18024.1	0	27444.7	118	10	22	50.39	598790	303777	326176	202.035	5.5448		0	9	Pass2	PepFrag2	None	1255.63	AYNLSFAVGDAK	AYNLSFAVGDAK	168	12	6.78	195	1	1	0	0	248.547	6.6513		2405	2.3	b9°y6	25.5707	1149	132.629	92.6294	0.0062	9632	1255.63	1255.63	27.468	3688
4443	SCSGLR1084A12	918	20 800 1041 minus strand translated	Regular	18024.1	0	27444.7	118	10	22	50.39	598790	303777	326176	202.035	5.5448	8380	0	10	Pass2	MissedCleavage	None	1900.02	DNLIKNDGFEIGPQVLK	DNLIKNDGFEIGPQVLK	84	17	4.31	194	5	5	1	0	1634.14	7.4691	Missing	3279	2.9	b3y1y6y7y17	37.6088	1789	178.169	78.7796	0.0086	12939	1900.01	1900.01	35.134	5148
4443	SCSGLR1084A12	918	20 800 1041 minus strand translated	Regular	18024.1	0	27444.7	118	10	22	50.39	598790	303777	326176	202.035	5.5448	8380	0	11	Pass2	InSource	None	803.43	PTPYPTK	ELPTPYPTK	77	7	9.72	186	7	7	4	2	25079.2	0	Identified	31149	0	b2b2°b3b3°b4b7°y3y3°y4°y5y6y7	12.672	732	98.1975	58.1975	0.0411	3564	803.429	803.428	15.4886	24582
4443	SCSGLR1084A12	918	20 800 1041 minus strand translated	Regular	18024.1	0	27444.7	118	10	22	50.39	598790	303777	326176	202.035	5.5448	8380	0	12	Pass2	InSource	None	1781.85	HAQDAEGLLINGNFETA	HAQDAEGLLINGNFETAPR	38	17	3.82	190	2	2	0	0	2443.45	0		2552	0	b11°b14b17	28.651	1630	167.45	127.45	0.0114	10434	1781.85	1781.85	29.0892	6824
4443	SCSGLR1084A12	918	20 800 1041 minus strand translated	Regular	18024.1	0	27444.7	118	10	22	50.39	598790	303777	326176	202.035	5.5448		0	13	Pass2	InSource	None	586.367	AQVIR	ESAIAQVIR	158	5	11.05	187	4	4	2	1	7319.22	0		4458	0	b2b2*b3y3y4	14.2969	558	81.9437	123.887	0.0104	5591	586.371	586.369	19.5524	6198
4443	SCSGLR1084A12	918	20 800 1041 minus strand translated	Regular	18024.1	0	27444.7	118	10	22	50.39	598790	303777	326176	202.035	5.5448	8380	0	14	Pass2	InSource	None	1087.61	GFEIGPQVLK	NDGFEIGPQVLK	91	10	7	191	3	3	2	0	2195.59	0	Missing	5594	0	y8y8°y9y10	25.6283	1032	123.466	83.4656	0.0077	11150	1087.62	1087.61	30.5104	4603
4443	SCSGLR1084A12	918	20 800 1041 minus strand translated	Regular	18024.1	0	27444.7	118	10	22	50.39	598790	303777	326176	202.035	5.5448		0	15	Pass2	InSource	None	515.33	QVIR	ESAIAQVIR	159	4	11.05	187	2	2	0	0	121.777	0		3035	0	y1y4	14.2969	491	75.2455	110.491	0.0068	7642	515.33	515.328	23.5412	4062
4443	SCSGLR1084A12	918	20 800 1041 minus strand translated	Regular	18024.1	0	27444.7	118	10	22	50.39	598790	303777	326176	202.035	5.5448		0	16	Pass2	InSource	Carbamidomethyl+C(5)	1371.73	GVSLCGPVLDQVK	VTDGVSLCGPVLDQVK	239	13	6.1	189	1	1	0	0	55.214	0	Missing	385	0	b2	32.3711	1248	140.142	100.142	0.0044	8345	1371.73	1371.73	24.8202	2657
4443	SCSGLR1084A12	918	20 800 1041 minus strand translated	Regular	18024.1	0	27444.7	118	10	22	50.39	598790	303777	326176	202.035	5.5448		0	17	Pass2	InSource	None	1195.54	FYSSYYHTK	LTFYSSYYHTK	227	9	9.39	188	4	4	2	0	1502.61	0		4387	0	b6°y3y7y8y9	24.0602	1050	124.897	84.8971	0.0041	6881	1195.55	1195.55	22.1379	2459
4443	SCSGLR1084A12	918	20 800 1041 minus strand translated	Regular	18024.1	0	27444.7	118	10	22	50.39	598790	303777	326176	202.035	5.5448		0	18	Pass2	InSource	None	654.346	VTDGVSL	VTDGVSLCGPVLDQVK	236	7	3.1	189	0	0	0	0	67.9865	0		182	0	b3°	32.3711	639	89.6933	139.387	0.0016	10226	654.351	654.349	28.6903	983
4443	SCSGLR1084A12	918	20 800 1041 minus strand translated	Regular	18024.1	0	27444.7	118	10	22	50.39	598790	303777	326176	202.035	5.5448	8380	0	19	Pass2	NeutralLoss_H2O	None	1027.55	ELPTPYPTK	ELPTPYPTK	75	9	6.89	186	0	0	0	0	112.525	0	Missing	0	0		12.672	965	118.062	78.0623	0.0177	3563	1027.55	1027.55	15.4867	10591
4443	SCSGLR1084A12	918	20 800 1041 minus strand translated	Regular	18024.1	0	27444.7	118	10	22	50.39	598790	303777	326176	202.035	5.5448		0	20	Pass2	NeutralLoss_H2O	None	968.552	ESAIAQVIR	ESAIAQVIR	154	9	7	187	1	1	0	0	239.049	0		450	0	y6	14.2969	931	115.273	75.2726	0.0015	4802	968.558	968.556	17.6865	879
14480	SCCCLR2C03D05	377	1 661 877 minus strand translated	Regular	17996.6	0	22349.8	62	5	12	32.42	271171	201259	170041	133.853	2.9916	9454 10861 2158	1	1	Pass1	PepFrag1	None	1335.69	AVVVHADPDDLGK	AVVVHADPDDLGK	159	13	4.16	196	21	21	17	8	150088	9.4315	Identified	64462	7.9	b2b3b5b6b7b9b10b11y1y2y3y4y5y6y6°y7y8y9y10y11y12y13	17.59	1237	139.318	99.3176	0.3798	2652	1335.69	1335.69	13.9896	102983
14480	SCCCLR2C03D05	377	1 661 877 minus strand translated	Regular	17996.6	0	22349.8	62	5	12	32.42	271171	201259	170041	133.853	2.9916		0	2	Pass1	PepFrag1	None	1116.63	AVAVLGSSEGVK	AVAVLGSSEGVK	48	12	7	197	12	12	8	4	44320.6	8.9018		36416	6.5	b2b3b4b5y3y4y4°y5y5°y7y8y9y10y12	18.6077	1059	125.61	85.6098	0.2434	3155	1116.63	1116.63	14.8967	66007
14480	SCCCLR2C03D05	377	1 661 877 minus strand translated	Regular	17996.6	0	22349.8	62	5	12	32.42	271171	201259	170041	133.853	2.9916	9454 10861 2158	0	3	Pass1	PepFrag1	Carbamidomethyl+C(3)	987.529	VACGIIGLQG	VACGIIGLQG	187	10	5.36	200	8	8	4	1	38502.6	8.8407		24371	4.7	b3b5b6b7b8b9y5y10	25.116	888	111.695	183.391	0.119	9198	987.532	987.53	26.3774	32269
14480	SCCCLR2C03D05	377	1 661 877 minus strand translated	Regular	17996.6	0	22349.8	62	5	12	32.42	271171	201259	170041	133.853	2.9916		0	4	Pass1	PepFrag1	None	3487.78	HAGDLGNVTAGADGVANISVTDSQIPLTGPNSIIGR	HAGDLGNVTAGADGVANISVTDSQIPLTGPNSIIGR	123	36	4.16	198	1	1	0	0	588.942	7.0253	Missing	749	2.5	b7b16*	42.9812	3234	264.395	136.263	0.0058	15061	3487.77	3487.77	41.5264	1567
14480	SCCCLR2C03D05	377	1 661 877 minus strand translated	Regular	17996.6	0	22349.8	62	5	12	32.42	271171	201259	170041	133.853	2.9916		0	5	Pass2	VarMod	Phosphoryl+STY(32)	3567.74	HAGDLGNVTAGADGVANISVTDSQIPLTGPNSIIGR	HAGDLGNVTAGADGVANISVTDSQIPLTGPNSIIGR	123	36	4.16	199	1	1	0	0	182.939	6.5175	Missing	1652	2.7	b9b15°y19°y33°	43.4561	3234	264.395	136.263	0.007	15335	3567.74	3567.75	42.4515	1906
14480	SCCCLR2C03D05	377	1 661 877 minus strand translated	Regular	17996.6	0	22349.8	62	5	12	32.42	271171	201259	170041	133.853	2.9916	9454 10861 2158	0	6	Pass2	InSource	None	1165.58	VVHADPDDLGK	AVVVHADPDDLGK	161	11	4.16	448	13	13	11	4	65159	0	Identified	38533	0	b2b3b4b5b11°y3y4y5y6y6°y7y8y9y10y11	17.59	1065	126.084	86.0838	0.2166	2657	1165.59	1165.59	13.9927	58739
14480	SCCCLR2C03D05	377	1 661 877 minus strand translated	Regular	17996.6	0	22349.8	62	5	12	32.42	271171	201259	170041	133.853	2.9916		0	7	Pass2	InSource	None	776.415	LGSSEGVK	AVAVLGSSEGVK	52	8	7	197	4	4	2	1	1763.19	0		2570	0	b3b3°y3y4y5	18.6077	715	96.6712	153.342	0.0216	3196	776.415	776.413	14.9548	5853
14480	SCCCLR2C03D05	377	1 661 877 minus strand translated	Regular	17996.6	0	22349.8	62	5	12	32.42	271171	201259	170041	133.853	2.9916		0	8	Pass2	InSource	None	454.302	AVAVL	AVAVLGSSEGVK	48	5	6.13	197	2	2	1	0	1675.3	0		1288	0	b4b5	18.6077	468	72.877	105.754	0.0068	3156	454.305	454.303	14.8979	1847
24211	SCSGLR1084G12	497	102 710 710 translated	Regular	17983.1	0	20407.2	50	8	20	61.58	158739	0	73514			4464 21497 4120 17267	1	1	Pass1	PepFrag1	None	3872.81	EAEPETAAAPVEAVPAETEAEPEVAAEPEAAAPAEAETK	EAEPETAAAPVEAVPAETEAEPEVAAEPEAAAPAEAETK	105	39	3.26	205	18	18	7	2	51320.3	8.9652	Identified	42677	10.8	b3b6b7b7°b8b8°b9b14b37y4y5y7y8y9y10y12y15y18y25y30	26.0264	3515	279.497	146.331	0.5188	8580	3872.79	3872.8	25.1815	82351
24211	SCSGLR1084G12	497	102 710 710 translated	Regular	17983.1	0	20407.2	50	8	20	61.58	158739	0	73514			4464 21497 18174 22549 17267 28464	0	2	Pass1	PepFrag1	None	1573.76	EVEAVAEPTEAAETK	EVEAVAEPTEAAETK	75	15	3.67	203	10	10	6	4	23164.7	8.6197	Identified	13044	6.2	b3b3°b4b4°b5b5°b6b7y3°y4y8y9y9°y10y12	15.1916	1434	153.742	113.742	0.2914	1867	1573.76	1573.76	12.3854	46263
24211	SCSGLR1084G12	497	102 710 710 translated	Regular	17983.1	0	20407.2	50	8	20	61.58	158739	0	73514			4464 21497 18174 22549 28401	0	3	Pass1	PepFrag1	None	4044.93	EEAAAPVVAETPAADEPAPAETEVAKEPEAEAVPAETETK	EEAAAPVVAETPAADEPAPAETEVAKEPEAEAVPAETETK	35	40	3.53	204	3	3	0	0	7402.98	8.1243	Identified	1647	5.4	y7y24y29	24.4166	3696	289.011	152.674	0.0734	7615	4044.92	4044.93	23.4623	11658
24211	SCSGLR1084G12	497	102 710 710 translated	Regular	17983.1	0	20407.2	50	8	20	61.58	158739	0	73514			4464 21497 18174 22549 4120 17267 28401	0	4	Pass1	PepFrag1	None	1500.71	EPEAEAVPAETETK	EPEAEAVPAETETK	61	14	3.67	202	5	5	2	0	13331.8	8.3798	Identified	5815	3.3	b3b3°b4°b5°b7°y4y7y8y9	10.6216	1352	147.824	107.824	0.0565	985	1500.71	1500.7	10.2398	8963
24211	SCSGLR1084G12	497	102 710 710 translated	Regular	17983.1	0	20407.2	50	8	20	61.58	158739	0	73514			21497 22549 28464	0	5	Pass1	PepFrag1	None	1614.79	EAEVEAAAAPVEAETK	EAEVEAAAAPVEAETK	144	16	3.67	207	9	9	2	1	10143.5	8.2611	Identified	7326	2.1	b3b3°b5b6°b7b7°b8°b9y3°y4y5y10y12y13	16.6275	1475	156.659	273.317	0.0137	3421	1614.78	1614.78	15.2879	2179
24211	SCSGLR1084G12	497	102 710 710 translated	Regular	17983.1	0	20407.2	50	8	20	61.58	158739	0	73514			4464 21497 18174 17267	0	6	Pass1	PepFrag1	None	1429.68	EAEAEAAPAAETAAK	EAEAEAAPAAETAAK	90	15	3.79	201	1	1	0	0	1888.75	7.531	Identified	241	1.8	y6°y8	10.2866	1290	143.269	103.269	0.0101	285	1429.68	1429.68	8.6689	1604
24211	SCSGLR1084G12	497	102 710 710 translated	Regular	17983.1	0	20407.2	50	8	20	61.58	158739	0	73514			4464 21497 18174 22549 4120 17267 28464	0	7	Pass2	PepFrag2	None	958.484	AAAPAEAETK	AAAPAEAETK	134	10	4.26	208	1	1	0	0	147.67	6.4242	Identified	834	1.3	b3y4°	3.7223	871	110.265	180.53	0.0056	5413	958.477	958.475	19.0709	885
24211	SCSGLR1084G12	497	102 710 710 translated	Regular	17983.1	0	20407.2	50	8	20	61.58	158739	0	73514			4464 21497 18174 17267	0	8	Pass2	PepFrag2	None	2984.42	EVEAVAEPTEAAETKEAEAEAAPAAETAAK	EVEAVAEPTEAAETKEAEAEAAPAAETAAK	75	30	3.72	206	1	1	0	0	276.137	6.696	Identified	738	1.9	b7°y8	19.6662	2724	235.811	77.9056	0.0055	3549	2984.39	2984.39	15.4638	868
24211	SCSGLR1084G12	497	102 710 710 translated	Regular	17983.1	0	20407.2	50	8	20	61.58	158739	0	73514			21497 22549 28464	0	9	Pass2	InSource	None	700.315	EAEVEAA	EAEVEAAAAPVEAETK	144	7	3.03	95	1	1	0	0	55.168	0		139	0	b1	16.6275	633	89.131	138.262	0.0146	2580	700.319	700.317	13.8734	2324
24211	SCSGLR1084G12	497	102 710 710 translated	Regular	17983.1	0	20407.2	50	8	20	61.58	158739	0	73514			4464 21497 18174 22549 4120 17267 28401	0	10	Pass2	NeutralLoss_H2O	None	1482.7	EPEAEAVPAETETK	EPEAEAVPAETETK	61	14	3.67	170	1	1	0	0	1062.95	0	Identified	1053	0	y7	10.6216	1352	147.824	107.824	0.0104	7054	1482.7	1482.7	22.4512	1644
29598	SCCCLR1076D05	522	76 447 786 translated	Regular	16880.7	0	12694.5	65	6	9	36.59	405831	265671	189556	176.692	2.243	38605 16137	1	1	Pass1	PepFrag1	None	1274.68	SVNMGTVATIPGK	SVNMGTVATIPGK	91	13	10.1	210	18	18	12	5	118970	9.3028	Identified	81652	10.3	b2b3b3°b4b5b5°b6°b8*b9b9°b10b10°b13y1y2y3y4y5y6y7y8y9y9°y11y11°y13	16.7166	1201	136.601	96.6013	0.5316	5423	1274.68	1274.68	19.0856	215752
29598	SCCCLR1076D05	522	76 447 786 translated	Regular	16880.7	0	12694.5	65	6	9	36.59	405831	265671	189556	176.692	2.243		0	2	Pass1	PepFrag1	Carbamidomethyl+C(1);Carbamidomethyl+C(15)	1898.84	CGVSVPFPISMSTDCNK	CGVSVPFPISMSTDCNK	104	17	5.96	211	15	15	5	3	25985.4	8.6421	Identified	45648	7.2	b2b3b4b4°b5b5°b7°b11b13b15°y1y2*y3y6y8y10y11y12y14y17	26.5937	1627	167.244	127.244	0.1514	13359	1898.84	1898.85	36.151	61436
29598	SCCCLR1076D05	522	76 447 786 translated	Regular	16880.7	0	12694.5	65	6	9	36.59	405831	265671	189556	176.692	2.243		0	3	Pass1	PepFrag1	Carbamidomethyl+C(8);Carbamidomethyl+C(9)	1381.62	ASTLPSSCCSGVR	ASTLPSSCCSGVR	51	13	8.3	209	2	2	0	0	6766.49	8.0578	Identified	1207	2.3	b3°b10°y9y13	12.1187	1139	131.859	91.8587	0.0088	761	1381.62	1381.62	10.0106	3590
29598	SCCCLR1076D05	522	76 447 786 translated	Regular	16880.7	0	12694.5	65	6	9	36.59	405831	265671	189556	176.692	2.243		0	4	Pass2	MissedCleavage	Carbamidomethyl+C(1);Carbamidomethyl+C(15)	2084.95	CGVSVPFPISMSTDCNKVS	CGVSVPFPISMSTDCNKVS	104	19	5.96	212	4	4	0	0	570.876	6.9839	Identified	3668	2.6	b7b11y2°y5y7°y14*y19	29.5757	1805	179.23	139.23	0.0079	13658	2084.94	2084.94	36.8977	3226
29598	SCCCLR1076D05	522	76 447 786 translated	Regular	16880.7	0	12694.5	65	6	9	36.59	405831	265671	189556	176.692	2.243	38605 16137	0	5	Pass2	VarMod	Oxidation+M(4)	1290.67	SVNMGTVATIPGK	SVNMGTVATIPGK	91	13	10.1	213	17	17	11	4	47986.2	8.9085	Identified	28093	7.2	b2b2°b3b4b5b6*b7°b8°b9°b10b10°b13y1y2y3y4y5y6y7y8y9y11y11°y13	16.9779	1201	136.601	96.6013	0.1984	1775	1290.68	1290.67	12.1829	80517
29598	SCCCLR1076D05	522	76 447 786 translated	Regular	16880.7	0	12694.5	65	6	9	36.59	405831	265671	189556	176.692	2.243		0	6	Pass2	VarMod	Carbamidomethyl+C(1);Carbamidomethyl+C(15);Oxidation+M(11)	1914.84	CGVSVPFPISMSTDCNK	CGVSVPFPISMSTDCNK	104	17	5.96	214	8	8	3	1	10425.1	8.2455	Identified	28221	6	b3b4b4°b5b5°y1y2y10y12y17y17*	26.7695	1627	167.244	127.244	0.0928	10492	1914.84	1914.84	29.2313	37665
29598	SCCCLR1076D05	522	76 447 786 translated	Regular	16880.7	0	12694.5	65	6	9	36.59	405831	265671	189556	176.692	2.243	38605 16137	0	7	Pass2	InSource	Oxidation+M(4)	758.35	SVNMGTVA	SVNMGTVATIPGK	91	8	6.13	438	0	0	0	0	476.397	0		726	0	b3*b8°	16.9779	711	96.3103	152.621	0.003	2603	758.353	758.351	13.9077	1216
29598	SCCCLR1076D05	522	76 447 786 translated	Regular	16880.7	0	12694.5	65	6	9	36.59	405831	265671	189556	176.692	2.243	38605 16137	0	8	Pass2	NeutralLoss_H2O	None	1256.67	SVNMGTVATIPGK	SVNMGTVATIPGK	91	13	10.1	436	0	0	0	0	93.6992	0	Missing	0	0		16.7166	1201	136.601	96.6013	0.0034	7128	1256.67	1256.67	22.5708	1395
29598	SCCCLR1076D05	522	76 447 786 translated	Regular	16880.7	0	12694.5	65	6	9	36.59	405831	265671	189556	176.692	2.243	38605 16137	0	9	Pass2	NeutralLoss_NH3	None	1257.65	SVNMGTVATIPGK	SVNMGTVATIPGK	91	13	10.1	436	1	1	0	0	121.773	0	Missing	341	0	b6y13*	16.7166	1201	136.601	96.6013	0.0025	9137	1257.65	1257.65	26.1568	1034
30585	SCEQRT1024D03	1227	195 1235 1527 translated	Regular	16709.6	0	36937.6	90	13	24	64.16	245452	133423	103711	88.7364	3.2777	20628	1	1	Pass1	PepFrag1	Carbamidomethyl+C(2);Carbamidomethyl+C(8)	1743.89	ACPGVVSCADILALAAR	ACPGVVSCADILALAAR	134	17	5.96	220	13	13	8	3	54582.3	8.96	Identified	24608	7.4	b5b6b7b11b13b15y10y11y12y13y14y15y16	36.8783	1539	161.158	121.158	0.2676	14490	1743.89	1743.89	39.5328	65674
30585	SCEQRT1024D03	1227	195 1235 1527 translated	Regular	16709.6	0	36937.6	90	13	24	64.16	245452	133423	103711	88.7364	3.2777	28074 20628	0	2	Pass1	PepFrag1	None	1817.96	TAAPNLSVGGYEVIDAIK	TAAPNLSVGGYEVIDAIK	111	18	4.07	219	10	10	4	1	32031.8	8.7285	Identified	8403	6.5	b3°b6b16y3y4y5y10y12y13y14*y15y16	35.3479	1707	172.683	132.683	0.1778	13952	1817.96	1817.97	37.7569	43635
30585	SCEQRT1024D03	1227	195 1235 1527 translated	Regular	16709.6	0	36937.6	90	13	24	64.16	245452	133423	103711	88.7364	3.2777	28074 20628	0	3	Pass1	PepFrag1	Carbamidomethyl+C(2)	1620.75	GCDASILLDNAQSEK	GCDASILLDNAQSEK	96	15	3.7	216	15	15	13	4	70798.9	9.073		11085	5.5	b3b4b5b6b6°y3y4y5y6y6*y7y8y8*y9y10y11y12y13	23.4603	1422	152.883	112.883	0.1394	6394	1620.76	1620.76	21.1895	34227
30585	SCEQRT1024D03	1227	195 1235 1527 translated	Regular	16709.6	0	36937.6	90	13	24	64.16	245452	133423	103711	88.7364	3.2777	35778	0	4	Pass1	PepFrag1	None	3223.64	VQQNQGTLASDAALAQNAAAAQMVADLTNPIK	VQQNQGTLASDAALAQNAAAAQMVADLTNPIK	279	32	3.88	221	13	13	8	0	11421.7	8.2807	Identified	13618	6.4	b2b8°b18b19y3y4y5y6y7y8y9y10y27*y29y32	40.3878	3005	251.761	127.841	0.0953	17007	3223.63	3223.63	50.6263	23383
30585	SCEQRT1024D03	1227	195 1235 1527 translated	Regular	16709.6	0	36937.6	90	13	24	64.16	245452	133423	103711	88.7364	3.2777		0	5	Pass1	PepFrag1	Carbamidomethyl+C(6)	2522.19	TLMSSCPNPSPASATVSLDGGTPFK	TLMSSCPNPSPASATVSLDGGTPFK	246	25	6.1	218	8	8	0	0	2604.88	7.6388	Identified	17691	5.5	b2b8y1y3y6y10y21y25	33.4033	2254	207.84	167.84	0.0837	11527	2522.19	2522.19	31.3837	20542
30585	SCEQRT1024D03	1227	195 1235 1527 translated	Regular	16709.6	0	36937.6	90	13	24	64.16	245452	133423	103711	88.7364	3.2777		0	6	Pass1	PepFrag1	None	1681.9	SVTWTQVAANPALPAR	SVTWTQVAANPALPAR	68	16	11.05	217	12	12	7	2	18466.2	8.4893	Identified	10794	4.7	b6b11°b13b14°y3y4y6y7y8y9y10y11y12y16	30.493	1562	162.76	122.76	0.0809	10005	1681.9	1681.9	28.1208	19863
30585	SCEQRT1024D03	1227	195 1235 1527 translated	Regular	16709.6	0	36937.6	90	13	24	64.16	245452	133423	103711	88.7364	3.2777		0	7	Pass1	PepFrag1	None	1008.44	FDSGYYTR	FDSGYYTR	271	8	6.67	215	7	7	4	1	26063.2	8.639		8576	3.4	b2y2y3y5y6y7y8	13.6708	870	110.181	70.1808	0.0688	1712	1008.45	1008.44	12.0156	16881
30585	SCEQRT1024D03	1227	195 1235 1527 translated	Regular	16709.6	0	36937.6	90	13	24	64.16	245452	133423	103711	88.7364	3.2777	20628	0	8	Pass1	PepFrag1	None	2999.51	DGTVSLASNTGTLPSPFAGFAGLLTSFTNR	DGTVSLASNTGTLPSPFAGFAGLLTSFTNR	170	30	7	222	1	1	0	0	626.393	7.0198	Missing	524	2.2	b21*y7	62.6832	2767	238.286	118.858	0.0056	22075	2999.5	2999.51	59.8887	1370
30585	SCEQRT1024D03	1227	195 1235 1527 translated	Regular	16709.6	0	36937.6	90	13	24	64.16	245452	133423	103711	88.7364	3.2777	35778	0	9	Pass2	PepFrag2	None	1310.63	FYAAFSMSMKK	FYAAFSMSMKK	311	11	10.18	227	1	1	0	0	172.226	6.4591		920	1.3	y5°y9	25.512	1209	137.207	51.4715	0.0033	4468	1310.64	1310.64	16.9874	800
30585	SCEQRT1024D03	1227	195 1235 1527 translated	Regular	16709.6	0	36937.6	90	13	24	64.16	245452	133423	103711	88.7364	3.2777	35778	0	10	Pass2	MissedCleavage	None	1616.85	MGRVDVLTGTNGQIR	MGRVDVLTGTNGQIR	322	15	10.89	224	1	1	0	0	126.005	6.3234		1066	2.1	b13*y5	20.3692	1509	159.057	119.057	0.0093	9354	1616.84	1616.84	26.7536	2274
30585	SCEQRT1024D03	1227	195 1235 1527 translated	Regular	16709.6	0	36937.6	90	13	24	64.16	245452	133423	103711	88.7364	3.2777	35778	0	11	Pass2	MissedCleavage	None	4387.15	VQQNQGTLASDAALAQNAAAAQMVADLTNPIKFYAAFSMSMK	VQQNQGTLASDAALAQNAAAAQMVADLTNPIKFYAAFSMSMK	279	42	6.84	223	3	3	0	0	690.579	7.0622	Missing	2336	2.2	b28b31°y16y34°y35	59.3309	4079	308.647	165.765	0.0037	18765	4387.18	4387.19	56.1749	910
30585	SCEQRT1024D03	1227	195 1235 1527 translated	Regular	16709.6	0	36937.6	90	13	24	64.16	245452	133423	103711	88.7364	3.2777		0	12	Pass2	VarMod	Carbamidomethyl+C(2);Carbamidomethyl+C(8);Phosphoryl+STY(27)	3889.84	ACPGVVSCADILALAARDAVSYQFQASLWQVETGR	ACPGVVSCADILALAARDAVSYQFQASLWQVETGR	134	35	4.31	226	1	1	0	0	154.192	6.411	Missing	975	5	y7y16*y16°	65.2466	3423	274.598	143.065	0.0443	8579	3889.82	3889.83	25.1811	10864
30585	SCEQRT1024D03	1227	195 1235 1527 translated	Regular	16709.6	0	36937.6	90	13	24	64.16	245452	133423	103711	88.7364	3.2777	28074 20628 38396	0	13	Pass2	VarMod	Phosphoryl+STY(6)	1978.93	AGLLETNPGLAYNFYQK	AGLLETNPGLAYNFYQK	41	17	6.84	225	1	1	0	0	233.095	6.5905	Missing	994	1.8	b3y14*	42.5723	1752	175.704	135.704	0.0056	8817	1978.93	1978.93	25.606	1385
30585	SCEQRT1024D03	1227	195 1235 1527 translated	Regular	16709.6	0	36937.6	90	13	24	64.16	245452	133423	103711	88.7364	3.2777	28074 20628	0	14	Pass2	InSource	None	904.437	LDNAQSEK	GCDASILLDNAQSEK	103	8	4.07	129	1	1	0	0	99.6164	0		1144	0	b6b8°y2°	23.4603	809	104.968	169.937	0.0054	5777	904.443	904.441	19.9878	1335
30585	SCEQRT1024D03	1227	195 1235 1527 translated	Regular	16709.6	0	36937.6	90	13	24	64.16	245452	133423	103711	88.7364	3.2777	20628	0	15	Pass2	InSource	Carbamidomethyl+C(1);Carbamidomethyl+C(7)	1672.85	CPGVVSCADILALAAR	ACPGVVSCADILALAAR	135	16	5.96	132	1	1	0	0	497.935	0	Missing	472	0	y16	36.8783	1472	156.446	116.446	0.0045	13972	1672.85	1672.85	37.8247	1094
30585	SCEQRT1024D03	1227	195 1235 1527 translated	Regular	16709.6	0	36937.6	90	13	24	64.16	245452	133423	103711	88.7364	3.2777	35778	0	16	Pass2	NeutralLoss_NH3	None	1599.83	MGRVDVLTGTNGQIR	MGRVDVLTGTNGQIR	322	15	10.89	224	2	2	0	0	217.983	0		505	0	b6y2	20.3692	1509	159.057	119.057	0.005	9839	1599.83	1599.83	27.8816	1215
28074	SCJLRT1019B02	413	1 729 729 translated	Regular	16559.7	0	26322.5	59	9	21	41.56	137403	43204.7	41065	28.7345	0.7564	30585 20628	1	1	Pass1	PepFrag1	None	1817.96	TAAPNLSVGGYEVIDAIK	TAAPNLSVGGYEVIDAIK	183	18	4.07	231	10	10	4	1	32031.8	8.7246	Identified	8403	6.5	b3°b6b16y3y4y5y10y12y13y14*y15y16	35.3479	1707	172.683	132.683	0.3176	13952	1817.96	1817.97	37.7569	43635
28074	SCJLRT1019B02	413	1 729 729 translated	Regular	16559.7	0	26322.5	59	9	21	41.56	137403	43204.7	41065	28.7345	0.7564	30585 20628	0	2	Pass1	PepFrag1	Carbamidomethyl+C(2)	1620.75	GCDASILLDNAQSEK	GCDASILLDNAQSEK	168	15	3.7	229	15	15	13	4	70798.9	9.0691		11085	5.5	b3b4b5b6b6°y3y4y5y6y6*y7y8y8*y9y10y11y12y13	23.4603	1422	152.883	112.883	0.2491	6394	1620.76	1620.76	21.1895	34227
28074	SCJLRT1019B02	413	1 729 729 translated	Regular	16559.7	0	26322.5	59	9	21	41.56	137403	43204.7	41065	28.7345	0.7564	20628 38396	0	3	Pass1	PepFrag1	None	1651.89	SVTWAQVAANPALPAR	SVTWAQVAANPALPAR	140	16	11.05	230	13	13	7	3	56479.3	8.9709	Identified	10031	5.6	b3b4°b5b5°b6°b9b13y3y4y6y7y7*y8y9y10y11y12	30.8366	1536	160.949	120.949	0.2388	10857	1651.89	1651.89	29.9582	32816
28074	SCJLRT1019B02	413	1 729 729 translated	Regular	16559.7	0	26322.5	59	9	21	41.56	137403	43204.7	41065	28.7345	0.7564	20628	0	4	Pass1	PepFrag1	None	957.468	DAVSYQFK	DAVSYQFK	223	8	6.78	228	2	2	0	1	7761.53	8.109		1468	2	b3b4°b5°y5	13.4742	861	109.42	69.4196	0.0296	3146	957.472	957.471	14.8776	4070
28074	SCJLRT1019B02	413	1 729 729 translated	Regular	16559.7	0	26322.5	59	9	21	41.56	137403	43204.7	41065	28.7345	0.7564		0	5	Pass1	PepFrag1	None	1726.73	EREGGGDEEANSSSFR	EREGGGDEEANSSSFR	66	16	4	232	4	4	0	0	181.428	6.4778		1156	1.6	b1b11y12y16	4.4281	1484	157.295	117.295	0.0071	3076	1726.73	1726.73	14.7856	980
28074	SCJLRT1019B02	413	1 729 729 translated	Regular	16559.7	0	26322.5	59	9	21	41.56	137403	43204.7	41065	28.7345	0.7564		0	6	Pass2	PepFrag2	None	1030.53	GGPGPFTELR	GGPGPFTELR	102	10	7	236	3	3	0	0	204.805	6.5304	Missing	811	2.3	b3b5y2	15.5215	933	115.438	75.4376	0.0344	10172	1030.55	1030.54	28.5946	4721
28074	SCJLRT1019B02	413	1 729 729 translated	Regular	16559.7	0	26322.5	59	9	21	41.56	137403	43204.7	41065	28.7345	0.7564	38396	0	7	Pass2	PepFrag2	None	1651.89	SVTWAQVAANPALPAR	SVTWAQVAANPALPAR	140	16	11.05	233	4	4	0	0	168.858	6.4466	Missing	2146	1.9	b2°b5b8y2y16	30.8366	1536	160.949	120.949	0.0122	7508	1651.88	1651.88	23.258	1674
28074	SCJLRT1019B02	413	1 729 729 translated	Regular	16559.7	0	26322.5	59	9	21	41.56	137403	43204.7	41065	28.7345	0.7564		0	8	Pass2	VarMod	Phosphoryl+STY(7)	2049.97	AAGLLETNPGLAYNFYQK	AAGLLETNPGLAYNFYQK	112	18	6.84	234	3	3	0	0	574.617	6.9784	Identified	2123	2.5	b8-H3PO4b15*y4y6y18	43.4871	1819	180.156	80.1038	0.0241	11472	2049.96	2049.96	31.2387	3316
28074	SCJLRT1019B02	413	1 729 729 translated	Regular	16559.7	0	26322.5	59	9	21	41.56	137403	43204.7	41065	28.7345	0.7564	30585 20628 38396	0	9	Pass2	VarMod	Phosphoryl+STY(6)	1978.93	AGLLETNPGLAYNFYQK	AGLLETNPGLAYNFYQK	113	17	6.84	235	1	1	0	0	233.095	6.5866	Missing	994	1.8	b3y14*	42.5723	1752	175.704	135.704	0.0101	8817	1978.93	1978.93	25.606	1385
28074	SCJLRT1019B02	413	1 729 729 translated	Regular	16559.7	0	26322.5	59	9	21	41.56	137403	43204.7	41065	28.7345	0.7564	20628 38396	0	10	Pass2	InSource	None	1309.69	SVTWAQVAANPAL	SVTWAQVAANPALPAR	140	13	6.13	130	2	2	0	0	315.749	0	Missing	1137	0	b2°b9b11	30.8366	1231	138.867	98.8668	0.0296	12189	1309.69	1309.69	33.1375	4063
28074	SCJLRT1019B02	413	1 729 729 translated	Regular	16559.7	0	26322.5	59	9	21	41.56	137403	43204.7	41065	28.7345	0.7564		0	11	Pass2	InSource	None	862.409	YNFYQK	AAGLLETNPGLAYNFYQK	124	6	9.52	234	0	0	0	0	33.5724	0		0	0		43.4871	762	100.862	161.725	0.0284	10626	862.413	862.41	29.4752	3907
28074	SCJLRT1019B02	413	1 729 729 translated	Regular	16559.7	0	26322.5	59	9	21	41.56	137403	43204.7	41065	28.7345	0.7564	30585 20628	0	12	Pass2	InSource	None	904.437	LDNAQSEK	GCDASILLDNAQSEK	175	8	4.07	129	1	1	0	0	99.6164	0		1144	0	b6b8°y2°	23.4603	809	104.968	169.937	0.0097	5777	904.443	904.441	19.9878	1335
28074	SCJLRT1019B02	413	1 729 729 translated	Regular	16559.7	0	26322.5	59	9	21	41.56	137403	43204.7	41065	28.7345	0.7564	20628	0	13	Pass2	NeutralLoss_H2O	None	939.457	DAVSYQFK	DAVSYQFK	223	8	6.78	128	1	1	0	0	196.44	0		567	0	y3	13.4742	861	109.42	69.4196	0.0093	4440	939.463	939.461	16.933	1274
20854	SCCCCL4015F02	1511	91 2388 2619 translated	Regular	16329.2	0	84798.6	87	21	55	37.91	413904	46367.5	115213	30.838	2.615	1430 10260	1	1	Pass1	PepFrag1	None	1127.64	VIQIDEAALR	VIQIDEAALR	600	10	4.07	256	8	8	6	1	69467.3	9.0547		14106	6.4	b3y3y4y5y6y7y8y8*y8°y9	24.661	1073	126.714	86.7144	0.1842	7474	1127.64	1127.64	23.186	76228
20854	SCCCCL4015F02	1511	91 2388 2619 translated	Regular	16329.2	0	84798.6	87	21	55	37.91	413904	46367.5	115213	30.838	2.615	1430 10260	0	2	Pass1	PepFrag1	None	1130.57	IPSTEEIADR	IPSTEEIADR	704	10	3.83	237	7	7	6	0	41719.2	8.8333	Identified	16751	6	y3y4y5y5°y6y7y8y8°y9y9°	13.225	1028	123.146	83.1464	0.1568	2232	1130.57	1130.57	13.2398	64886
20854	SCCCCL4015F02	1511	91 2388 2619 translated	Regular	16329.2	0	84798.6	87	21	55	37.91	413904	46367.5	115213	30.838	2.615	1430 10260 30751 25891	0	3	Pass1	PepFrag1	None	1658.83	YGAGIGPGVYDIHSPR	YGAGIGPGVYDIHSPR	688	16	7.7	239	14	14	10	2	72432.4	9.0729	Identified	12525	6.5	b3b4b5y3y4y5y6y7y7°y9y10y11y11°y12y14y15	19.6532	1504	158.705	65.8036	0.1185	6993	1658.83	1658.83	22.3113	49049
20854	SCCCCL4015F02	1511	91 2388 2619 translated	Regular	16329.2	0	84798.6	87	21	55	37.91	413904	46367.5	115213	30.838	2.615	1430	0	4	Pass1	PepFrag1	None	2951.41	YIPSNTFSYYDQVLDTTAMLGAVPER	YIPSNTFSYYDQVLDTTAMLGAVPER	55	26	3.7	245	9	9	6	0	34445.9	8.7501	Identified	4004	6.7	y3y4y5y6y7y8y9y12y14	53.0179	2700	234.424	194.424	0.0794	17651	2951.41	2951.41	53.2833	32858
20854	SCCCCL4015F02	1511	91 2388 2619 translated	Regular	16329.2	0	84798.6	87	21	55	37.91	413904	46367.5	115213	30.838	2.615	1430 38347	0	5	Pass1	PepFrag1	None	1199.57	FALESFWDGK	FALESFWDGK	18	10	4.07	243	6	6	5	0	17032.4	8.4442		5356	4.6	y3y4y5y6y7y7°y8	37.5842	1080	127.265	87.2649	0.0722	15311	1199.58	1199.58	42.3985	29900
20854	SCCCCL4015F02	1511	91 2388 2619 translated	Regular	16329.2	0	84798.6	87	21	55	37.91	413904	46367.5	115213	30.838	2.615	1430	0	6	Pass1	PepFrag1	Carbamidomethyl+C(7)	2304.16	LVVSTSCSLMHTAVDLVNETK	LVVSTSCSLMHTAVDLVNETK	321	21	5.21	244	2	2	0	0	1173.31	7.2824		1194	5.8	y12y18	39.6337	2116	199.268	92.8451	0.068	15758	2304.15	2304.15	44.1276	28159
20854	SCCCCL4015F02	1511	91 2388 2619 translated	Regular	16329.2	0	84798.6	87	21	55	37.91	413904	46367.5	115213	30.838	2.615		0	7	Pass1	PepFrag1	None	2151.05	WFDTNYHFIVPELGPSTK	WFDTNYHFIVPELGPSTK	111	18	5.22	247	3	3	0	0	1165	7.2793	Missing	4609	4.2	b9*b15y15y18	48.1136	1963	189.542	86.3616	0.0312	16202	2151.06	2151.06	45.9925	12895
20854	SCCCCL4015F02	1511	91 2388 2619 translated	Regular	16329.2	0	84798.6	87	21	55	37.91	413904	46367.5	115213	30.838	2.615	1430	0	8	Pass1	PepFrag1	None	1096.58	YLFAGVVDGR	YLFAGVVDGR	286	10	6.73	240	3	3	2	0	1721.96	7.449		2517	3.3	y6y7y8	27.2669	1012	121.865	81.8653	0.0293	10969	1096.58	1096.58	30.1984	12124
20854	SCCCCL4015F02	1511	91 2388 2619 translated	Regular	16329.2	0	84798.6	87	21	55	37.91	413904	46367.5	115213	30.838	2.615		0	9	Pass1	PepFrag1	None	1732.89	AAGASWIQFDEPTLVK	AAGASWIQFDEPTLVK	196	16	4.07	242	4	4	1	0	12327.4	8.3038	Identified	5243	3.9	y5y6y9y16	42.226	1605	165.733	125.733	0.0289	14506	1732.89	1732.89	39.5773	11968
20854	SCCCCL4015F02	1511	91 2388 2619 translated	Regular	16329.2	0	84798.6	87	21	55	37.91	413904	46367.5	115213	30.838	2.615	1430	0	10	Pass1	PepFrag1	None	1021.55	SWLAFAAQK	SWLAFAAQK	348	9	10.1	241	2	2	1	0	1278.46	7.3197		1108	2.5	y6y7	27.8653	945	116.425	76.4253	0.0155	11970	1021.55	1021.55	32.4776	6408
20854	SCCCCL4015F02	1511	91 2388 2619 translated	Regular	16329.2	0	84798.6	87	21	55	37.91	413904	46367.5	115213	30.838	2.615		0	11	Pass1	PepFrag1	None	2410.33	NLNLPVLPTTTIGSFPQTVELR	NLNLPVLPTTTIGSFPQTVELR	425	22	7	249	4	4	0	0	735.755	7.0797	Missing	5393	3	b13b17y12°y14*y17y22	55.4976	2291	210.108	170.108	0.01	16783	2410.33	2410.33	49.2583	4147
20854	SCCCCL4015F02	1511	91 2388 2619 translated	Regular	16329.2	0	84798.6	87	21	55	37.91	413904	46367.5	115213	30.838	2.615	1430	0	12	Pass1	PepFrag1	None	1790.96	GMLTGPVTILNWSFVR	GMLTGPVTILNWSFVR	555	16	11.05	246	2	2	0	0	1792.95	7.4665	Missing	356	2.3	y5y7	53.4474	1693	171.737	131.737	0.0073	21735	1790.96	1790.96	59.5749	3032
20854	SCCCCL4015F02	1511	91 2388 2619 translated	Regular	16329.2	0	84798.6	87	21	55	37.91	413904	46367.5	115213	30.838	2.615	1430	0	13	Pass1	PepFrag1	None	1555.71	DEAYFAANAAAQASR	DEAYFAANAAAQASR	372	15	4.07	238	2	2	0	0	627.429	7.0105		347	2.2	b7y5	17.6302	1376	149.568	109.568	0.0066	5816	1555.72	1555.72	20.0861	2712
20854	SCCCCL4015F02	1511	91 2388 2619 translated	Regular	16329.2	0	84798.6	87	21	55	37.91	413904	46367.5	115213	30.838	2.615	1430 10260 30751 25891	0	14	Pass1	PepFrag1	None	734.456	LLSVFR	LLSVFR	678	6	11.05	250	2	2	1	0	4142.69	7.8302		1779	1.5	y4y5	22.5908	709	96.1296	152.259	0.0059	9233	734.461	734.458	26.474	2450
20854	SCCCCL4015F02	1511	91 2388 2619 translated	Regular	16329.2	0	84798.6	87	21	55	37.91	413904	46367.5	115213	30.838	2.615	1430	0	15	Pass2	PepFrag2	None	2124.05	ALAGQKDEAYFAANAAAQASR	ALAGQKDEAYFAANAAAQASR	366	21	6.95	248	1	1	0	0	300.072	6.6902		407	1.6	y6°y10	23.7241	1931	187.477	84.9846	0.0019	6735	2124.04	2124.04	21.8624	780
20854	SCCCCL4015F02	1511	91 2388 2619 translated	Regular	16329.2	0	84798.6	87	21	55	37.91	413904	46367.5	115213	30.838	2.615		0	16	Pass2	MissedCleavage	Carbamidomethyl+C(7)	3017.52	LVVSTSCSLMHTAVDLVNETKLDDEIK	LVVSTSCSLMHTAVDLVNETKLDDEIK	321	27	4.2	251	3	3	0	0	1224.44	7.3009		1734	2.7	b8b13°y11y13°y15y15°	49.7412	2790	239.605	119.737	0.0062	16973	3017.53	3017.54	50.4637	2546
20854	SCCCCL4015F02	1511	91 2388 2619 translated	Regular	16329.2	0	84798.6	87	21	55	37.91	413904	46367.5	115213	30.838	2.615		0	17	Pass2	VarMod	Oxidation+M(*);Phosphoryl+STY(*)	3891.79	QMSEAGIKYIPSNTFSYYDQVLDTTAMLGAVPER	QMSEAGIKYIPSNTFSYYDQVLDTTAMLGAVPER	47	34	4.06	255	6	6	1	0	2267.14	7.5684	Identified	27355	7.6	b1b8b9°b10*b13*b16*b26y3°y11y12y34	55.0082	3494	278.382	145.588	0.0851	6266	3891.79	3891.8	20.9336	35220
20854	SCCCCL4015F02	1511	91 2388 2619 translated	Regular	16329.2	0	84798.6	87	21	55	37.91	413904	46367.5	115213	30.838	2.615	1430	0	18	Pass2	VarMod	Phosphoryl+STY(27)	3240.38	NDMVEYFGEQLSGFAFTANGWVQSYGSR	NDMVEYFGEQLSGFAFTANGWVQSYGSR	493	28	3.83	254	1	1	0	0	279.526	6.6594		659	4.6	b16°b25y21-H3PO4	58.1159	2823	241.491	120.994	0.0258	17885	3240.37	3240.38	54.0451	10662
20854	SCCCCL4015F02	1511	91 2388 2619 translated	Regular	16329.2	0	84798.6	87	21	55	37.91	413904	46367.5	115213	30.838	2.615	1430 10260 30751 25891	0	19	Pass2	VarMod	Carbamidomethyl+C(7);Phosphoryl+STY(*)	4341.93	QIHTHMCYSNFNDIIHSIIDMDADVITIENSRSDEK	QIHTHMCYSNFNDIIHSIIDMDADVITIENSRSDEK	642	36	4.37	257	1	1	0	0	230.063	6.5748		2900	3.6	b3b28*	39.3008	3840	296.47	157.647	0.0103	21265	4341.92	4341.93	59.4891	4270
20854	SCCCCL4015F02	1511	91 2388 2619 translated	Regular	16329.2	0	84798.6	87	21	55	37.91	413904	46367.5	115213	30.838	2.615	1430	0	20	Pass2	VarMod	Oxidation+M(*);Phosphoryl+STY(*)	3256.37	NDMVEYFGEQLSGFAFTANGWVQSYGSR	NDMVEYFGEQLSGFAFTANGWVQSYGSR	493	28	3.83	253	2	2	0	0	1475.86	7.382		1114	3.1	y10y12°y17*y24	58.2191	2823	241.491	120.994	0.0089	17266	3256.36	3256.36	51.9233	3684
20854	SCCCCL4015F02	1511	91 2388 2619 translated	Regular	16329.2	0	84798.6	87	21	55	37.91	413904	46367.5	115213	30.838	2.615		0	21	Pass2	VarMod	Phosphoryl+STY(*)	2646.4	NLNLPVLPTTTIGSFPQTVELRR	NLNLPVLPTTTIGSFPQTVELRR	425	23	10.89	252	2	2	0	0	1044.84	7.232	Identified	3924	2.6	b11y10*y16y16*	52.2489	2439	219.062	179.062	0.0068	21532	2646.4	2646.4	59.5303	2816
20854	SCCCCL4015F02	1511	91 2388 2619 translated	Regular	16329.2	0	84798.6	87	21	55	37.91	413904	46367.5	115213	30.838	2.615	1430 10260	0	22	Pass2	InSource	None	902.421	STEEIADR	IPSTEEIADR	706	8	3.83	99	0	0	0	0	74.0224	0		0	0		13.225	814	105.4	170.801	0.0201	3987	902.421	902.419	16.1741	8329
20854	SCCCCL4015F02	1511	91 2388 2619 translated	Regular	16329.2	0	84798.6	87	21	55	37.91	413904	46367.5	115213	30.838	2.615	1430 10260 30751 25891	0	23	Pass2	InSource	None	508.288	SVFR	LLSVFR	680	4	11.05	120	1	1	0	0	166.08	0		1173	0	y4	22.5908	461	72.1484	104.297	0.009	9238	508.291	508.289	26.4883	3734
20854	SCCCCL4015F02	1511	91 2388 2619 translated	Regular	16329.2	0	84798.6	87	21	55	37.91	413904	46367.5	115213	30.838	2.615		0	24	Pass2	InSource	Phosphoryl+STY(2)	1340.59	DTTAMLGAVPER	QMSEAGIKYIPSNTFSYYDQVLDTTAMLGAVPER	69	12	4.07	255	1	1	0	0	222.893	0	Missing	175	0	y6	55.0082	1159	133.398	93.3978	0.0053	5551	1340.59	1340.59	19.4235	2209
20854	SCCCCL4015F02	1511	91 2388 2619 translated	Regular	16329.2	0	84798.6	87	21	55	37.91	413904	46367.5	115213	30.838	2.615		0	25	Pass2	InSource	Phosphoryl+STY(1)	1225.56	TTAMLGAVPER	QMSEAGIKYIPSNTFSYYDQVLDTTAMLGAVPER	70	11	7	255	0	0	0	0	63.7712	0	Missing	240	0	b10°	55.0082	1068	126.32	86.3205	0.003	6305	1225.56	1225.56	20.9768	1243
20854	SCCCCL4015F02	1511	91 2388 2619 translated	Regular	16329.2	0	84798.6	87	21	55	37.91	413904	46367.5	115213	30.838	2.615	1430 10260	0	26	Pass2	NeutralLoss_H2O	None	1112.56	IPSTEEIADR	IPSTEEIADR	704	10	3.83	99	0	0	0	0	145.546	0	Missing	0	0		13.225	1028	123.146	83.1464	0.002	2557	1112.56	1112.56	13.8318	811
20854	SCCCCL4015F02	1511	91 2388 2619 translated	Regular	16329.2	0	84798.6	87	21	55	37.91	413904	46367.5	115213	30.838	2.615	1430	0	27	Pass2	NeutralLoss_H2O	None	1078.57	YLFAGVVDGR	YLFAGVVDGR	286	10	6.73	108	1	1	0	0	133.773	0		244	0	b8	27.2669	1012	121.865	81.8653	0.0019	11788	1078.57	1078.57	32.1634	784
17267	SCEZRZ1013G10	454	109 721 721 translated	Regular	15550.4	0	20184.9	42	8	17	51.71	146202	0	67013			4464 21497 24211 4120	1	1	Pass1	PepFrag1	None	3872.81	EAEPETAAAPVEAVPAETEAEPEVAAEPEAAAPAEAETK	EAEPETAAAPVEAVPAETEAEPEVAAEPEAAAPAEAETK	105	39	3.26	261	18	18	7	2	51320.3	8.902	Identified	42677	10.8	b3b6b7b7°b8b8°b9b14b37y4y5y7y8y9y10y12y15y18y25y30	26.0264	3515	279.497	146.331	0.5633	8580	3872.79	3872.8	25.1815	82351
17267	SCEZRZ1013G10	454	109 721 721 translated	Regular	15550.4	0	20184.9	42	8	17	51.71	146202	0	67013			4464 21497 18174 22549 24211 28464	0	2	Pass1	PepFrag1	None	1573.76	EVEAVAEPTEAAETK	EVEAVAEPTEAAETK	75	15	3.67	260	10	10	6	4	23164.7	8.5566	Identified	13044	6.2	b3b3°b4b4°b5b5°b6b7y3°y4y8y9y9°y10y12	15.1916	1434	153.742	113.742	0.3164	1867	1573.76	1573.76	12.3854	46263
17267	SCEZRZ1013G10	454	109 721 721 translated	Regular	15550.4	0	20184.9	42	8	17	51.71	146202	0	67013			4464 21497 18174 22549 24211 4120 28401	0	3	Pass1	PepFrag1	None	1500.71	EPEAEAVPAETETK	EPEAEAVPAETETK	61	14	3.67	259	5	5	2	0	13331.8	8.3166	Identified	5815	3.3	b3b3°b4°b5°b7°y4y7y8y9	10.6216	1352	147.824	107.824	0.0613	985	1500.71	1500.7	10.2398	8963
17267	SCEZRZ1013G10	454	109 721 721 translated	Regular	15550.4	0	20184.9	42	8	17	51.71	146202	0	67013			4464 4120	0	4	Pass1	PepFrag1	None	2280.12	EAEVEAAAAEAEVAVPVPAEEAK	EAEVEAAAAEAEVAVPVPAEEAK	144	23	3.5	262	2	2	0	0	3916.15	7.7846	Identified	654	2.4	y6y8	27.1583	2101	198.325	158.325	0.0159	11058	2280.11	2280.12	30.3824	2320
17267	SCEZRZ1013G10	454	109 721 721 translated	Regular	15550.4	0	20184.9	42	8	17	51.71	146202	0	67013			4464 21497 18174 24211	0	5	Pass1	PepFrag1	None	1429.68	EAEAEAAPAAETAAK	EAEAEAAPAAETAAK	90	15	3.79	258	1	1	0	0	1888.75	7.4679	Identified	241	1.8	y6°y8	10.2866	1290	143.269	103.269	0.011	285	1429.68	1429.68	8.6689	1604
17267	SCEZRZ1013G10	454	109 721 721 translated	Regular	15550.4	0	20184.9	42	8	17	51.71	146202	0	67013			4464 21497 18174 22549 4120 28401	0	6	Pass2	PepFrag2	None	1500.71	EPEAEAVPAETETK	EPEAEAVPAETETK	61	14	3.67	263	3	3	1	0	625.281	6.9878	Identified	1957	1.6	y4y7°y8y9y12°	10.6216	1352	147.824	107.824	0.0089	7887	1500.72	1500.72	24.0802	1304
17267	SCEZRZ1013G10	454	109 721 721 translated	Regular	15550.4	0	20184.9	42	8	17	51.71	146202	0	67013			4464 21497 18174 22549 24211 4120 28464	0	7	Pass2	PepFrag2	None	958.484	AAAPAEAETK	AAAPAEAETK	134	10	4.26	265	1	1	0	0	147.67	6.361	Identified	834	1.3	b3y4°	3.7223	871	110.265	180.53	0.0061	5413	958.477	958.475	19.0709	885
17267	SCEZRZ1013G10	454	109 721 721 translated	Regular	15550.4	0	20184.9	42	8	17	51.71	146202	0	67013			4464 21497 18174 24211	0	8	Pass2	PepFrag2	None	2984.42	EVEAVAEPTEAAETKEAEAEAAPAAETAAK	EVEAVAEPTEAAETKEAEAEAAPAAETAAK	75	30	3.72	264	1	1	0	0	276.137	6.6329	Identified	738	1.9	b7°y8	19.6662	2724	235.811	77.9056	0.0059	3549	2984.39	2984.39	15.4638	868
17267	SCEZRZ1013G10	454	109 721 721 translated	Regular	15550.4	0	20184.9	42	8	17	51.71	146202	0	67013			4464 21497 18174 22549 24211 4120 28401	0	9	Pass2	NeutralLoss_H2O	None	1482.7	EPEAEAVPAETETK	EPEAEAVPAETETK	61	14	3.67	170	1	1	0	0	1062.95	0	Identified	1053	0	y7	10.6216	1352	147.824	107.824	0.0112	7054	1482.7	1482.7	22.4512	1644
8380	SCCCCL4009G04	766	63 811 811 translated	Regular	15270.5	0	26100.7	95	8	18	54	530359	312539	251746	207.863	5.4254		1	1	Pass1	PepFrag1	None	1538.85	VAVSPSLSAPADVAVR	VAVSPSLSAPADVAVR	140	16	7	267	19	19	11	5	110009	9.2253	Identified	103194	11.1	b2b3b4°b5b5°b6°b7b8b8°b9b9°b16y2y3y4y5°y6y7y9y10y11y12y12°y13y14y16	26.4306	1450	154.883	114.883	0.405	7424	1538.86	1538.85	23.1002	214820
8380	SCCCCL4009G04	766	63 811 811 translated	Regular	15270.5	0	26100.7	95	8	18	54	530359	312539	251746	207.863	5.4254	4443	0	2	Pass1	PepFrag1	None	1316.68	NDGFEIGPQVLK	NDGFEIGPQVLK	217	12	4.07	269	11	11	8	4	42546.4	8.8127	Identified	19604	7.5	b3b3*b4b5b5*b5°b6b6*b10°y3y5y6y7y8y8°y9y10	25.6283	1219	137.963	97.9628	0.1818	11180	1316.68	1316.68	30.5642	96401
8380	SCCCCL4009G04	766	63 811 811 translated	Regular	15270.5	0	26100.7	95	8	18	54	530359	312539	251746	207.863	5.4254	4443	0	3	Pass1	PepFrag1	None	1045.56	ELPTPYPTK	ELPTPYPTK	203	9	6.89	266	5	5	2	0	26185.9	8.6019	Identified	23895	5.5	b8y3y3°y4°y5y6y7	12.672	965	118.062	78.0623	0.1041	3560	1045.56	1045.56	15.4835	55201
8380	SCCCCL4009G04	766	63 811 811 translated	Regular	15270.5	0	26100.7	95	8	18	54	530359	312539	251746	207.863	5.4254		0	4	Pass1	PepFrag1	None	1788.83	TLYSGASADTWAWGFR	TLYSGASADTWAWGFR	156	16	6.73	271	15	15	9	1	42989.4	8.8172		26254	6.5	b2b16y1y3y4y5y6y7y8y10y11y12y13y14y16	46.418	1594	164.975	124.975	0.094	15513	1788.83	1788.83	43.1044	49846
8380	SCCCCL4009G04	766	63 811 811 translated	Regular	15270.5	0	26100.7	95	8	18	54	530359	312539	251746	207.863	5.4254		0	5	Pass1	PepFrag1	Carbamidomethyl+C(21)	3126.58	ASSPVAQVTFANPGVQEDAACGPLLDAVTIK	ASSPVAQVTFANPGVQEDAACGPLLDAVTIK	172	31	3.7	270	17	17	6	1	16779.5	8.4086	Identified	25378	7.3	b5b6b6°b7b11*b12*b15b22y2y3y5y6y7y9y11y12y15y17°y19y21y31	49.309	2863	243.766	122.511	0.066	15328	3126.58	3126.58	42.4406	35009
8380	SCCCCL4009G04	766	63 811 811 translated	Regular	15270.5	0	26100.7	95	8	18	54	530359	312539	251746	207.863	5.4254	4443	0	6	Pass1	PepFrag1	None	2053.01	HAQDAEGLLINGNFETAPR	HAQDAEGLLINGNFETAPR	39	19	4.42	268	4	4	0	0	5434.74	7.919	Identified	4745	4.3	b7b10b10°b17y7y17*	28.651	1868	183.377	82.2512	0.0253	10125	2053.01	2053.01	28.505	13439
8380	SCCCCL4009G04	766	63 811 811 translated	Regular	15270.5	0	26100.7	95	8	18	54	530359	312539	251746	207.863	5.4254	4443	0	7	Pass2	MissedCleavage	None	1900.02	DNLIKNDGFEIGPQVLK	DNLIKNDGFEIGPQVLK	212	17	4.31	272	3	3	1	0	2338.06	7.5527	Missing	469	2.9	b3y6y7	37.6088	1789	178.169	78.7796	0.0097	12939	1900.01	1900.01	35.134	5148
8380	SCCCCL4009G04	766	63 811 811 translated	Regular	15270.5	0	26100.7	95	8	18	54	530359	312539	251746	207.863	5.4254		0	8	Pass2	VarMod	Phosphoryl+STY(8);Phosphoryl+STY(12);Phosphoryl+STY(26)	3018.4	LGSRASASQNVTVRPGALYALTFAATR	LGSRASASQNVTVRPGALYALTFAATR	104	27	12.11	273	4	4	0	0	791.015	7.082	Missing	4877	3.2	b10-H3PO4b24y5°y9y11°y19y27	41.9191	2598	228.482	188.482	0.0076	10197	3018.38	3018.39	28.6321	4033
8380	SCCCCL4009G04	766	63 811 811 translated	Regular	15270.5	0	26100.7	95	8	18	54	530359	312539	251746	207.863	5.4254	4443	0	9	Pass2	InSource	None	803.43	PTPYPTK	ELPTPYPTK	205	7	9.72	186	7	7	4	2	25079.2	0	Identified	31149	0	b2b2°b3b3°b4b7°y3y3°y4°y5y6y7	12.672	732	98.1975	58.1975	0.0463	3564	803.429	803.428	15.4886	24582
8380	SCCCCL4009G04	766	63 811 811 translated	Regular	15270.5	0	26100.7	95	8	18	54	530359	312539	251746	207.863	5.4254	4443	0	10	Pass2	InSource	None	1781.85	HAQDAEGLLINGNFETA	HAQDAEGLLINGNFETAPR	39	17	3.82	190	2	2	0	0	2443.45	0		2552	0	b11°b14b17	28.651	1630	167.45	127.45	0.0129	10434	1781.85	1781.85	29.0892	6824
8380	SCCCCL4009G04	766	63 811 811 translated	Regular	15270.5	0	26100.7	95	8	18	54	530359	312539	251746	207.863	5.4254	4443	0	11	Pass2	InSource	None	1087.61	GFEIGPQVLK	NDGFEIGPQVLK	219	10	7	191	3	3	2	0	2195.59	0	Missing	5594	0	y8y8°y9y10	25.6283	1032	123.466	83.4656	0.0087	11150	1087.62	1087.61	30.5104	4603
8380	SCCCCL4009G04	766	63 811 811 translated	Regular	15270.5	0	26100.7	95	8	18	54	530359	312539	251746	207.863	5.4254		0	12	Pass2	InSource	Phosphoryl+STY(8);Phosphoryl+STY(12)	2592.24	LGSRASASQNVTVRPGALYALTFA	LGSRASASQNVTVRPGALYALTFAATR	104	24	11.14	273	2	2	0	0	248.139	0	Missing	1567	0	b9b24	41.9191	2290	210.047	100.031	0.0072	9264	2592.24	2592.24	26.5558	3819
8380	SCCCCL4009G04	766	63 811 811 translated	Regular	15270.5	0	26100.7	95	8	18	54	530359	312539	251746	207.863	5.4254		0	13	Pass2	InSource	None	1574.7	YSGASADTWAWGFR	TLYSGASADTWAWGFR	158	14	6.73	271	1	1	0	0	140.364	0		1147	0	y1	46.418	1377	149.64	109.64	0.0036	14292	1574.7	1574.7	38.9005	1886
8380	SCCCCL4009G04	766	63 811 811 translated	Regular	15270.5	0	26100.7	95	8	18	54	530359	312539	251746	207.863	5.4254		0	14	Pass2	InSource	None	630.357	ADVAVR	VAVSPSLSAPADVAVR	150	6	7	267	1	1	0	0	186.785	0		634	0	y5	26.4306	583	84.3734	128.747	0.003	6457	630.356	630.354	21.3139	1602
8380	SCCCCL4009G04	766	63 811 811 translated	Regular	15270.5	0	26100.7	95	8	18	54	530359	312539	251746	207.863	5.4254		0	15	Pass2	InSource	None	1196.55	SADTWAWGFR	TLYSGASADTWAWGFR	162	10	7	271	1	1	0	0	87.0553	0		687	0	y1	46.418	1048	124.738	84.7385	0.0024	13862	1196.55	1196.55	37.4438	1281
8380	SCCCCL4009G04	766	63 811 811 translated	Regular	15270.5	0	26100.7	95	8	18	54	530359	312539	251746	207.863	5.4254		0	16	Pass2	InSource	None	923.452	TWAWGFR	TLYSGASADTWAWGFR	165	7	11.05	271	0	0	0	0	97.2736	0		0	0		46.418	817	105.659	171.319	0.0024	16297	923.457	923.455	46.3718	1274
8380	SCCCCL4009G04	766	63 811 811 translated	Regular	15270.5	0	26100.7	95	8	18	54	530359	312539	251746	207.863	5.4254	4443	0	17	Pass2	NeutralLoss_H2O	None	1027.55	ELPTPYPTK	ELPTPYPTK	203	9	6.89	186	0	0	0	0	112.525	0	Missing	0	0		12.672	965	118.062	78.0623	0.02	3563	1027.55	1027.55	15.4867	10591
22362	SCSFST1066G10	704	72 614 1029 translated	Regular	15310.7	0	19178.7	36	6	8	39.44	474964	401891	122966	267.289	5.1263	19091 11127 506 19881	1	1	Pass1	PepFrag1	Carbamidomethyl+C(4)	1015.5	IIYCNPHV	IIYCNPHV	172	8	7.15	274	6	6	4	1	75847.1	9.0649	Identified	63581	8	b3y3y4y5y5*y6y7	16.3901	884	111.36	71.3596	0.6893	3971	1015.5	1015.5	16.159	327411
22362	SCSFST1066G10	704	72 614 1029 translated	Regular	15310.7	0	19178.7	36	6	8	39.44	474964	401891	122966	267.289	5.1263		0	2	Pass1	PepFrag1	None	1859.01	VPVSVTPHAASAATPLQGR	VPVSVTPHAASAATPLQGR	124	19	11.05	275	11	11	6	0	30744.3	8.6728	Identified	29941	8	b7°b19y6y6*y7y9y10y13y14y16y17y18y19	18.9878	1737	174.7	76.4667	0.1574	4351	1859.01	1859.01	16.7684	74740
22362	SCSFST1066G10	704	72 614 1029 translated	Regular	15310.7	0	19178.7	36	6	8	39.44	474964	401891	122966	267.289	5.1263	11127	0	3	Pass1	PepFrag1	None	3252.58	LHAGADAATVEFHVGVDGGSFYLAPNAQPGQR	LHAGADAATVEFHVGVDGGSFYLAPNAQPGQR	92	32	5.11	278	2	2	0	0	566.966	6.9386	Identified	1102	5.3	b20b28*y20	39.5319	2961	249.298	126.199	0.0302	15640	3252.57	3252.58	43.6709	14360
22362	SCSFST1066G10	704	72 614 1029 translated	Regular	15310.7	0	19178.7	36	6	8	39.44	474964	401891	122966	267.289	5.1263		0	4	Pass1	PepFrag1	None	3252.58	LHAGADAATVEFHVGVDGGSFYLAPNAQPGQR	LHAGADAATVEFHVGVDGGSFYLAPNAQPGQR	92	32	5.11	277	0	0	0	0	527.519	6.9072	Missing	329	3.2	b14°y18*	39.5319	2961	249.298	84.6489	0.0077	16797	3252.58	3252.58	49.3442	3652
22362	SCSFST1066G10	704	72 614 1029 translated	Regular	15310.7	0	19178.7	36	6	8	39.44	474964	401891	122966	267.289	5.1263	11127 506	0	5	Pass2	PepFrag2	None	3252.58	LHAGADAATVEFHVGVDGGSFYLAPNAQPGQR	LHAGADAATVEFHVGVDGGSFYLAPNAQPGQR	92	32	5.11	276	4	4	1	0	1396.62	7.3301	Identified	956	3.3	b16b22y7y8	39.5319	2961	249.298	84.6489	0.008	17148	3252.56	3252.56	51.2727	3808
22362	SCSFST1066G10	704	72 614 1029 translated	Regular	15310.7	0	19178.7	36	6	8	39.44	474964	401891	122966	267.289	5.1263	19091 11127 506 19881	0	6	Pass2	PepFrag2	Carbamidomethyl+C(1);Carbamidomethyl+C(11)	1401.6	CSVHQVPSGDCR	CSVHQVPSGDCR	154	12	7	279	2	2	0	0	663.063	7.0065	Identified	1298	1.7	b6°y9y10*y12	1.9742	1137	131.704	91.7043	0.0034	2359	1401.59	1401.58	13.4861	1632
22362	SCSFST1066G10	704	72 614 1029 translated	Regular	15310.7	0	19178.7	36	6	8	39.44	474964	401891	122966	267.289	5.1263	19091 11127 506 19881	0	7	Pass2	InSource	Carbamidomethyl+C(2)	789.335	YCNPHV	IIYCNPHV	174	6	7.15	26	8	8	6	2	84022.1	0	Identified	20616	0	b2b3b4b5b5*b6b6*y3y4y5y5*	16.3901	636	89.4124	138.825	0.0897	3967	789.338	789.335	16.1527	42603
22362	SCSFST1066G10	704	72 614 1029 translated	Regular	15310.7	0	19178.7	36	6	8	39.44	474964	401891	122966	267.289	5.1263	19091 11127 506 19881	0	8	Pass2	InSource	None	466.241	NPHV	IIYCNPHV	176	4	7.85	26	2	2	0	0	363.764	0	Missing	3056	0	b2*b3b3*y4	16.3901	409	66.6155	93.231	0.0073	3945	466.244	466.242	16.1063	3469
22362	SCSFST1066G10	704	72 614 1029 translated	Regular	15310.7	0	19178.7	36	6	8	39.44	474964	401891	122966	267.289	5.1263	11127 506	0	9	Pass2	InSource	None	2070.02	HVGVDGGSFYLAPNAQPGQR	LHAGADAATVEFHVGVDGGSFYLAPNAQPGQR	104	20	7.77	24	0	0	0	0	781.877	0	Identified	214	0	b16*	39.5319	1870	183.508	143.508	0.0022	15638	2070.02	2070.02	43.6654	1048
22362	SCSFST1066G10	704	72 614 1029 translated	Regular	15310.7	0	19178.7	36	6	8	39.44	474964	401891	122966	267.289	5.1263	11127 506	0	10	Pass2	InSource	None	2779.31	LHAGADAATVEFHVGVDGGSFYLAPNAQ	LHAGADAATVEFHVGVDGGSFYLAPNAQPGQR	92	28	4.28	24	1	1	0	0	196.824	0	Missing	1873	0	b12b19°b28°y14*y22*	39.5319	2561	226.308	110.872	0.0017	15249	2779.3	2779.3	42.1643	823
22362	SCSFST1066G10	704	72 614 1029 translated	Regular	15310.7	0	19178.7	36	6	8	39.44	474964	401891	122966	267.289	5.1263	19091 11127 506 19881	0	11	Pass2	NeutralLoss_NH3	Carbamidomethyl+C(4)	998.476	IIYCNPHV	IIYCNPHV	172	8	7.15	26	0	0	0	0	156.896	0	Missing	0	0		16.3901	884	111.36	71.3596	0.003	3997	998.479	998.477	16.1902	1418
13029	SCVPRZ2039B03	515	102 473 898 minus strand translated	Regular	14868	0	12926	53	4	9	26.02	500144	0	161030			2082 35491	1	1	Pass1	PepFrag1	None	1456.75	SLLAQADNTPDRR	SLLAQADNTPDRR	62	13	6.95	281	10	10	6	2	60516.9	8.9541	Identified	62799	10.3	b6°b7b8b9y10*b11°b12y5y6y6*y7*y8y8*y9y9*y10y11y11*	13.6439	1326	145.922	105.922	0.4352	1978	1456.75	1456.75	12.6877	217670
13029	SCVPRZ2039B03	515	102 473 898 minus strand translated	Regular	14868	0	12926	53	4	9	26.02	500144	0	161030			2082 35491 32987	0	2	Pass1	PepFrag1	Carbamidomethyl+C(1)	923.466	CGVSLPYK	CGVSLPYK	104	8	8.87	283	7	7	4	2	62496.3	8.9681	Identified	18476	7.1	b3b4°b5b6°y3y4y5y6y7	12.7489	802	104.362	64.362	0.2481	4441	923.467	923.465	16.9342	124076
13029	SCVPRZ2039B03	515	102 473 898 minus strand translated	Regular	14868	0	12926	53	4	9	26.02	500144	0	161030			2082 35491 32987	0	3	Pass1	PepFrag1	Carbamidomethyl+C(7)	1249.58	ISTNVNCNTIN	ISTNVNCNTIN	112	11	5.36	280	5	5	2	1	5406.57	7.9052		10543	5.6	b3°b4b5b5°b9b9°b10b10°y3°y4*y5°y6y6°	15.8801	1082	127.422	214.844	0.0972	1809	1249.59	1249.58	12.2331	48621
13029	SCVPRZ2039B03	515	102 473 898 minus strand translated	Regular	14868	0	12926	53	4	9	26.02	500144	0	161030			2082 35491	0	4	Pass1	PepFrag1	None	1300.65	SLLAQADNTPDR	SLLAQADNTPDR	62	12	3.88	282	10	10	8	2	40216.9	8.7767	Identified	11572	5.7	b3b4b11*y3y4y5y6y7y8y8*y9y10	16.4755	1178	134.852	94.8517	0.0902	2892	1300.65	1300.65	14.4467	45105
13029	SCVPRZ2039B03	515	102 473 898 minus strand translated	Regular	14868	0	12926	53	4	9	26.02	500144	0	161030			2082 35491	0	5	Pass2	InSource	None	1143.55	AQADNTPDRR	SLLAQADNTPDRR	65	10	6.95	285	9	9	4	1	21721	0	Identified	31046	0	b3b4b6b9y10*y5y6y6*y7*y8y8*y9y9*y10	13.6439	1005	121.303	81.3027	0.0673	1996	1143.55	1143.55	12.7053	33679
13029	SCVPRZ2039B03	515	102 473 898 minus strand translated	Regular	14868	0	12926	53	4	9	26.02	500144	0	161030			2082 35491	0	6	Pass2	InSource	None	1072.51	QADNTPDRR	SLLAQADNTPDRR	66	9	6.95	285	5	5	2	1	8071.48	0	Identified	15438	0	b2*b3b3°b5*y5y6y6*y7*y8y8*y9y9*	13.6439	938	115.85	75.8497	0.0213	1981	1072.52	1072.51	12.69	10639
13029	SCVPRZ2039B03	515	102 473 898 minus strand translated	Regular	14868	0	12926	53	4	9	26.02	500144	0	161030			2082 35491	0	7	Pass2	InSource	None	987.449	AQADNTPDR	SLLAQADNTPDR	65	9	3.88	286	1	1	0	0	153.749	0	Missing	3066	0	b4*y9	16.4755	857	109.08	69.0804	0.0132	3614	987.446	987.444	15.5887	6605
13029	SCVPRZ2039B03	515	102 473 898 minus strand translated	Regular	14868	0	12926	53	4	9	26.02	500144	0	161030			2082 35491	0	8	Pass2	InSource	None	1256.63	LAQADNTPDRR	SLLAQADNTPDRR	64	11	6.95	285	1	1	0	0	221.414	0	Missing	1119	0	y11	13.6439	1129	131.086	91.0858	0.0072	2914	1256.64	1256.64	14.4839	3596
13029	SCVPRZ2039B03	515	102 473 898 minus strand translated	Regular	14868	0	12926	53	4	9	26.02	500144	0	161030			2082 35491	0	9	Pass2	InSource	None	385.245	SLLA	SLLAQADNTPDR	62	4	6.13	286	0	0	0	0	44.7302	0		775	0	b2°	16.4755	388	64.3153	88.6305	0.0061	3554	385.246	385.244	15.4734	3067
13029	SCVPRZ2039B03	515	102 473 898 minus strand translated	Regular	14868	0	12926	53	4	9	26.02	500144	0	161030			2082 35491 32987	0	10	Pass2	InSource	Carbamidomethyl+C(2)	735.309	NCNTIN	ISTNVNCNTIN	117	6	5.36	284	3	3	0	0	3513.14	0		2875	0	b2b4b4°y3°y4*y5°y6y6°	15.8801	591	85.1435	130.287	0.0055	1792	735.313	735.31	12.2106	2729
13029	SCVPRZ2039B03	515	102 473 898 minus strand translated	Regular	14868	0	12926	53	4	9	26.02	500144	0	161030			2082 35491 32987	0	11	Pass2	InSource	None	706.413	VSLPYK	CGVSLPYK	106	6	9.72	287	1	1	0	0	229.182	0	Missing	1849	0	b2°y4	12.7489	668	92.3869	144.774	0.0032	4448	706.417	706.414	16.9419	1620
13029	SCVPRZ2039B03	515	102 473 898 minus strand translated	Regular	14868	0	12926	53	4	9	26.02	500144	0	161030			2082 35491 32987	0	12	Pass2	InSource	Carbamidomethyl+C(7)	1004.45	ISTNVNCNT	ISTNVNCNTIN	112	9	5.36	284	0	0	0	0	135.247	0		631	0	y2*y2°	15.8801	862	109.504	179.009	0.0019	4233	1004.45	1004.45	16.5931	974
13029	SCVPRZ2039B03	515	102 473 898 minus strand translated	Regular	14868	0	12926	53	4	9	26.02	500144	0	161030			2082 35491	0	13	Pass2	NeutralLoss_H2O	None	1438.74	SLLAQADNTPDRR	SLLAQADNTPDRR	62	13	6.95	285	1	1	0	0	466.83	0	Missing	841	0	y6	13.6439	1326	145.922	57.2816	0.0035	1986	1438.74	1438.74	12.6957	1763
2082	SCBFLR1046E09	508	141 512 900 minus strand translated	Regular	14868	0	12926	53	4	9	26.02	500144	390367	161030	259.624	3.3559	13029 35491	1	1	Pass1	PepFrag1	None	1456.75	SLLAQADNTPDRR	SLLAQADNTPDRR	62	13	6.95	285	10	10	6	2	60516.9	8.9541	Identified	62799	10.3	b6°b7b8b9y10*b11°b12y5y6y6*y7*y8y8*y9y9*y10y11y11*	13.6439	1326	145.922	105.922	0.4352	1978	1456.75	1456.75	12.6877	217670
2082	SCBFLR1046E09	508	141 512 900 minus strand translated	Regular	14868	0	12926	53	4	9	26.02	500144	390367	161030	259.624	3.3559	13029 35491 32987	0	2	Pass1	PepFrag1	Carbamidomethyl+C(1)	923.466	CGVSLPYK	CGVSLPYK	104	8	8.87	287	7	7	4	2	62496.3	8.9681	Identified	18476	7.1	b3b4°b5b6°y3y4y5y6y7	12.7489	802	104.362	64.362	0.2481	4441	923.467	923.465	16.9342	124076
2082	SCBFLR1046E09	508	141 512 900 minus strand translated	Regular	14868	0	12926	53	4	9	26.02	500144	390367	161030	259.624	3.3559	13029 35491 32987	0	3	Pass1	PepFrag1	Carbamidomethyl+C(7)	1249.58	ISTNVNCNTIN	ISTNVNCNTIN	112	11	5.36	284	5	5	2	1	5406.57	7.9052		10543	5.6	b3°b4b5b5°b9b9°b10b10°y3°y4*y5°y6y6°	15.8801	1082	127.422	214.844	0.0972	1809	1249.59	1249.58	12.2331	48621
2082	SCBFLR1046E09	508	141 512 900 minus strand translated	Regular	14868	0	12926	53	4	9	26.02	500144	390367	161030	259.624	3.3559	13029 35491	0	4	Pass1	PepFrag1	None	1300.65	SLLAQADNTPDR	SLLAQADNTPDR	62	12	3.88	286	10	10	8	2	40216.9	8.7767	Identified	11572	5.7	b3b4b11*y3y4y5y6y7y8y8*y9y10	16.4755	1178	134.852	94.8517	0.0902	2892	1300.65	1300.65	14.4467	45105
2082	SCBFLR1046E09	508	141 512 900 minus strand translated	Regular	14868	0	12926	53	4	9	26.02	500144	390367	161030	259.624	3.3559	13029 35491	0	5	Pass2	InSource	None	1143.55	AQADNTPDRR	SLLAQADNTPDRR	65	10	6.95	285	9	9	4	1	21721	0	Identified	31046	0	b3b4b6b9y10*y5y6y6*y7*y8y8*y9y9*y10	13.6439	1005	121.303	81.3027	0.0673	1996	1143.55	1143.55	12.7053	33679
2082	SCBFLR1046E09	508	141 512 900 minus strand translated	Regular	14868	0	12926	53	4	9	26.02	500144	390367	161030	259.624	3.3559	13029 35491	0	6	Pass2	InSource	None	1072.51	QADNTPDRR	SLLAQADNTPDRR	66	9	6.95	285	5	5	2	1	8071.48	0	Identified	15438	0	b2*b3b3°b5*y5y6y6*y7*y8y8*y9y9*	13.6439	938	115.85	75.8497	0.0213	1981	1072.52	1072.51	12.69	10639
2082	SCBFLR1046E09	508	141 512 900 minus strand translated	Regular	14868	0	12926	53	4	9	26.02	500144	390367	161030	259.624	3.3559	13029 35491	0	7	Pass2	InSource	None	987.449	AQADNTPDR	SLLAQADNTPDR	65	9	3.88	286	1	1	0	0	153.749	0	Missing	3066	0	b4*y9	16.4755	857	109.08	69.0804	0.0132	3614	987.446	987.444	15.5887	6605
2082	SCBFLR1046E09	508	141 512 900 minus strand translated	Regular	14868	0	12926	53	4	9	26.02	500144	390367	161030	259.624	3.3559	13029 35491	0	8	Pass2	InSource	None	1256.63	LAQADNTPDRR	SLLAQADNTPDRR	64	11	6.95	285	1	1	0	0	221.414	0	Missing	1119	0	y11	13.6439	1129	131.086	91.0858	0.0072	2914	1256.64	1256.64	14.4839	3596
2082	SCBFLR1046E09	508	141 512 900 minus strand translated	Regular	14868	0	12926	53	4	9	26.02	500144	390367	161030	259.624	3.3559	13029 35491	0	9	Pass2	InSource	None	385.245	SLLA	SLLAQADNTPDR	62	4	6.13	286	0	0	0	0	44.7302	0		775	0	b2°	16.4755	388	64.3153	88.6305	0.0061	3554	385.246	385.244	15.4734	3067
2082	SCBFLR1046E09	508	141 512 900 minus strand translated	Regular	14868	0	12926	53	4	9	26.02	500144	390367	161030	259.624	3.3559	13029 35491 32987	0	10	Pass2	InSource	Carbamidomethyl+C(2)	735.309	NCNTIN	ISTNVNCNTIN	117	6	5.36	284	3	3	0	0	3513.14	0		2875	0	b2b4b4°y3°y4*y5°y6y6°	15.8801	591	85.1435	130.287	0.0055	1792	735.313	735.31	12.2106	2729
2082	SCBFLR1046E09	508	141 512 900 minus strand translated	Regular	14868	0	12926	53	4	9	26.02	500144	390367	161030	259.624	3.3559	13029 35491 32987	0	11	Pass2	InSource	None	706.413	VSLPYK	CGVSLPYK	106	6	9.72	287	1	1	0	0	229.182	0	Missing	1849	0	b2°y4	12.7489	668	92.3869	144.774	0.0032	4448	706.417	706.414	16.9419	1620
2082	SCBFLR1046E09	508	141 512 900 minus strand translated	Regular	14868	0	12926	53	4	9	26.02	500144	390367	161030	259.624	3.3559	13029 35491 32987	0	12	Pass2	InSource	Carbamidomethyl+C(7)	1004.45	ISTNVNCNT	ISTNVNCNTIN	112	9	5.36	284	0	0	0	0	135.247	0		631	0	y2*y2°	15.8801	862	109.504	179.009	0.0019	4233	1004.45	1004.45	16.5931	974
2082	SCBFLR1046E09	508	141 512 900 minus strand translated	Regular	14868	0	12926	53	4	9	26.02	500144	390367	161030	259.624	3.3559	13029 35491	0	13	Pass2	NeutralLoss_H2O	None	1438.74	SLLAQADNTPDRR	SLLAQADNTPDRR	62	13	6.95	285	1	1	0	0	466.83	0	Missing	841	0	y6	13.6439	1326	145.922	57.2816	0.0035	1986	1438.74	1438.74	12.6957	1763
31934	SCBFLR1026D07	805	173 1363 1569 translated	Regular	13655.4	0	44299.8	55	20	35	47.22	303088	45451.2	67570	30.2286	1.3391	7682 14685 15132 11330 8147 24264 1294 33346 28996 28218 4420 24824 35992 4500 28884 20427 24476 37732 27043 36199 2908 27598 38154 38653 35193 15705 2735 12588 1270 16464 1855 11701 7388 3611 31963 24818 7809 7423	1	1	Pass1	PepFrag1	None	1065.56	TLADYNIQK	TLADYNIQK	373	9	6.78	289	5	5	2	1	4853.29	7.8213		11510	4.2	b2y5y6y7y9	16.4046	985	119.688	79.688	0.0865	2726	1065.56	1065.56	14.1558	26217
31934	SCBFLR1026D07	805	173 1363 1569 translated	Regular	13655.4	0	44299.8	55	20	35	47.22	303088	45451.2	67570	30.2286	1.3391	7682 14685 15132 11330 8147 24264 1294 33346 28996 28218 4420 24824 35992 4500 28884 20427 24476 37732 27043 36199 2908 27598 38154 38653 35193 15705 2735 12588 1270 16464 1855 11701 7388 3611 31963 24818 7809 7423	0	2	Pass1	PepFrag1	None	1065.56	TLADYNIQK	TLADYNIQK	69	9	6.78	292	3	3	2	0	2088.04	7.455		6465	4.2	y5y6y7	16.4046	985	119.688	79.688	0.0865	2726	1065.56	1065.56	14.1558	26217
31934	SCBFLR1026D07	805	173 1363 1569 translated	Regular	13655.4	0	44299.8	55	20	35	47.22	303088	45451.2	67570	30.2286	1.3391	7682 14685 15132 11330 8147 24264 1294 33346 28996 28218 4420 24824 35992 4500 28884 20427 24476 37732 27043 36199 2908 27598 38154 38653 35193 15705 2735 12588 1270 16464 1855 11701 7388 3611 31963 24818 7809 7423	0	3	Pass1	PepFrag1	None	1065.56	TLADYNIQK	TLADYNIQK	145	9	6.78	296	3	3	2	0	2088.04	7.455		6465	4.2	y5y6y7	16.4046	985	119.688	79.688	0.0865	2726	1065.56	1065.56	14.1558	26217
31934	SCBFLR1026D07	805	173 1363 1569 translated	Regular	13655.4	0	44299.8	55	20	35	47.22	303088	45451.2	67570	30.2286	1.3391	7682 14685 15132 11330 8147 24264 1294 33346 28996 28218 4420 24824 35992 4500 28884 20427 24476 37732 27043 36199 2908 27598 38154 38653 35193 15705 2735 12588 1270 16464 1855 11701 7388 3611 31963 24818 7809 7423	0	4	Pass1	PepFrag1	None	1065.56	TLADYNIQK	TLADYNIQK	221	9	6.78	298	3	3	2	0	2088.04	7.455		6465	4.2	y5y6y7	16.4046	985	119.688	79.688	0.0865	2726	1065.56	1065.56	14.1558	26217
31934	SCBFLR1026D07	805	173 1363 1569 translated	Regular	13655.4	0	44299.8	55	20	35	47.22	303088	45451.2	67570	30.2286	1.3391	7682 14685 15132 11330 8147 24264 1294 33346 28996 28218 4420 24824 35992 4500 28884 20427 24476 37732 27043 36199 2908 27598 38154 38653 35193 15705 2735 12588 1270 16464 1855 11701 7388 3611 31963 24818 7809 7423	0	5	Pass1	PepFrag1	None	1065.56	TLADYNIQK	TLADYNIQK	297	9	6.78	301	3	3	2	0	2088.04	7.455		6465	4.2	y5y6y7	16.4046	985	119.688	79.688	0.0865	2726	1065.56	1065.56	14.1558	26217
31934	SCBFLR1026D07	805	173 1363 1569 translated	Regular	13655.4	0	44299.8	55	20	35	47.22	303088	45451.2	67570	30.2286	1.3391	7682 14685 15132 11330 8147 24264 1294 33346 28996 28218 4420 24824 35992 4500 28884 20427 24476 37732 27043 36199 2908 27598 38154 38653 35193 15705 2735 12588 1270 16464 1855 11701 7388 3611 31963 24818 29644 13423 62 7809 7423 17963	0	6	Pass1	PepFrag1	None	1067.62	ESTLHLVLR	ESTLHLVLR	154	9	7.88	290	5	5	3	0	11223.9	8.1854		5363	4	b2°y3y4y5y6y9	22.0247	1018	122.346	82.3465	0.0783	7309	1067.62	1067.62	22.8199	23718
31934	SCBFLR1026D07	805	173 1363 1569 translated	Regular	13655.4	0	44299.8	55	20	35	47.22	303088	45451.2	67570	30.2286	1.3391	7682 14685 15132 11330 8147 24264 1294 33346 28996 28218 4420 24824 35992 4500 28884 20427 24476 37732 27043 36199 2908 27598 38154 38653 35193 15705 2735 12588 1270 16464 1855 11701 7388 3611 31963 24818 29644 13423 62 7809 7423 17963	0	7	Pass1	PepFrag1	None	1067.62	ESTLHLVLR	ESTLHLVLR	78	9	7.88	293	4	4	3	0	10718.8	8.1655		1843	4	y3y4y5y6	22.0247	1018	122.346	82.3465	0.0783	7309	1067.62	1067.62	22.8199	23718
31934	SCBFLR1026D07	805	173 1363 1569 translated	Regular	13655.4	0	44299.8	55	20	35	47.22	303088	45451.2	67570	30.2286	1.3391	7682 14685 15132 11330 8147 24264 1294 33346 28996 28218 4420 24824 35992 4500 28884 20427 24476 37732 27043 36199 2908 27598 38154 38653 35193 15705 2735 12588 1270 16464 1855 11701 7388 3611 31963 24818 29644 13423 62 7809 7423 17963	0	8	Pass1	PepFrag1	None	1067.62	ESTLHLVLR	ESTLHLVLR	230	9	7.88	299	4	4	3	0	10718.8	8.1655		1843	4	y3y4y5y6	22.0247	1018	122.346	82.3465	0.0783	7309	1067.62	1067.62	22.8199	23718
31934	SCBFLR1026D07	805	173 1363 1569 translated	Regular	13655.4	0	44299.8	55	20	35	47.22	303088	45451.2	67570	30.2286	1.3391	7682 14685 15132 11330 8147 24264 1294 33346 28996 28218 4420 24824 35992 4500 28884 20427 24476 37732 27043 36199 2908 27598 38154 38653 35193 15705 2735 12588 1270 16464 1855 11701 7388 3611 31963 24818 29644 13423 62 7809 7423 17963	0	9	Pass1	PepFrag1	None	1067.62	ESTLHLVLR	ESTLHLVLR	306	9	7.88	302	4	4	3	0	10718.8	8.1655		1843	4	y3y4y5y6	22.0247	1018	122.346	82.3465	0.0783	7309	1067.62	1067.62	22.8199	23718
31934	SCBFLR1026D07	805	173 1363 1569 translated	Regular	13655.4	0	44299.8	55	20	35	47.22	303088	45451.2	67570	30.2286	1.3391	7682 14685 15132 11330 8147 24264 1294 33346 28996 28218 4420 24824 35992 4500 28884 20427 24476 37732 27043 36199 2908 27598 38154 38653 35193 15705 2735 12588 1270 16464 1855 11701 7388 3611 31963 24818 29644 13423 62 7809 7423 17963	0	10	Pass1	PepFrag1	None	1067.62	ESTLHLVLR	ESTLHLVLR	382	9	7.88	303	4	4	3	0	10718.8	8.1655		1843	4	y3y4y5y6	22.0247	1018	122.346	82.3465	0.0783	7309	1067.62	1067.62	22.8199	23718
31934	SCBFLR1026D07	805	173 1363 1569 translated	Regular	13655.4	0	44299.8	55	20	35	47.22	303088	45451.2	67570	30.2286	1.3391		0	11	Pass1	PepFrag1	None	1749.88	TITLEVESSDSIDNVK	TITLEVESSDSIDNVK	102	16	3.59	294	2	2	0	0	570.124	6.8913		8868	4.8	b11°b14°y6°y7y16	28.8011	1618	166.627	126.627	0.0719	10233	1749.87	1749.87	28.6974	21804
31934	SCBFLR1026D07	805	173 1363 1569 translated	Regular	13655.4	0	44299.8	55	20	35	47.22	303088	45451.2	67570	30.2286	1.3391	7682 14685 15132 11330 8147 24264 1294 33346 28996 28218 4420 24824 35992 4500 28884 20427 24476 37732 27043 36199 2908 27598 38154 38653 35193 15705 2735 12588 1270 16464 1855 11701 7388 3611 31963 24818 29644 13423 62 17963	0	12	Pass1	PepFrag1	None	1523.78	IQDKEGIPPDQQR	IQDKEGIPPDQQR	348	13	4.31	288	2	2	0	1	6770.77	7.9659	Identified	358	2	b7y6y7°	8.1555	1392	150.725	60.4834	0.0077	262	1523.78	1523.78	8.6142	2346
31934	SCBFLR1026D07	805	173 1363 1569 translated	Regular	13655.4	0	44299.8	55	20	35	47.22	303088	45451.2	67570	30.2286	1.3391	7682 14685 15132 11330 8147 24264 1294 33346 28996 28218 4420 24824 35992 4500 28884 20427 24476 37732 27043 36199 2908 27598 38154 38653 35193 15705 2735 12588 1270 16464 1855 11701 7388 3611 31963 24818 29644 13423 62 17963	0	13	Pass1	PepFrag1	None	1523.78	IQDKEGIPPDQQR	IQDKEGIPPDQQR	44	13	4.31	291	2	2	0	1	6770.77	7.9659	Identified	358	2	b7y6y7°	8.1555	1392	150.725	60.4834	0.0077	262	1523.78	1523.78	8.6142	2346
31934	SCBFLR1026D07	805	173 1363 1569 translated	Regular	13655.4	0	44299.8	55	20	35	47.22	303088	45451.2	67570	30.2286	1.3391	7682 14685 15132 11330 8147 24264 1294 33346 28996 28218 4420 24824 35992 4500 28884 20427 24476 37732 27043 36199 2908 27598 38154 38653 35193 15705 2735 12588 1270 16464 1855 11701 7388 3611 31963 24818 29644 13423 62 17963	0	14	Pass1	PepFrag1	None	1523.78	IQDKEGIPPDQQR	IQDKEGIPPDQQR	120	13	4.31	295	2	2	0	1	6770.77	7.9659	Identified	358	2	b7y6y7°	8.1555	1392	150.725	60.4834	0.0077	262	1523.78	1523.78	8.6142	2346
31934	SCBFLR1026D07	805	173 1363 1569 translated	Regular	13655.4	0	44299.8	55	20	35	47.22	303088	45451.2	67570	30.2286	1.3391	7682 14685 15132 11330 8147 24264 1294 33346 28996 28218 4420 24824 35992 4500 28884 20427 24476 37732 27043 36199 2908 27598 38154 38653 35193 15705 2735 12588 1270 16464 1855 11701 7388 3611 31963 24818 29644 13423 62 17963	0	15	Pass1	PepFrag1	None	1523.78	IQDKEGIPPDQQR	IQDKEGIPPDQQR	196	13	4.31	297	2	2	0	1	6770.77	7.9659	Identified	358	2	b7y6y7°	8.1555	1392	150.725	60.4834	0.0077	262	1523.78	1523.78	8.6142	2346
31934	SCBFLR1026D07	805	173 1363 1569 translated	Regular	13655.4	0	44299.8	55	20	35	47.22	303088	45451.2	67570	30.2286	1.3391	7682 14685 15132 11330 8147 24264 1294 33346 28996 28218 4420 24824 35992 4500 28884 20427 24476 37732 27043 36199 2908 27598 38154 38653 35193 15705 2735 12588 1270 16464 1855 11701 7388 3611 31963 24818 29644 13423 62 17963	0	16	Pass1	PepFrag1	None	1523.78	IQDKEGIPPDQQR	IQDKEGIPPDQQR	272	13	4.31	300	2	2	0	1	6770.77	7.9659	Identified	358	2	b7y6y7°	8.1555	1392	150.725	60.4834	0.0077	262	1523.78	1523.78	8.6142	2346
31934	SCBFLR1026D07	805	173 1363 1569 translated	Regular	13655.4	0	44299.8	55	20	35	47.22	303088	45451.2	67570	30.2286	1.3391	7682 14685 15132 11330 8147 24264 1294 33346 28996 28218 4420 24824 35992 4500 28884 20427 24476 37732 27043 36199 2908 27598 38154 38653 35193 15705 2735 12588 1270 16464 1855 11701 7388 3611 31963 24818 7809 7423	0	17	Pass2	PepFrag2	None	964.51	LADYNIQK	LADYNIQK	70	8	6.78	307	1	1	0	0	113.599	6.1907		2512	3.1	y5*y7°y8	14.8621	892	112.03	72.0305	0.0443	5241	964.53	964.528	18.7106	13441
31934	SCBFLR1026D07	805	173 1363 1569 translated	Regular	13655.4	0	44299.8	55	20	35	47.22	303088	45451.2	67570	30.2286	1.3391	7682 14685 15132 11330 8147 24264 1294 33346 28996 28218 4420 24824 35992 4500 28884 20427 24476 37732 27043 36199 2908 27598 38154 38653 35193 15705 2735 12588 1270 16464 1855 11701 7388 3611 31963 24818 7809 7423	0	18	Pass2	PepFrag2	None	2114.16	TLADYNIQKESTLHLVLR	TLADYNIQKESTLHLVLR	69	18	7.74	306	1	1	0	0	100.521	6.1376		993	1.8	b2b8°y10°y16°	39.6823	2003	192.109	152.109	0.004	16642	2114.11	2114.11	48.5329	1216
31934	SCBFLR1026D07	805	173 1363 1569 translated	Regular	13655.4	0	44299.8	55	20	35	47.22	303088	45451.2	67570	30.2286	1.3391	7682 14685 15132 11330 8147 24264 1294 33346 28996 28218 4420 24824 35992 4500 28884 20427 24476 37732 27043 36199 2908 27598 38154 38653 35193 15705 2735 12588 1270 16464 1855 11701 7388 3611 29644 13423 62 17963	0	19	Pass2	PepFrag2	None	1763.89	TITLEVESSDTIDNVK	TITLEVESSDTIDNVK	26	16	3.59	305	0	0	0	0	83.5252	6.0571		932	1.6	b3°b9°b10°y9*	30.0563	1638	167.997	127.997	0.0033	14203	1763.87	1763.87	38.6587	991
31934	SCBFLR1026D07	805	173 1363 1569 translated	Regular	13655.4	0	44299.8	55	20	35	47.22	303088	45451.2	67570	30.2286	1.3391	7682 14685 15132 11330 8147 24264 1294 33346 28996 28218 4420 24824 35992 4500 28884 20427 24476 37732 27043 36199 2908 27598 38154 38653 35193 15705 2735 12588 1270 16464 1855 11701 7388 3611 31963 24818 7809 7423	0	20	Pass2	VarMod	Phosphoryl+STY(*)	2093.08	LADYNIQKESTLHLVLR	LADYNIQKESTLHLVLR	70	17	7.74	304	3	3	0	0	368.67	6.7019		2370	2.4	b13°y1y12y17	40.0172	1910	186.115	146.115	0.0104	16222	2093.08	2093.08	46.0905	3137
31934	SCBFLR1026D07	805	173 1363 1569 translated	Regular	13655.4	0	44299.8	55	20	35	47.22	303088	45451.2	67570	30.2286	1.3391	7682 14685 15132 11330 8147 24264 1294 33346 28996 28218 4420 24824 35992 4500 28884 20427 24476 37732 27043 36199 2908 27598 38154 38653 35193 15705 2735 12588 1270 16464 1855 11701 7388 3611 31963 24818 7809 7423	0	21	Pass2	NeutralLoss_NH3	None	947.483	LADYNIQK	LADYNIQK	70	8	6.78	1111	0	0	0	0	59.548	0		0	0		14.8621	892	112.03	72.0305	0.0036	5616	947.482	947.48	19.6411	1094
10260	SCVPRZ2043H12	308	1 595 821 translated	Regular	13616.5	0	22299.3	35	6	16	47.21	210809	0	50019			1430 20854	1	1	Pass1	PepFrag1	None	1127.64	VIQIDEAALR	VIQIDEAALR	8	10	4.07	310	8	8	6	1	69467.3	8.9758		14106	6.4	b3y3y4y5y6y7y8y8*y8°y9	24.661	1073	126.714	86.7144	0.3616	7474	1127.64	1127.64	23.186	76228
10260	SCVPRZ2043H12	308	1 595 821 translated	Regular	13616.5	0	22299.3	35	6	16	47.21	210809	0	50019			1430 20854	0	2	Pass1	PepFrag1	None	1130.57	IPSTEEIADR	IPSTEEIADR	112	10	3.83	308	7	7	6	0	41719.2	8.7544	Identified	16751	6	y3y4y5y5°y6y7y8y8°y9y9°	13.225	1028	123.146	83.1464	0.3078	2232	1130.57	1130.57	13.2398	64886
10260	SCVPRZ2043H12	308	1 595 821 translated	Regular	13616.5	0	22299.3	35	6	16	47.21	210809	0	50019			1430 20854 30751 25891	0	3	Pass1	PepFrag1	None	1658.83	YGAGIGPGVYDIHSPR	YGAGIGPGVYDIHSPR	96	16	7.7	309	14	14	10	2	72432.4	8.994	Identified	12525	6.5	b3b4b5y3y4y5y6y7y7°y9y10y11y11°y12y14y15	19.6532	1504	158.705	65.8036	0.2327	6993	1658.83	1658.83	22.3113	49049
10260	SCVPRZ2043H12	308	1 595 821 translated	Regular	13616.5	0	22299.3	35	6	16	47.21	210809	0	50019			1430 20854 30751 25891	0	4	Pass1	PepFrag1	None	734.456	LLSVFR	LLSVFR	86	6	11.05	311	2	2	1	0	4142.69	7.7513		1779	1.5	y4y5	22.5908	709	96.1296	152.259	0.0116	9233	734.461	734.458	26.474	2450
10260	SCVPRZ2043H12	308	1 595 821 translated	Regular	13616.5	0	22299.3	35	6	16	47.21	210809	0	50019			1430 30751	0	5	Pass2	PepFrag2	None	1848.88	AEHAFYLDWAVHSFR	AEHAFYLDWAVHSFR	25	15	6.02	313	2	2	0	0	275.488	6.5742		785	1.6	b7b9b10°	39.2424	1661	169.566	129.566	0.005	12179	1848.92	1848.92	33.1179	1052
10260	SCVPRZ2043H12	308	1 595 821 translated	Regular	13616.5	0	22299.3	35	6	16	47.21	210809	0	50019			1430 20854 30751 25891	0	6	Pass2	VarMod	Carbamidomethyl+C(7);Phosphoryl+STY(*)	4341.93	QIHTHMCYSNFNDIIHSIIDMDADVITIENSRSDEK	QIHTHMCYSNFNDIIHSIIDMDADVITIENSRSDEK	50	36	4.37	312	1	1	0	0	230.063	6.4959		2900	3.6	b3b28*	39.3008	3840	296.47	157.647	0.0203	21265	4341.92	4341.93	59.4891	4270
10260	SCVPRZ2043H12	308	1 595 821 translated	Regular	13616.5	0	22299.3	35	6	16	47.21	210809	0	50019			1430 20854	0	7	Pass2	InSource	None	902.421	STEEIADR	IPSTEEIADR	114	8	3.83	99	0	0	0	0	74.0224	0		0	0		13.225	814	105.4	170.801	0.0395	3987	902.421	902.419	16.1741	8329
10260	SCVPRZ2043H12	308	1 595 821 translated	Regular	13616.5	0	22299.3	35	6	16	47.21	210809	0	50019			1430 20854 30751 25891	0	8	Pass2	InSource	None	508.288	SVFR	LLSVFR	88	4	11.05	120	1	1	0	0	166.08	0		1173	0	y4	22.5908	461	72.1484	104.297	0.0177	9238	508.291	508.289	26.4883	3734
10260	SCVPRZ2043H12	308	1 595 821 translated	Regular	13616.5	0	22299.3	35	6	16	47.21	210809	0	50019			1430 20854	0	9	Pass2	NeutralLoss_H2O	None	1112.56	IPSTEEIADR	IPSTEEIADR	112	10	3.83	99	0	0	0	0	145.546	0	Missing	0	0		13.225	1028	123.146	83.1464	0.0038	2557	1112.56	1112.56	13.8318	811
7682	SCCCCL4014E10	847	113 1279 1464 minus strand translated	Regular	13260.5	0	43601.2	49	20	34	48.2	286245	5536.52	49274	3.6822	0.1605	31934 14685 15132 11330 8147 24264 1294 33346 28996 28218 4420 24824 35992 4500 28884 20427 24476 37732 27043 36199 2908 27598 38154 38653 35193 15705 2735 12588 1270 16464 1855 11701 7388 3611 31963 24818 7809 7423	1	1	Pass1	PepFrag1	None	1065.56	TLADYNIQK	TLADYNIQK	287	9	6.78	315	3	3	2	0	2088.04	7.4423		6465	4.2	y5y6y7	16.4046	985	119.688	79.688	0.0916	2726	1065.56	1065.56	14.1558	26217
7682	SCCCCL4014E10	847	113 1279 1464 minus strand translated	Regular	13260.5	0	43601.2	49	20	34	48.2	286245	5536.52	49274	3.6822	0.1605	31934 14685 15132 11330 8147 24264 1294 33346 28996 28218 4420 24824 35992 4500 28884 20427 24476 37732 27043 36199 2908 27598 38154 38653 35193 15705 2735 12588 1270 16464 1855 11701 7388 3611 31963 24818 7809 7423	0	2	Pass1	PepFrag1	None	1065.56	TLADYNIQK	TLADYNIQK	59	9	6.78	318	3	3	2	0	2088.04	7.4423		6465	4.2	y5y6y7	16.4046	985	119.688	79.688	0.0916	2726	1065.56	1065.56	14.1558	26217
7682	SCCCCL4014E10	847	113 1279 1464 minus strand translated	Regular	13260.5	0	43601.2	49	20	34	48.2	286245	5536.52	49274	3.6822	0.1605	31934 14685 15132 11330 8147 24264 1294 33346 28996 28218 4420 24824 35992 4500 28884 20427 24476 37732 27043 36199 2908 27598 38154 38653 35193 15705 2735 12588 1270 16464 1855 11701 7388 3611 31963 24818 7809 7423	0	3	Pass1	PepFrag1	None	1065.56	TLADYNIQK	TLADYNIQK	135	9	6.78	320	3	3	2	0	2088.04	7.4423		6465	4.2	y5y6y7	16.4046	985	119.688	79.688	0.0916	2726	1065.56	1065.56	14.1558	26217
7682	SCCCCL4014E10	847	113 1279 1464 minus strand translated	Regular	13260.5	0	43601.2	49	20	34	48.2	286245	5536.52	49274	3.6822	0.1605	31934 14685 15132 11330 8147 24264 1294 33346 28996 28218 4420 24824 35992 4500 28884 20427 24476 37732 27043 36199 2908 27598 38154 38653 35193 15705 2735 12588 1270 16464 1855 11701 7388 3611 31963 24818 7809 7423	0	4	Pass1	PepFrag1	None	1065.56	TLADYNIQK	TLADYNIQK	211	9	6.78	323	3	3	2	0	2088.04	7.4423		6465	4.2	y5y6y7	16.4046	985	119.688	79.688	0.0916	2726	1065.56	1065.56	14.1558	26217
7682	SCCCCL4014E10	847	113 1279 1464 minus strand translated	Regular	13260.5	0	43601.2	49	20	34	48.2	286245	5536.52	49274	3.6822	0.1605	31934 14685 15132 11330 8147 24264 1294 33346 28996 28218 4420 24824 35992 4500 28884 20427 24476 37732 27043 36199 2908 27598 38154 38653 35193 15705 2735 12588 1270 16464 1855 11701 7388 3611 31963 24818 7809 7423	0	5	Pass1	PepFrag1	None	1065.56	TLADYNIQK	TLADYNIQK	363	9	6.78	327	3	3	2	0	2088.04	7.4423		6465	4.2	y5y6y7	16.4046	985	119.688	79.688	0.0916	2726	1065.56	1065.56	14.1558	26217
7682	SCCCCL4014E10	847	113 1279 1464 minus strand translated	Regular	13260.5	0	43601.2	49	20	34	48.2	286245	5536.52	49274	3.6822	0.1605	31934 14685 15132 11330 8147 24264 1294 33346 28996 28218 4420 24824 35992 4500 28884 20427 24476 37732 27043 36199 2908 27598 38154 38653 35193 15705 2735 12588 1270 16464 1855 11701 7388 3611 31963 24818 29644 13423 62 7809 7423 17963	0	6	Pass1	PepFrag1	None	1067.62	ESTLHLVLR	ESTLHLVLR	68	9	7.88	316	4	4	3	0	10718.8	8.1527		1843	4	y3y4y5y6	22.0247	1018	122.346	82.3465	0.0829	7309	1067.62	1067.62	22.8199	23718
7682	SCCCCL4014E10	847	113 1279 1464 minus strand translated	Regular	13260.5	0	43601.2	49	20	34	48.2	286245	5536.52	49274	3.6822	0.1605	31934 14685 15132 11330 8147 24264 1294 33346 28996 28218 4420 24824 35992 4500 28884 20427 24476 37732 27043 36199 2908 27598 38154 38653 35193 15705 2735 12588 1270 16464 1855 11701 7388 3611 31963 24818 29644 13423 62 7809 7423 17963	0	7	Pass1	PepFrag1	None	1067.62	ESTLHLVLR	ESTLHLVLR	144	9	7.88	321	4	4	3	0	10718.8	8.1527		1843	4	y3y4y5y6	22.0247	1018	122.346	82.3465	0.0829	7309	1067.62	1067.62	22.8199	23718
7682	SCCCCL4014E10	847	113 1279 1464 minus strand translated	Regular	13260.5	0	43601.2	49	20	34	48.2	286245	5536.52	49274	3.6822	0.1605	31934 14685 15132 11330 8147 24264 1294 33346 28996 28218 4420 24824 35992 4500 28884 20427 24476 37732 27043 36199 2908 27598 38154 38653 35193 15705 2735 12588 1270 16464 1855 11701 7388 3611 31963 24818 29644 13423 62 7809 7423 17963	0	8	Pass1	PepFrag1	None	1067.62	ESTLHLVLR	ESTLHLVLR	220	9	7.88	324	4	4	3	0	10718.8	8.1527		1843	4	y3y4y5y6	22.0247	1018	122.346	82.3465	0.0829	7309	1067.62	1067.62	22.8199	23718
7682	SCCCCL4014E10	847	113 1279 1464 minus strand translated	Regular	13260.5	0	43601.2	49	20	34	48.2	286245	5536.52	49274	3.6822	0.1605	31934 14685 15132 11330 8147 24264 1294 33346 28996 28218 4420 24824 35992 4500 28884 20427 24476 37732 27043 36199 2908 27598 38154 38653 35193 15705 2735 12588 1270 16464 1855 11701 7388 3611 31963 24818 29644 13423 62 7809 7423 17963	0	9	Pass1	PepFrag1	None	1067.62	ESTLHLVLR	ESTLHLVLR	296	9	7.88	325	4	4	3	0	10718.8	8.1527		1843	4	y3y4y5y6	22.0247	1018	122.346	82.3465	0.0829	7309	1067.62	1067.62	22.8199	23718
7682	SCCCCL4014E10	847	113 1279 1464 minus strand translated	Regular	13260.5	0	43601.2	49	20	34	48.2	286245	5536.52	49274	3.6822	0.1605	31934 14685 15132 11330 8147 24264 1294 33346 28996 28218 4420 24824 35992 4500 28884 20427 24476 37732 27043 36199 2908 27598 38154 38653 35193 15705 2735 12588 1270 16464 1855 11701 7388 3611 31963 24818 29644 13423 62 7809 7423 17963	0	10	Pass1	PepFrag1	None	1067.62	ESTLHLVLR	ESTLHLVLR	372	9	7.88	328	4	4	3	0	10718.8	8.1527		1843	4	y3y4y5y6	22.0247	1018	122.346	82.3465	0.0829	7309	1067.62	1067.62	22.8199	23718
7682	SCCCCL4014E10	847	113 1279 1464 minus strand translated	Regular	13260.5	0	43601.2	49	20	34	48.2	286245	5536.52	49274	3.6822	0.1605	31934 14685 15132 11330 8147 24264 1294 33346 28996 28218 4420 24824 35992 4500 28884 20427 24476 37732 27043 36199 2908 27598 38154 38653 35193 15705 2735 12588 1270 16464 1855 11701 7388 3611 31963 24818 29644 13423 62 17963	0	11	Pass1	PepFrag1	None	1523.78	IQDKEGIPPDQQR	IQDKEGIPPDQQR	262	13	4.31	314	2	2	0	1	6770.77	7.9532	Identified	358	2	b7y6y7°	8.1555	1392	150.725	60.4834	0.0082	262	1523.78	1523.78	8.6142	2346
7682	SCCCCL4014E10	847	113 1279 1464 minus strand translated	Regular	13260.5	0	43601.2	49	20	34	48.2	286245	5536.52	49274	3.6822	0.1605	31934 14685 15132 11330 8147 24264 1294 33346 28996 28218 4420 24824 35992 4500 28884 20427 24476 37732 27043 36199 2908 27598 38154 38653 35193 15705 2735 12588 1270 16464 1855 11701 7388 3611 31963 24818 29644 13423 62 17963	0	12	Pass1	PepFrag1	None	1523.78	IQDKEGIPPDQQR	IQDKEGIPPDQQR	34	13	4.31	317	2	2	0	1	6770.77	7.9532	Identified	358	2	b7y6y7°	8.1555	1392	150.725	60.4834	0.0082	262	1523.78	1523.78	8.6142	2346
7682	SCCCCL4014E10	847	113 1279 1464 minus strand translated	Regular	13260.5	0	43601.2	49	20	34	48.2	286245	5536.52	49274	3.6822	0.1605	31934 14685 15132 11330 8147 24264 1294 33346 28996 28218 4420 24824 35992 4500 28884 20427 24476 37732 27043 36199 2908 27598 38154 38653 35193 15705 2735 12588 1270 16464 1855 11701 7388 3611 31963 24818 29644 13423 62 17963	0	13	Pass1	PepFrag1	None	1523.78	IQDKEGIPPDQQR	IQDKEGIPPDQQR	110	13	4.31	319	2	2	0	1	6770.77	7.9532	Identified	358	2	b7y6y7°	8.1555	1392	150.725	60.4834	0.0082	262	1523.78	1523.78	8.6142	2346
7682	SCCCCL4014E10	847	113 1279 1464 minus strand translated	Regular	13260.5	0	43601.2	49	20	34	48.2	286245	5536.52	49274	3.6822	0.1605	31934 14685 15132 11330 8147 24264 1294 33346 28996 28218 4420 24824 35992 4500 28884 20427 24476 37732 27043 36199 2908 27598 38154 38653 35193 15705 2735 12588 1270 16464 1855 11701 7388 3611 31963 24818 29644 13423 62 17963	0	14	Pass1	PepFrag1	None	1523.78	IQDKEGIPPDQQR	IQDKEGIPPDQQR	186	13	4.31	322	2	2	0	1	6770.77	7.9532	Identified	358	2	b7y6y7°	8.1555	1392	150.725	60.4834	0.0082	262	1523.78	1523.78	8.6142	2346
7682	SCCCCL4014E10	847	113 1279 1464 minus strand translated	Regular	13260.5	0	43601.2	49	20	34	48.2	286245	5536.52	49274	3.6822	0.1605	31934 14685 15132 11330 8147 24264 1294 33346 28996 28218 4420 24824 35992 4500 28884 20427 24476 37732 27043 36199 2908 27598 38154 38653 35193 15705 2735 12588 1270 16464 1855 11701 7388 3611 31963 24818 29644 13423 62 17963	0	15	Pass1	PepFrag1	None	1523.78	IQDKEGIPPDQQR	IQDKEGIPPDQQR	338	13	4.31	326	2	2	0	1	6770.77	7.9532	Identified	358	2	b7y6y7°	8.1555	1392	150.725	60.4834	0.0082	262	1523.78	1523.78	8.6142	2346
7682	SCCCCL4014E10	847	113 1279 1464 minus strand translated	Regular	13260.5	0	43601.2	49	20	34	48.2	286245	5536.52	49274	3.6822	0.1605	31934 14685 15132 11330 8147 24264 1294 33346 28996 28218 4420 24824 35992 4500 28884 20427 24476 37732 27043 36199 2908 27598 38154 38653 35193 15705 2735 12588 1270 16464 1855 11701 7388 3611 31963 24818 7809 7423	0	16	Pass2	PepFrag2	None	964.51	LADYNIQK	LADYNIQK	60	8	6.78	333	1	1	0	0	113.599	6.1779		2512	3.1	y5*y7°y8	14.8621	892	112.03	72.0305	0.047	5241	964.53	964.528	18.7106	13441
7682	SCCCCL4014E10	847	113 1279 1464 minus strand translated	Regular	13260.5	0	43601.2	49	20	34	48.2	286245	5536.52	49274	3.6822	0.1605		0	17	Pass2	PepFrag2	None	1762.91	TITLEVESSDTINNVK	TITLEVESSDTINNVK	16	16	3.83	330	1	1	0	0	250.683	6.5217		1201	2.2	y6°y10*y16	28.7149	1643	168.339	128.339	0.0093	14654	1762.88	1762.88	40.0837	2656
7682	SCCCCL4014E10	847	113 1279 1464 minus strand translated	Regular	13260.5	0	43601.2	49	20	34	48.2	286245	5536.52	49274	3.6822	0.1605	31934 14685 15132 11330 8147 24264 1294 33346 28996 28218 4420 24824 35992 4500 28884 20427 24476 37732 27043 36199 2908 27598 38154 38653 35193 15705 2735 12588 1270 16464 1855 11701 7388 3611 31963 24818 7809 7423	0	18	Pass2	PepFrag2	None	2114.16	TLADYNIQKESTLHLVLR	TLADYNIQKESTLHLVLR	59	18	7.74	332	1	1	0	0	100.521	6.1248		993	1.8	b2b8°y10°y16°	39.6823	2003	192.109	152.109	0.0042	16642	2114.11	2114.11	48.5329	1216
7682	SCCCCL4014E10	847	113 1279 1464 minus strand translated	Regular	13260.5	0	43601.2	49	20	34	48.2	286245	5536.52	49274	3.6822	0.1605	31934 14685 15132 11330 8147 24264 1294 33346 28996 28218 4420 24824 35992 4500 28884 20427 24476 37732 27043 36199 2908 27598 38154 38653 35193 15705 2735 12588 1270 16464 1855 11701 7388 3611 29644 13423 62 17963	0	19	Pass2	PepFrag2	None	1763.89	TITLEVESSDTIDNVK	TITLEVESSDTIDNVK	92	16	3.59	331	0	0	0	0	83.5252	6.0444		932	1.6	b3°b9°b10°y9*	30.0563	1638	167.997	127.997	0.0035	14203	1763.87	1763.87	38.6587	991
7682	SCCCCL4014E10	847	113 1279 1464 minus strand translated	Regular	13260.5	0	43601.2	49	20	34	48.2	286245	5536.52	49274	3.6822	0.1605	31934 14685 15132 11330 8147 24264 1294 33346 28996 28218 4420 24824 35992 4500 28884 20427 24476 37732 27043 36199 2908 27598 38154 38653 35193 15705 2735 12588 1270 16464 1855 11701 7388 3611 31963 24818 7809 7423	0	20	Pass2	VarMod	Phosphoryl+STY(*)	2093.08	LADYNIQKESTLHLVLR	LADYNIQKESTLHLVLR	60	17	7.74	329	1	1	0	0	162.654	6.3338		306	2.4	b13°y12	40.0172	1910	186.115	146.115	0.011	16222	2093.08	2093.08	46.0905	3137
7682	SCCCCL4014E10	847	113 1279 1464 minus strand translated	Regular	13260.5	0	43601.2	49	20	34	48.2	286245	5536.52	49274	3.6822	0.1605		0	21	Pass2	InSource	None	1089.51	ESSDTINNVK	TITLEVESSDTINNVK	22	10	4.07	330	0	0	0	0	64.3004	0		0	0		28.7149	995	120.497	200.993	0.0081	13756	1089.5	1089.5	37.1115	2305
7682	SCCCCL4014E10	847	113 1279 1464 minus strand translated	Regular	13260.5	0	43601.2	49	20	34	48.2	286245	5536.52	49274	3.6822	0.1605	31934 14685 15132 11330 8147 24264 1294 33346 28996 28218 4420 24824 35992 4500 28884 20427 24476 37732 27043 36199 2908 27598 38154 38653 35193 15705 2735 12588 1270 16464 1855 11701 7388 3611 31963 24818 7809 7423	0	22	Pass2	NeutralLoss_NH3	None	947.483	LADYNIQK	LADYNIQK	60	8	6.78	1111	0	0	0	0	59.548	0		0	0		14.8621	892	112.03	72.0305	0.0038	5616	947.482	947.48	19.6411	1094
14685	SCCCRZ1002C04	1041	1 1329 1329 translated	Regular	13254	0	49331.8	52	20	37	40.99	287659	0	50777			7682 31934 15132 11330 8147 24264 1294 33346 28996 28218 4420 24824 35992 4500 28884 20427 24476 37732 27043 36199 2908 27598 38154 38653 35193 15705 2735 12588 1270 16464 1855 11701 7388 3611 31963 24818 7809 7423	1	1	Pass1	PepFrag1	None	1065.56	TLADYNIQK	TLADYNIQK	230	9	6.78	335	3	3	2	0	2088.04	7.4421		6465	4.2	y5y6y7	16.4046	985	119.688	79.688	0.0911	2726	1065.56	1065.56	14.1558	26217
14685	SCCCRZ1002C04	1041	1 1329 1329 translated	Regular	13254	0	49331.8	52	20	37	40.99	287659	0	50777			7682 31934 15132 11330 8147 24264 1294 33346 28996 28218 4420 24824 35992 4500 28884 20427 24476 37732 27043 36199 2908 27598 38154 38653 35193 15705 2735 12588 1270 16464 1855 11701 7388 3611 31963 24818 7809 7423	0	2	Pass1	PepFrag1	None	1065.56	TLADYNIQK	TLADYNIQK	78	9	6.78	339	3	3	2	0	2088.04	7.4421		6465	4.2	y5y6y7	16.4046	985	119.688	79.688	0.0911	2726	1065.56	1065.56	14.1558	26217
14685	SCCCRZ1002C04	1041	1 1329 1329 translated	Regular	13254	0	49331.8	52	20	37	40.99	287659	0	50777			7682 31934 15132 11330 8147 24264 1294 33346 28996 28218 4420 24824 35992 4500 28884 20427 24476 37732 27043 36199 2908 27598 38154 38653 35193 15705 2735 12588 1270 16464 1855 11701 7388 3611 31963 24818 7809 7423	0	3	Pass1	PepFrag1	None	1065.56	TLADYNIQK	TLADYNIQK	154	9	6.78	341	3	3	2	0	2088.04	7.4421		6465	4.2	y5y6y7	16.4046	985	119.688	79.688	0.0911	2726	1065.56	1065.56	14.1558	26217
14685	SCCCRZ1002C04	1041	1 1329 1329 translated	Regular	13254	0	49331.8	52	20	37	40.99	287659	0	50777			7682 31934 15132 11330 8147 24264 1294 33346 28996 28218 4420 24824 35992 4500 28884 20427 24476 37732 27043 36199 2908 27598 38154 38653 35193 15705 2735 12588 1270 16464 1855 11701 7388 3611 31963 24818 7809 7423	0	4	Pass1	PepFrag1	None	1065.56	TLADYNIQK	TLADYNIQK	306	9	6.78	346	3	3	2	0	2088.04	7.4421		6465	4.2	y5y6y7	16.4046	985	119.688	79.688	0.0911	2726	1065.56	1065.56	14.1558	26217
14685	SCCCRZ1002C04	1041	1 1329 1329 translated	Regular	13254	0	49331.8	52	20	37	40.99	287659	0	50777			7682 31934 15132 11330 8147 24264 1294 33346 28996 28218 4420 24824 35992 4500 28884 20427 24476 37732 27043 36199 2908 27598 38154 38653 35193 15705 2735 12588 1270 16464 1855 11701 7388 3611 31963 24818 7809 7423	0	5	Pass1	PepFrag1	None	1065.56	TLADYNIQK	TLADYNIQK	382	9	6.78	348	3	3	2	0	2088.04	7.4421		6465	4.2	y5y6y7	16.4046	985	119.688	79.688	0.0911	2726	1065.56	1065.56	14.1558	26217
14685	SCCCRZ1002C04	1041	1 1329 1329 translated	Regular	13254	0	49331.8	52	20	37	40.99	287659	0	50777			7682 31934 15132 11330 8147 24264 1294 33346 28996 28218 4420 24824 35992 4500 28884 20427 24476 37732 27043 36199 2908 27598 38154 38653 35193 15705 2735 12588 1270 16464 1855 11701 7388 3611 31963 24818 29644 13423 62 7809 7423 17963	0	6	Pass1	PepFrag1	None	1067.62	ESTLHLVLR	ESTLHLVLR	87	9	7.88	336	4	4	3	0	10718.8	8.1525		1843	4	y3y4y5y6	22.0247	1018	122.346	82.3465	0.0825	7309	1067.62	1067.62	22.8199	23718
14685	SCCCRZ1002C04	1041	1 1329 1329 translated	Regular	13254	0	49331.8	52	20	37	40.99	287659	0	50777			7682 31934 15132 11330 8147 24264 1294 33346 28996 28218 4420 24824 35992 4500 28884 20427 24476 37732 27043 36199 2908 27598 38154 38653 35193 15705 2735 12588 1270 16464 1855 11701 7388 3611 31963 24818 29644 13423 62 7809 7423 17963	0	7	Pass1	PepFrag1	None	1067.62	ESTLHLVLR	ESTLHLVLR	163	9	7.88	342	4	4	3	0	10718.8	8.1525		1843	4	y3y4y5y6	22.0247	1018	122.346	82.3465	0.0825	7309	1067.62	1067.62	22.8199	23718
14685	SCCCRZ1002C04	1041	1 1329 1329 translated	Regular	13254	0	49331.8	52	20	37	40.99	287659	0	50777			7682 31934 15132 11330 8147 24264 1294 33346 28996 28218 4420 24824 35992 4500 28884 20427 24476 37732 27043 36199 2908 27598 38154 38653 35193 15705 2735 12588 1270 16464 1855 11701 7388 3611 31963 24818 29644 13423 62 7809 7423 17963	0	8	Pass1	PepFrag1	None	1067.62	ESTLHLVLR	ESTLHLVLR	239	9	7.88	344	4	4	3	0	10718.8	8.1525		1843	4	y3y4y5y6	22.0247	1018	122.346	82.3465	0.0825	7309	1067.62	1067.62	22.8199	23718
14685	SCCCRZ1002C04	1041	1 1329 1329 translated	Regular	13254	0	49331.8	52	20	37	40.99	287659	0	50777			7682 31934 15132 11330 8147 24264 1294 33346 28996 28218 4420 24824 35992 4500 28884 20427 24476 37732 27043 36199 2908 27598 38154 38653 35193 15705 2735 12588 1270 16464 1855 11701 7388 3611 31963 24818 29644 13423 62 7809 7423 17963	0	9	Pass1	PepFrag1	None	1067.62	ESTLHLVLR	ESTLHLVLR	315	9	7.88	347	4	4	3	0	10718.8	8.1525		1843	4	y3y4y5y6	22.0247	1018	122.346	82.3465	0.0825	7309	1067.62	1067.62	22.8199	23718
14685	SCCCRZ1002C04	1041	1 1329 1329 translated	Regular	13254	0	49331.8	52	20	37	40.99	287659	0	50777			7682 31934 15132 11330 8147 24264 1294 33346 28996 28218 4420 24824 35992 4500 28884 20427 24476 37732 27043 36199 2908 27598 38154 38653 35193 15705 2735 12588 1270 16464 1855 11701 7388 3611 31963 24818 29644 13423 62 7809 7423 17963	0	10	Pass1	PepFrag1	None	1067.62	ESTLHLVLR	ESTLHLVLR	391	9	7.88	349	4	4	3	0	10718.8	8.1525		1843	4	y3y4y5y6	22.0247	1018	122.346	82.3465	0.0825	7309	1067.62	1067.62	22.8199	23718
14685	SCCCRZ1002C04	1041	1 1329 1329 translated	Regular	13254	0	49331.8	52	20	37	40.99	287659	0	50777			7682 31934 15132 11330 8147 24264 1294 33346 28996 28218 4420 24824 35992 4500 28884 20427 24476 37732 27043 36199 2908 27598 38154 38653 35193 15705 2735 12588 1270 16464 1855 11701 7388 3611 31963 24818 29644 13423 62 17963	0	11	Pass1	PepFrag1	None	1523.78	IQDKEGIPPDQQR	IQDKEGIPPDQQR	357	13	4.31	334	2	2	0	1	6770.77	7.953	Identified	358	2	b7y6y7°	8.1555	1392	150.725	60.4834	0.0082	262	1523.78	1523.78	8.6142	2346
14685	SCCCRZ1002C04	1041	1 1329 1329 translated	Regular	13254	0	49331.8	52	20	37	40.99	287659	0	50777			7682 31934 15132 11330 8147 24264 1294 33346 28996 28218 4420 24824 35992 4500 28884 20427 24476 37732 27043 36199 2908 27598 38154 38653 35193 15705 2735 12588 1270 16464 1855 11701 7388 3611 31963 24818 29644 13423 62 17963	0	12	Pass1	PepFrag1	None	1523.78	IQDKEGIPPDQQR	IQDKEGIPPDQQR	53	13	4.31	338	2	2	0	1	6770.77	7.953	Identified	358	2	b7y6y7°	8.1555	1392	150.725	60.4834	0.0082	262	1523.78	1523.78	8.6142	2346
14685	SCCCRZ1002C04	1041	1 1329 1329 translated	Regular	13254	0	49331.8	52	20	37	40.99	287659	0	50777			7682 31934 15132 11330 8147 24264 1294 33346 28996 28218 4420 24824 35992 4500 28884 20427 24476 37732 27043 36199 2908 27598 38154 38653 35193 15705 2735 12588 1270 16464 1855 11701 7388 3611 31963 24818 29644 13423 62 17963	0	13	Pass1	PepFrag1	None	1523.78	IQDKEGIPPDQQR	IQDKEGIPPDQQR	129	13	4.31	340	2	2	0	1	6770.77	7.953	Identified	358	2	b7y6y7°	8.1555	1392	150.725	60.4834	0.0082	262	1523.78	1523.78	8.6142	2346
14685	SCCCRZ1002C04	1041	1 1329 1329 translated	Regular	13254	0	49331.8	52	20	37	40.99	287659	0	50777			7682 31934 15132 11330 8147 24264 1294 33346 28996 28218 4420 24824 35992 4500 28884 20427 24476 37732 27043 36199 2908 27598 38154 38653 35193 15705 2735 12588 1270 16464 1855 11701 7388 3611 31963 24818 29644 13423 62 17963	0	14	Pass1	PepFrag1	None	1523.78	IQDKEGIPPDQQR	IQDKEGIPPDQQR	205	13	4.31	343	2	2	0	1	6770.77	7.953	Identified	358	2	b7y6y7°	8.1555	1392	150.725	60.4834	0.0082	262	1523.78	1523.78	8.6142	2346
14685	SCCCRZ1002C04	1041	1 1329 1329 translated	Regular	13254	0	49331.8	52	20	37	40.99	287659	0	50777			7682 31934 15132 11330 8147 24264 1294 33346 28996 28218 4420 24824 35992 4500 28884 20427 24476 37732 27043 36199 2908 27598 38154 38653 35193 15705 2735 12588 1270 16464 1855 11701 7388 3611 31963 24818 29644 13423 62 17963	0	15	Pass1	PepFrag1	None	1523.78	IQDKEGIPPDQQR	IQDKEGIPPDQQR	281	13	4.31	345	2	2	0	1	6770.77	7.953	Identified	358	2	b7y6y7°	8.1555	1392	150.725	60.4834	0.0082	262	1523.78	1523.78	8.6142	2346
14685	SCCCRZ1002C04	1041	1 1329 1329 translated	Regular	13254	0	49331.8	52	20	37	40.99	287659	0	50777			7682 31934 15132 11330 8147 24264 1294 33346 28996 28218 4420 24824 35992 4500 28884 20427 24476 37732 27043 36199 2908 27598 38154 38653 35193 15705 2735 12588 1270 16464 1855 11701 7388 3611 31963 24818 7809 7423	0	16	Pass2	PepFrag2	None	964.51	LADYNIQK	LADYNIQK	79	8	6.78	353	1	1	0	0	113.599	6.1777		2512	3.1	y5*y7°y8	14.8621	892	112.03	72.0305	0.0467	5241	964.53	964.528	18.7106	13441
14685	SCCCRZ1002C04	1041	1 1329 1329 translated	Regular	13254	0	49331.8	52	20	37	40.99	287659	0	50777				0	17	Pass2	PepFrag2	None	1164.63	PVPNPIPSSEK	PVPNPIPSSEK	0	11	7	337	4	4	1	0	156.5	6.3169	Identified	2704	2.7	b2b3y1y6°y11	8.5407	1075	126.872	86.8719	0.0222	5133	1164.64	1164.63	18.4755	6375
14685	SCCCRZ1002C04	1041	1 1329 1329 translated	Regular	13254	0	49331.8	52	20	37	40.99	287659	0	50777			7682 31934 15132 11330 8147 24264 1294 33346 28996 28218 4420 24824 35992 4500 28884 20427 24476 37732 27043 36199 2908 27598 38154 38653 35193 15705 2735 12588 1270 16464 1855 11701 7388 3611 31963 24818 7809 7423	0	18	Pass2	PepFrag2	None	2114.16	TLADYNIQKESTLHLVLR	TLADYNIQKESTLHLVLR	78	18	7.74	352	1	1	0	0	100.521	6.1246		993	1.8	b2b8°y10°y16°	39.6823	2003	192.109	152.109	0.0042	16642	2114.11	2114.11	48.5329	1216
14685	SCCCRZ1002C04	1041	1 1329 1329 translated	Regular	13254	0	49331.8	52	20	37	40.99	287659	0	50777			7682 31934 15132 11330 8147 24264 1294 33346 28996 28218 4420 24824 35992 4500 28884 20427 24476 37732 27043 36199 2908 27598 38154 38653 35193 15705 2735 12588 1270 16464 1855 11701 7388 3611 29644 13423 62 17963	0	19	Pass2	PepFrag2	None	1763.89	TITLEVESSDTIDNVK	TITLEVESSDTIDNVK	35	16	3.59	351	0	0	0	0	83.5252	6.0442		932	1.6	b3°b9°b10°y9*	30.0563	1638	167.997	127.997	0.0034	14203	1763.87	1763.87	38.6587	991
14685	SCCCRZ1002C04	1041	1 1329 1329 translated	Regular	13254	0	49331.8	52	20	37	40.99	287659	0	50777			7682 31934 15132 11330 8147 24264 1294 33346 28996 28218 4420 24824 35992 4500 28884 20427 24476 37732 27043 36199 2908 27598 38154 38653 35193 15705 2735 12588 1270 16464 1855 11701 7388 3611 31963 24818 7809 7423	0	20	Pass2	VarMod	Phosphoryl+STY(*)	2093.08	LADYNIQKESTLHLVLR	LADYNIQKESTLHLVLR	79	17	7.74	350	1	1	0	0	162.654	6.3336		306	2.4	b13°y12	40.0172	1910	186.115	146.115	0.0109	16222	2093.08	2093.08	46.0905	3137
14685	SCCCRZ1002C04	1041	1 1329 1329 translated	Regular	13254	0	49331.8	52	20	37	40.99	287659	0	50777			7682 31934 15132 11330 8147 24264 1294 33346 28996 28218 4420 24824 35992 4500 28884 20427 24476 37732 27043 36199 2908 27598 38154 38653 35193 15705 2735 12588 1270 16464 1855 11701 7388 3611 31963 24818 7809 7423	0	21	Pass2	NeutralLoss_NH3	None	947.483	LADYNIQK	LADYNIQK	79	8	6.78	1111	0	0	0	0	59.548	0		0	0		14.8621	892	112.03	72.0305	0.0038	5616	947.482	947.48	19.6411	1094
15132	SCCCCL3080A11	1013	1 1228 1335 translated	Regular	13250.1	0	45466.3	50	20	35	46.45	292368	0	50027			7682 31934 14685 11330 8147 24264 1294 33346 28996 28218 4420 24824 35992 4500 28884 20427 24476 37732 27043 36199 2908 27598 38154 38653 35193 15705 2735 12588 1270 16464 1855 11701 7388 3611 31963 24818 7809 7423	1	1	Pass1	PepFrag1	None	1065.56	TLADYNIQK	TLADYNIQK	82	9	6.78	355	3	3	2	0	2088.04	7.442		6465	4.2	y5y6y7	16.4046	985	119.688	79.688	0.0897	2726	1065.56	1065.56	14.1558	26217
15132	SCCCCL3080A11	1013	1 1228 1335 translated	Regular	13250.1	0	45466.3	50	20	35	46.45	292368	0	50027			7682 31934 14685 11330 8147 24264 1294 33346 28996 28218 4420 24824 35992 4500 28884 20427 24476 37732 27043 36199 2908 27598 38154 38653 35193 15705 2735 12588 1270 16464 1855 11701 7388 3611 31963 24818 7809 7423	0	2	Pass1	PepFrag1	None	1065.56	TLADYNIQK	TLADYNIQK	158	9	6.78	360	3	3	2	0	2088.04	7.442		6465	4.2	y5y6y7	16.4046	985	119.688	79.688	0.0897	2726	1065.56	1065.56	14.1558	26217
15132	SCCCCL3080A11	1013	1 1228 1335 translated	Regular	13250.1	0	45466.3	50	20	35	46.45	292368	0	50027			7682 31934 14685 11330 8147 24264 1294 33346 28996 28218 4420 24824 35992 4500 28884 20427 24476 37732 27043 36199 2908 27598 38154 38653 35193 15705 2735 12588 1270 16464 1855 11701 7388 3611 31963 24818 7809 7423	0	3	Pass1	PepFrag1	None	1065.56	TLADYNIQK	TLADYNIQK	234	9	6.78	363	3	3	2	0	2088.04	7.442		6465	4.2	y5y6y7	16.4046	985	119.688	79.688	0.0897	2726	1065.56	1065.56	14.1558	26217
15132	SCCCCL3080A11	1013	1 1228 1335 translated	Regular	13250.1	0	45466.3	50	20	35	46.45	292368	0	50027			7682 31934 14685 11330 8147 24264 1294 33346 28996 28218 4420 24824 35992 4500 28884 20427 24476 37732 27043 36199 2908 27598 38154 38653 35193 15705 2735 12588 1270 16464 1855 11701 7388 3611 31963 24818 7809 7423	0	4	Pass1	PepFrag1	None	1065.56	TLADYNIQK	TLADYNIQK	310	9	6.78	366	3	3	2	0	2088.04	7.442		6465	4.2	y5y6y7	16.4046	985	119.688	79.688	0.0897	2726	1065.56	1065.56	14.1558	26217
15132	SCCCCL3080A11	1013	1 1228 1335 translated	Regular	13250.1	0	45466.3	50	20	35	46.45	292368	0	50027			7682 31934 14685 11330 8147 24264 1294 33346 28996 28218 4420 24824 35992 4500 28884 20427 24476 37732 27043 36199 2908 27598 38154 38653 35193 15705 2735 12588 1270 16464 1855 11701 7388 3611 31963 24818 7809 7423	0	5	Pass1	PepFrag1	None	1065.56	TLADYNIQK	TLADYNIQK	386	9	6.78	367	3	3	2	0	2088.04	7.442		6465	4.2	y5y6y7	16.4046	985	119.688	79.688	0.0897	2726	1065.56	1065.56	14.1558	26217
15132	SCCCCL3080A11	1013	1 1228 1335 translated	Regular	13250.1	0	45466.3	50	20	35	46.45	292368	0	50027			7682 31934 14685 11330 8147 24264 1294 33346 28996 28218 4420 24824 35992 4500 28884 20427 24476 37732 27043 36199 2908 27598 38154 38653 35193 15705 2735 12588 1270 16464 1855 11701 7388 3611 31963 24818 29644 13423 62 7809 7423 17963	0	6	Pass1	PepFrag1	None	1067.62	ESTLHLVLR	ESTLHLVLR	319	9	7.88	356	4	4	3	0	10718.8	8.1524		1843	4	y3y4y5y6	22.0247	1018	122.346	82.3465	0.0811	7309	1067.62	1067.62	22.8199	23718
15132	SCCCCL3080A11	1013	1 1228 1335 translated	Regular	13250.1	0	45466.3	50	20	35	46.45	292368	0	50027			7682 31934 14685 11330 8147 24264 1294 33346 28996 28218 4420 24824 35992 4500 28884 20427 24476 37732 27043 36199 2908 27598 38154 38653 35193 15705 2735 12588 1270 16464 1855 11701 7388 3611 31963 24818 29644 13423 62 7809 7423 17963	0	7	Pass1	PepFrag1	None	1067.62	ESTLHLVLR	ESTLHLVLR	91	9	7.88	358	4	4	3	0	10718.8	8.1524		1843	4	y3y4y5y6	22.0247	1018	122.346	82.3465	0.0811	7309	1067.62	1067.62	22.8199	23718
15132	SCCCCL3080A11	1013	1 1228 1335 translated	Regular	13250.1	0	45466.3	50	20	35	46.45	292368	0	50027			7682 31934 14685 11330 8147 24264 1294 33346 28996 28218 4420 24824 35992 4500 28884 20427 24476 37732 27043 36199 2908 27598 38154 38653 35193 15705 2735 12588 1270 16464 1855 11701 7388 3611 31963 24818 29644 13423 62 7809 7423 17963	0	8	Pass1	PepFrag1	None	1067.62	ESTLHLVLR	ESTLHLVLR	167	9	7.88	361	4	4	3	0	10718.8	8.1524		1843	4	y3y4y5y6	22.0247	1018	122.346	82.3465	0.0811	7309	1067.62	1067.62	22.8199	23718
15132	SCCCCL3080A11	1013	1 1228 1335 translated	Regular	13250.1	0	45466.3	50	20	35	46.45	292368	0	50027			7682 31934 14685 11330 8147 24264 1294 33346 28996 28218 4420 24824 35992 4500 28884 20427 24476 37732 27043 36199 2908 27598 38154 38653 35193 15705 2735 12588 1270 16464 1855 11701 7388 3611 31963 24818 29644 13423 62 7809 7423 17963	0	9	Pass1	PepFrag1	None	1067.62	ESTLHLVLR	ESTLHLVLR	243	9	7.88	364	4	4	3	0	10718.8	8.1524		1843	4	y3y4y5y6	22.0247	1018	122.346	82.3465	0.0811	7309	1067.62	1067.62	22.8199	23718
15132	SCCCCL3080A11	1013	1 1228 1335 translated	Regular	13250.1	0	45466.3	50	20	35	46.45	292368	0	50027			7682 31934 14685 11330 8147 24264 1294 33346 28996 28218 4420 24824 35992 4500 28884 20427 24476 37732 27043 36199 2908 27598 38154 38653 35193 15705 2735 12588 1270 16464 1855 11701 7388 3611 31963 24818 29644 13423 62 7809 7423 17963	0	10	Pass1	PepFrag1	None	1067.62	ESTLHLVLR	ESTLHLVLR	395	9	7.88	368	4	4	3	0	10718.8	8.1524		1843	4	y3y4y5y6	22.0247	1018	122.346	82.3465	0.0811	7309	1067.62	1067.62	22.8199	23718
15132	SCCCCL3080A11	1013	1 1228 1335 translated	Regular	13250.1	0	45466.3	50	20	35	46.45	292368	0	50027			7682 31934 14685 11330 8147 24264 1294 33346 28996 28218 4420 24824 35992 4500 28884 20427 24476 37732 27043 36199 2908 27598 38154 38653 35193 15705 2735 12588 1270 16464 1855 11701 7388 3611 31963 24818 29644 13423 62 17963	0	11	Pass1	PepFrag1	None	1523.78	IQDKEGIPPDQQR	IQDKEGIPPDQQR	361	13	4.31	354	2	2	0	1	6770.77	7.9529	Identified	358	2	b7y6y7°	8.1555	1392	150.725	60.4834	0.008	262	1523.78	1523.78	8.6142	2346
15132	SCCCCL3080A11	1013	1 1228 1335 translated	Regular	13250.1	0	45466.3	50	20	35	46.45	292368	0	50027			7682 31934 14685 11330 8147 24264 1294 33346 28996 28218 4420 24824 35992 4500 28884 20427 24476 37732 27043 36199 2908 27598 38154 38653 35193 15705 2735 12588 1270 16464 1855 11701 7388 3611 31963 24818 29644 13423 62 17963	0	12	Pass1	PepFrag1	None	1523.78	IQDKEGIPPDQQR	IQDKEGIPPDQQR	57	13	4.31	357	2	2	0	1	6770.77	7.9529	Identified	358	2	b7y6y7°	8.1555	1392	150.725	60.4834	0.008	262	1523.78	1523.78	8.6142	2346
15132	SCCCCL3080A11	1013	1 1228 1335 translated	Regular	13250.1	0	45466.3	50	20	35	46.45	292368	0	50027			7682 31934 14685 11330 8147 24264 1294 33346 28996 28218 4420 24824 35992 4500 28884 20427 24476 37732 27043 36199 2908 27598 38154 38653 35193 15705 2735 12588 1270 16464 1855 11701 7388 3611 31963 24818 29644 13423 62 17963	0	13	Pass1	PepFrag1	None	1523.78	IQDKEGIPPDQQR	IQDKEGIPPDQQR	133	13	4.31	359	2	2	0	1	6770.77	7.9529	Identified	358	2	b7y6y7°	8.1555	1392	150.725	60.4834	0.008	262	1523.78	1523.78	8.6142	2346
15132	SCCCCL3080A11	1013	1 1228 1335 translated	Regular	13250.1	0	45466.3	50	20	35	46.45	292368	0	50027			7682 31934 14685 11330 8147 24264 1294 33346 28996 28218 4420 24824 35992 4500 28884 20427 24476 37732 27043 36199 2908 27598 38154 38653 35193 15705 2735 12588 1270 16464 1855 11701 7388 3611 31963 24818 29644 13423 62 17963	0	14	Pass1	PepFrag1	None	1523.78	IQDKEGIPPDQQR	IQDKEGIPPDQQR	209	13	4.31	362	2	2	0	1	6770.77	7.9529	Identified	358	2	b7y6y7°	8.1555	1392	150.725	60.4834	0.008	262	1523.78	1523.78	8.6142	2346
15132	SCCCCL3080A11	1013	1 1228 1335 translated	Regular	13250.1	0	45466.3	50	20	35	46.45	292368	0	50027			7682 31934 14685 11330 8147 24264 1294 33346 28996 28218 4420 24824 35992 4500 28884 20427 24476 37732 27043 36199 2908 27598 38154 38653 35193 15705 2735 12588 1270 16464 1855 11701 7388 3611 31963 24818 29644 13423 62 17963	0	15	Pass1	PepFrag1	None	1523.78	IQDKEGIPPDQQR	IQDKEGIPPDQQR	285	13	4.31	365	2	2	0	1	6770.77	7.9529	Identified	358	2	b7y6y7°	8.1555	1392	150.725	60.4834	0.008	262	1523.78	1523.78	8.6142	2346
15132	SCCCCL3080A11	1013	1 1228 1335 translated	Regular	13250.1	0	45466.3	50	20	35	46.45	292368	0	50027			7682 31934 14685 11330 8147 24264 1294 33346 28996 28218 4420 24824 35992 4500 28884 20427 24476 37732 27043 36199 2908 27598 38154 38653 35193 15705 2735 12588 1270 16464 1855 11701 7388 3611 31963 24818 7809 7423	0	16	Pass2	PepFrag2	None	964.51	LADYNIQK	LADYNIQK	83	8	6.78	373	1	1	0	0	113.599	6.1776		2512	3.1	y5*y7°y8	14.8621	892	112.03	72.0305	0.046	5241	964.53	964.528	18.7106	13441
15132	SCCCCL3080A11	1013	1 1228 1335 translated	Regular	13250.1	0	45466.3	50	20	35	46.45	292368	0	50027			7682 31934 14685 11330 8147 24264 1294 33346 28996 28218 4420 24824 35992 4500 28884 20427 24476 37732 27043 36199 2908 27598 38154 38653 35193 15705 2735 12588 1270 16464 1855 11701 7388 3611 31963 24818 7809 7423	0	17	Pass2	PepFrag2	None	2114.16	TLADYNIQKESTLHLVLR	TLADYNIQKESTLHLVLR	82	18	7.74	372	1	1	0	0	100.521	6.1245		993	1.8	b2b8°y10°y16°	39.6823	2003	192.109	152.109	0.0042	16642	2114.11	2114.11	48.5329	1216
15132	SCCCCL3080A11	1013	1 1228 1335 translated	Regular	13250.1	0	45466.3	50	20	35	46.45	292368	0	50027			7682 31934 14685 11330 8147 24264 1294 33346 28996 28218 4420 24824 35992 4500 28884 20427 24476 37732 27043 36199 2908 27598 38154 38653 35193 15705 2735 12588 1270 16464 1855 11701 7388 3611 29644 13423 62 17963	0	18	Pass2	PepFrag2	None	1763.89	TITLEVESSDTIDNVK	TITLEVESSDTIDNVK	39	16	3.59	371	0	0	0	0	83.5252	6.044		932	1.6	b3°b9°b10°y9*	30.0563	1638	167.997	127.997	0.0034	14203	1763.87	1763.87	38.6587	991
15132	SCCCCL3080A11	1013	1 1228 1335 translated	Regular	13250.1	0	45466.3	50	20	35	46.45	292368	0	50027				0	19	Pass2	VarMod	Phosphoryl+STY(9)	2075.98	HASAVPNPSPSSEKFIEAK	HASAVPNPSPSSEKFIEAK	1	19	7.82	369	2	2	0	0	173.898	6.3625	Identified	1954	4	b2b6b7°b8*b9°	14.3955	1829	180.815	80.5436	0.0379	9889	2075.97	2075.97	27.922	11084
15132	SCCCCL3080A11	1013	1 1228 1335 translated	Regular	13250.1	0	45466.3	50	20	35	46.45	292368	0	50027			7682 31934 14685 11330 8147 24264 1294 33346 28996 28218 4420 24824 35992 4500 28884 20427 24476 37732 27043 36199 2908 27598 38154 38653 35193 15705 2735 12588 1270 16464 1855 11701 7388 3611 31963 24818 7809 7423	0	20	Pass2	VarMod	Phosphoryl+STY(*)	2093.08	LADYNIQKESTLHLVLR	LADYNIQKESTLHLVLR	83	17	7.74	370	1	1	0	0	162.654	6.3335		306	2.4	b13°y12	40.0172	1910	186.115	146.115	0.0107	16222	2093.08	2093.08	46.0905	3137
15132	SCCCCL3080A11	1013	1 1228 1335 translated	Regular	13250.1	0	45466.3	50	20	35	46.45	292368	0	50027			7682 31934 14685 11330 8147 24264 1294 33346 28996 28218 4420 24824 35992 4500 28884 20427 24476 37732 27043 36199 2908 27598 38154 38653 35193 15705 2735 12588 1270 16464 1855 11701 7388 3611 31963 24818 7809 7423	0	21	Pass2	NeutralLoss_NH3	None	947.483	LADYNIQK	LADYNIQK	83	8	6.78	1111	0	0	0	0	59.548	0		0	0		14.8621	892	112.03	72.0305	0.0037	5616	947.482	947.48	19.6411	1094
11330	SCACLR1057F07	1026	1 1627 1735 minus strand translated	Regular	13250.1	0	61396.1	48	19	43	31.55	281284	0	48073			7682 31934 14685 15132 8147 24264 1294 33346 28996 28218 4420 24824 35992 4500 28884 20427 24476 37732 27043 36199 2908 27598 38154 38653 35193 15705 2735 12588 1270 16464 1855 11701 7388 3611 31963 24818 7809 7423	1	1	Pass1	PepFrag1	None	1065.56	TLADYNIQK	TLADYNIQK	340	9	6.78	375	3	3	2	0	2088.04	7.442		6465	4.2	y5y6y7	16.4046	985	119.688	79.688	0.0932	2726	1065.56	1065.56	14.1558	26217
11330	SCACLR1057F07	1026	1 1627 1735 minus strand translated	Regular	13250.1	0	61396.1	48	19	43	31.55	281284	0	48073			7682 31934 14685 15132 8147 24264 1294 33346 28996 28218 4420 24824 35992 4500 28884 20427 24476 37732 27043 36199 2908 27598 38154 38653 35193 15705 2735 12588 1270 16464 1855 11701 7388 3611 31963 24818 7809 7423	0	2	Pass1	PepFrag1	None	1065.56	TLADYNIQK	TLADYNIQK	112	9	6.78	378	3	3	2	0	2088.04	7.442		6465	4.2	y5y6y7	16.4046	985	119.688	79.688	0.0932	2726	1065.56	1065.56	14.1558	26217
11330	SCACLR1057F07	1026	1 1627 1735 minus strand translated	Regular	13250.1	0	61396.1	48	19	43	31.55	281284	0	48073			7682 31934 14685 15132 8147 24264 1294 33346 28996 28218 4420 24824 35992 4500 28884 20427 24476 37732 27043 36199 2908 27598 38154 38653 35193 15705 2735 12588 1270 16464 1855 11701 7388 3611 31963 24818 7809 7423	0	3	Pass1	PepFrag1	None	1065.56	TLADYNIQK	TLADYNIQK	188	9	6.78	381	3	3	2	0	2088.04	7.442		6465	4.2	y5y6y7	16.4046	985	119.688	79.688	0.0932	2726	1065.56	1065.56	14.1558	26217
11330	SCACLR1057F07	1026	1 1627 1735 minus strand translated	Regular	13250.1	0	61396.1	48	19	43	31.55	281284	0	48073			7682 31934 14685 15132 8147 24264 1294 33346 28996 28218 4420 24824 35992 4500 28884 20427 24476 37732 27043 36199 2908 27598 38154 38653 35193 15705 2735 12588 1270 16464 1855 11701 7388 3611 31963 24818 7809 7423	0	4	Pass1	PepFrag1	None	1065.56	TLADYNIQK	TLADYNIQK	264	9	6.78	383	3	3	2	0	2088.04	7.442		6465	4.2	y5y6y7	16.4046	985	119.688	79.688	0.0932	2726	1065.56	1065.56	14.1558	26217
11330	SCACLR1057F07	1026	1 1627 1735 minus strand translated	Regular	13250.1	0	61396.1	48	19	43	31.55	281284	0	48073			7682 31934 14685 15132 8147 24264 1294 33346 28996 28218 4420 24824 35992 4500 28884 20427 24476 37732 27043 36199 2908 27598 38154 38653 35193 15705 2735 12588 1270 16464 1855 11701 7388 3611 31963 24818 7809 7423	0	5	Pass1	PepFrag1	None	1065.56	TLADYNIQK	TLADYNIQK	416	9	6.78	387	3	3	2	0	2088.04	7.442		6465	4.2	y5y6y7	16.4046	985	119.688	79.688	0.0932	2726	1065.56	1065.56	14.1558	26217
11330	SCACLR1057F07	1026	1 1627 1735 minus strand translated	Regular	13250.1	0	61396.1	48	19	43	31.55	281284	0	48073			7682 31934 14685 15132 8147 24264 1294 33346 28996 28218 4420 24824 35992 4500 28884 20427 24476 37732 27043 36199 2908 27598 38154 38653 35193 15705 2735 12588 1270 16464 1855 11701 7388 3611 31963 24818 29644 13423 62 7809 7423 17963	0	6	Pass1	PepFrag1	None	1067.62	ESTLHLVLR	ESTLHLVLR	273	9	7.88	376	4	4	3	0	10718.8	8.1524		1843	4	y3y4y5y6	22.0247	1018	122.346	82.3465	0.0843	7309	1067.62	1067.62	22.8199	23718
11330	SCACLR1057F07	1026	1 1627 1735 minus strand translated	Regular	13250.1	0	61396.1	48	19	43	31.55	281284	0	48073			7682 31934 14685 15132 8147 24264 1294 33346 28996 28218 4420 24824 35992 4500 28884 20427 24476 37732 27043 36199 2908 27598 38154 38653 35193 15705 2735 12588 1270 16464 1855 11701 7388 3611 31963 24818 29644 13423 62 7809 7423 17963	0	7	Pass1	PepFrag1	None	1067.62	ESTLHLVLR	ESTLHLVLR	121	9	7.88	379	4	4	3	0	10718.8	8.1524		1843	4	y3y4y5y6	22.0247	1018	122.346	82.3465	0.0843	7309	1067.62	1067.62	22.8199	23718
11330	SCACLR1057F07	1026	1 1627 1735 minus strand translated	Regular	13250.1	0	61396.1	48	19	43	31.55	281284	0	48073			7682 31934 14685 15132 8147 24264 1294 33346 28996 28218 4420 24824 35992 4500 28884 20427 24476 37732 27043 36199 2908 27598 38154 38653 35193 15705 2735 12588 1270 16464 1855 11701 7388 3611 31963 24818 29644 13423 62 7809 7423 17963	0	8	Pass1	PepFrag1	None	1067.62	ESTLHLVLR	ESTLHLVLR	197	9	7.88	382	4	4	3	0	10718.8	8.1524		1843	4	y3y4y5y6	22.0247	1018	122.346	82.3465	0.0843	7309	1067.62	1067.62	22.8199	23718
11330	SCACLR1057F07	1026	1 1627 1735 minus strand translated	Regular	13250.1	0	61396.1	48	19	43	31.55	281284	0	48073			7682 31934 14685 15132 8147 24264 1294 33346 28996 28218 4420 24824 35992 4500 28884 20427 24476 37732 27043 36199 2908 27598 38154 38653 35193 15705 2735 12588 1270 16464 1855 11701 7388 3611 31963 24818 29644 13423 62 7809 7423 17963	0	9	Pass1	PepFrag1	None	1067.62	ESTLHLVLR	ESTLHLVLR	349	9	7.88	385	4	4	3	0	10718.8	8.1524		1843	4	y3y4y5y6	22.0247	1018	122.346	82.3465	0.0843	7309	1067.62	1067.62	22.8199	23718
11330	SCACLR1057F07	1026	1 1627 1735 minus strand translated	Regular	13250.1	0	61396.1	48	19	43	31.55	281284	0	48073			7682 31934 14685 15132 8147 24264 1294 33346 28996 28218 4420 24824 35992 4500 28884 20427 24476 37732 27043 36199 2908 27598 38154 38653 35193 15705 2735 12588 1270 16464 1855 11701 7388 3611 31963 24818 29644 13423 62 7809 7423 17963	0	10	Pass1	PepFrag1	None	1067.62	ESTLHLVLR	ESTLHLVLR	425	9	7.88	388	4	4	3	0	10718.8	8.1524		1843	4	y3y4y5y6	22.0247	1018	122.346	82.3465	0.0843	7309	1067.62	1067.62	22.8199	23718
11330	SCACLR1057F07	1026	1 1627 1735 minus strand translated	Regular	13250.1	0	61396.1	48	19	43	31.55	281284	0	48073			7682 31934 14685 15132 8147 24264 1294 33346 28996 28218 4420 24824 35992 4500 28884 20427 24476 37732 27043 36199 2908 27598 38154 38653 35193 15705 2735 12588 1270 16464 1855 11701 7388 3611 31963 24818 29644 13423 62 17963	0	11	Pass1	PepFrag1	None	1523.78	IQDKEGIPPDQQR	IQDKEGIPPDQQR	239	13	4.31	374	2	2	0	1	6770.77	7.9529	Identified	358	2	b7y6y7°	8.1555	1392	150.725	60.4834	0.0083	262	1523.78	1523.78	8.6142	2346
11330	SCACLR1057F07	1026	1 1627 1735 minus strand translated	Regular	13250.1	0	61396.1	48	19	43	31.55	281284	0	48073			7682 31934 14685 15132 8147 24264 1294 33346 28996 28218 4420 24824 35992 4500 28884 20427 24476 37732 27043 36199 2908 27598 38154 38653 35193 15705 2735 12588 1270 16464 1855 11701 7388 3611 31963 24818 29644 13423 62 17963	0	12	Pass1	PepFrag1	None	1523.78	IQDKEGIPPDQQR	IQDKEGIPPDQQR	87	13	4.31	377	2	2	0	1	6770.77	7.9529	Identified	358	2	b7y6y7°	8.1555	1392	150.725	60.4834	0.0083	262	1523.78	1523.78	8.6142	2346
11330	SCACLR1057F07	1026	1 1627 1735 minus strand translated	Regular	13250.1	0	61396.1	48	19	43	31.55	281284	0	48073			7682 31934 14685 15132 8147 24264 1294 33346 28996 28218 4420 24824 35992 4500 28884 20427 24476 37732 27043 36199 2908 27598 38154 38653 35193 15705 2735 12588 1270 16464 1855 11701 7388 3611 31963 24818 29644 13423 62 17963	0	13	Pass1	PepFrag1	None	1523.78	IQDKEGIPPDQQR	IQDKEGIPPDQQR	163	13	4.31	380	2	2	0	1	6770.77	7.9529	Identified	358	2	b7y6y7°	8.1555	1392	150.725	60.4834	0.0083	262	1523.78	1523.78	8.6142	2346
11330	SCACLR1057F07	1026	1 1627 1735 minus strand translated	Regular	13250.1	0	61396.1	48	19	43	31.55	281284	0	48073			7682 31934 14685 15132 8147 24264 1294 33346 28996 28218 4420 24824 35992 4500 28884 20427 24476 37732 27043 36199 2908 27598 38154 38653 35193 15705 2735 12588 1270 16464 1855 11701 7388 3611 31963 24818 29644 13423 62 17963	0	14	Pass1	PepFrag1	None	1523.78	IQDKEGIPPDQQR	IQDKEGIPPDQQR	315	13	4.31	384	2	2	0	1	6770.77	7.9529	Identified	358	2	b7y6y7°	8.1555	1392	150.725	60.4834	0.0083	262	1523.78	1523.78	8.6142	2346
11330	SCACLR1057F07	1026	1 1627 1735 minus strand translated	Regular	13250.1	0	61396.1	48	19	43	31.55	281284	0	48073			7682 31934 14685 15132 8147 24264 1294 33346 28996 28218 4420 24824 35992 4500 28884 20427 24476 37732 27043 36199 2908 27598 38154 38653 35193 15705 2735 12588 1270 16464 1855 11701 7388 3611 31963 24818 29644 13423 62 17963	0	15	Pass1	PepFrag1	None	1523.78	IQDKEGIPPDQQR	IQDKEGIPPDQQR	391	13	4.31	386	2	2	0	1	6770.77	7.9529	Identified	358	2	b7y6y7°	8.1555	1392	150.725	60.4834	0.0083	262	1523.78	1523.78	8.6142	2346
11330	SCACLR1057F07	1026	1 1627 1735 minus strand translated	Regular	13250.1	0	61396.1	48	19	43	31.55	281284	0	48073			7682 31934 14685 15132 8147 24264 1294 33346 28996 28218 4420 24824 35992 4500 28884 20427 24476 37732 27043 36199 2908 27598 38154 38653 35193 15705 2735 12588 1270 16464 1855 11701 7388 3611 31963 24818 7809 7423	0	16	Pass2	PepFrag2	None	964.51	LADYNIQK	LADYNIQK	113	8	6.78	392	1	1	0	0	113.599	6.1776		2512	3.1	y5*y7°y8	14.8621	892	112.03	72.0305	0.0478	5241	964.53	964.528	18.7106	13441
11330	SCACLR1057F07	1026	1 1627 1735 minus strand translated	Regular	13250.1	0	61396.1	48	19	43	31.55	281284	0	48073			7682 31934 14685 15132 8147 24264 1294 33346 28996 28218 4420 24824 35992 4500 28884 20427 24476 37732 27043 36199 2908 27598 38154 38653 35193 15705 2735 12588 1270 16464 1855 11701 7388 3611 31963 24818 7809 7423	0	17	Pass2	PepFrag2	None	2114.16	TLADYNIQKESTLHLVLR	TLADYNIQKESTLHLVLR	112	18	7.74	391	1	1	0	0	100.521	6.1245		993	1.8	b2b8°y10°y16°	39.6823	2003	192.109	152.109	0.0043	16642	2114.11	2114.11	48.5329	1216
11330	SCACLR1057F07	1026	1 1627 1735 minus strand translated	Regular	13250.1	0	61396.1	48	19	43	31.55	281284	0	48073			7682 31934 14685 15132 8147 24264 1294 33346 28996 28218 4420 24824 35992 4500 28884 20427 24476 37732 27043 36199 2908 27598 38154 38653 35193 15705 2735 12588 1270 16464 1855 11701 7388 3611 29644 13423 62 17963	0	18	Pass2	PepFrag2	None	1763.89	TITLEVESSDTIDNVK	TITLEVESSDTIDNVK	69	16	3.59	390	0	0	0	0	83.5252	6.044		932	1.6	b3°b9°b10°y9*	30.0563	1638	167.997	127.997	0.0035	14203	1763.87	1763.87	38.6587	991
11330	SCACLR1057F07	1026	1 1627 1735 minus strand translated	Regular	13250.1	0	61396.1	48	19	43	31.55	281284	0	48073			7682 31934 14685 15132 8147 24264 1294 33346 28996 28218 4420 24824 35992 4500 28884 20427 24476 37732 27043 36199 2908 27598 38154 38653 35193 15705 2735 12588 1270 16464 1855 11701 7388 3611 31963 24818 7809 7423	0	19	Pass2	VarMod	Phosphoryl+STY(*)	2093.08	LADYNIQKESTLHLVLR	LADYNIQKESTLHLVLR	113	17	7.74	389	1	1	0	0	162.654	6.3335		306	2.4	b13°y12	40.0172	1910	186.115	146.115	0.0112	16222	2093.08	2093.08	46.0905	3137
11330	SCACLR1057F07	1026	1 1627 1735 minus strand translated	Regular	13250.1	0	61396.1	48	19	43	31.55	281284	0	48073			7682 31934 14685 15132 8147 24264 1294 33346 28996 28218 4420 24824 35992 4500 28884 20427 24476 37732 27043 36199 2908 27598 38154 38653 35193 15705 2735 12588 1270 16464 1855 11701 7388 3611 31963 24818 7809 7423	0	20	Pass2	NeutralLoss_NH3	None	947.483	LADYNIQK	LADYNIQK	113	8	6.78	1111	0	0	0	0	59.548	0		0	0		14.8621	892	112.03	72.0305	0.0039	5616	947.482	947.48	19.6411	1094
9454	SCJFRZ1007G12	339	117 572 784 translated	Regular	13116.5	0	15200.8	49	4	8	46.36	212332	148789	94379	98.9562	1.5042	10861 14480 2158	1	1	Pass1	PepFrag1	None	1335.69	AVVVHADPDDLGK	AVVVHADPDDLGK	113	13	4.16	393	17	17	13	6	98473.1	9.1111	Identified	41364	7.9	b3b5b6b7b9b10b11y3y4y5y6y6°y7y8y9y10y11y12	17.59	1237	139.318	99.3176	0.485	2652	1335.69	1335.69	13.9896	102983
9454	SCJFRZ1007G12	339	117 572 784 translated	Regular	13116.5	0	15200.8	49	4	8	46.36	212332	148789	94379	98.9562	1.5042	10861 14480 2158	0	2	Pass1	PepFrag1	Carbamidomethyl+C(3)	987.529	VACGIIGLQG	VACGIIGLQG	141	10	5.36	394	7	7	4	1	39916.9	8.719		7062	4.7	b3b5b6b7b8b9y5	25.116	888	111.695	183.391	0.152	9198	987.532	987.53	26.3774	32269
9454	SCJFRZ1007G12	339	117 572 784 translated	Regular	13116.5	0	15200.8	49	4	8	46.36	212332	148789	94379	98.9562	1.5042	10861 2158	0	3	Pass1	PepFrag1	None	3623.84	HAGDLGNVTAGEDGVVNVNITDSQIPLTGPHSIIGR	HAGDLGNVTAGEDGVVNVNITDSQIPLTGPHSIIGR	77	36	4.42	395	1	1	0	0	408.003	6.7285	Missing	399	2.6	b12b16*	40.3432	3359	271.165	95.5823	0.0085	14377	3623.83	3623.83	39.1218	1804
9454	SCJFRZ1007G12	339	117 572 784 translated	Regular	13116.5	0	15200.8	49	4	8	46.36	212332	148789	94379	98.9562	1.5042	10861	0	4	Pass2	PepFrag2	None	1039.61	AVAVLAGPDVK	AVAVLAGPDVK	3	11	6.78	396	10	10	6	2	26053.8	8.5337	Identified	6803	3.5	b2b3y2y4y5y6y7y8y9y11	20.8797	1004	121.222	81.2222	0.0638	4833	1039.62	1039.62	17.7812	13537
9454	SCJFRZ1007G12	339	117 572 784 translated	Regular	13116.5	0	15200.8	49	4	8	46.36	212332	148789	94379	98.9562	1.5042	10861 14480 2158	0	5	Pass2	InSource	None	1165.58	VVHADPDDLGK	AVVVHADPDDLGK	115	11	4.16	448	13	13	11	4	65159	0	Identified	38533	0	b2b3b4b5b11°y3y4y5y6y6°y7y8y9y10y11	17.59	1065	126.084	86.0838	0.2766	2657	1165.59	1165.59	13.9927	58739
9454	SCJFRZ1007G12	339	117 572 784 translated	Regular	13116.5	0	15200.8	49	4	8	46.36	212332	148789	94379	98.9562	1.5042	10861	0	6	Pass2	InSource	None	699.404	LAGPDVK	AVAVLAGPDVK	7	7	6.78	396	1	1	0	0	55.778	0	Missing	218	0	y2	20.8797	660	91.6478	143.296	0.0141	4381	699.405	699.402	16.8176	3000
1294	SCCCLR1001C11	1169	100 1245 1489 translated	Regular	12517.9	0	42680	39	16	34	37.8	202633	0	28678			7682 31934 14685 15132 11330 8147 24264 33346 28996 28218 4420 24824 35992 4500 28884 20427 24476 37732 27043 36199 2908 27598 38154 38653 35193 15705 2735 12588 1270 16464 1855 11701 7388 3611 31963 24818 7809 7423	1	1	Pass1	PepFrag1	None	1065.56	TLADYNIQK	TLADYNIQK	130	9	6.78	401	3	3	2	0	2088.04	7.4173		6465	4.2	y5y6y7	16.4046	985	119.688	79.688	0.1294	2726	1065.56	1065.56	14.1558	26217
1294	SCCCLR1001C11	1169	100 1245 1489 translated	Regular	12517.9	0	42680	39	16	34	37.8	202633	0	28678			7682 31934 14685 15132 11330 8147 24264 33346 28996 28218 4420 24824 35992 4500 28884 20427 24476 37732 27043 36199 2908 27598 38154 38653 35193 15705 2735 12588 1270 16464 1855 11701 7388 3611 31963 24818 7809 7423	0	2	Pass1	PepFrag1	None	1065.56	TLADYNIQK	TLADYNIQK	54	9	6.78	408	3	3	2	0	2088.04	7.4173		6465	4.2	y5y6y7	16.4046	985	119.688	79.688	0.1294	2726	1065.56	1065.56	14.1558	26217
1294	SCCCLR1001C11	1169	100 1245 1489 translated	Regular	12517.9	0	42680	39	16	34	37.8	202633	0	28678			7682 31934 14685 15132 11330 8147 24264 33346 28996 28218 4420 24824 35992 4500 28884 20427 24476 37732 27043 36199 2908 27598 38154 38653 35193 15705 2735 12588 1270 16464 1855 11701 7388 3611 31963 24818 29644 13423 62 7809 7423 17963	0	3	Pass1	PepFrag1	None	1067.62	ESTLHLVLR	ESTLHLVLR	63	9	7.88	398	4	4	3	0	10718.8	8.1277		1843	4	y3y4y5y6	22.0247	1018	122.346	82.3465	0.117	7309	1067.62	1067.62	22.8199	23718
1294	SCCCLR1001C11	1169	100 1245 1489 translated	Regular	12517.9	0	42680	39	16	34	37.8	202633	0	28678			7682 31934 14685 15132 11330 8147 24264 33346 28996 28218 4420 24824 35992 4500 28884 20427 24476 37732 27043 36199 2908 27598 38154 38653 35193 15705 2735 12588 1270 16464 1855 11701 7388 3611 31963 24818 29644 13423 62 7809 7423 17963	0	4	Pass1	PepFrag1	None	1067.62	ESTLHLVLR	ESTLHLVLR	139	9	7.88	402	4	4	3	0	10718.8	8.1277		1843	4	y3y4y5y6	22.0247	1018	122.346	82.3465	0.117	7309	1067.62	1067.62	22.8199	23718
1294	SCCCLR1001C11	1169	100 1245 1489 translated	Regular	12517.9	0	42680	39	16	34	37.8	202633	0	28678			7682 31934 14685 15132 11330 8147 24264 33346 28996 28218 4420 24824 35992 4500 28884 20427 24476 37732 27043 36199 2908 27598 38154 38653 35193 15705 2735 12588 1270 16464 1855 11701 7388 3611 31963 24818 29644 13423 62 7809 7423 17963	0	5	Pass1	PepFrag1	None	1067.62	ESTLHLVLR	ESTLHLVLR	215	9	7.88	404	4	4	3	0	10718.8	8.1277		1843	4	y3y4y5y6	22.0247	1018	122.346	82.3465	0.117	7309	1067.62	1067.62	22.8199	23718
1294	SCCCLR1001C11	1169	100 1245 1489 translated	Regular	12517.9	0	42680	39	16	34	37.8	202633	0	28678			7682 31934 14685 15132 11330 8147 24264 33346 28996 28218 4420 24824 35992 4500 28884 20427 24476 37732 27043 36199 2908 27598 38154 38653 35193 15705 2735 12588 1270 16464 1855 11701 7388 3611 31963 24818 29644 13423 62 7809 7423 17963	0	6	Pass1	PepFrag1	None	1067.62	ESTLHLVLR	ESTLHLVLR	291	9	7.88	406	4	4	3	0	10718.8	8.1277		1843	4	y3y4y5y6	22.0247	1018	122.346	82.3465	0.117	7309	1067.62	1067.62	22.8199	23718
1294	SCCCLR1001C11	1169	100 1245 1489 translated	Regular	12517.9	0	42680	39	16	34	37.8	202633	0	28678			7682 31934 14685 15132 11330 8147 24264 33346 28996 28218 4420 24824 35992 4500 28884 20427 24476 37732 27043 36199 2908 27598 38154 38653 35193 15705 2735 12588 1270 16464 1855 11701 7388 3611 31963 24818 29644 13423 62 7809 7423 17963	0	7	Pass1	PepFrag1	None	1067.62	ESTLHLVLR	ESTLHLVLR	367	9	7.88	407	4	4	3	0	10718.8	8.1277		1843	4	y3y4y5y6	22.0247	1018	122.346	82.3465	0.117	7309	1067.62	1067.62	22.8199	23718
1294	SCCCLR1001C11	1169	100 1245 1489 translated	Regular	12517.9	0	42680	39	16	34	37.8	202633	0	28678			7682 31934 14685 15132 11330 8147 24264 33346 28996 28218 4420 24824 35992 4500 28884 20427 24476 37732 27043 36199 2908 27598 38154 38653 35193 15705 2735 12588 1270 16464 1855 11701 7388 3611 31963 24818 29644 13423 62 17963	0	8	Pass1	PepFrag1	None	1523.78	IQDKEGIPPDQQR	IQDKEGIPPDQQR	333	13	4.31	397	2	2	0	1	6770.77	7.9282	Identified	358	2	b7y6y7°	8.1555	1392	150.725	60.4834	0.0116	262	1523.78	1523.78	8.6142	2346
1294	SCCCLR1001C11	1169	100 1245 1489 translated	Regular	12517.9	0	42680	39	16	34	37.8	202633	0	28678			7682 31934 14685 15132 11330 8147 24264 33346 28996 28218 4420 24824 35992 4500 28884 20427 24476 37732 27043 36199 2908 27598 38154 38653 35193 15705 2735 12588 1270 16464 1855 11701 7388 3611 31963 24818 29644 13423 62 17963	0	9	Pass1	PepFrag1	None	1523.78	IQDKEGIPPDQQR	IQDKEGIPPDQQR	29	13	4.31	399	2	2	0	1	6770.77	7.9282	Identified	358	2	b7y6y7°	8.1555	1392	150.725	60.4834	0.0116	262	1523.78	1523.78	8.6142	2346
1294	SCCCLR1001C11	1169	100 1245 1489 translated	Regular	12517.9	0	42680	39	16	34	37.8	202633	0	28678			7682 31934 14685 15132 11330 8147 24264 33346 28996 28218 4420 24824 35992 4500 28884 20427 24476 37732 27043 36199 2908 27598 38154 38653 35193 15705 2735 12588 1270 16464 1855 11701 7388 3611 31963 24818 29644 13423 62 17963	0	10	Pass1	PepFrag1	None	1523.78	IQDKEGIPPDQQR	IQDKEGIPPDQQR	105	13	4.31	400	2	2	0	1	6770.77	7.9282	Identified	358	2	b7y6y7°	8.1555	1392	150.725	60.4834	0.0116	262	1523.78	1523.78	8.6142	2346
1294	SCCCLR1001C11	1169	100 1245 1489 translated	Regular	12517.9	0	42680	39	16	34	37.8	202633	0	28678			7682 31934 14685 15132 11330 8147 24264 33346 28996 28218 4420 24824 35992 4500 28884 20427 24476 37732 27043 36199 2908 27598 38154 38653 35193 15705 2735 12588 1270 16464 1855 11701 7388 3611 31963 24818 29644 13423 62 17963	0	11	Pass1	PepFrag1	None	1523.78	IQDKEGIPPDQQR	IQDKEGIPPDQQR	181	13	4.31	403	2	2	0	1	6770.77	7.9282	Identified	358	2	b7y6y7°	8.1555	1392	150.725	60.4834	0.0116	262	1523.78	1523.78	8.6142	2346
1294	SCCCLR1001C11	1169	100 1245 1489 translated	Regular	12517.9	0	42680	39	16	34	37.8	202633	0	28678			7682 31934 14685 15132 11330 8147 24264 33346 28996 28218 4420 24824 35992 4500 28884 20427 24476 37732 27043 36199 2908 27598 38154 38653 35193 15705 2735 12588 1270 16464 1855 11701 7388 3611 31963 24818 29644 13423 62 17963	0	12	Pass1	PepFrag1	None	1523.78	IQDKEGIPPDQQR	IQDKEGIPPDQQR	257	13	4.31	405	2	2	0	1	6770.77	7.9282	Identified	358	2	b7y6y7°	8.1555	1392	150.725	60.4834	0.0116	262	1523.78	1523.78	8.6142	2346
1294	SCCCLR1001C11	1169	100 1245 1489 translated	Regular	12517.9	0	42680	39	16	34	37.8	202633	0	28678			7682 31934 14685 15132 11330 8147 24264 33346 28996 28218 4420 24824 35992 4500 28884 20427 24476 37732 27043 36199 2908 27598 38154 38653 35193 15705 2735 12588 1270 16464 1855 11701 7388 3611 31963 24818 7809 7423	0	13	Pass2	PepFrag2	None	964.51	LADYNIQK	LADYNIQK	55	8	6.78	412	1	1	0	0	113.599	6.1529		2512	3.1	y5*y7°y8	14.8621	892	112.03	72.0305	0.0663	5241	964.53	964.528	18.7106	13441
1294	SCCCLR1001C11	1169	100 1245 1489 translated	Regular	12517.9	0	42680	39	16	34	37.8	202633	0	28678			7682 31934 14685 15132 11330 8147 24264 33346 28996 28218 4420 24824 35992 4500 28884 20427 24476 37732 27043 36199 2908 27598 38154 38653 35193 15705 2735 12588 1270 16464 1855 11701 7388 3611 31963 24818 7809 7423	0	14	Pass2	PepFrag2	None	2114.16	TLADYNIQKESTLHLVLR	TLADYNIQKESTLHLVLR	54	18	7.74	411	1	1	0	0	100.521	6.0998		993	1.8	b2b8°y10°y16°	39.6823	2003	192.109	152.109	0.006	16642	2114.11	2114.11	48.5329	1216
1294	SCCCLR1001C11	1169	100 1245 1489 translated	Regular	12517.9	0	42680	39	16	34	37.8	202633	0	28678			7682 31934 14685 15132 11330 8147 24264 33346 28996 28218 4420 24824 35992 4500 28884 20427 24476 37732 27043 36199 2908 27598 38154 38653 35193 15705 2735 12588 1270 16464 1855 11701 7388 3611 29644 13423 62 17963	0	15	Pass2	PepFrag2	None	1763.89	TITLEVESSDTIDNVK	TITLEVESSDTIDNVK	11	16	3.59	410	0	0	0	0	83.5252	6.0194		932	1.6	b3°b9°b10°y9*	30.0563	1638	167.997	127.997	0.0049	14203	1763.87	1763.87	38.6587	991
1294	SCCCLR1001C11	1169	100 1245 1489 translated	Regular	12517.9	0	42680	39	16	34	37.8	202633	0	28678			7682 31934 14685 15132 11330 8147 24264 33346 28996 28218 4420 24824 35992 4500 28884 20427 24476 37732 27043 36199 2908 27598 38154 38653 35193 15705 2735 12588 1270 16464 1855 11701 7388 3611 31963 24818 7809 7423	0	16	Pass2	VarMod	Phosphoryl+STY(*)	2093.08	LADYNIQKESTLHLVLR	LADYNIQKESTLHLVLR	55	17	7.74	409	1	1	0	0	162.654	6.3088		306	2.4	b13°y12	40.0172	1910	186.115	146.115	0.0155	16222	2093.08	2093.08	46.0905	3137
1294	SCCCLR1001C11	1169	100 1245 1489 translated	Regular	12517.9	0	42680	39	16	34	37.8	202633	0	28678			7682 31934 14685 15132 11330 8147 24264 33346 28996 28218 4420 24824 35992 4500 28884 20427 24476 37732 27043 36199 2908 27598 38154 38653 35193 15705 2735 12588 1270 16464 1855 11701 7388 3611 31963 24818 7809 7423	0	17	Pass2	NeutralLoss_NH3	None	947.483	LADYNIQK	LADYNIQK	55	8	6.78	1111	0	0	0	0	59.548	0		0	0		14.8621	892	112.03	72.0305	0.0054	5616	947.482	947.48	19.6411	1094
10861	SCCCLR1024E11	342	105 560 801 translated	Regular	12132.9	0	15214.8	46	4	8	46.36	212332	0	92104			9454 14480 2158	1	1	Pass1	PepFrag1	None	1335.69	AVVVHADPDDLGK	AVVVHADPDDLGK	113	13	4.16	413	17	17	13	6	98473.1	9.0773	Identified	41364	7.9	b3b5b6b7b9b10b11y3y4y5y6y6°y7y8y9y10y11y12	17.59	1237	139.318	99.3176	0.485	2652	1335.69	1335.69	13.9896	102983
10861	SCCCLR1024E11	342	105 560 801 translated	Regular	12132.9	0	15214.8	46	4	8	46.36	212332	0	92104			9454 14480 2158	0	2	Pass1	PepFrag1	Carbamidomethyl+C(3)	987.529	VACGIIGLQG	VACGIIGLQG	141	10	5.36	414	7	7	4	1	39916.9	8.6851		7062	4.7	b3b5b6b7b8b9y5	25.116	888	111.695	183.391	0.152	9198	987.532	987.53	26.3774	32269
10861	SCCCLR1024E11	342	105 560 801 translated	Regular	12132.9	0	15214.8	46	4	8	46.36	212332	0	92104			9454 2158	0	3	Pass1	PepFrag1	None	3623.84	HAGDLGNVTAGEDGVVNVNITDSQIPLTGPHSIIGR	HAGDLGNVTAGEDGVVNVNITDSQIPLTGPHSIIGR	77	36	4.42	415	1	1	0	0	408.003	6.6946	Missing	399	2.6	b12b16*	40.3432	3359	271.165	95.5823	0.0085	14377	3623.83	3623.83	39.1218	1804
10861	SCCCLR1024E11	342	105 560 801 translated	Regular	12132.9	0	15214.8	46	4	8	46.36	212332	0	92104			9454	0	4	Pass2	PepFrag2	None	1039.61	AVAVLAGPDVK	AVAVLAGPDVK	3	11	6.78	416	7	7	5	1	12550.3	8.1826	Identified	4528	3.5	b3y4y5y6y7y8y9	20.8797	1004	121.222	81.2222	0.0638	4833	1039.62	1039.62	17.7812	13537
10861	SCCCLR1024E11	342	105 560 801 translated	Regular	12132.9	0	15214.8	46	4	8	46.36	212332	0	92104			9454 14480 2158	0	5	Pass2	InSource	None	1165.58	VVHADPDDLGK	AVVVHADPDDLGK	115	11	4.16	448	13	13	11	4	65159	0	Identified	38533	0	b2b3b4b5b11°y3y4y5y6y6°y7y8y9y10y11	17.59	1065	126.084	86.0838	0.2766	2657	1165.59	1165.59	13.9927	58739
10861	SCCCLR1024E11	342	105 560 801 translated	Regular	12132.9	0	15214.8	46	4	8	46.36	212332	0	92104			9454	0	6	Pass2	InSource	None	699.404	LAGPDVK	AVAVLAGPDVK	7	7	6.78	396	1	1	0	0	55.778	0	Missing	218	0	y2	20.8797	660	91.6478	143.296	0.0141	4381	699.405	699.402	16.8176	3000
12822	SCEPAM2057B02	516	89 421 606 minus strand translated	Regular	11961	0	11984	25	3	6	39.09	58002	0	26488			5090 17111	1	1	Pass1	PepFrag1	None	2029.17	VVVIDFPVVVAKPPPSPTPA	VVVIDFPVVVAKPPPSPTPA	90	20	6.78	419	11	11	4	2	32495.7	8.5896	Identified	16416	5.9	b3b5b6b9b10b11b12y2y8y14y20	43.3993	1955	189.027	149.027	0.5176	15388	2029.17	2029.17	42.6774	30023
12822	SCEPAM2057B02	516	89 421 606 minus strand translated	Regular	11961	0	11984	25	3	6	39.09	58002	0	26488			5090 17111 37581	0	2	Pass1	PepFrag1	None	1086.6	EGVVVEDVLK	EGVVVEDVLK	13	10	3.83	417	7	7	3	1	17365.5	8.3175		6295	3.6	b2°b3b4°y2y4y5y6y7y10	22.3359	1036	123.784	83.7845	0.2635	8713	1086.61	1086.6	25.3983	15286
12822	SCEPAM2057B02	516	89 421 606 minus strand translated	Regular	11961	0	11984	25	3	6	39.09	58002	0	26488			5090 17111 37581	0	3	Pass1	PepFrag1	None	1367.64	GMTDLVAGMDMVK	GMTDLVAGMDMVK	23	13	3.88	418	7	7	2	1	5265.62	7.7992		3777	3.6	b7b12y6y7y8y11y13	26.1611	1279	142.454	102.454	0.2016	13422	1367.64	1367.64	36.2808	11696
12822	SCEPAM2057B02	516	89 421 606 minus strand translated	Regular	11961	0	11984	25	3	6	39.09	58002	0	26488			5090 17111 37581	0	4	Pass2	NeutralLoss_H2O	None	1068.59	EGVVVEDVLK	EGVVVEDVLK	13	10	3.83	451	0	0	0	0	169.653	0		0	0		22.3359	1036	123.784	83.7845	0.0172	8728	1068.59	1068.59	25.4095	997
38605	SCEPLB1044H11	504	66 452 775 translated	Regular	11788.2	0	13107	38	7	9	25	353578	40002.1	90037	26.6045	0.3487	29598 16137	1	1	Pass1	PepFrag1	None	1274.68	SVNMGTVATIPGK	SVNMGTVATIPGK	89	13	10.1	420	12	12	8	3	108511	9.1069	Identified	50268	10.3	b3b3°b4b5b6°b8*b9b9°b10°y3y4y5y6y7y8y9y9°y11y11°	16.7166	1201	136.601	96.6013	0.6102	5423	1274.68	1274.68	19.0856	215752
38605	SCEPLB1044H11	504	66 452 775 translated	Regular	11788.2	0	13107	38	7	9	25	353578	40002.1	90037	26.6045	0.3487	16137	0	2	Pass1	PepFrag1	Carbamidomethyl+C(1);Carbamidomethyl+C(15)	1858.81	CGVSVGFPISMSTDCNK	CGVSVGFPISMSTDCNK	102	17	5.96	421	4	4	0	0	1345.16	7.2002	Identified	3069	5	b7°b9y7y12y16	25.9118	1585	164.354	124.354	0.0635	12003	1858.81	1858.81	32.5636	22447
38605	SCEPLB1044H11	504	66 452 775 translated	Regular	11788.2	0	13107	38	7	9	25	353578	40002.1	90037	26.6045	0.3487	16137	0	3	Pass1	PepFrag1	None	1274.68	SVNMGTVATIPGK	SVNMGTVATIPGK	89	13	10.1	422	2	2	0	0	164.558	6.2878	Missing	1406	1.5	b2°b6b9	16.7166	1201	136.601	96.6013	0.0029	8294	1274.68	1274.67	24.7317	1033
38605	SCEPLB1044H11	504	66 452 775 translated	Regular	11788.2	0	13107	38	7	9	25	353578	40002.1	90037	26.6045	0.3487		0	4	Pass2	PepFrag2	Carbamidomethyl+C(1);Carbamidomethyl+C(15)	1858.81	CGVSVGFPISMSTDCNK	CGVSVGFPISMSTDCNK	102	17	5.96	423	2	2	0	0	875.398	7.0137	Missing	2751	2.2	b8°y1y2*y14°y17	25.9118	1585	164.354	69.569	0.0069	7902	1858.8	1858.8	24.1117	2448
38605	SCEPLB1044H11	504	66 452 775 translated	Regular	11788.2	0	13107	38	7	9	25	353578	40002.1	90037	26.6045	0.3487	16137	0	5	Pass2	MissedCleavage	Carbamidomethyl+C(1);Carbamidomethyl+C(15)	2044.91	CGVSVGFPISMSTDCNKVS	CGVSVGFPISMSTDCNKVS	102	19	5.96	426	0	0	0	0	704.208	6.9191	Identified	1594	3.4	y3°y12*y12°	28.934	1763	176.439	136.439	0.0207	8558	2044.93	2044.93	25.1505	7315
38605	SCEPLB1044H11	504	66 452 775 translated	Regular	11788.2	0	13107	38	7	9	25	353578	40002.1	90037	26.6045	0.3487	29598 16137	0	6	Pass2	VarMod	Oxidation+M(4)	1290.67	SVNMGTVATIPGK	SVNMGTVATIPGK	89	13	10.1	424	12	12	8	3	25876.3	8.4844	Identified	16304	7.2	b3b4b5b6*b7°b8°b9°b10b10°y3y4y5y6y7y8y9y11y11°	16.9779	1201	136.601	96.6013	0.2277	1775	1290.68	1290.67	12.1829	80517
38605	SCEPLB1044H11	504	66 452 775 translated	Regular	11788.2	0	13107	38	7	9	25	353578	40002.1	90037	26.6045	0.3487	16137	0	7	Pass2	VarMod	Carbamidomethyl+C(1);Carbamidomethyl+C(15);Oxidation+M(11)	1874.81	CGVSVGFPISMSTDCNK	CGVSVGFPISMSTDCNK	102	17	5.96	425	5	5	0	1	3189	7.5751	Identified	13578	4.8	b4°b7y1y2*y3y3*y6°y10y17	26.0913	1585	164.354	124.354	0.0578	8619	1874.81	1874.81	25.2436	20421
38605	SCEPLB1044H11	504	66 452 775 translated	Regular	11788.2	0	13107	38	7	9	25	353578	40002.1	90037	26.6045	0.3487	29598 16137	0	8	Pass2	InSource	Oxidation+M(4)	758.35	SVNMGTVA	SVNMGTVATIPGK	89	8	6.13	438	0	0	0	0	476.397	0		726	0	b3*b8°	16.9779	711	96.3103	152.621	0.0034	2603	758.353	758.351	13.9077	1216
38605	SCEPLB1044H11	504	66 452 775 translated	Regular	11788.2	0	13107	38	7	9	25	353578	40002.1	90037	26.6045	0.3487	29598 16137	0	9	Pass2	NeutralLoss_H2O	None	1256.67	SVNMGTVATIPGK	SVNMGTVATIPGK	89	13	10.1	436	0	0	0	0	93.6992	0	Missing	0	0		16.7166	1201	136.601	96.6013	0.0039	7128	1256.67	1256.67	22.5708	1395
38605	SCEPLB1044H11	504	66 452 775 translated	Regular	11788.2	0	13107	38	7	9	25	353578	40002.1	90037	26.6045	0.3487	29598 16137	0	10	Pass2	NeutralLoss_NH3	None	1257.65	SVNMGTVATIPGK	SVNMGTVATIPGK	89	13	10.1	436	1	1	0	0	121.773	0	Missing	341	0	b6y13*	16.7166	1201	136.601	96.6013	0.0029	9137	1257.65	1257.65	26.1568	1034
9570	SCRUFL3062D08	385	58 453 760 translated	Regular	11731.5	0	14688.5	30	5	10	42.75	150829	103402	60939	68.7704	1.0101	37422 29541 31793 16714	1	1	Pass1	PepFrag1	Carbamidomethyl+C(1);Carbamidomethyl+C(9)	1384.6	CADVLTNFCER	CADVLTNFCER	105	11	4.07	428	10	10	4	2	57144.9	8.8263		31748	6.5	b2b3b4b11y3y5y6y7y9y11	23.2487	1140	131.936	91.9359	0.4787	7635	1384.6	1384.6	23.5123	72202
9570	SCRUFL3062D08	385	58 453 760 translated	Regular	11731.5	0	14688.5	30	5	10	42.75	150829	103402	60939	68.7704	1.0101	31793	0	2	Pass1	PepFrag1	Carbamidomethyl+C(5);Carbamidomethyl+C(7);Carbamidomethyl+C(15);Carbamidomethyl+C(19)	2457.02	NPPDCQCNDISLHGCRPECK	NPPDCQCNDISLHGCRPECK	54	20	5.27	427	7	7	2	0	14012.9	8.2159	Identified	7860	5.5	b2*y4y7y10y12y13y19y20y20*	7.0667	1981	190.699	55.3497	0.1687	1381	2457.02	2457.02	11.0093	25448
9570	SCRUFL3062D08	385	58 453 760 translated	Regular	11731.5	0	14688.5	30	5	10	42.75	150829	103402	60939	68.7704	1.0101	29541 31793 16714	0	3	Pass2	PepFrag2	Carbamidomethyl+C(1);Carbamidomethyl+C(9)	1384.6	CADVLTNFCER	CADVLTNFCER	105	11	4.07	429	2	2	0	0	401.851	6.6734		3611	2.6	y3y10*y11	23.2487	1140	131.936	91.9359	0.0381	9272	1384.61	1384.61	26.5796	5752
9570	SCRUFL3062D08	385	58 453 760 translated	Regular	11731.5	0	14688.5	30	5	10	42.75	150829	103402	60939	68.7704	1.0101		0	4	Pass2	PepFrag2	None	2503.22	YTLTADDDGIQMPATATGRPGPVR	YTLTADDDGIQMPATATGRPGPVR	78	24	4.17	431	1	1	0	0	143.334	6.2257	Identified	832	1.7	b19*y4	26.1905	2288	209.925	99.9498	0.0054	5635	2503.18	2503.19	19.7132	822
9570	SCRUFL3062D08	385	58 453 760 translated	Regular	11731.5	0	14688.5	30	5	10	42.75	150829	103402	60939	68.7704	1.0101	31793	0	5	Pass2	MissedCleavage	Carbamidomethyl+C(6);Carbamidomethyl+C(8);Carbamidomethyl+C(16);Carbamidomethyl+C(20)	2585.11	KNPPDCQCNDISLHGCRPECK	KNPPDCQCNDISLHGCRPECK	53	21	6.85	430	9	9	4	1	12973	8.1824	Identified	15240	6.8	b2b3b3*y4y7y8y9y10y19y19*y21	3.7594	2116	199.268	59.6338	0.2856	886	2585.11	2585.11	10.1396	43072
9570	SCRUFL3062D08	385	58 453 760 translated	Regular	11731.5	0	14688.5	30	5	10	42.75	150829	103402	60939	68.7704	1.0101		0	6	Pass2	InSource	None	1961.89	YTLTADDDGIQMPATATGR	YTLTADDDGIQMPATATGRPGPVR	78	19	3.59	431	1	1	0	0	70.2543	0	Missing	1648	0	b10°y1	26.1905	1807	179.363	79.575	0.0234	6324	1961.88	1961.88	21.0197	3533
495	SCCCLR1C08H04	668	148 609 770 translated	Regular	11577	0	15603.5	22	2	6	41.18	186560	279840	115239	186.115	2.9041		1	1	Pass1	PepFrag1	None	2574.17	NNAGYPHNVVFDEDEVPSGVDATK	NNAGYPHNVVFDEDEVPSGVDATK	86	24	3.84	432	19	19	11	5	73365.7	8.9291	Identified	113236	11.8	b2b2*b3b3*b4b4*b5b5*b9b9*b10b12°b14b14°b15b15*b16b16°y3y4y6y7y8y8°y9y10y14y22y24y24*	22.8662	2304	210.902	100.602	0.9026	8424	2574.17	2574.17	24.9439	168383
495	SCCCLR1C08H04	668	148 609 770 translated	Regular	11577	0	15603.5	22	2	6	41.18	186560	279840	115239	186.115	2.9041		0	2	Pass1	PepFrag1	Carbamidomethyl+C(28)	4280.98	ISQEEYLNAPGETYSVTLTVPGTYSFYCEPHQGAGMVGK	ISQEEYLNAPGETYSVTLTVPGTYSFYCEPHQGAGMVGK	110	39	4.25	433	3	3	0	0	269.333	6.4939	Missing	2003	6.2	b8b10b10*b15*y9y11*	48.2129	3844	296.676	157.784	0.0974	15204	4280.98	4280.99	41.9915	18177
16137	SCCCLR1024C05	528	77 448 649 translated	Regular	11552.6	0	12569.3	30	6	9	26.02	351130	0	74032			38605 29598	1	1	Pass1	PepFrag1	None	1274.68	SVNMGTVATIPGK	SVNMGTVATIPGK	91	13	10.1	434	12	12	8	3	108511	9.0982	Identified	50268	10.3	b3b3°b4b5b6°b8*b9b9°b10°y3y4y5y6y7y8y9y9°y11y11°	16.7166	1201	136.601	96.6013	0.6145	5423	1274.68	1274.68	19.0856	215752
16137	SCCCLR1024C05	528	77 448 649 translated	Regular	11552.6	0	12569.3	30	6	9	26.02	351130	0	74032			38605	0	2	Pass1	PepFrag1	Carbamidomethyl+C(1);Carbamidomethyl+C(15)	1858.81	CGVSVGFPISMSTDCNK	CGVSVGFPISMSTDCNK	104	17	5.96	435	1	1	0	0	483.361	6.747	Identified	2002	5	b7°y12	25.9118	1585	164.354	124.354	0.0639	12003	1858.81	1858.81	32.5636	22447
16137	SCCCLR1024C05	528	77 448 649 translated	Regular	11552.6	0	12569.3	30	6	9	26.02	351130	0	74032			38605	0	3	Pass1	PepFrag1	None	1274.68	SVNMGTVATIPGK	SVNMGTVATIPGK	91	13	10.1	436	2	2	0	0	161.959	6.2721	Missing	856	1.5	b6b9	16.7166	1201	136.601	96.6013	0.0029	8294	1274.68	1274.67	24.7317	1033
16137	SCCCLR1024C05	528	77 448 649 translated	Regular	11552.6	0	12569.3	30	6	9	26.02	351130	0	74032			38605	0	4	Pass2	MissedCleavage	Carbamidomethyl+C(1);Carbamidomethyl+C(15)	2044.91	CGVSVGFPISMSTDCNKVS	CGVSVGFPISMSTDCNKVS	104	19	5.96	437	0	0	0	0	704.208	6.9104	Identified	1594	3.4	y3°y12*y12°	28.934	1763	176.439	136.439	0.0208	8558	2044.93	2044.93	25.1505	7315
16137	SCCCLR1024C05	528	77 448 649 translated	Regular	11552.6	0	12569.3	30	6	9	26.02	351130	0	74032			38605 29598	0	5	Pass2	VarMod	Oxidation+M(4)	1290.67	SVNMGTVATIPGK	SVNMGTVATIPGK	91	13	10.1	438	12	12	8	3	25876.3	8.4756	Identified	16304	7.2	b3b4b5b6*b7°b8°b9°b10b10°y3y4y5y6y7y8y9y11y11°	16.9779	1201	136.601	96.6013	0.2293	1775	1290.68	1290.67	12.1829	80517
16137	SCCCLR1024C05	528	77 448 649 translated	Regular	11552.6	0	12569.3	30	6	9	26.02	351130	0	74032			38605	0	6	Pass2	VarMod	Carbamidomethyl+C(1);Carbamidomethyl+C(15);Oxidation+M(11)	1874.81	CGVSVGFPISMSTDCNK	CGVSVGFPISMSTDCNK	104	17	5.96	439	2	2	0	0	917.443	7.0253	Identified	1941	4.8	y3*b4°y3y6°y10	26.0913	1585	164.354	124.354	0.0582	8619	1874.81	1874.81	25.2436	20421
16137	SCCCLR1024C05	528	77 448 649 translated	Regular	11552.6	0	12569.3	30	6	9	26.02	351130	0	74032			38605 29598	0	7	Pass2	InSource	Oxidation+M(4)	758.35	SVNMGTVA	SVNMGTVATIPGK	91	8	6.13	438	0	0	0	0	476.397	0		726	0	b3*b8°	16.9779	711	96.3103	152.621	0.0035	2603	758.353	758.351	13.9077	1216
16137	SCCCLR1024C05	528	77 448 649 translated	Regular	11552.6	0	12569.3	30	6	9	26.02	351130	0	74032			38605 29598	0	8	Pass2	NeutralLoss_H2O	None	1256.67	SVNMGTVATIPGK	SVNMGTVATIPGK	91	13	10.1	436	0	0	0	0	93.6992	0	Missing	0	0		16.7166	1201	136.601	96.6013	0.004	7128	1256.67	1256.67	22.5708	1395
16137	SCCCLR1024C05	528	77 448 649 translated	Regular	11552.6	0	12569.3	30	6	9	26.02	351130	0	74032			38605 29598	0	9	Pass2	NeutralLoss_NH3	None	1257.65	SVNMGTVATIPGK	SVNMGTVATIPGK	91	13	10.1	436	1	1	0	0	121.773	0	Missing	341	0	b6y13*	16.7166	1201	136.601	96.6013	0.0029	9137	1257.65	1257.65	26.1568	1034
11843	SCQSLB1049A01	216	1 182 453 minus strand translated	Regular	11533.2	0	7289.05	20	3	7	50	146303	0	36487			27126 12063	1	1	Pass1	PepFrag1	Carbamidomethyl+C(2);Carbamidomethyl+C(19)	2645.15	ECPQAFTYAHDSPSLTHECAAPR	ECPQAFTYAHDSPSLTHECAAPR	29	23	5.17	440	11	11	5	0	28179	8.5119	Identified	26889	9.9	b3°b4°y5y6y8y11y12y12°y13y14y16y17y19y21y21°	16.8846	2249	207.532	63.7662	0.7427	5418	2645.15	2645.15	19.0815	108654
11843	SCQSLB1049A01	216	1 182 453 minus strand translated	Regular	11533.2	0	7289.05	20	3	7	50	146303	0	36487			27126 12063	0	2	Pass1	PepFrag1	None	820.388	YSEFFK	YSEFFK	22	6	6.89	441	2	2	0	0	5394.65	7.7939		2494	3.3	y3y5	17.2448	728	97.8394	57.8394	0.1458	5596	820.39	820.388	19.5582	21332
11843	SCQSLB1049A01	216	1 182 453 minus strand translated	Regular	11533.2	0	7289.05	20	3	7	50	146303	0	36487			27126 12063	0	3	Pass1	PepFrag1	Carbamidomethyl+C(3);Carbamidomethyl+C(20)	2801.25	RECPQAFTYAHDSPSLTHECAAPR	RECPQAFTYAHDSPSLTHECAAPR	28	24	6.03	442	2	2	0	0	479.415	6.7427	Identified	1684	2.1	b13y7°y10	12.8797	2397	216.54	68.27	0.0097	4644	2801.24	2801.24	17.3855	1412
11843	SCQSLB1049A01	216	1 182 453 minus strand translated	Regular	11533.2	0	7289.05	20	3	7	50	146303	0	36487			27126 12063	0	4	Pass2	InSource	None	441.25	FFK	YSEFFK	25	3	10.1	441	0	0	0	0	9.0407	0		0	0		17.2448	405	66.1804	92.3609	0.0322	7910	441.253	441.251	24.121	4710
11843	SCQSLB1049A01	216	1 182 453 minus strand translated	Regular	11533.2	0	7289.05	20	3	7	50	146303	0	36487			27126 12063	0	5	Pass2	InSource	None	657.324	SEFFK	YSEFFK	23	5	7	441	3	3	0	0	2479.88	0		2754	0	b3y3y5	17.2448	587	84.7588	129.518	0.0295	5600	657.328	657.326	19.5829	4322
11843	SCQSLB1049A01	216	1 182 453 minus strand translated	Regular	11533.2	0	7289.05	20	3	7	50	146303	0	36487			27126 12063	0	6	Pass2	InSource	Carbamidomethyl+C(4)	941.426	THECAAPR	ECPQAFTYAHDSPSLTHECAAPR	44	8	7.16	440	2	2	0	0	100.753	0	Missing	2666	0	b1b1°y8	16.8846	778	102.269	164.539	0.0264	6160	941.424	941.422	20.7917	3866
11843	SCQSLB1049A01	216	1 182 453 minus strand translated	Regular	11533.2	0	7289.05	20	3	7	50	146303	0	36487			27126 12063	0	7	Pass2	InSource	Carbamidomethyl+C(3)	822.368	HECAAPR	RECPQAFTYAHDSPSLTHECAAPR	45	7	7.16	442	0	0	0	0	58.2826	0	Missing	0	0		12.8797	685	93.9478	147.896	0.0137	3322	822.373	822.371	15.1115	2007
12063	SCCCCL3005A02.b	409	1 425 645 translated	Regular	11533.2	0	15645.6	20	3	12	21.28	146303	0	36487			27126 11843	1	1	Pass1	PepFrag1	Carbamidomethyl+C(2);Carbamidomethyl+C(19)	2645.15	ECPQAFTYAHDSPSLTHECAAPR	ECPQAFTYAHDSPSLTHECAAPR	110	23	5.17	443	11	11	5	0	28179	8.5119	Identified	26889	9.9	b3°b4°y5y6y8y11y12y12°y13y14y16y17y19y21y21°	16.8846	2249	207.532	63.7662	0.7427	5418	2645.15	2645.15	19.0815	108654
12063	SCCCCL3005A02.b	409	1 425 645 translated	Regular	11533.2	0	15645.6	20	3	12	21.28	146303	0	36487			27126 11843	0	2	Pass1	PepFrag1	None	820.388	YSEFFK	YSEFFK	103	6	6.89	444	2	2	0	0	5394.65	7.7939		2494	3.3	y3y5	17.2448	728	97.8394	57.8394	0.1458	5596	820.39	820.388	19.5582	21332
12063	SCCCCL3005A02.b	409	1 425 645 translated	Regular	11533.2	0	15645.6	20	3	12	21.28	146303	0	36487			27126 11843	0	3	Pass1	PepFrag1	Carbamidomethyl+C(3);Carbamidomethyl+C(20)	2801.25	RECPQAFTYAHDSPSLTHECAAPR	RECPQAFTYAHDSPSLTHECAAPR	109	24	6.03	445	2	2	0	0	479.415	6.7427	Identified	1684	2.1	b13y7°y10	12.8797	2397	216.54	68.27	0.0097	4644	2801.24	2801.24	17.3855	1412
12063	SCCCCL3005A02.b	409	1 425 645 translated	Regular	11533.2	0	15645.6	20	3	12	21.28	146303	0	36487			27126 11843	0	4	Pass2	InSource	None	441.25	FFK	YSEFFK	106	3	10.1	441	0	0	0	0	9.0407	0		0	0		17.2448	405	66.1804	92.3609	0.0322	7910	441.253	441.251	24.121	4710
12063	SCCCCL3005A02.b	409	1 425 645 translated	Regular	11533.2	0	15645.6	20	3	12	21.28	146303	0	36487			27126 11843	0	5	Pass2	InSource	None	657.324	SEFFK	YSEFFK	104	5	7	441	3	3	0	0	2479.88	0		2754	0	b3y3y5	17.2448	587	84.7588	129.518	0.0295	5600	657.328	657.326	19.5829	4322
12063	SCCCCL3005A02.b	409	1 425 645 translated	Regular	11533.2	0	15645.6	20	3	12	21.28	146303	0	36487			27126 11843	0	6	Pass2	InSource	Carbamidomethyl+C(4)	941.426	THECAAPR	ECPQAFTYAHDSPSLTHECAAPR	125	8	7.16	440	2	2	0	0	100.753	0	Missing	2666	0	b1b1°y8	16.8846	778	102.269	164.539	0.0264	6160	941.424	941.422	20.7917	3866
12063	SCCCCL3005A02.b	409	1 425 645 translated	Regular	11533.2	0	15645.6	20	3	12	21.28	146303	0	36487			27126 11843	0	7	Pass2	InSource	Carbamidomethyl+C(3)	822.368	HECAAPR	RECPQAFTYAHDSPSLTHECAAPR	126	7	7.16	442	0	0	0	0	58.2826	0	Missing	0	0		12.8797	685	93.9478	147.896	0.0137	3322	822.373	822.371	15.1115	2007
19881	SCJLFL1049F05	87	1 166 574 minus strand translated	Regular	11384	0	6113.84	18	2	4	37.04	376533	0	88551			22362 19091 11127 506	1	1	Pass1	PepFrag1	Carbamidomethyl+C(4)	1015.5	IIYCNPHV	IIYCNPHV	46	8	7.15	446	6	6	4	1	75847.1	8.9362	Identified	63581	8	b3y3y4y5y5*y6y7	16.3901	884	111.36	71.3596	0.8695	3971	1015.5	1015.5	16.159	327411
19881	SCJLFL1049F05	87	1 166 574 minus strand translated	Regular	11384	0	6113.84	18	2	4	37.04	376533	0	88551			22362 19091 11127 506	0	2	Pass2	PepFrag2	Carbamidomethyl+C(1);Carbamidomethyl+C(11)	1401.6	CSVHQVPSGDCR	CSVHQVPSGDCR	28	12	7	447	2	2	0	0	663.063	6.8778	Identified	1298	1.7	b6°y9y10*y12	1.9742	1137	131.704	91.7043	0.0043	2359	1401.59	1401.58	13.4861	1632
19881	SCJLFL1049F05	87	1 166 574 minus strand translated	Regular	11384	0	6113.84	18	2	4	37.04	376533	0	88551			22362 19091 11127 506	0	3	Pass2	InSource	Carbamidomethyl+C(2)	789.335	YCNPHV	IIYCNPHV	48	6	7.15	26	8	8	6	2	84022.1	0	Identified	20616	0	b2b3b4b5b5*b6b6*y3y4y5y5*	16.3901	636	89.4124	138.825	0.1131	3967	789.338	789.335	16.1527	42603
19881	SCJLFL1049F05	87	1 166 574 minus strand translated	Regular	11384	0	6113.84	18	2	4	37.04	376533	0	88551			22362 19091 11127 506	0	4	Pass2	InSource	None	466.241	NPHV	IIYCNPHV	50	4	7.85	26	2	2	0	0	363.764	0	Missing	3056	0	b2*b3b3*y4	16.3901	409	66.6155	93.231	0.0092	3945	466.244	466.242	16.1063	3469
19881	SCJLFL1049F05	87	1 166 574 minus strand translated	Regular	11384	0	6113.84	18	2	4	37.04	376533	0	88551			22362 19091 11127 506	0	5	Pass2	NeutralLoss_NH3	Carbamidomethyl+C(4)	998.476	IIYCNPHV	IIYCNPHV	46	8	7.15	26	0	0	0	0	156.896	0	Missing	0	0		16.3901	884	111.36	71.3596	0.0038	3997	998.479	998.477	16.1902	1418
2158	SCCCCL3120C04	337	103 558 687 translated	Regular	11218.6	0	15187.8	38	3	6	39.07	195795	0	87358			9454 10861 14480	1	1	Pass1	PepFrag1	None	1335.69	AVVVHADPDDLGK	AVVVHADPDDLGK	113	13	4.16	448	17	17	13	6	98473.1	9.0433	Identified	41364	7.9	b3b5b6b7b9b10b11y3y4y5y6y6°y7y8y9y10y11y12	17.59	1237	139.318	99.3176	0.526	2652	1335.69	1335.69	13.9896	102983
2158	SCCCCL3120C04	337	103 558 687 translated	Regular	11218.6	0	15187.8	38	3	6	39.07	195795	0	87358			9454 10861 14480	0	2	Pass1	PepFrag1	Carbamidomethyl+C(3)	987.529	VACGIIGLQG	VACGIIGLQG	141	10	5.36	449	7	7	4	1	39916.9	8.6511		7062	4.7	b3b5b6b7b8b9y5	25.116	888	111.695	183.391	0.1648	9198	987.532	987.53	26.3774	32269
2158	SCCCCL3120C04	337	103 558 687 translated	Regular	11218.6	0	15187.8	38	3	6	39.07	195795	0	87358			9454 10861	0	3	Pass1	PepFrag1	None	3623.84	HAGDLGNVTAGEDGVVNVNITDSQIPLTGPHSIIGR	HAGDLGNVTAGEDGVVNVNITDSQIPLTGPHSIIGR	77	36	4.42	450	1	1	0	0	408.003	6.6606	Missing	399	2.6	b12b16*	40.3432	3359	271.165	95.5823	0.0092	14377	3623.83	3623.83	39.1218	1804
2158	SCCCCL3120C04	337	103 558 687 translated	Regular	11218.6	0	15187.8	38	3	6	39.07	195795	0	87358			9454 10861 14480	0	4	Pass2	InSource	None	1165.58	VVHADPDDLGK	AVVVHADPDDLGK	115	11	4.16	448	13	13	11	4	65159	0	Identified	38533	0	b2b3b4b5b11°y3y4y5y6y6°y7y8y9y10y11	17.59	1065	126.084	86.0838	0.3	2657	1165.59	1165.59	13.9927	58739
5090	SCEPLR1051E09	539	109 441 762 minus strand translated	Regular	11178.7	0	12014	19	3	6	39.09	58002	57005	15200	37.9128	0.4555	12822 17111	1	1	Pass1	PepFrag1	None	2029.17	VVVIDFPVVVAKPPPSPTPA	VVVIDFPVVVAKPPPSPTPA	90	20	6.78	453	9	9	4	2	31507.7	8.5468	Identified	9214	5.9	b3b5b6b9b10b11b12y8y14	43.3993	1955	189.027	149.027	0.5176	15388	2029.17	2029.17	42.6774	30023
5090	SCEPLR1051E09	539	109 441 762 minus strand translated	Regular	11178.7	0	12014	19	3	6	39.09	58002	57005	15200	37.9128	0.4555	12822 17111 37581	0	2	Pass1	PepFrag1	None	1086.6	EGVVVEDVLK	EGVVVEDVLK	13	10	3.83	451	5	5	3	1	14524.2	8.2105		3417	3.6	b3b4°y4y5y6y7	22.3359	1036	123.784	83.7845	0.2635	8713	1086.61	1086.6	25.3983	15286
5090	SCEPLR1051E09	539	109 441 762 minus strand translated	Regular	11178.7	0	12014	19	3	6	39.09	58002	57005	15200	37.9128	0.4555	12822 17111 37581	0	3	Pass1	PepFrag1	None	1367.64	GMTDLVAGMDMVK	GMTDLVAGMDMVK	23	13	3.88	452	5	5	2	1	5596.72	7.7963		2569	3.6	b7b12y6y7y8	26.1611	1279	142.454	102.454	0.2016	13422	1367.64	1367.64	36.2808	11696
5090	SCEPLR1051E09	539	109 441 762 minus strand translated	Regular	11178.7	0	12014	19	3	6	39.09	58002	57005	15200	37.9128	0.4555	12822 17111 37581	0	4	Pass2	NeutralLoss_H2O	None	1068.59	EGVVVEDVLK	EGVVVEDVLK	13	10	3.83	451	0	0	0	0	169.653	0		0	0		22.3359	1036	123.784	83.7845	0.0172	8728	1068.59	1068.59	25.4095	997
17111	SCAGLR2011E04	347	108 440 1728 translated	Regular	11178.7	0	11984	19	3	6	39.09	58002	0	15200			5090 12822	1	1	Pass1	PepFrag1	None	2029.17	VVVIDFPVVVAKPPPSPTPA	VVVIDFPVVVAKPPPSPTPA	90	20	6.78	456	9	9	4	2	31507.7	8.5468	Identified	9214	5.9	b3b5b6b9b10b11b12y8y14	43.3993	1955	189.027	149.027	0.5176	15388	2029.17	2029.17	42.6774	30023
17111	SCAGLR2011E04	347	108 440 1728 translated	Regular	11178.7	0	11984	19	3	6	39.09	58002	0	15200			5090 12822 37581	0	2	Pass1	PepFrag1	None	1086.6	EGVVVEDVLK	EGVVVEDVLK	13	10	3.83	454	5	5	3	1	14524.2	8.2105		3417	3.6	b3b4°y4y5y6y7	22.3359	1036	123.784	83.7845	0.2635	8713	1086.61	1086.6	25.3983	15286
17111	SCAGLR2011E04	347	108 440 1728 translated	Regular	11178.7	0	11984	19	3	6	39.09	58002	0	15200			5090 12822 37581	0	3	Pass1	PepFrag1	None	1367.64	GMTDLVAGMDMVK	GMTDLVAGMDMVK	23	13	3.88	455	5	5	2	1	5596.72	7.7963		2569	3.6	b7b12y6y7y8	26.1611	1279	142.454	102.454	0.2016	13422	1367.64	1367.64	36.2808	11696
17111	SCAGLR2011E04	347	108 440 1728 translated	Regular	11178.7	0	11984	19	3	6	39.09	58002	0	15200			5090 12822 37581	0	4	Pass2	NeutralLoss_H2O	None	1068.59	EGVVVEDVLK	EGVVVEDVLK	13	10	3.83	451	0	0	0	0	169.653	0		0	0		22.3359	1036	123.784	83.7845	0.0172	8728	1068.59	1068.59	25.4095	997
24981	SCCCCL4009F05	1364	1 1676 2020 translated	Regular	10955.9	0	60268.6	143	20	36	56.27	694847	291133	377017	193.626	11.6696		1	1	Pass1	PepFrag1	Carbamidomethyl+C(7)	2355.19	AGLDLNCGNFLAQHTVAAVQAGK	AGLDLNCGNFLAQHTVAAVQAGK	113	23	7.16	465	19	19	10	5	47142.3	8.7131		61221	10.2	b3b4b5b6*b10b11b23y3y4*y5y6y7y9y10y12y13y17y17*y18y19y20y23	38.4413	2139	200.709	93.806	0.1722	12926	2355.19	2355.19	35.1168	119673
24981	SCCCCL4009F05	1364	1 1676 2020 translated	Regular	10955.9	0	60268.6	143	20	36	56.27	694847	291133	377017	193.626	11.6696		0	2	Pass1	PepFrag1	None	1467.75	LPVTWYPESFTK	LPVTWYPESFTK	372	12	6.89	466	12	12	8	4	69312.9	8.8805	Identified	51693	7.4	b2b3b4b4°b5°b6y4y6y7y8y9y10y11y12	38.1406	1351	147.751	107.751	0.1365	13705	1467.75	1467.75	37.0064	94849
24981	SCCCCL4009F05	1364	1 1676 2020 translated	Regular	10955.9	0	60268.6	143	20	36	56.27	694847	291133	377017	193.626	11.6696		0	3	Pass1	PepFrag1	None	1115.59	TPEDAAAISIK	TPEDAAAISIK	102	11	4.07	458	14	14	8	3	100224	9.0406	Identified	32114	6.6	b3b4b5°b6b7b9°b11y1y3y4y5y6y8y9y10y11	15.3019	1040	124.103	84.1029	0.1103	3615	1115.6	1115.59	15.5893	76611
24981	SCCCCL4009F05	1364	1 1676 2020 translated	Regular	10955.9	0	60268.6	143	20	36	56.27	694847	291133	377017	193.626	11.6696		0	4	Pass1	PepFrag1	Carbamidomethyl+C(13)	2049.95	ELPFGNLGPSDVCTSSNQK	ELPFGNLGPSDVCTSSNQK	164	19	4.07	462	10	10	2	1	17408.7	8.2804	Identified	53150	7.7	b6*b7b7*b8*b10b11b17*y1y2*y4y7y11y12y16°y17y17°y19	27.0606	1803	179.098	139.098	0.094	11212	2049.95	2049.95	30.6307	65344
24981	SCCCCL4009F05	1364	1 1676 2020 translated	Regular	10955.9	0	60268.6	143	20	36	56.27	694847	291133	377017	193.626	11.6696		0	5	Pass1	PepFrag1	None	1244.68	NSGALPLSASSIK	NSGALPLSASSIK	197	13	10.1	460	14	14	10	4	94922.2	9.017	Identified	33321	6.6	b2b2*b2°b3b3*b3°b4b4*b4°b5b5*b5°b13y4y5y6y7y8y8°y9y10y11y13	20.8012	1167	134.011	94.0109	0.092	6274	1244.69	1244.69	20.9412	63955
24981	SCCCCL4009F05	1364	1 1676 2020 translated	Regular	10955.9	0	60268.6	143	20	36	56.27	694847	291133	377017	193.626	11.6696		0	6	Pass1	PepFrag1	None	2460.17	YTFNAVVSQQDLDDTFQPPFK	YTFNAVVSQQDLDDTFQPPFK	19	21	3.59	468	10	10	3	2	31704.1	8.5408	Identified	41739	7.8	b5b6b6*b7b8*b16*b17y3y4y7y9y14y21	45.8685	2232	206.485	166.485	0.0894	15400	2460.17	2460.17	42.7034	62091
24981	SCCCCL4009F05	1364	1 1676 2020 translated	Regular	10955.9	0	60268.6	143	20	36	56.27	694847	291133	377017	193.626	11.6696		0	7	Pass1	PepFrag1	None	1023.49	LGFFDGDPR	LGFFDGDPR	155	9	3.88	461	6	6	2	1	2685.02	7.4686	Identified	13818	5.2	b2b7b8y2y5y6	24.1459	910	113.533	73.5326	0.068	9666	1023.49	1023.49	27.5127	47244
24981	SCCCCL4009F05	1364	1 1676 2020 translated	Regular	10955.9	0	60268.6	143	20	36	56.27	694847	291133	377017	193.626	11.6696		0	8	Pass1	PepFrag1	Carbamidomethyl+C(20);Carbamidomethyl+C(25)	3856.85	YTTPLQGLGTNVATVYQPGCTNVGCSGNSLQLDAATK	YTTPLQGLGTNVATVYQPGCTNVGCSGNSLQLDAATK	235	37	5.95	467	7	7	0	0	1491.47	7.2133	Identified	20382	7.7	b3°b10b15°b17y1y4y6y13*y23y37	45.1289	3446	275.827	143.885	0.0485	13869	3856.84	3856.85	37.4493	33727
24981	SCCCCL4009F05	1364	1 1676 2020 translated	Regular	10955.9	0	60268.6	143	20	36	56.27	694847	291133	377017	193.626	11.6696		0	9	Pass1	PepFrag1	None	1279.68	AITNNFVTLMR	AITNNFVTLMR	144	11	11.05	464	10	10	5	1	27556.9	8.4799		13450	4.9	b2b10°b11y2y3y4y5y6y8y9y11	29.7303	1205	136.904	96.9045	0.0482	12921	1279.68	1279.68	35.1123	33485
24981	SCCCCL4009F05	1364	1 1676 2020 translated	Regular	10955.9	0	60268.6	143	20	36	56.27	694847	291133	377017	193.626	11.6696		0	10	Pass1	PepFrag1	None	1411.63	HYTAYDVDNWK	HYTAYDVDNWK	4	11	5.1	459	9	9	3	2	23131.2	8.4038		17494	4.8	b2b6y1y3y4y4*y4°y5y6y9y11	18.9176	1241	139.618	99.6178	0.0447	5801	1411.63	1411.63	20.0679	31032
24981	SCCCCL4009F05	1364	1 1676 2020 translated	Regular	10955.9	0	60268.6	143	20	36	56.27	694847	291133	377017	193.626	11.6696		0	11	Pass1	PepFrag1	None	1333.63	MRPDPSTGYPGR	MRPDPSTGYPGR	391	12	9.84	457	11	11	6	1	14699.6	8.207	Identified	7835	3.4	b2b4b5b6b7b9y1y2y3y4y12	3.2365	1184	135.309	95.3092	0.016	651	1333.63	1333.63	9.8594	11130
24981	SCCCCL4009F05	1364	1 1676 2020 translated	Regular	10955.9	0	60268.6	143	20	36	56.27	694847	291133	377017	193.626	11.6696		0	12	Pass1	PepFrag1	Carbamidomethyl+C(2);Carbamidomethyl+C(13);Carbamidomethyl+C(24)	2960.3	SCVVDGNVASVMCSYNQVNGKPTCADK	SCVVDGNVASVMCSYNQVNGKPTCADK	40	27	6.01	469	2	2	0	0	360.265	6.5963	Missing	1759	3.4	b12b16*y10*y13°y16	19.3825	2534	224.714	109.81	0.0069	18168	2960.29	2960.29	54.7778	4828
24981	SCCCCL4009F05	1364	1 1676 2020 translated	Regular	10955.9	0	60268.6	143	20	36	56.27	694847	291133	377017	193.626	11.6696		0	13	Pass1	PepFrag1	None	872.52	DLLSGVIR	DLLSGVIR	67	8	7	463	4	4	1	0	2059.83	7.3535		6062	2	b6°y1y5y6y8	21.7997	837	107.377	174.753	0.0058	11440	872.523	872.521	31.1691	4052
24981	SCCCCL4009F05	1364	1 1676 2020 translated	Regular	10955.9	0	60268.6	143	20	36	56.27	694847	291133	377017	193.626	11.6696		0	14	Pass2	PepFrag2	None	770.514	QGIVLLK	QGIVLLK	190	7	10.1	474	3	3	0	0	2071.32	7.3559		5538	3.3	b3b3*b5*b7y7y7*	20.2991	774	101.919	61.9186	0.0256	6798	770.515	770.513	21.9724	17780
24981	SCCCCL4009F05	1364	1 1676 2020 translated	Regular	10955.9	0	60268.6	143	20	36	56.27	694847	291133	377017	193.626	11.6696		0	15	Pass2	PepFrag2	Carbamidomethyl+C(9)	2705.21	LNGYISSDCDSVDVLYNNQHYTK	LNGYISSDCDSVDVLYNNQHYTK	79	23	4.16	470	2	2	0	0	332.639	6.5616		7187	4.4	b12*b21*y1y23y23*	31.6155	2379	215.455	103.636	0.0167	9504	2705.21	2705.21	27.151	11632
24981	SCCCCL4009F05	1364	1 1676 2020 translated	Regular	10955.9	0	60268.6	143	20	36	56.27	694847	291133	377017	193.626	11.6696		0	16	Pass2	PepFrag2	None	1216.62	DLSVVDELGNR	DLSVVDELGNR	525	11	3.7	475	0	0	0	0	149.516	6.2143		436	1.3	b8°y8°	21.6172	1114	129.922	89.9221	0.0014	6340	1216.63	1216.63	21.0713	956
24981	SCCCCL4009F05	1364	1 1676 2020 translated	Regular	10955.9	0	60268.6	143	20	36	56.27	694847	291133	377017	193.626	11.6696		0	17	Pass2	PepFrag2	Carbamidomethyl+C(4)	1817.91	VDVCKDLSVVDELGNR	VDVCKDLSVVDELGNR	520	16	3.97	476	1	1	0	0	66.4635	5.8622		907	1.4	b14°y1y5°	28.7815	1636	167.86	127.86	0.0011	15683	1817.93	1817.94	43.8375	786
24981	SCCCCL4009F05	1364	1 1676 2020 translated	Regular	10955.9	0	60268.6	143	20	36	56.27	694847	291133	377017	193.626	11.6696		0	18	Pass2	MissedCleavage	Carbamidomethyl+C(37)	3855.87	NSGALPLSASSIKSMAVIGPNANASFTMIGNYEGTPCK	NSGALPLSASSIKSMAVIGPNANASFTMIGNYEGTPCK	197	38	8.85	472	3	3	0	0	378.336	6.6175	Missing	4409	3.8	b8*b31y11y11*y27*y38	47.5984	3519	279.709	99.8543	0.0067	13634	3855.87	3855.87	36.8381	4638
24981	SCCCCL4009F05	1364	1 1676 2020 translated	Regular	10955.9	0	60268.6	143	20	36	56.27	694847	291133	377017	193.626	11.6696		0	19	Pass2	MissedCleavage	None	1358.74	DLLSGVIRGDWK	DLLSGVIRGDWK	67	12	7	471	2	2	0	0	405.518	6.6477		490	1.9	y3y11	33.7583	1274	142.082	102.082	0.0032	11490	1358.75	1358.75	31.2857	2200
24981	SCCCCL4009F05	1364	1 1676 2020 translated	Regular	10955.9	0	60268.6	143	20	36	56.27	694847	291133	377017	193.626	11.6696		0	20	Pass2	VarMod	Phosphoryl+STY(8)	2652.29	AAASADVTVLVVGADQSIERESLDR	AAASADVTVLVVGADQSIERESLDR	272	25	3.86	473	1	1	0	0	221.295	6.3846		996	2.1	b4°b15b8-H3PO4	37.9842	2388	215.998	103.998	0.0021	9168	2652.28	2652.29	26.2261	1459
24981	SCCCCL4009F05	1364	1 1676 2020 translated	Regular	10955.9	0	60268.6	143	20	36	56.27	694847	291133	377017	193.626	11.6696		0	21	Pass2	InSource	None	752.325	LGFFDGD	LGFFDGDPR	155	7	2.92	461	1	1	0	0	118.813	0		1887	0	b7	24.1459	672	92.7554	145.511	0.0048	9674	752.33	752.327	27.5309	3319
24981	SCCCCL4009F05	1364	1 1676 2020 translated	Regular	10955.9	0	60268.6	143	20	36	56.27	694847	291133	377017	193.626	11.6696		0	22	Pass2	InSource	None	776.357	DVDNWK	HYTAYDVDNWK	9	6	3.88	459	1	1	0	0	230.663	0		421	0	b6	18.9176	681	93.5817	147.163	0.0027	5983	776.359	776.356	20.443	1869
24981	SCCCCL4009F05	1364	1 1676 2020 translated	Regular	10955.9	0	60268.6	143	20	36	56.27	694847	291133	377017	193.626	11.6696		0	23	Pass2	InSource	Carbamidomethyl+C(1)	1347.62	CSGNSLQLDAATK	YTTPLQGLGTNVATVYQPGCTNVGCSGNSLQLDAATK	259	13	6.1	467	1	1	0	0	50.8645	0		420	0	y1y10°	45.1289	1191	135.842	231.684	0.0019	13171	1347.62	1347.62	35.6655	1313
24981	SCCCCL4009F05	1364	1 1676 2020 translated	Regular	10955.9	0	60268.6	143	20	36	56.27	694847	291133	377017	193.626	11.6696		0	24	Pass2	NeutralLoss_H2O	None	1393.62	HYTAYDVDNWK	HYTAYDVDNWK	4	11	5.1	459	0	0	0	0	135.725	0		288	0	b11*	18.9176	1241	139.618	99.6178	0.0013	6727	1393.62	1393.61	21.847	874
24264	SCCCLR1C03C10	914	128 1045 1254 minus strand translated	Regular	10610.1	0	34173.2	39	16	27	45.9	229003	0	39407			7682 31934 14685 15132 11330 8147 1294 33346 28996 28218 4420 24824 35992 4500 28884 20427 24476 37732 27043 36199 2908 27598 38154 38653 35193 15705 2735 12588 1270 16464 1855 11701 7388 3611 31963 24818 7809 7423	1	1	Pass1	PepFrag1	None	1065.56	TLADYNIQK	TLADYNIQK	282	9	6.78	478	3	3	2	0	2088.04	7.3455		6465	4.2	y5y6y7	16.4046	985	119.688	79.688	0.1145	2726	1065.56	1065.56	14.1558	26217
24264	SCCCLR1C03C10	914	128 1045 1254 minus strand translated	Regular	10610.1	0	34173.2	39	16	27	45.9	229003	0	39407			7682 31934 14685 15132 11330 8147 1294 33346 28996 28218 4420 24824 35992 4500 28884 20427 24476 37732 27043 36199 2908 27598 38154 38653 35193 15705 2735 12588 1270 16464 1855 11701 7388 3611 31963 24818 7809 7423	0	2	Pass1	PepFrag1	None	1065.56	TLADYNIQK	TLADYNIQK	54	9	6.78	481	3	3	2	0	2088.04	7.3455		6465	4.2	y5y6y7	16.4046	985	119.688	79.688	0.1145	2726	1065.56	1065.56	14.1558	26217
24264	SCCCLR1C03C10	914	128 1045 1254 minus strand translated	Regular	10610.1	0	34173.2	39	16	27	45.9	229003	0	39407			7682 31934 14685 15132 11330 8147 1294 33346 28996 28218 4420 24824 35992 4500 28884 20427 24476 37732 27043 36199 2908 27598 38154 38653 35193 15705 2735 12588 1270 16464 1855 11701 7388 3611 31963 24818 7809 7423	0	3	Pass1	PepFrag1	None	1065.56	TLADYNIQK	TLADYNIQK	130	9	6.78	484	3	3	2	0	2088.04	7.3455		6465	4.2	y5y6y7	16.4046	985	119.688	79.688	0.1145	2726	1065.56	1065.56	14.1558	26217
24264	SCCCLR1C03C10	914	128 1045 1254 minus strand translated	Regular	10610.1	0	34173.2	39	16	27	45.9	229003	0	39407			7682 31934 14685 15132 11330 8147 1294 33346 28996 28218 4420 24824 35992 4500 28884 20427 24476 37732 27043 36199 2908 27598 38154 38653 35193 15705 2735 12588 1270 16464 1855 11701 7388 3611 31963 24818 7809 7423	0	4	Pass1	PepFrag1	None	1065.56	TLADYNIQK	TLADYNIQK	206	9	6.78	486	3	3	2	0	2088.04	7.3455		6465	4.2	y5y6y7	16.4046	985	119.688	79.688	0.1145	2726	1065.56	1065.56	14.1558	26217
24264	SCCCLR1C03C10	914	128 1045 1254 minus strand translated	Regular	10610.1	0	34173.2	39	16	27	45.9	229003	0	39407			7682 31934 14685 15132 11330 8147 1294 33346 28996 28218 4420 24824 35992 4500 28884 20427 24476 37732 27043 36199 2908 27598 38154 38653 35193 15705 2735 12588 1270 16464 1855 11701 7388 3611 31963 24818 29644 13423 62 7809 7423 17963	0	5	Pass1	PepFrag1	None	1067.62	ESTLHLVLR	ESTLHLVLR	291	9	7.88	479	4	4	3	0	10718.8	8.0559		1843	4	y3y4y5y6	22.0247	1018	122.346	82.3465	0.1036	7309	1067.62	1067.62	22.8199	23718
24264	SCCCLR1C03C10	914	128 1045 1254 minus strand translated	Regular	10610.1	0	34173.2	39	16	27	45.9	229003	0	39407			7682 31934 14685 15132 11330 8147 1294 33346 28996 28218 4420 24824 35992 4500 28884 20427 24476 37732 27043 36199 2908 27598 38154 38653 35193 15705 2735 12588 1270 16464 1855 11701 7388 3611 31963 24818 29644 13423 62 7809 7423 17963	0	6	Pass1	PepFrag1	None	1067.62	ESTLHLVLR	ESTLHLVLR	63	9	7.88	482	4	4	3	0	10718.8	8.0559		1843	4	y3y4y5y6	22.0247	1018	122.346	82.3465	0.1036	7309	1067.62	1067.62	22.8199	23718
24264	SCCCLR1C03C10	914	128 1045 1254 minus strand translated	Regular	10610.1	0	34173.2	39	16	27	45.9	229003	0	39407			7682 31934 14685 15132 11330 8147 1294 33346 28996 28218 4420 24824 35992 4500 28884 20427 24476 37732 27043 36199 2908 27598 38154 38653 35193 15705 2735 12588 1270 16464 1855 11701 7388 3611 31963 24818 29644 13423 62 7809 7423 17963	0	7	Pass1	PepFrag1	None	1067.62	ESTLHLVLR	ESTLHLVLR	139	9	7.88	485	4	4	3	0	10718.8	8.0559		1843	4	y3y4y5y6	22.0247	1018	122.346	82.3465	0.1036	7309	1067.62	1067.62	22.8199	23718
24264	SCCCLR1C03C10	914	128 1045 1254 minus strand translated	Regular	10610.1	0	34173.2	39	16	27	45.9	229003	0	39407			7682 31934 14685 15132 11330 8147 1294 33346 28996 28218 4420 24824 35992 4500 28884 20427 24476 37732 27043 36199 2908 27598 38154 38653 35193 15705 2735 12588 1270 16464 1855 11701 7388 3611 31963 24818 29644 13423 62 7809 7423 17963	0	8	Pass1	PepFrag1	None	1067.62	ESTLHLVLR	ESTLHLVLR	215	9	7.88	487	4	4	3	0	10718.8	8.0559		1843	4	y3y4y5y6	22.0247	1018	122.346	82.3465	0.1036	7309	1067.62	1067.62	22.8199	23718
24264	SCCCLR1C03C10	914	128 1045 1254 minus strand translated	Regular	10610.1	0	34173.2	39	16	27	45.9	229003	0	39407			7682 31934 14685 15132 11330 8147 1294 33346 28996 28218 4420 24824 35992 4500 28884 20427 24476 37732 27043 36199 2908 27598 38154 38653 35193 15705 2735 12588 1270 16464 1855 11701 7388 3611 31963 24818 29644 13423 62 17963	0	9	Pass1	PepFrag1	None	1523.78	IQDKEGIPPDQQR	IQDKEGIPPDQQR	181	13	4.31	477	2	2	0	1	6770.77	7.8564	Identified	358	2	b7y6y7°	8.1555	1392	150.725	60.4834	0.0102	262	1523.78	1523.78	8.6142	2346
24264	SCCCLR1C03C10	914	128 1045 1254 minus strand translated	Regular	10610.1	0	34173.2	39	16	27	45.9	229003	0	39407			7682 31934 14685 15132 11330 8147 1294 33346 28996 28218 4420 24824 35992 4500 28884 20427 24476 37732 27043 36199 2908 27598 38154 38653 35193 15705 2735 12588 1270 16464 1855 11701 7388 3611 31963 24818 29644 13423 62 17963	0	10	Pass1	PepFrag1	None	1523.78	IQDKEGIPPDQQR	IQDKEGIPPDQQR	29	13	4.31	480	2	2	0	1	6770.77	7.8564	Identified	358	2	b7y6y7°	8.1555	1392	150.725	60.4834	0.0102	262	1523.78	1523.78	8.6142	2346
24264	SCCCLR1C03C10	914	128 1045 1254 minus strand translated	Regular	10610.1	0	34173.2	39	16	27	45.9	229003	0	39407			7682 31934 14685 15132 11330 8147 1294 33346 28996 28218 4420 24824 35992 4500 28884 20427 24476 37732 27043 36199 2908 27598 38154 38653 35193 15705 2735 12588 1270 16464 1855 11701 7388 3611 31963 24818 29644 13423 62 17963	0	11	Pass1	PepFrag1	None	1523.78	IQDKEGIPPDQQR	IQDKEGIPPDQQR	105	13	4.31	483	2	2	0	1	6770.77	7.8564	Identified	358	2	b7y6y7°	8.1555	1392	150.725	60.4834	0.0102	262	1523.78	1523.78	8.6142	2346
24264	SCCCLR1C03C10	914	128 1045 1254 minus strand translated	Regular	10610.1	0	34173.2	39	16	27	45.9	229003	0	39407			7682 31934 14685 15132 11330 8147 1294 33346 28996 28218 4420 24824 35992 4500 28884 20427 24476 37732 27043 36199 2908 27598 38154 38653 35193 15705 2735 12588 1270 16464 1855 11701 7388 3611 31963 24818 29644 13423 62 17963	0	12	Pass1	PepFrag1	None	1523.78	IQDKEGIPPDQQR	IQDKEGIPPDQQR	257	13	4.31	488	2	2	0	1	6770.77	7.8564	Identified	358	2	b7y6y7°	8.1555	1392	150.725	60.4834	0.0102	262	1523.78	1523.78	8.6142	2346
24264	SCCCLR1C03C10	914	128 1045 1254 minus strand translated	Regular	10610.1	0	34173.2	39	16	27	45.9	229003	0	39407			7682 31934 14685 15132 11330 8147 1294 33346 28996 28218 4420 24824 35992 4500 28884 20427 24476 37732 27043 36199 2908 27598 38154 38653 35193 15705 2735 12588 1270 16464 1855 11701 7388 3611 31963 24818 7809 7423	0	13	Pass2	PepFrag2	None	964.51	LADYNIQK	LADYNIQK	55	8	6.78	492	1	1	0	0	113.599	6.0811		2512	3.1	y5*y7°y8	14.8621	892	112.03	72.0305	0.0587	5241	964.53	964.528	18.7106	13441
24264	SCCCLR1C03C10	914	128 1045 1254 minus strand translated	Regular	10610.1	0	34173.2	39	16	27	45.9	229003	0	39407			7682 31934 14685 15132 11330 8147 1294 33346 28996 28218 4420 24824 35992 4500 28884 20427 24476 37732 27043 36199 2908 27598 38154 38653 35193 15705 2735 12588 1270 16464 1855 11701 7388 3611 31963 24818 7809 7423	0	14	Pass2	PepFrag2	None	2114.16	TLADYNIQKESTLHLVLR	TLADYNIQKESTLHLVLR	54	18	7.74	491	1	1	0	0	100.521	6.028		993	1.8	b2b8°y10°y16°	39.6823	2003	192.109	152.109	0.0053	16642	2114.11	2114.11	48.5329	1216
24264	SCCCLR1C03C10	914	128 1045 1254 minus strand translated	Regular	10610.1	0	34173.2	39	16	27	45.9	229003	0	39407			7682 31934 14685 15132 11330 8147 1294 33346 28996 28218 4420 24824 35992 4500 28884 20427 24476 37732 27043 36199 2908 27598 38154 38653 35193 15705 2735 12588 1270 16464 1855 11701 7388 3611 29644 13423 62 17963	0	15	Pass2	PepFrag2	None	1763.89	TITLEVESSDTIDNVK	TITLEVESSDTIDNVK	11	16	3.59	490	0	0	0	0	83.5252	5.9475		932	1.6	b3°b9°b10°y9*	30.0563	1638	167.997	127.997	0.0043	14203	1763.87	1763.87	38.6587	991
24264	SCCCLR1C03C10	914	128 1045 1254 minus strand translated	Regular	10610.1	0	34173.2	39	16	27	45.9	229003	0	39407			7682 31934 14685 15132 11330 8147 1294 33346 28996 28218 4420 24824 35992 4500 28884 20427 24476 37732 27043 36199 2908 27598 38154 38653 35193 15705 2735 12588 1270 16464 1855 11701 7388 3611 31963 24818 7809 7423	0	16	Pass2	VarMod	Phosphoryl+STY(*)	2093.08	LADYNIQKESTLHLVLR	LADYNIQKESTLHLVLR	55	17	7.74	489	1	1	0	0	162.654	6.237		306	2.4	b13°y12	40.0172	1910	186.115	146.115	0.0137	16222	2093.08	2093.08	46.0905	3137
24264	SCCCLR1C03C10	914	128 1045 1254 minus strand translated	Regular	10610.1	0	34173.2	39	16	27	45.9	229003	0	39407			7682 31934 14685 15132 11330 8147 1294 33346 28996 28218 4420 24824 35992 4500 28884 20427 24476 37732 27043 36199 2908 27598 38154 38653 35193 15705 2735 12588 1270 16464 1855 11701 7388 3611 31963 24818 7809 7423	0	17	Pass2	NeutralLoss_NH3	None	947.483	LADYNIQK	LADYNIQK	55	8	6.78	1111	0	0	0	0	59.548	0		0	0		14.8621	892	112.03	72.0305	0.0048	5616	947.482	947.48	19.6411	1094
8147	SCVPRZ2038C12	983	1 1018 1230 translated	Regular	10610.1	0	37906.7	40	17	28	50.15	230167	0	39808			7682 31934 14685 15132 11330 24264 1294 33346 28996 28218 4420 24824 35992 4500 28884 20427 24476 37732 27043 36199 2908 27598 38154 38653 35193 15705 2735 12588 1270 16464 1855 11701 7388 3611 31963 24818 7809 7423	1	1	Pass1	PepFrag1	None	1065.56	TLADYNIQK	TLADYNIQK	88	9	6.78	494	3	3	2	0	2088.04	7.3455		6465	4.2	y5y6y7	16.4046	985	119.688	79.688	0.1139	2726	1065.56	1065.56	14.1558	26217
8147	SCVPRZ2038C12	983	1 1018 1230 translated	Regular	10610.1	0	37906.7	40	17	28	50.15	230167	0	39808			7682 31934 14685 15132 11330 24264 1294 33346 28996 28218 4420 24824 35992 4500 28884 20427 24476 37732 27043 36199 2908 27598 38154 38653 35193 15705 2735 12588 1270 16464 1855 11701 7388 3611 31963 24818 7809 7423	0	2	Pass1	PepFrag1	None	1065.56	TLADYNIQK	TLADYNIQK	164	9	6.78	498	3	3	2	0	2088.04	7.3455		6465	4.2	y5y6y7	16.4046	985	119.688	79.688	0.1139	2726	1065.56	1065.56	14.1558	26217
8147	SCVPRZ2038C12	983	1 1018 1230 translated	Regular	10610.1	0	37906.7	40	17	28	50.15	230167	0	39808			7682 31934 14685 15132 11330 24264 1294 33346 28996 28218 4420 24824 35992 4500 28884 20427 24476 37732 27043 36199 2908 27598 38154 38653 35193 15705 2735 12588 1270 16464 1855 11701 7388 3611 31963 24818 7809 7423	0	3	Pass1	PepFrag1	None	1065.56	TLADYNIQK	TLADYNIQK	240	9	6.78	501	3	3	2	0	2088.04	7.3455		6465	4.2	y5y6y7	16.4046	985	119.688	79.688	0.1139	2726	1065.56	1065.56	14.1558	26217
8147	SCVPRZ2038C12	983	1 1018 1230 translated	Regular	10610.1	0	37906.7	40	17	28	50.15	230167	0	39808			7682 31934 14685 15132 11330 24264 1294 33346 28996 28218 4420 24824 35992 4500 28884 20427 24476 37732 27043 36199 2908 27598 38154 38653 35193 15705 2735 12588 1270 16464 1855 11701 7388 3611 31963 24818 7809 7423	0	4	Pass1	PepFrag1	None	1065.56	TLADYNIQK	TLADYNIQK	316	9	6.78	503	3	3	2	0	2088.04	7.3455		6465	4.2	y5y6y7	16.4046	985	119.688	79.688	0.1139	2726	1065.56	1065.56	14.1558	26217
8147	SCVPRZ2038C12	983	1 1018 1230 translated	Regular	10610.1	0	37906.7	40	17	28	50.15	230167	0	39808			7682 31934 14685 15132 11330 24264 1294 33346 28996 28218 4420 24824 35992 4500 28884 20427 24476 37732 27043 36199 2908 27598 38154 38653 35193 15705 2735 12588 1270 16464 1855 11701 7388 3611 31963 24818 29644 13423 62 7809 7423 17963	0	5	Pass1	PepFrag1	None	1067.62	ESTLHLVLR	ESTLHLVLR	249	9	7.88	495	4	4	3	0	10718.8	8.0559		1843	4	y3y4y5y6	22.0247	1018	122.346	82.3465	0.103	7309	1067.62	1067.62	22.8199	23718
8147	SCVPRZ2038C12	983	1 1018 1230 translated	Regular	10610.1	0	37906.7	40	17	28	50.15	230167	0	39808			7682 31934 14685 15132 11330 24264 1294 33346 28996 28218 4420 24824 35992 4500 28884 20427 24476 37732 27043 36199 2908 27598 38154 38653 35193 15705 2735 12588 1270 16464 1855 11701 7388 3611 31963 24818 29644 13423 62 7809 7423 17963	0	6	Pass1	PepFrag1	None	1067.62	ESTLHLVLR	ESTLHLVLR	97	9	7.88	497	4	4	3	0	10718.8	8.0559		1843	4	y3y4y5y6	22.0247	1018	122.346	82.3465	0.103	7309	1067.62	1067.62	22.8199	23718
8147	SCVPRZ2038C12	983	1 1018 1230 translated	Regular	10610.1	0	37906.7	40	17	28	50.15	230167	0	39808			7682 31934 14685 15132 11330 24264 1294 33346 28996 28218 4420 24824 35992 4500 28884 20427 24476 37732 27043 36199 2908 27598 38154 38653 35193 15705 2735 12588 1270 16464 1855 11701 7388 3611 31963 24818 29644 13423 62 7809 7423 17963	0	7	Pass1	PepFrag1	None	1067.62	ESTLHLVLR	ESTLHLVLR	173	9	7.88	499	4	4	3	0	10718.8	8.0559		1843	4	y3y4y5y6	22.0247	1018	122.346	82.3465	0.103	7309	1067.62	1067.62	22.8199	23718
8147	SCVPRZ2038C12	983	1 1018 1230 translated	Regular	10610.1	0	37906.7	40	17	28	50.15	230167	0	39808			7682 31934 14685 15132 11330 24264 1294 33346 28996 28218 4420 24824 35992 4500 28884 20427 24476 37732 27043 36199 2908 27598 38154 38653 35193 15705 2735 12588 1270 16464 1855 11701 7388 3611 31963 24818 29644 13423 62 7809 7423 17963	0	8	Pass1	PepFrag1	None	1067.62	ESTLHLVLR	ESTLHLVLR	325	9	7.88	504	4	4	3	0	10718.8	8.0559		1843	4	y3y4y5y6	22.0247	1018	122.346	82.3465	0.103	7309	1067.62	1067.62	22.8199	23718
8147	SCVPRZ2038C12	983	1 1018 1230 translated	Regular	10610.1	0	37906.7	40	17	28	50.15	230167	0	39808			7682 31934 14685 15132 11330 24264 1294 33346 28996 28218 4420 24824 35992 4500 28884 20427 24476 37732 27043 36199 2908 27598 38154 38653 35193 15705 2735 12588 1270 16464 1855 11701 7388 3611 31963 24818 29644 13423 62 17963	0	9	Pass1	PepFrag1	None	1523.78	IQDKEGIPPDQQR	IQDKEGIPPDQQR	139	13	4.31	493	2	2	0	1	6770.77	7.8564	Identified	358	2	b7y6y7°	8.1555	1392	150.725	60.4834	0.0102	262	1523.78	1523.78	8.6142	2346
8147	SCVPRZ2038C12	983	1 1018 1230 translated	Regular	10610.1	0	37906.7	40	17	28	50.15	230167	0	39808			7682 31934 14685 15132 11330 24264 1294 33346 28996 28218 4420 24824 35992 4500 28884 20427 24476 37732 27043 36199 2908 27598 38154 38653 35193 15705 2735 12588 1270 16464 1855 11701 7388 3611 31963 24818 29644 13423 62 17963	0	10	Pass1	PepFrag1	None	1523.78	IQDKEGIPPDQQR	IQDKEGIPPDQQR	63	13	4.31	496	2	2	0	1	6770.77	7.8564	Identified	358	2	b7y6y7°	8.1555	1392	150.725	60.4834	0.0102	262	1523.78	1523.78	8.6142	2346
8147	SCVPRZ2038C12	983	1 1018 1230 translated	Regular	10610.1	0	37906.7	40	17	28	50.15	230167	0	39808			7682 31934 14685 15132 11330 24264 1294 33346 28996 28218 4420 24824 35992 4500 28884 20427 24476 37732 27043 36199 2908 27598 38154 38653 35193 15705 2735 12588 1270 16464 1855 11701 7388 3611 31963 24818 29644 13423 62 17963	0	11	Pass1	PepFrag1	None	1523.78	IQDKEGIPPDQQR	IQDKEGIPPDQQR	215	13	4.31	500	2	2	0	1	6770.77	7.8564	Identified	358	2	b7y6y7°	8.1555	1392	150.725	60.4834	0.0102	262	1523.78	1523.78	8.6142	2346
8147	SCVPRZ2038C12	983	1 1018 1230 translated	Regular	10610.1	0	37906.7	40	17	28	50.15	230167	0	39808			7682 31934 14685 15132 11330 24264 1294 33346 28996 28218 4420 24824 35992 4500 28884 20427 24476 37732 27043 36199 2908 27598 38154 38653 35193 15705 2735 12588 1270 16464 1855 11701 7388 3611 31963 24818 29644 13423 62 17963	0	12	Pass1	PepFrag1	None	1523.78	IQDKEGIPPDQQR	IQDKEGIPPDQQR	291	13	4.31	502	2	2	0	1	6770.77	7.8564	Identified	358	2	b7y6y7°	8.1555	1392	150.725	60.4834	0.0102	262	1523.78	1523.78	8.6142	2346
8147	SCVPRZ2038C12	983	1 1018 1230 translated	Regular	10610.1	0	37906.7	40	17	28	50.15	230167	0	39808			7682 31934 14685 15132 11330 24264 1294 33346 28996 28218 4420 24824 35992 4500 28884 20427 24476 37732 27043 36199 2908 27598 38154 38653 35193 15705 2735 12588 1270 16464 1855 11701 7388 3611 31963 24818 7809 7423	0	13	Pass2	PepFrag2	None	964.51	LADYNIQK	LADYNIQK	89	8	6.78	509	1	1	0	0	113.599	6.0811		2512	3.1	y5*y7°y8	14.8621	892	112.03	72.0305	0.0584	5241	964.53	964.528	18.7106	13441
8147	SCVPRZ2038C12	983	1 1018 1230 translated	Regular	10610.1	0	37906.7	40	17	28	50.15	230167	0	39808			7682 31934 14685 15132 11330 24264 1294 33346 28996 28218 4420 24824 35992 4500 28884 20427 24476 37732 27043 36199 2908 27598 38154 38653 35193 15705 2735 12588 1270 16464 1855 11701 7388 3611 31963 24818 7809 7423	0	14	Pass2	PepFrag2	None	2114.16	TLADYNIQKESTLHLVLR	TLADYNIQKESTLHLVLR	88	18	7.74	508	1	1	0	0	100.521	6.028		993	1.8	b2b8°y10°y16°	39.6823	2003	192.109	152.109	0.0053	16642	2114.11	2114.11	48.5329	1216
8147	SCVPRZ2038C12	983	1 1018 1230 translated	Regular	10610.1	0	37906.7	40	17	28	50.15	230167	0	39808			7682 31934 14685 15132 11330 24264 1294 33346 28996 28218 4420 24824 35992 4500 28884 20427 24476 37732 27043 36199 2908 27598 38154 38653 35193 15705 2735 12588 1270 16464 1855 11701 7388 3611 29644 13423 62 17963	0	15	Pass2	PepFrag2	None	1763.89	TITLEVESSDTIDNVK	TITLEVESSDTIDNVK	45	16	3.59	507	0	0	0	0	83.5252	5.9475		932	1.6	b3°b9°b10°y9*	30.0563	1638	167.997	127.997	0.0043	14203	1763.87	1763.87	38.6587	991
8147	SCVPRZ2038C12	983	1 1018 1230 translated	Regular	10610.1	0	37906.7	40	17	28	50.15	230167	0	39808				0	16	Pass2	MissedCleavage	Carbamidomethyl+C(2);Carbamidomethyl+C(3)	3338.75	LCCSPHTAAHSPIPIPLLASLVDPPFPRFK	LCCSPHTAAHSPIPIPLLASLVDPPFPRFK	4	30	8.3	505	1	1	0	0	260.979	6.4423	Missing	401	2.1	y12°y13	57.551	3044	253.935	86.9675	0.0051	16686	3338.76	3338.76	48.7798	1164
8147	SCVPRZ2038C12	983	1 1018 1230 translated	Regular	10610.1	0	37906.7	40	17	28	50.15	230167	0	39808			7682 31934 14685 15132 11330 24264 1294 33346 28996 28218 4420 24824 35992 4500 28884 20427 24476 37732 27043 36199 2908 27598 38154 38653 35193 15705 2735 12588 1270 16464 1855 11701 7388 3611 31963 24818 7809 7423	0	17	Pass2	VarMod	Phosphoryl+STY(*)	2093.08	LADYNIQKESTLHLVLR	LADYNIQKESTLHLVLR	89	17	7.74	506	1	1	0	0	162.654	6.237		306	2.4	b13°y12	40.0172	1910	186.115	146.115	0.0136	16222	2093.08	2093.08	46.0905	3137
8147	SCVPRZ2038C12	983	1 1018 1230 translated	Regular	10610.1	0	37906.7	40	17	28	50.15	230167	0	39808			7682 31934 14685 15132 11330 24264 1294 33346 28996 28218 4420 24824 35992 4500 28884 20427 24476 37732 27043 36199 2908 27598 38154 38653 35193 15705 2735 12588 1270 16464 1855 11701 7388 3611 31963 24818 7809 7423	0	18	Pass2	NeutralLoss_NH3	None	947.483	LADYNIQK	LADYNIQK	89	8	6.78	1111	0	0	0	0	59.548	0		0	0		14.8621	892	112.03	72.0305	0.0048	5616	947.482	947.48	19.6411	1094
31905	SCCCRT1001G12	1210	135 1109 1143 translated	Regular	10308.1	0	34024.2	85	14	23	66.98	260582	140922	143949	93.7241	3.1889		1	1	Pass1	PepFrag1	Carbamidomethyl+C(7);Carbamidomethyl+C(13)	2260.11	SQVEAACPGTVSCADILALAAR	SQVEAACPGTVSCADILALAAR	112	22	4.07	514	15	15	9	2	63154.5	8.8136	Identified	36101	8	b2b3b5°b6b7y2y3y4y5y6y7y8y11y15y16y22	36.697	1995	191.597	151.597	0.2455	13735	2260.1	2260.1	37.0678	63975
31905	SCCCRT1001G12	1210	135 1109 1143 translated	Regular	10308.1	0	34024.2	85	14	23	66.98	260582	140922	143949	93.7241	3.1889	8922 11901	0	2	Pass1	PepFrag1	None	991.546	GFEVIDAIK	GFEVIDAIK	103	9	4.07	513	8	8	4	1	27207.6	8.4479		26382	4.9	b4b7b8y4y5y6y7y7°y9	24.569	938	115.85	75.8497	0.154	11246	991.547	991.546	30.6831	40130
31905	SCCCRT1001G12	1210	135 1109 1143 translated	Regular	10308.1	0	34024.2	85	14	23	66.98	260582	140922	143949	93.7241	3.1889		0	3	Pass1	PepFrag1	None	1812.96	DGVNLLSGPTWTVQLGR	DGVNLLSGPTWTVQLGR	134	17	7	515	11	11	4	1	29557.7	8.4838	Identified	17361	6	b4b5b5*b15*b17y2y4y6y9y10y11y12y17	42.111	1687	171.331	131.331	0.1413	15569	1812.96	1812.96	43.3248	36817
31905	SCCCRT1001G12	1210	135 1109 1143 translated	Regular	10308.1	0	34024.2	85	14	23	66.98	260582	140922	143949	93.7241	3.1889		0	4	Pass1	PepFrag1	None	1451.8	DLVALSGAHTIGAAR	DLVALSGAHTIGAAR	188	15	7.88	512	13	13	8	3	23870.4	8.391		13466	5.3	b3b4b5b15y4y5y6y7y10y11y12y13y15	25.4411	1364	148.697	108.697	0.116	7282	1451.8	1451.8	22.7698	30215
31905	SCCCRT1001G12	1210	135 1109 1143 translated	Regular	10308.1	0	34024.2	85	14	23	66.98	260582	140922	143949	93.7241	3.1889		0	5	Pass1	PepFrag1	None	1518.76	MGNISPLTGSSGEIR	MGNISPLTGSSGEIR	302	15	7	511	7	7	3	2	10379.1	8.0293	Identified	15450	4.9	b3b4b5b5*b5°b13*b15y10y11y15	21.3517	1395	150.942	110.942	0.0929	6902	1518.76	1518.76	22.1746	24208
31905	SCCCRT1001G12	1210	135 1109 1143 translated	Regular	10308.1	0	34024.2	85	14	23	66.98	260582	140922	143949	93.7241	3.1889		0	6	Pass1	PepFrag1	None	2652.31	TASQSAANSNLPSPSSSAATLVSAFASK	TASQSAANSNLPSPSSSAATLVSAFASK	155	28	10.1	518	7	7	1	1	10762.1	8.0451	Identified	12120	6.1	b11b13y6y7y9y17y28	28.662	2421	217.983	105.322	0.0924	14796	2652.31	2652.31	40.6159	24074
31905	SCCCRT1001G12	1210	135 1109 1143 translated	Regular	10308.1	0	34024.2	85	14	23	66.98	260582	140922	143949	93.7241	3.1889	8922	0	7	Pass1	PepFrag1	Carbamidomethyl+C(6);Carbamidomethyl+C(11)	3071.41	LFFHDCFVQGCDASVLLDDSPTLTGEK	LFFHDCFVQGCDASVLLDDSPTLTGEK	66	27	3.77	517	4	4	0	0	1254.41	7.1116	Identified	4779	4.8	b5y7y10y27	63.4555	2708	234.887	116.591	0.0499	16011	3071.41	3071.42	45.0153	13001
31905	SCCCRT1001G12	1210	135 1109 1143 translated	Regular	10308.1	0	34024.2	85	14	23	66.98	260582	140922	143949	93.7241	3.1889	8922	0	8	Pass1	PepFrag1	None	1244.61	SGMAAAVQQEPR	SGMAAAVQQEPR	47	12	7	510	4	4	1	0	1002.72	7.0144	Identified	2916	2.7	y2y8y9y12	6.3542	1126	130.853	90.8535	0.0234	1109	1244.61	1244.6	10.3875	6110
31905	SCCCRT1001G12	1210	135 1109 1143 translated	Regular	10308.1	0	34024.2	85	14	23	66.98	260582	140922	143949	93.7241	3.1889		0	9	Pass1	PepFrag1	None	2859.46	NLVSQFGLLHSDQELFGAGVVDSVTAR	NLVSQFGLLHSDQELFGAGVVDSVTAR	257	27	4.3	521	3	3	0	0	2298.42	7.3746		1925	3.4	b13b16°y13y27	57.3279	2657	231.928	114.619	0.0192	17427	2859.46	2859.46	52.6568	4997
31905	SCCCRT1001G12	1210	135 1109 1143 translated	Regular	10308.1	0	34024.2	85	14	23	66.98	260582	140922	143949	93.7241	3.1889		0	10	Pass1	PepFrag1	None	1541.76	IYNDTNINAGFATK	IYNDTNINAGFATK	210	14	6.78	519	1	1	0	0	300.656	6.4912		1374	2.2	b9°b12°y14	26.0494	1406	151.734	111.734	0.0106	8166	1541.76	1541.76	24.5673	2762
31905	SCCCRT1001G12	1210	135 1109 1143 translated	Regular	10308.1	0	34024.2	85	14	23	66.98	260582	140922	143949	93.7241	3.1889	8922 11901	0	11	Pass1	PepFrag1	None	747.418	MGASILR	MGASILR	59	7	11.05	516	2	2	1	0	1038.89	7.0297		808	1.3	b4°y4y5	11.6139	708	96.0392	56.0392	0.0056	3113	747.42	747.418	14.8352	1465
31905	SCCCRT1001G12	1210	135 1109 1143 translated	Regular	10308.1	0	34024.2	85	14	23	66.98	260582	140922	143949	93.7241	3.1889		0	12	Pass2	PepFrag2	Carbamidomethyl+C(3)	2387.13	QICGPQAGGTDGNLAPLDAMSSVK	QICGPQAGGTDGNLAPLDAMSSVK	226	24	3.88	520	0	0	0	0	101.931	6.0215	Missing	1633	1.8	b7*y8°y11°	29.6388	2140	200.772	93.8477	0.0036	5759	2387.14	2387.14	19.9293	928
31905	SCCCRT1001G12	1210	135 1109 1143 translated	Regular	10308.1	0	34024.2	85	14	23	66.98	260582	140922	143949	93.7241	3.1889		0	13	Pass2	VarMod	Oxidation+M(1)	1534.75	MGNISPLTGSSGEIR	MGNISPLTGSSGEIR	302	15	7	522	4	4	1	0	1508.57	7.1917	Missing	5232	2.5	y5y7y8y11y11°	21.5712	1395	150.942	110.942	0.0153	5075	1534.76	1534.76	18.3413	3988
31905	SCCCRT1001G12	1210	135 1109 1143 translated	Regular	10308.1	0	34024.2	85	14	23	66.98	260582	140922	143949	93.7241	3.1889		0	14	Pass2	VarMod	Phosphoryl+STY(*)	1598.72	MGNISPLTGSSGEIR	MGNISPLTGSSGEIR	302	15	7	523	1	1	0	0	379.989	6.5929	Missing	1215	1.6	b3b6°y7°y14°	22.4267	1395	150.942	110.942	0.0047	8315	1598.72	1598.72	24.7648	1215
31905	SCCCRT1001G12	1210	135 1109 1143 translated	Regular	10308.1	0	34024.2	85	14	23	66.98	260582	140922	143949	93.7241	3.1889	8922 11901	0	15	Pass2	InSource	None	658.413	VIDAIK	GFEVIDAIK	106	6	6.78	1470	4	4	2	1	7431.74	0		2790	0	b2b3y4y5	24.569	646	90.3472	140.694	0.0102	11242	658.417	658.414	30.6803	2664
31905	SCCCRT1001G12	1210	135 1109 1143 translated	Regular	10308.1	0	34024.2	85	14	23	66.98	260582	140922	143949	93.7241	3.1889	8922 11901	0	16	Pass2	InSource	None	488.319	SILR	MGASILR	62	4	11.05	1471	0	0	0	0	33.7972	0		0	0		11.6139	469	72.9807	105.961	0.0062	3670	488.321	488.319	15.6986	1624
31905	SCCCRT1001G12	1210	135 1109 1143 translated	Regular	10308.1	0	34024.2	85	14	23	66.98	260582	140922	143949	93.7241	3.1889	8922 11901	0	17	Pass2	InSource	None	559.356	ASILR	MGASILR	61	5	11.05	1471	1	1	0	0	68.1694	0		397	0	b4	11.6139	536	79.7755	119.551	0.0053	3677	559.361	559.359	15.7175	1386
31905	SCCCRT1001G12	1210	135 1109 1143 translated	Regular	10308.1	0	34024.2	85	14	23	66.98	260582	140922	143949	93.7241	3.1889	8922 11901	0	18	Pass2	NeutralLoss_H2O	None	973.535	GFEVIDAIK	GFEVIDAIK	103	9	4.07	1470	0	0	0	0	78.825	0		0	0		24.569	938	115.85	75.8497	0.0039	11236	973.536	973.534	30.6673	1023
31793	SCJFLR1013A04	396	68 463 876 minus strand translated	Regular	10306	0	14658.4	21	4	10	24.43	146474	0	21626			9570 37422 29541 16714	1	1	Pass1	PepFrag1	Carbamidomethyl+C(1);Carbamidomethyl+C(9)	1384.6	CADVLTNFCER	CADVLTNFCER	105	11	4.07	525	7	7	3	1	46697.8	8.6824		13104	6.5	b3b4y3y5y6y7y9	23.2487	1140	131.936	91.9359	0.4929	7635	1384.6	1384.6	23.5123	72202
31793	SCJFLR1013A04	396	68 463 876 minus strand translated	Regular	10306	0	14658.4	21	4	10	24.43	146474	0	21626			9570	0	2	Pass1	PepFrag1	Carbamidomethyl+C(5);Carbamidomethyl+C(7);Carbamidomethyl+C(15);Carbamidomethyl+C(19)	2457.02	NPPDCQCNDISLHGCRPECK	NPPDCQCNDISLHGCRPECK	54	20	5.27	524	6	6	1	0	16400.1	8.2279	Identified	2193	5.5	y4y7y10y12y13y19	7.0667	1981	190.699	55.3497	0.1737	1381	2457.02	2457.02	11.0093	25448
31793	SCJFLR1013A04	396	68 463 876 minus strand translated	Regular	10306	0	14658.4	21	4	10	24.43	146474	0	21626			9570 29541 16714	0	3	Pass2	PepFrag2	Carbamidomethyl+C(1);Carbamidomethyl+C(9)	1384.6	CADVLTNFCER	CADVLTNFCER	105	11	4.07	526	1	1	0	0	185.588	6.2816		760	2.6	y3y10*	23.2487	1140	131.936	91.9359	0.0393	9272	1384.61	1384.61	26.5796	5752
31793	SCJFLR1013A04	396	68 463 876 minus strand translated	Regular	10306	0	14658.4	21	4	10	24.43	146474	0	21626			9570	0	4	Pass2	MissedCleavage	Carbamidomethyl+C(6);Carbamidomethyl+C(8);Carbamidomethyl+C(16);Carbamidomethyl+C(20)	2585.11	KNPPDCQCNDISLHGCRPECK	KNPPDCQCNDISLHGCRPECK	53	21	6.85	527	7	7	3	0	10769.5	8.0453	Identified	5569	6.8	b3b3*y4y7y8y9y10y19y19*	3.7594	2116	199.268	59.6338	0.2941	886	2585.11	2585.11	10.1396	43072
22549	SCBGFL4053D05	361	105 571 571 minus strand translated	Regular	10149	0	15563.9	51	10	17	54.49	143993	8158.75	50262	5.4262	0.0845	4464 21497 18174 24211 17267 28464	1	1	Pass1	PepFrag1	None	1573.76	EVEAVAEPTEAAETK	EVEAVAEPTEAAETK	77	15	3.67	537	10	10	6	4	23164.7	8.3713	Identified	13044	6.2	b3b3°b4b4°b5b5°b6b7y3°y4y8y9y9°y10y12	15.1916	1434	153.742	113.742	0.3213	1867	1573.76	1573.76	12.3854	46263
22549	SCBGFL4053D05	361	105 571 571 minus strand translated	Regular	10149	0	15563.9	51	10	17	54.49	143993	8158.75	50262	5.4262	0.0845	4464 21497 18174 28464	0	2	Pass1	PepFrag1	None	1801.87	EVEVEAVAEPTEAAETK	EVEVEAVAEPTEAAETK	75	17	3.58	529	13	13	8	4	29544.6	8.4769	Identified	13815	6.3	b3b3°b5b6b6°b8b9y4y5y8y9y10y11y12y13	19.5133	1648	168.68	128.68	0.2967	4879	1801.87	1801.87	17.8911	42719
22549	SCBGFL4053D05	361	105 571 571 minus strand translated	Regular	10149	0	15563.9	51	10	17	54.49	143993	8158.75	50262	5.4262	0.0845	4464 21497 18174 28401	0	3	Pass1	PepFrag1	None	4044.93	EEAAAPVVAETPAADEPAPAETEVAKEPEAEAVPAETETK	EEAAAPVVAETPAADEPAPAETEVAKEPEAEAVPAETETK	35	40	3.53	533	2	2	0	0	168.728	6.2336	Missing	927	6.4	b7°b10b21°y8	24.4166	3696	289.011	104.505	0.1337	13682	4044.94	4044.94	36.9513	19253
22549	SCBGFL4053D05	361	105 571 571 minus strand translated	Regular	10149	0	15563.9	51	10	17	54.49	143993	8158.75	50262	5.4262	0.0845	4464 21497 18174 24211 28401	0	4	Pass1	PepFrag1	None	4044.93	EEAAAPVVAETPAADEPAPAETEVAKEPEAEAVPAETETK	EEAAAPVVAETPAADEPAPAETEVAKEPEAEAVPAETETK	35	40	3.53	530	3	3	0	0	7402.98	7.8758	Identified	1647	5.4	y7y24y29	24.4166	3696	289.011	152.674	0.081	7615	4044.92	4044.93	23.4623	11658
22549	SCBGFL4053D05	361	105 571 571 minus strand translated	Regular	10149	0	15563.9	51	10	17	54.49	143993	8158.75	50262	5.4262	0.0845	4464 21497 18174 24211 4120 17267 28401	0	5	Pass1	PepFrag1	None	1500.71	EPEAEAVPAETETK	EPEAEAVPAETETK	61	14	3.67	528	5	5	2	0	13331.8	8.1313	Identified	5815	3.3	b3b3°b4°b5°b7°y4y7y8y9	10.6216	1352	147.824	107.824	0.0622	985	1500.71	1500.7	10.2398	8963
22549	SCBGFL4053D05	361	105 571 571 minus strand translated	Regular	10149	0	15563.9	51	10	17	54.49	143993	8158.75	50262	5.4262	0.0845	21497 24211 28464	0	6	Pass1	PepFrag1	None	1614.79	EAEVEAAAAPVEAETK	EAEVEAAAAPVEAETK	137	16	3.67	536	9	9	2	1	10143.5	8.0126	Identified	7326	2.1	b3b3°b5b6°b7b7°b8°b9y3°y4y5y10y12y13	16.6275	1475	156.659	273.317	0.0151	3421	1614.78	1614.78	15.2879	2179
22549	SCBGFL4053D05	361	105 571 571 minus strand translated	Regular	10149	0	15563.9	51	10	17	54.49	143993	8158.75	50262	5.4262	0.0845		0	7	Pass1	PepFrag1	None	2059.01	EVEVEAVAEPTEAAETKEK	EVEVEAVAEPTEAAETKEK	75	19	3.86	534	1	1	0	0	514.181	6.7175	Missing	808	2	b6°y11y12°	16.7658	1892	184.944	83.296	0.0109	3924	2059.01	2059.01	16.057	1574
22549	SCBGFL4053D05	361	105 571 571 minus strand translated	Regular	10149	0	15563.9	51	10	17	54.49	143993	8158.75	50262	5.4262	0.0845	4464 18174 28401	0	8	Pass2	PepFrag2	None	4044.93	EEAAAPVVAETPAADEPAPAETEVAKEPEAEAVPAETETK	EEAAAPVVAETPAADEPAPAETEVAKEPEAEAVPAETETK	35	40	3.53	532	1	1	0	0	172.989	6.2444	Identified	2124	3.6	b5b13°y7°y11°	24.4166	3696	289.011	104.505	0.0282	10558	4044.9	4044.9	29.3656	4059
22549	SCBGFL4053D05	361	105 571 571 minus strand translated	Regular	10149	0	15563.9	51	10	17	54.49	143993	8158.75	50262	5.4262	0.0845	4464 21497 18174 4120 17267 28401	0	9	Pass2	PepFrag2	None	1500.71	EPEAEAVPAETETK	EPEAEAVPAETETK	61	14	3.67	531	3	3	1	0	625.281	6.8025	Identified	1957	1.6	y4y7°y8y9y12°	10.6216	1352	147.824	107.824	0.0091	7887	1500.72	1500.72	24.0802	1304
22549	SCBGFL4053D05	361	105 571 571 minus strand translated	Regular	10149	0	15563.9	51	10	17	54.49	143993	8158.75	50262	5.4262	0.0845	4464 21497 18174 24211 4120 17267 28464	0	10	Pass2	PepFrag2	None	958.484	AAAPAEAETK	AAAPAEAETK	127	10	4.26	535	1	1	0	0	147.67	6.1757	Identified	834	1.3	b3y4°	3.7223	871	110.265	180.53	0.0061	5413	958.477	958.475	19.0709	885
22549	SCBGFL4053D05	361	105 571 571 minus strand translated	Regular	10149	0	15563.9	51	10	17	54.49	143993	8158.75	50262	5.4262	0.0845	21497 24211 28464	0	11	Pass2	InSource	None	700.315	EAEVEAA	EAEVEAAAAPVEAETK	137	7	3.03	95	1	1	0	0	55.168	0		139	0	b1	16.6275	633	89.131	138.262	0.0161	2580	700.319	700.317	13.8734	2324
22549	SCBGFL4053D05	361	105 571 571 minus strand translated	Regular	10149	0	15563.9	51	10	17	54.49	143993	8158.75	50262	5.4262	0.0845	4464 21497 18174 28464	0	12	Pass2	InSource	None	657.309	EVEVEA	EVEVEAVAEPTEAAETK	75	6	3.03	150	1	1	0	0	162.691	0		773	0	b6	19.5133	604	86.3875	132.775	0.0081	4656	657.312	657.31	17.41	1168
22549	SCBGFL4053D05	361	105 571 571 minus strand translated	Regular	10149	0	15563.9	51	10	17	54.49	143993	8158.75	50262	5.4262	0.0845	4464 21497 18174 24211 4120 17267 28401	0	13	Pass2	NeutralLoss_H2O	None	1482.7	EPEAEAVPAETETK	EPEAEAVPAETETK	61	14	3.67	170	1	1	0	0	1062.95	0	Identified	1053	0	y7	10.6216	1352	147.824	107.824	0.0114	7054	1482.7	1482.7	22.4512	1644
24047	SCCCRZ1C01H06	836	1 1491 1633 minus strand translated	Regular	10082.1	0	53187.6	74	13	37	30.24	176750	80094.9	89843	53.2693	2.8333	10817	1	1	Pass1	PepFrag1	None	1534.77	ASQVGFIDSEAPSVK	ASQVGFIDSEAPSVK	384	15	4.07	541	16	16	9	4	91421.9	8.9646	Identified	18030	6	b3b3°b4b5b6b6°b9b10y2y4y5y7y8y10y11y12y13y13°y15	23.3247	1409	151.95	111.95	0.2437	6821	1534.78	1534.78	22.0099	43079
24047	SCCCRZ1C01H06	836	1 1491 1633 minus strand translated	Regular	10082.1	0	53187.6	74	13	37	30.24	176750	80094.9	89843	53.2693	2.8333	10817	0	2	Pass1	PepFrag1	Carbamidomethyl+C(2)	1105.56	VCLLSADEAK	VCLLSADEAK	411	10	4.07	539	3	3	1	0	3352.98	7.529		8108	4.5	y3°y6y7y10	21.4946	981	119.364	79.3637	0.1589	4318	1105.56	1105.56	16.7132	28079
24047	SCCCRZ1C01H06	836	1 1491 1633 minus strand translated	Regular	10082.1	0	53187.6	74	13	37	30.24	176750	80094.9	89843	53.2693	2.8333	10817	0	3	Pass1	PepFrag1	None	1601.7	DYDATASPEGAVYDK	DYDATASPEGAVYDK	323	15	3.5	538	16	16	9	5	47052.6	8.6761	Identified	15408	4.6	b2b3b4b5b6b6°b7°b12b15y1y2y2°y3y6°y8y9y10y11y13y15	15.8222	1409	151.95	111.95	0.116	2921	1601.7	1601.7	14.5004	20506
24047	SCCCRZ1C01H06	836	1 1491 1633 minus strand translated	Regular	10082.1	0	53187.6	74	13	37	30.24	176750	80094.9	89843	53.2693	2.8333		0	4	Pass1	PepFrag1	None	2808.55	IKPGLSSFAGKPQEAADSILPLLEQAK	IKPGLSSFAGKPQEAADSILPLLEQAK	123	27	7.11	542	5	5	1	1	23047.2	8.3662	Identified	6532	4.9	b19b20y7y18y18°y25*y27	49.3911	2674	232.917	76.4583	0.0773	16674	2808.55	2808.55	48.687	13654
24047	SCCCRZ1C01H06	836	1 1491 1633 minus strand translated	Regular	10082.1	0	53187.6	74	13	37	30.24	176750	80094.9	89843	53.2693	2.8333		0	5	Pass1	PepFrag1	None	1029.56	AEEILEAVR	AEEILEAVR	178	9	3.96	540	7	7	4	1	16674.7	8.2256		7679	3.3	b2y3y4y5y6y7y9	18.7877	962	117.817	77.8175	0.0762	6447	1029.56	1029.56	21.2822	13464
24047	SCCCRZ1C01H06	836	1 1491 1633 minus strand translated	Regular	10082.1	0	53187.6	74	13	37	30.24	176750	80094.9	89843	53.2693	2.8333		0	6	Pass1	PepFrag1	None	2227.12	FDKELDLVPIGDDIEFFSK	FDKELDLVPIGDDIEFFSK	104	19	3.69	543	4	4	0	1	12242.7	8.0914	Identified	3131	3.5	b8y9y11y19	59.1923	2069	196.306	90.8706	0.0436	17251	2227.12	2227.12	51.8437	7701
24047	SCCCRZ1C01H06	836	1 1491 1633 minus strand translated	Regular	10082.1	0	53187.6	74	13	37	30.24	176750	80094.9	89843	53.2693	2.8333		0	7	Pass1	PepFrag1	None	1836.93	ELDLVPIGDDIEFFSK	ELDLVPIGDDIEFFSK	107	16	3.43	544	4	4	0	0	6713.14	7.8305	Identified	4581	3.3	b12°b14b15°y11y12°y14y16	53.1174	1708	172.75	132.75	0.0427	17570	1836.93	1836.93	53.0354	7540
24047	SCCCRZ1C01H06	836	1 1491 1633 minus strand translated	Regular	10082.1	0	53187.6	74	13	37	30.24	176750	80094.9	89843	53.2693	2.8333	10817	0	8	Pass1	PepFrag1	None	2763.21	GFSGTYSYNGKDYDATASPEGAVYDK	GFSGTYSYNGKDYDATASPEGAVYDK	312	26	3.97	546	3	3	0	0	857.893	6.937	Missing	6507	2.8	b3°b26b26*y11°y13y17°y26	24.9274	2440	219.122	106.081	0.0168	9925	2763.22	2763.22	27.9719	2975
24047	SCCCRZ1C01H06	836	1 1491 1633 minus strand translated	Regular	10082.1	0	53187.6	74	13	37	30.24	176750	80094.9	89843	53.2693	2.8333		0	9	Pass2	PepFrag2	None	1343.66	YAVIFDAGSTGSR	YAVIFDAGSTGSR	86	13	6.73	545	3	3	0	0	1003.68	7.0051		5257	3.7	b2y5°y6°y8y13	23.3698	1213	137.51	97.5098	0.0734	7659	1343.66	1343.66	23.597	12967
24047	SCCCRZ1C01H06	836	1 1491 1633 minus strand translated	Regular	10082.1	0	53187.6	74	13	37	30.24	176750	80094.9	89843	53.2693	2.8333	10817	0	10	Pass2	PepFrag2	None	1180.53	GFSGTYSYNGK	GFSGTYSYNGK	312	11	9.52	550	5	5	0	1	711.977	6.856		2923	2.9	b9b11y2y8y11	12.8876	1031	123.386	83.3859	0.0458	2279	1180.52	1180.52	13.3278	8092
24047	SCCCRZ1C01H06	836	1 1491 1633 minus strand translated	Regular	10082.1	0	53187.6	74	13	37	30.24	176750	80094.9	89843	53.2693	2.8333	10817	0	11	Pass2	MissedCleavage	Carbamidomethyl+C(7)	2352.08	NGTFSHCVLRGFSGTYSYNGK	NGTFSHCVLRGFSGTYSYNGK	302	21	9.56	547	1	1	0	0	88.2631	5.9493		3355	3	b13y8°y9°	26.397	2057	195.546	90.3641	0.0251	5012	2352.09	2352.09	18.2058	4428
24047	SCCCRZ1C01H06	836	1 1491 1633 minus strand translated	Regular	10082.1	0	53187.6	74	13	37	30.24	176750	80094.9	89843	53.2693	2.8333		0	12	Pass2	VarMod	Phosphoryl+STY(18)	2193.07	GSSIAAAQQSPAVEEAVSRVR	GSSIAAAQQSPAVEEAVSRVR	60	21	7.14	549	4	4	1	0	950.57	6.9815	Identified	2512	3.7	b21y1y2y6y11°y13*y20*	16.2896	1946	188.447	148.447	0.0452	14939	2193.06	2193.07	41.1022	7987
24047	SCCCRZ1C01H06	836	1 1491 1633 minus strand translated	Regular	10082.1	0	53187.6	74	13	37	30.24	176750	80094.9	89843	53.2693	2.8333		0	13	Pass2	VarMod	Phosphoryl+STY(18)	1937.9	GSSIAAAQQSPAVEEAVSR	GSSIAAAQQSPAVEEAVSR	60	19	4.26	548	3	3	0	1	571.689	6.7607	Missing	5820	3.3	b11b11*b13°b15*y8y19	16.2481	1693	171.737	131.737	0.0355	10133	1937.89	1937.89	28.5362	6278
38396	SCCCAD1001B08	269	198 481 481 translated	Regular	9547.61	0	10549.1	18	3	6	34.74	39938	0	13457			28074 20628	1	1	Pass1	PepFrag1	None	1651.89	SVTWAQVAANPALPAR	SVTWAQVAANPALPAR	67	16	11.05	551	13	13	7	3	56479.3	8.7318	Identified	10031	5.6	b3b4°b5b5°b6°b9b13y3y4y6y7y7*y8y9y10y11y12	30.8366	1536	160.949	120.949	0.8217	10857	1651.89	1651.89	29.9582	32816
38396	SCCCAD1001B08	269	198 481 481 translated	Regular	9547.61	0	10549.1	18	3	6	34.74	39938	0	13457			28074	0	2	Pass2	PepFrag2	None	1651.89	SVTWAQVAANPALPAR	SVTWAQVAANPALPAR	67	16	11.05	552	2	2	0	0	209.614	6.3013	Missing	1295	1.9	b5b8	30.8366	1536	160.949	120.949	0.0419	7508	1651.88	1651.88	23.258	1674
38396	SCCCAD1001B08	269	198 481 481 translated	Regular	9547.61	0	10549.1	18	3	6	34.74	39938	0	13457			30585 28074 20628	0	3	Pass2	VarMod	Phosphoryl+STY(6)	1978.93	AGLLETNPGLAYNFYQK	AGLLETNPGLAYNFYQK	40	17	6.84	553	1	1	0	0	233.095	6.3474	Missing	994	1.8	b3y14*	42.5723	1752	175.704	135.704	0.0347	8817	1978.93	1978.93	25.606	1385
38396	SCCCAD1001B08	269	198 481 481 translated	Regular	9547.61	0	10549.1	18	3	6	34.74	39938	0	13457			28074 20628	0	4	Pass2	InSource	None	1309.69	SVTWAQVAANPAL	SVTWAQVAANPALPAR	67	13	6.13	130	2	2	0	0	315.749	0	Missing	1137	0	b2°b9b11	30.8366	1231	138.867	98.8668	0.1017	12189	1309.69	1309.69	33.1375	4063
35060	SCCCRZ2004B02	713	1 746 1131 minus strand translated	Regular	9551.81	0	26301.8	70	8	27	46.77	127906	78096	77096	51.9399	1.3661		1	1	Pass1	PepFrag1	None	2192.07	KEEEKPAAEEAAPPAAAPEEK	KEEEKPAAEEAAPPAAAPEEK	227	21	4.13	554	18	18	10	2	51320.2	8.6904	Identified	19159	6.3	b3b3°b4b4°b6b7b8b10b11b12b12°y1y2y4y4°y5y6y7y9y10y16y21	5.1285	1997	191.725	87.8165	0.2712	395	2192.07	2192.07	9.3502	34690
35060	SCCCRZ2004B02	713	1 746 1131 minus strand translated	Regular	9551.81	0	26301.8	70	8	27	46.77	127906	78096	77096	51.9399	1.3661	4398 16653	0	2	Pass1	PepFrag1	None	1447.73	VVETYEASPPEVK	VVETYEASPPEVK	96	13	3.96	556	11	11	4	2	29569.2	8.4509	Identified	11357	4.6	b2b4b8y2y4y5y6y7y10y11y13	17.9386	1331	146.289	106.289	0.1847	3134	1447.73	1447.73	14.8581	23618
35060	SCCCRZ2004B02	713	1 746 1131 minus strand translated	Regular	9551.81	0	26301.8	70	8	27	46.77	127906	78096	77096	51.9399	1.3661	4398	0	3	Pass1	PepFrag1	None	3093.44	KEEAEPTAAAATEEAAPAPAETPSEPAAEEK	KEEAEPTAAAATEEAAPAPAETPSEPAAEEK	196	31	3.72	555	11	11	1	2	7314.47	7.8443	Identified	18822	5.9	b1b2°b5b9b12b15b16b18b25°y9y13y15y31	11.0703	2790	239.605	119.737	0.1547	2884	3093.44	3093.44	14.4377	19788
35060	SCCCRZ2004B02	713	1 746 1131 minus strand translated	Regular	9551.81	0	26301.8	70	8	27	46.77	127906	78096	77096	51.9399	1.3661	4398 16653	0	4	Pass1	PepFrag1	None	1660.92	SGTTPLSPAITFILDK	SGTTPLSPAITFILDK	152	16	6.78	559	4	4	0	0	3587.26	7.5348	Identified	6566	4.3	b4°b15°b16y10y12y14°y16	41.5245	1577	163.8	123.8	0.126	16889	1660.91	1660.91	49.9467	16113
35060	SCCCRZ2004B02	713	1 746 1131 minus strand translated	Regular	9551.81	0	26301.8	70	8	27	46.77	127906	78096	77096	51.9399	1.3661	4398 16653	0	5	Pass1	PepFrag1	None	835.456	FLDELAK	FLDELAK	130	7	4.07	558	5	5	3	0	14160.9	8.1312		4408	2.6	y2y3y5y6y7	23.0283	785	102.882	62.882	0.0714	6115	835.459	835.458	20.7025	9136
35060	SCCCRZ2004B02	713	1 746 1131 minus strand translated	Regular	9551.81	0	26301.8	70	8	27	46.77	127906	78096	77096	51.9399	1.3661	4398	0	6	Pass1	PepFrag1	None	1126.61	VAPFIPEEPK	VAPFIPEEPK	168	10	4.26	557	1	1	0	0	208.152	6.2985	Missing	494	1.4	b3y3°	20.7576	1054	125.214	85.2141	0.0089	4779	1126.62	1126.62	17.6122	1144
35060	SCCCRZ2004B02	713	1 746 1131 minus strand translated	Regular	9551.81	0	26301.8	70	8	27	46.77	127906	78096	77096	51.9399	1.3661	4398 16653	0	7	Pass2	PepFrag2	None	822.436	IFDKDGK	IFDKDGK	59	7	6.89	561	1	1	0	0	329.74	6.4983		1192	1.7	y3°y4y6°	8.3927	759	100.598	161.195	0.0234	4313	822.418	822.416	16.7057	2997
35060	SCCCRZ2004B02	713	1 746 1131 minus strand translated	Regular	9551.81	0	26301.8	70	8	27	46.77	127906	78096	77096	51.9399	1.3661	4398	0	8	Pass2	MissedCleavage	None	2181.12	VAPFIPEEPKAEPAAAEATSR	VAPFIPEEPKAEPAAAEATSR	168	21	4.26	560	9	9	3	1	11560.9	8.0431	Identified	8572	4.2	b5y6y7y11y12y13y16y19y21	25.0109	2011	192.62	88.4132	0.09	7319	2181.12	2181.12	22.8497	11514
35060	SCCCRZ2004B02	713	1 746 1131 minus strand translated	Regular	9551.81	0	26301.8	70	8	27	46.77	127906	78096	77096	51.9399	1.3661	4398	0	9	Pass2	InSource	None	1738.81	KEEAEPTAAAATEEAAPA	KEEAEPTAAAATEEAAPAPAETPSEPAAEEK	196	18	3.67	1144	2	2	0	0	660.255	0	Missing	3214	0	b2b2°b3°b18	11.0703	1582	164.146	124.146	0.0479	1516	1738.81	1738.81	11.3565	6123
35060	SCCCRZ2004B02	713	1 746 1131 minus strand translated	Regular	9551.81	0	26301.8	70	8	27	46.77	127906	78096	77096	51.9399	1.3661		0	10	Pass2	InSource	None	1283.61	KEEEKPAAEEAA	KEEEKPAAEEAAPPAAAPEEK	227	12	4.08	554	8	8	4	1	5162.41	0	Identified	3312	0	y7°y9b3b3°b4b4°b6b7b8b10b11b12°	5.1285	1173	134.47	94.4699	0.0218	396	1283.61	1283.61	9.3503	2783
26427	SCCCLR2C03F01	428	83 442 885 translated	Regular	9426.87	0	12048.4	28	3	7	37.82	116492	154470	52855	102.734	1.2378		1	1	Pass1	PepFrag1	None	1399.75	ISGLNAGNAASIPSK	ISGLNAGNAASIPSK	85	15	10.1	562	16	16	9	4	53907.4	8.706	Identified	37031	7.6	b3b3°b4b6b6*b9*b12b12°b13y2y2°y3y3°y4y6y7y8y10y11y12y12*y14y15	19.821	1305	144.378	104.378	0.7068	3794	1399.75	1399.75	15.8597	82340
26427	SCCCLR2C03F01	428	83 442 885 translated	Regular	9426.87	0	12048.4	28	3	7	37.82	116492	154470	52855	102.734	1.2378		0	2	Pass1	PepFrag1	Carbamidomethyl+C(1);Carbamidomethyl+C(15)	1903.85	CGVSIPYTISTSTDCSR	CGVSIPYTISTSTDCSR	100	17	5.95	563	10	10	3	1	18422.7	8.2397	Identified	12892	4.8	b2b3b4b4°b5b13y3y8y10y12y17	21.6321	1614	166.352	126.352	0.1772	8969	1903.85	1903.85	25.8767	20640
26427	SCCCLR2C03F01	428	83 442 885 translated	Regular	9426.87	0	12048.4	28	3	7	37.82	116492	154470	52855	102.734	1.2378		0	3	Pass2	VarMod	Phosphoryl+STY(9)	1387.62	SLNSAASTSADKR	SLNSAASTSADKR	60	13	10.12	564	1	1	0	0	83.1304	5.8941		1008	1.5	b2b6°b12*	5.989	1180	135.004	95.0043	0.0089	2596	1387.62	1387.62	13.8968	1041
26427	SCCCLR2C03F01	428	83 442 885 translated	Regular	9426.87	0	12048.4	28	3	7	37.82	116492	154470	52855	102.734	1.2378		0	4	Pass2	NeutralLoss_H2O	None	1381.74	ISGLNAGNAASIPSK	ISGLNAGNAASIPSK	85	15	10.1	562	1	1	0	0	448.461	0	Missing	1924	0	b15	19.821	1305	144.378	104.378	0.1071	4608	1381.74	1381.74	17.3148	12471
18174	SCEQAD1018A08	471	107 684 684 minus strand translated	Regular	9366.73	0	19273.9	60	14	16	64.25	166883	82256.2	61529	54.7067	1.0544	4464 21497 22549 24211 17267 28464	1	1	Pass1	PepFrag1	None	1573.76	EVEAVAEPTEAAETK	EVEAVAEPTEAAETK	84	15	3.67	575	10	10	6	4	23164.7	8.3364	Identified	13044	6.2	b3b3°b4b4°b5b5°b6b7y3°y4y8y9y9°y10y12	15.1916	1434	153.742	113.742	0.2772	1867	1573.76	1573.76	12.3854	46263
18174	SCEQAD1018A08	471	107 684 684 minus strand translated	Regular	9366.73	0	19273.9	60	14	16	64.25	166883	82256.2	61529	54.7067	1.0544	4464 21497 22549 28464	0	2	Pass1	PepFrag1	None	1801.87	EVEVEAVAEPTEAAETK	EVEVEAVAEPTEAAETK	82	17	3.58	573	13	13	8	4	29544.6	8.4421	Identified	13815	6.3	b3b3°b5b6b6°b8b9y4y5y8y9y10y11y12y13	19.5133	1648	168.68	128.68	0.256	4879	1801.87	1801.87	17.8911	42719
18174	SCEQAD1018A08	471	107 684 684 minus strand translated	Regular	9366.73	0	19273.9	60	14	16	64.25	166883	82256.2	61529	54.7067	1.0544	4464 21497 22549 28401	0	3	Pass1	PepFrag1	None	4044.93	EEAAAPVVAETPAADEPAPAETEVAKEPEAEAVPAETETK	EEAAAPVVAETPAADEPAPAETEVAKEPEAEAVPAETETK	36	40	3.53	570	2	2	0	0	168.728	6.1988	Missing	927	6.4	b7°b10b21°y8	24.4166	3696	289.011	104.505	0.1154	13682	4044.94	4044.94	36.9513	19253
18174	SCEQAD1018A08	471	107 684 684 minus strand translated	Regular	9366.73	0	19273.9	60	14	16	64.25	166883	82256.2	61529	54.7067	1.0544	4464 21497 22549 24211 28401	0	4	Pass1	PepFrag1	None	4044.93	EEAAAPVVAETPAADEPAPAETEVAKEPEAEAVPAETETK	EEAAAPVVAETPAADEPAPAETEVAKEPEAEAVPAETETK	36	40	3.53	567	3	3	0	0	7402.98	7.841	Identified	1647	5.4	y7y24y29	24.4166	3696	289.011	152.674	0.0699	7615	4044.92	4044.93	23.4623	11658
18174	SCEQAD1018A08	471	107 684 684 minus strand translated	Regular	9366.73	0	19273.9	60	14	16	64.25	166883	82256.2	61529	54.7067	1.0544	4464 21497 22549 24211 4120 17267 28401	0	5	Pass1	PepFrag1	None	1500.71	EPEAEAVPAETETK	EPEAEAVPAETETK	62	14	3.67	566	5	5	2	0	13331.8	8.0965	Identified	5815	3.3	b3b3°b4°b5°b7°y4y7y8y9	10.6216	1352	147.824	107.824	0.0537	985	1500.71	1500.7	10.2398	8963
18174	SCEQAD1018A08	471	107 684 684 minus strand translated	Regular	9366.73	0	19273.9	60	14	16	64.25	166883	82256.2	61529	54.7067	1.0544	4464 21497 24211 17267	0	6	Pass1	PepFrag1	None	1429.68	EAEAEAAPAAETAAK	EAEAEAAPAAETAAK	99	15	3.79	565	1	1	0	0	1888.75	7.2478	Identified	241	1.8	y6°y8	10.2866	1290	143.269	103.269	0.0096	285	1429.68	1429.68	8.6689	1604
18174	SCEQAD1018A08	471	107 684 684 minus strand translated	Regular	9366.73	0	19273.9	60	14	16	64.25	166883	82256.2	61529	54.7067	1.0544		0	7	Pass2	PepFrag2	None	5378.55	EPEAEAVPAETETKEVEVEVEVEVEAVAEPTEAAETKEAEAEAAPAAETAAK	EPEAEAVPAETETKEVEVEVEVEVEAVAEPTEAAETKEAEAEAAPAAETAAK	62	52	3.56	577	5	5	0	0	607.473	6.7551	Missing	4614	6.6	b2b11b36b52y15°y39	28.3374	4932	350.301	135.151	0.0951	10404	5378.65	5378.65	29.0421	15869
18174	SCEQAD1018A08	471	107 684 684 minus strand translated	Regular	9366.73	0	19273.9	60	14	16	64.25	166883	82256.2	61529	54.7067	1.0544	4464 22549 28401	0	8	Pass2	PepFrag2	None	4044.93	EEAAAPVVAETPAADEPAPAETEVAKEPEAEAVPAETETK	EEAAAPVVAETPAADEPAPAETEVAKEPEAEAVPAETETK	36	40	3.53	569	1	1	0	0	172.989	6.2096	Identified	2124	3.6	b5b13°y7°y11°	24.4166	3696	289.011	104.505	0.0243	10558	4044.9	4044.9	29.3656	4059
18174	SCEQAD1018A08	471	107 684 684 minus strand translated	Regular	9366.73	0	19273.9	60	14	16	64.25	166883	82256.2	61529	54.7067	1.0544		0	9	Pass2	PepFrag2	None	2486.2	EVEVEVEVEVEAVAEPTEAAETK	EVEVEVEVEVEAVAEPTEAAETK	76	23	3.39	578	5	5	0	0	197.787	6.2678	Missing	3176	2.4	b2b9b13y5y23	30.7157	2290	210.047	170.047	0.0135	14632	2486.25	2486.26	40.0046	2250
18174	SCEQAD1018A08	471	107 684 684 minus strand translated	Regular	9366.73	0	19273.9	60	14	16	64.25	166883	82256.2	61529	54.7067	1.0544	4464 21497 22549 4120 17267 28401	0	10	Pass2	PepFrag2	None	1500.71	EPEAEAVPAETETK	EPEAEAVPAETETK	62	14	3.67	568	3	3	1	0	625.281	6.7677	Identified	1957	1.6	y4y7°y8y9y12°	10.6216	1352	147.824	107.824	0.0078	7887	1500.72	1500.72	24.0802	1304
18174	SCEQAD1018A08	471	107 684 684 minus strand translated	Regular	9366.73	0	19273.9	60	14	16	64.25	166883	82256.2	61529	54.7067	1.0544	4464 21497 22549 24211 4120 17267 28464	0	11	Pass2	PepFrag2	None	958.484	AAAPAEAETK	AAAPAEAETK	143	10	4.26	574	1	1	0	0	147.67	6.1409	Identified	834	1.3	b3y4°	3.7223	871	110.265	180.53	0.0053	5413	958.477	958.475	19.0709	885
18174	SCEQAD1018A08	471	107 684 684 minus strand translated	Regular	9366.73	0	19273.9	60	14	16	64.25	166883	82256.2	61529	54.7067	1.0544	4464 21497 24211 17267	0	12	Pass2	PepFrag2	None	2984.42	EVEAVAEPTEAAETKEAEAEAAPAAETAAK	EVEAVAEPTEAAETKEAEAEAAPAAETAAK	84	30	3.72	576	1	1	0	0	276.137	6.4127	Identified	738	1.9	b7°y8	19.6662	2724	235.811	77.9056	0.0052	3549	2984.39	2984.39	15.4638	868
18174	SCEQAD1018A08	471	107 684 684 minus strand translated	Regular	9366.73	0	19273.9	60	14	16	64.25	166883	82256.2	61529	54.7067	1.0544		0	13	Pass2	VarMod	Phosphoryl+STY(*);Phosphoryl+STY(*)	4056.8	EVEVEVEVEVEAVAEPTEAAETKEAEAEAAPAAETAAK	EVEVEVEVEVEAVAEPTEAAETKEAEAEAAPAAETAAK	76	38	3.53	572	3	3	0	1	677.646	6.8026	Missing	2015	2.7	b9b10°b21y17y21-H3PO4	32.0416	3580	282.932	101.466	0.0117	14547	4056.81	4056.81	39.7314	1956
18174	SCEQAD1018A08	471	107 684 684 minus strand translated	Regular	9366.73	0	19273.9	60	14	16	64.25	166883	82256.2	61529	54.7067	1.0544		0	14	Pass2	VarMod	Oxidation+M(1);Phosphoryl+STY(34)	3751.88	MATAEVQVPTAAPVEEAPVVVEAVQPAAVVVEETPK	MATAEVQVPTAAPVEEAPVVVEAVQPAAVVVEETPK	0	36	3.58	571	3	3	1	0	3018.78	7.4514	Identified	6445	2.6	b10°b13*y8°y10°y11°y12y13°y23*y35y36	47.2473	3456	276.36	144.24	0.0102	13184	3751.86	3751.87	35.6743	1707
18174	SCEQAD1018A08	471	107 684 684 minus strand translated	Regular	9366.73	0	19273.9	60	14	16	64.25	166883	82256.2	61529	54.7067	1.0544		0	15	Pass2	InSource	None	4024.96	KEVEVEVEVEVEAVAEPTEAAETKEAEAEAAPAAETAAK	EPEAEAVPAETETKEVEVEVEVEVEAVAEPTEAAETKEAEAEAAPAAETAAK	75	39	3.73	577	2	2	0	0	235.622	0	Missing	2311	0	y12y39	28.3374	3715	290.001	105	0.0282	10372	4024.94	4024.94	29.0005	4713
18174	SCEQAD1018A08	471	107 684 684 minus strand translated	Regular	9366.73	0	19273.9	60	14	16	64.25	166883	82256.2	61529	54.7067	1.0544	4464 21497 22549 28464	0	16	Pass2	InSource	None	657.309	EVEVEA	EVEVEAVAEPTEAAETK	82	6	3.03	150	1	1	0	0	162.691	0		773	0	b6	19.5133	604	86.3875	132.775	0.007	4656	657.312	657.31	17.41	1168
18174	SCEQAD1018A08	471	107 684 684 minus strand translated	Regular	9366.73	0	19273.9	60	14	16	64.25	166883	82256.2	61529	54.7067	1.0544	4464 21497 22549 24211 4120 17267 28401	0	17	Pass2	NeutralLoss_H2O	None	1482.7	EPEAEAVPAETETK	EPEAEAVPAETETK	62	14	3.67	170	1	1	0	0	1062.95	0	Identified	1053	0	y7	10.6216	1352	147.824	107.824	0.0099	7054	1482.7	1482.7	22.4512	1644
25523	SCCCLR2C02D04	868	44 682 921 minus strand translated	Regular	9021.73	0	22094.3	38	3	8	24.06	196879	193637	79489	128.784	2.8454		1	1	Pass1	PepFrag1	None	1135.6	VTFLDDAQVK	VTFLDDAQVK	192	10	3.88	580	12	12	9	1	87910.4	8.8993		41958	7.7	b2°b3°b4b10y1y2y3y4y5y6y7y8y9y10	24.8669	1060	125.689	85.6889	0.6479	7325	1135.6	1135.6	22.8606	127564
25523	SCCCLR2C02D04	868	44 682 921 minus strand translated	Regular	9021.73	0	22094.3	38	3	8	24.06	196879	193637	79489	128.784	2.8454		0	2	Pass1	PepFrag1	None	1914.9	SSVTANDFYYHGLAGQGK	SSVTANDFYYHGLAGQGK	44	18	7.68	579	10	10	2	0	13005.8	8.0694		19289	6	b3°b6*b15b16*b18y2y5y7y9y14y15y16y18	23.3119	1717	173.356	75.5709	0.1803	7280	1914.9	1914.9	22.7695	35492
25523	SCCCLR2C02D04	868	44 682 921 minus strand translated	Regular	9021.73	0	22094.3	38	3	8	24.06	196879	193637	79489	128.784	2.8454		0	3	Pass1	PepFrag1	None	2200.19	AAVTPAFVGQFPGVNGLGISAAR	AAVTPAFVGQFPGVNGLGISAAR	68	23	11.05	581	15	15	3	3	34756.4	8.4963	Identified	16915	6.2	b4b7b8b10b12°b14b23y4y6y8y9y12y15y19y20y23	46.606	2064	195.989	155.989	0.1553	15401	2200.19	2200.19	42.7062	30581
25523	SCCCLR2C02D04	868	44 682 921 minus strand translated	Regular	9021.73	0	22094.3	38	3	8	24.06	196879	193637	79489	128.784	2.8454		0	4	Pass2	InSource	None	935.483	FLDDAQVK	VTFLDDAQVK	194	8	3.88	580	1	1	0	0	305.785	0		1327	0	y8	24.8669	862	109.504	69.5043	0.0165	6697	935.485	935.483	21.7747	3242
25856	SCEZLB1006F09	487	104 463 817 minus strand translated	Regular	8845.36	0	12054.5	23	3	7	49.58	155375	231570	78331	154.012	1.8565		1	1	Pass1	PepFrag1	None	1426.76	ISGLNAGNAANIPSK	ISGLNAGNAANIPSK	85	15	10.1	582	13	13	5	2	36508.1	8.5091	Identified	42220	8.3	b3b3°b5b10°b11b11*b11°b12b12*b12°b13*y2y3y3°y4y6y8y8*y9y11y14y15y15*	19.4462	1328	146.069	106.069	0.6636	3592	1426.77	1426.76	15.5397	103101
25856	SCEZLB1006F09	487	104 463 817 minus strand translated	Regular	8845.36	0	12054.5	23	3	7	49.58	155375	231570	78331	154.012	1.8565		0	2	Pass1	PepFrag1	Carbamidomethyl+C(1);Carbamidomethyl+C(15)	1915.89	CGVSIPYTISTSIDCSR	CGVSIPYTISTSIDCSR	100	17	5.95	583	10	10	3	1	29704.5	8.4195	Identified	34940	6.7	b3b4b4°b5b5°y3y4y6y8y10y12y17	27.4553	1645	168.476	128.476	0.33	12107	1915.89	1915.89	32.8645	51279
25856	SCEZLB1006F09	487	104 463 817 minus strand translated	Regular	8845.36	0	12054.5	23	3	7	49.58	155375	231570	78331	154.012	1.8565		0	3	Pass2	VarMod	Carbamidomethyl+C(10);Carbamidomethyl+C(11);Phosphoryl+STY(23);Phosphoryl+STY(24)	2773.1	GSGSSPSAACCSGVRSLNSAAQSTADK	GSGSSPSAACCSGVRSLNSAAQSTADK	45	27	8.29	584	0	0	0	0	206.826	6.2623	Missing	1171	1.9	y11-2(H3PO4)y12*y18-2(H3PO4)y24°y25°	8.6313	2231	206.424	166.424	0.0064	18755	2773.09	2773.1	56.1447	995
4523	SCQSAM1030G04	467	1 561 561 minus strand translated	Regular	8506.18	0	19262.8	30	3	9	23.94	149437	133040	70141	88.4819	1.7044		1	1	Pass1	PepFrag1	None	1144.6	AIGEVVSNEAR	AIGEVVSNEAR	173	11	4.26	585	14	14	11	5	119930	9.0087		36309	6.8	b2b3b4b4°b5b5°b6y2y3y3°y4y4*y5y5*y5°y6y7y8y9y9°y11	12.8048	1051	124.976	84.9764	0.5463	1826	1144.6	1144.6	12.2921	81637
4523	SCQSAM1030G04	467	1 561 561 minus strand translated	Regular	8506.18	0	19262.8	30	3	9	23.94	149437	133040	70141	88.4819	1.7044		0	2	Pass1	PepFrag1	None	777.451	VGFLVDK	VGFLVDK	109	7	6.78	586	7	7	4	2	35232.2	8.4767		15236	3.6	b2b3y2y4y5y6y7	19.8402	743	99.1788	59.1788	0.1448	5837	777.451	777.449	20.1165	21639
4523	SCQSAM1030G04	467	1 561 561 minus strand translated	Regular	8506.18	0	19262.8	30	3	9	23.94	149437	133040	70141	88.4819	1.7044		0	3	Pass2	PepFrag2	None	2894.51	FSPLVPAATSFPQPILTGDSFNATLFR	FSPLVPAATSFPQPILTGDSFNATLFR	146	27	7	587	3	3	0	0	1233.63	7.0209	Identified	9285	6.5	b13°b16y1y14°y17*y27	71.7017	2697	234.25	116.167	0.1992	17850	2894.47	2894.47	53.9248	29764
4523	SCQSAM1030G04	467	1 561 561 minus strand translated	Regular	8506.18	0	19262.8	30	3	9	23.94	149437	133040	70141	88.4819	1.7044		0	4	Pass2	InSource	None	678.382	GFLVDK	VGFLVDK	110	6	6.78	586	4	4	2	1	3855.48	0		8486	0	b2y4y5y6	19.8402	638	89.5997	139.199	0.0824	5842	678.385	678.383	20.1307	12307
4523	SCQSAM1030G04	467	1 561 561 minus strand translated	Regular	8506.18	0	19262.8	30	3	9	23.94	149437	133040	70141	88.4819	1.7044		0	5	Pass2	InSource	None	474.292	LVDK	VGFLVDK	112	4	6.78	586	1	1	0	0	451.707	0		599	0	y4	19.8402	455	71.5211	103.042	0.0125	5841	474.294	474.292	20.1259	1869
4523	SCQSAM1030G04	467	1 561 561 minus strand translated	Regular	8506.18	0	19262.8	30	3	9	23.94	149437	133040	70141	88.4819	1.7044		0	6	Pass2	NeutralLoss_H2O	None	1126.59	AIGEVVSNEAR	AIGEVVSNEAR	173	11	4.26	585	1	1	0	0	164.961	0		226	0	b7	12.8048	1051	124.976	84.9764	0.0149	1849	1126.59	1126.59	12.3224	2221
33346	SCQSRT2032E09	621	1 780 946 translated	Regular	8017.22	0	28900.3	35	15	22	48.65	186560	1575.91	36998	1.0481	0.0303	7682 31934 14685 15132 11330 8147 24264 1294 28996 28218 4420 24824 35992 4500 28884 20427 24476 37732 27043 36199 2908 27598 38154 38653 35193 15705 2735 12588 1270 16464 1855 11701 7388 3611 31963 24818 7809 7423	1	1	Pass1	PepFrag1	None	1065.56	TLADYNIQK	TLADYNIQK	84	9	6.78	589	3	3	2	0	2088.04	7.2238		6465	4.2	y5y6y7	16.4046	985	119.688	79.688	0.1405	2726	1065.56	1065.56	14.1558	26217
33346	SCQSRT2032E09	621	1 780 946 translated	Regular	8017.22	0	28900.3	35	15	22	48.65	186560	1575.91	36998	1.0481	0.0303	7682 31934 14685 15132 11330 8147 24264 1294 28996 28218 4420 24824 35992 4500 28884 20427 24476 37732 27043 36199 2908 27598 38154 38653 35193 15705 2735 12588 1270 16464 1855 11701 7388 3611 31963 24818 7809 7423	0	2	Pass1	PepFrag1	None	1065.56	TLADYNIQK	TLADYNIQK	160	9	6.78	593	3	3	2	0	2088.04	7.2238		6465	4.2	y5y6y7	16.4046	985	119.688	79.688	0.1405	2726	1065.56	1065.56	14.1558	26217
33346	SCQSRT2032E09	621	1 780 946 translated	Regular	8017.22	0	28900.3	35	15	22	48.65	186560	1575.91	36998	1.0481	0.0303	7682 31934 14685 15132 11330 8147 24264 1294 28996 28218 4420 24824 35992 4500 28884 20427 24476 37732 27043 36199 2908 27598 38154 38653 35193 15705 2735 12588 1270 16464 1855 11701 7388 3611 31963 24818 7809 7423	0	3	Pass1	PepFrag1	None	1065.56	TLADYNIQK	TLADYNIQK	236	9	6.78	595	3	3	2	0	2088.04	7.2238		6465	4.2	y5y6y7	16.4046	985	119.688	79.688	0.1405	2726	1065.56	1065.56	14.1558	26217
33346	SCQSRT2032E09	621	1 780 946 translated	Regular	8017.22	0	28900.3	35	15	22	48.65	186560	1575.91	36998	1.0481	0.0303	7682 31934 14685 15132 11330 8147 24264 1294 28996 28218 4420 24824 35992 4500 28884 20427 24476 37732 27043 36199 2908 27598 38154 38653 35193 15705 2735 12588 1270 16464 1855 11701 7388 3611 31963 24818 29644 13423 62 7809 7423 17963	0	4	Pass1	PepFrag1	None	1067.62	ESTLHLVLR	ESTLHLVLR	93	9	7.88	590	4	4	3	0	10718.8	7.9342		1843	4	y3y4y5y6	22.0247	1018	122.346	82.3465	0.1271	7309	1067.62	1067.62	22.8199	23718
33346	SCQSRT2032E09	621	1 780 946 translated	Regular	8017.22	0	28900.3	35	15	22	48.65	186560	1575.91	36998	1.0481	0.0303	7682 31934 14685 15132 11330 8147 24264 1294 28996 28218 4420 24824 35992 4500 28884 20427 24476 37732 27043 36199 2908 27598 38154 38653 35193 15705 2735 12588 1270 16464 1855 11701 7388 3611 31963 24818 29644 13423 62 7809 7423 17963	0	5	Pass1	PepFrag1	None	1067.62	ESTLHLVLR	ESTLHLVLR	169	9	7.88	594	4	4	3	0	10718.8	7.9342		1843	4	y3y4y5y6	22.0247	1018	122.346	82.3465	0.1271	7309	1067.62	1067.62	22.8199	23718
33346	SCQSRT2032E09	621	1 780 946 translated	Regular	8017.22	0	28900.3	35	15	22	48.65	186560	1575.91	36998	1.0481	0.0303	7682 31934 14685 15132 11330 8147 24264 1294 28996 28218 4420 24824 35992 4500 28884 20427 24476 37732 27043 36199 2908 27598 38154 38653 35193 15705 2735 12588 1270 16464 1855 11701 7388 3611 31963 24818 29644 13423 62 7809 7423 17963	0	6	Pass1	PepFrag1	None	1067.62	ESTLHLVLR	ESTLHLVLR	245	9	7.88	596	4	4	3	0	10718.8	7.9342		1843	4	y3y4y5y6	22.0247	1018	122.346	82.3465	0.1271	7309	1067.62	1067.62	22.8199	23718
33346	SCQSRT2032E09	621	1 780 946 translated	Regular	8017.22	0	28900.3	35	15	22	48.65	186560	1575.91	36998	1.0481	0.0303	7682 31934 14685 15132 11330 8147 24264 1294 28996 28218 4420 24824 35992 4500 28884 20427 24476 37732 27043 36199 2908 27598 38154 38653 35193 15705 2735 12588 1270 16464 1855 11701 7388 3611 31963 24818 29644 13423 62 17963	0	7	Pass1	PepFrag1	None	1523.78	IQDKEGIPPDQQR	IQDKEGIPPDQQR	211	13	4.31	588	2	2	0	1	6770.77	7.7347	Identified	358	2	b7y6y7°	8.1555	1392	150.725	60.4834	0.0126	262	1523.78	1523.78	8.6142	2346
33346	SCQSRT2032E09	621	1 780 946 translated	Regular	8017.22	0	28900.3	35	15	22	48.65	186560	1575.91	36998	1.0481	0.0303	7682 31934 14685 15132 11330 8147 24264 1294 28996 28218 4420 24824 35992 4500 28884 20427 24476 37732 27043 36199 2908 27598 38154 38653 35193 15705 2735 12588 1270 16464 1855 11701 7388 3611 31963 24818 29644 13423 62 17963	0	8	Pass1	PepFrag1	None	1523.78	IQDKEGIPPDQQR	IQDKEGIPPDQQR	59	13	4.31	591	2	2	0	1	6770.77	7.7347	Identified	358	2	b7y6y7°	8.1555	1392	150.725	60.4834	0.0126	262	1523.78	1523.78	8.6142	2346
33346	SCQSRT2032E09	621	1 780 946 translated	Regular	8017.22	0	28900.3	35	15	22	48.65	186560	1575.91	36998	1.0481	0.0303	7682 31934 14685 15132 11330 8147 24264 1294 28996 28218 4420 24824 35992 4500 28884 20427 24476 37732 27043 36199 2908 27598 38154 38653 35193 15705 2735 12588 1270 16464 1855 11701 7388 3611 31963 24818 29644 13423 62 17963	0	9	Pass1	PepFrag1	None	1523.78	IQDKEGIPPDQQR	IQDKEGIPPDQQR	135	13	4.31	592	2	2	0	1	6770.77	7.7347	Identified	358	2	b7y6y7°	8.1555	1392	150.725	60.4834	0.0126	262	1523.78	1523.78	8.6142	2346
33346	SCQSRT2032E09	621	1 780 946 translated	Regular	8017.22	0	28900.3	35	15	22	48.65	186560	1575.91	36998	1.0481	0.0303	7682 31934 14685 15132 11330 8147 24264 1294 28996 28218 4420 24824 35992 4500 28884 20427 24476 37732 27043 36199 2908 27598 38154 38653 35193 15705 2735 12588 1270 16464 1855 11701 7388 3611 31963 24818 7809 7423	0	10	Pass2	PepFrag2	None	964.51	LADYNIQK	LADYNIQK	85	8	6.78	602	1	1	0	0	113.599	5.9594		2512	3.1	y5*y7°y8	14.8621	892	112.03	72.0305	0.072	5241	964.53	964.528	18.7106	13441
33346	SCQSRT2032E09	621	1 780 946 translated	Regular	8017.22	0	28900.3	35	15	22	48.65	186560	1575.91	36998	1.0481	0.0303	7682 31934 14685 15132 11330 8147 24264 1294 28996 28218 4420 24824 35992 4500 28884 20427 24476 37732 27043 36199 2908 27598 38154 38653 35193 15705 2735 12588 1270 16464 1855 11701 7388 3611 31963 24818 7809 7423	0	11	Pass2	PepFrag2	None	2114.16	TLADYNIQKESTLHLVLR	TLADYNIQKESTLHLVLR	84	18	7.74	601	1	1	0	0	100.521	5.9063		993	1.8	b2b8°y10°y16°	39.6823	2003	192.109	152.109	0.0065	16642	2114.11	2114.11	48.5329	1216
33346	SCQSRT2032E09	621	1 780 946 translated	Regular	8017.22	0	28900.3	35	15	22	48.65	186560	1575.91	36998	1.0481	0.0303	7682 31934 14685 15132 11330 8147 24264 1294 28996 28218 4420 24824 35992 4500 28884 20427 24476 37732 27043 36199 2908 27598 38154 38653 35193 15705 2735 12588 1270 16464 1855 11701 7388 3611 29644 13423 62 17963	0	12	Pass2	PepFrag2	None	1763.89	TITLEVESSDTIDNVK	TITLEVESSDTIDNVK	41	16	3.59	600	0	0	0	0	83.5252	5.8258		932	1.6	b3°b9°b10°y9*	30.0563	1638	167.997	127.997	0.0053	14203	1763.87	1763.87	38.6587	991
33346	SCQSRT2032E09	621	1 780 946 translated	Regular	8017.22	0	28900.3	35	15	22	48.65	186560	1575.91	36998	1.0481	0.0303		0	13	Pass2	PepFrag2	None	1537.86	SPVPSSLLASLVDPR	SPVPSSLLASLVDPR	13	15	7	599	1	1	0	0	814.314	6.8148	Identified	626	1.4	y12°y14	32.2209	1450	154.883	269.767	0.0041	20053	1537.89	1537.89	58.4041	756
33346	SCQSRT2032E09	621	1 780 946 translated	Regular	8017.22	0	28900.3	35	15	22	48.65	186560	1575.91	36998	1.0481	0.0303		0	14	Pass2	VarMod	Phosphoryl+STY(10)	1892.99	SPVPSSLLASLVDPRFK	SPVPSSLLASLVDPRFK	13	17	10.12	597	4	4	0	0	1153.07	6.9659	Identified	5631	3.6	b3°b5b6°b14y6y17	39.6916	1720	173.558	75.7055	0.0487	4728	1892.99	1892.99	17.5153	9082
33346	SCQSRT2032E09	621	1 780 946 translated	Regular	8017.22	0	28900.3	35	15	22	48.65	186560	1575.91	36998	1.0481	0.0303	7682 31934 14685 15132 11330 8147 24264 1294 28996 28218 4420 24824 35992 4500 28884 20427 24476 37732 27043 36199 2908 27598 38154 38653 35193 15705 2735 12588 1270 16464 1855 11701 7388 3611 31963 24818 7809 7423	0	15	Pass2	VarMod	Phosphoryl+STY(*)	2093.08	LADYNIQKESTLHLVLR	LADYNIQKESTLHLVLR	85	17	7.74	598	1	1	0	0	162.654	6.1153		306	2.4	b13°y12	40.0172	1910	186.115	146.115	0.0168	16222	2093.08	2093.08	46.0905	3137
33346	SCQSRT2032E09	621	1 780 946 translated	Regular	8017.22	0	28900.3	35	15	22	48.65	186560	1575.91	36998	1.0481	0.0303	7682 31934 14685 15132 11330 8147 24264 1294 28996 28218 4420 24824 35992 4500 28884 20427 24476 37732 27043 36199 2908 27598 38154 38653 35193 15705 2735 12588 1270 16464 1855 11701 7388 3611 31963 24818 7809 7423	0	16	Pass2	NeutralLoss_NH3	None	947.483	LADYNIQK	LADYNIQK	85	8	6.78	1111	0	0	0	0	59.548	0		0	0		14.8621	892	112.03	72.0305	0.0059	5616	947.482	947.48	19.6411	1094
30751	SCSGLV1008G03	203	144 590 590 translated	Regular	7972.53	0	16419.5	20	4	7	48.99	60555	0	19162			1430 20854 10260 25891	1	1	Pass1	PepFrag1	None	1658.83	YGAGIGPGVYDIHSPR	YGAGIGPGVYDIHSPR	118	16	7.7	603	14	14	10	2	72432.4	8.7615	Identified	12525	6.5	b3b4b5y3y4y5y6y7y7°y9y10y11y11°y12y14y15	19.6532	1504	158.705	65.8036	0.81	6993	1658.83	1658.83	22.3113	49049
30751	SCSGLV1008G03	203	144 590 590 translated	Regular	7972.53	0	16419.5	20	4	7	48.99	60555	0	19162			1430 20854 10260 25891	0	2	Pass1	PepFrag1	None	734.456	LLSVFR	LLSVFR	108	6	11.05	604	2	2	1	0	4142.69	7.5189		1779	1.5	y4y5	22.5908	709	96.1296	152.259	0.0405	9233	734.461	734.458	26.474	2450
30751	SCSGLV1008G03	203	144 590 590 translated	Regular	7972.53	0	16419.5	20	4	7	48.99	60555	0	19162			1430 10260	0	3	Pass2	PepFrag2	None	1848.88	AEHAFYLDWAVHSFR	AEHAFYLDWAVHSFR	14	15	6.02	606	2	2	0	0	275.488	6.3417		785	1.6	b7b9b10°	39.2424	1661	169.566	129.566	0.0174	12179	1848.92	1848.92	33.1179	1052
30751	SCSGLV1008G03	203	144 590 590 translated	Regular	7972.53	0	16419.5	20	4	7	48.99	60555	0	19162			1430 20854 10260 25891	0	4	Pass2	VarMod	Carbamidomethyl+C(7);Phosphoryl+STY(*)	4341.93	QIHTHMCYSNFNDIIHSIIDMDADVITIENSRSDEK	QIHTHMCYSNFNDIIHSIIDMDADVITIENSRSDEK	72	36	4.37	605	1	1	0	0	230.063	6.2634		2900	3.6	b3b28*	39.3008	3840	296.47	157.647	0.0705	21265	4341.92	4341.93	59.4891	4270
30751	SCSGLV1008G03	203	144 590 590 translated	Regular	7972.53	0	16419.5	20	4	7	48.99	60555	0	19162			1430 20854 10260 25891	0	5	Pass2	InSource	None	508.288	SVFR	LLSVFR	110	4	11.05	120	1	1	0	0	166.08	0		1173	0	y4	22.5908	461	72.1484	104.297	0.0617	9238	508.291	508.289	26.4883	3734
25891	SCCCLR1069H11	65	1 818 818 minus strand translated	Regular	7944.79	0	30556.4	28	7	17	36.63	72527	0	32056			1430 20854 10260 30751	1	1	Pass1	PepFrag1	None	1658.83	YGAGIGPGVYDIHSPR	YGAGIGPGVYDIHSPR	107	16	7.7	607	14	14	10	2	72432.4	8.76	Identified	12525	6.5	b3b4b5y3y4y5y6y7y7°y9y10y11y11°y12y14y15	19.6532	1504	158.705	65.8036	0.6763	6993	1658.83	1658.83	22.3113	49049
25891	SCCCLR1069H11	65	1 818 818 minus strand translated	Regular	7944.79	0	30556.4	28	7	17	36.63	72527	0	32056			1430 20854 10260 30751	0	2	Pass1	PepFrag1	None	734.456	LLSVFR	LLSVFR	97	6	11.05	608	2	2	1	0	4142.69	7.5174		1779	1.5	y4y5	22.5908	709	96.1296	152.259	0.0338	9233	734.461	734.458	26.474	2450
25891	SCCCLR1069H11	65	1 818 818 minus strand translated	Regular	7944.79	0	30556.4	28	7	17	36.63	72527	0	32056				0	3	Pass2	MissedCleavage	Carbamidomethyl+C(6);Carbamidomethyl+C(22)	3218.42	MSGFLCDNANLAGWRAYAYSGCTISNYR	MSGFLCDNANLAGWRAYAYSGCTISNYR	243	28	8.25	610	4	4	0	1	1239.25	6.9932		1907	4.2	b3y13y15y15*y25	50.4099	2788	239.49	119.66	0.1169	17884	3218.39	3218.4	54.0446	8478
25891	SCCCLR1069H11	65	1 818 818 minus strand translated	Regular	7944.79	0	30556.4	28	7	17	36.63	72527	0	32056				0	4	Pass2	MissedCleavage	Carbamidomethyl+C(7)	1675.85	YSVFIQCEGFKAVK	YSVFIQCEGFKAVK	220	14	8.85	609	0	0	0	0	812.373	6.8098		888	1.4	y9°y10°	33.9414	1512	159.268	119.268	0.0122	12441	1675.85	1675.85	33.808	887
25891	SCCCLR1069H11	65	1 818 818 minus strand translated	Regular	7944.79	0	30556.4	28	7	17	36.63	72527	0	32056			1430 20854 10260 30751	0	5	Pass2	VarMod	Carbamidomethyl+C(7);Phosphoryl+STY(*)	4341.93	QIHTHMCYSNFNDIIHSIIDMDADVITIENSRSDEK	QIHTHMCYSNFNDIIHSIIDMDADVITIENSRSDEK	61	36	4.37	613	1	1	0	0	230.063	6.2619		2900	3.6	b3b28*	39.3008	3840	296.47	157.647	0.0589	21265	4341.92	4341.93	59.4891	4270
25891	SCCCLR1069H11	65	1 818 818 minus strand translated	Regular	7944.79	0	30556.4	28	7	17	36.63	72527	0	32056				0	6	Pass2	VarMod	Carbamidomethyl+C(6);Carbamidomethyl+C(22);Phosphoryl+STY(2);Phosphoryl+STY(23);Phosphoryl+STY(25)	3458.32	MSGFLCDNANLAGWRAYAYSGCTISNYR	MSGFLCDNANLAGWRAYAYSGCTISNYR	243	28	8.25	612	2	2	0	0	259.029	6.3134		9525	2.8	b9*b10*b15b17°b27°y1y14°y16-2(H3PO4)y27-2(H3PO4)	51.916	2788	239.49	199.49	0.0397	21315	3458.31	3458.33	59.4973	2882
25891	SCCCLR1069H11	65	1 818 818 minus strand translated	Regular	7944.79	0	30556.4	28	7	17	36.63	72527	0	32056				0	7	Pass2	VarMod	Carbamidomethyl+C(6);Carbamidomethyl+C(22);Phosphoryl+STY(2)	3298.39	MSGFLCDNANLAGWRAYAYSGCTISNYR	MSGFLCDNANLAGWRAYAYSGCTISNYR	243	28	8.25	611	4	4	0	0	511.979	6.6093		1359	1.8	b11b13b17*b21y10	50.9241	2788	239.49	119.66	0.0107	17337	3298.38	3298.39	52.1952	777
25891	SCCCLR1069H11	65	1 818 818 minus strand translated	Regular	7944.79	0	30556.4	28	7	17	36.63	72527	0	32056			1430 20854 10260 30751	0	8	Pass2	InSource	None	508.288	SVFR	LLSVFR	99	4	11.05	120	1	1	0	0	166.08	0		1173	0	y4	22.5908	461	72.1484	104.297	0.0515	9238	508.291	508.289	26.4883	3734
28218	SCCCST2001G02	585	77 767 1039 minus strand translated	Regular	7970.06	0	25536.4	30	13	20	47.6	176722	0	30741			7682 31934 14685 15132 11330 8147 24264 1294 33346 28996 4420 24824 35992 4500 28884 20427 24476 37732 27043 36199 2908 27598 38154 38653 35193 15705 2735 12588 1270 16464 1855 11701 7388 3611 31963 24818 7809 7423	1	1	Pass1	PepFrag1	None	1065.56	TLADYNIQK	TLADYNIQK	206	9	6.78	615	3	3	2	0	2088.04	7.2212		6465	4.2	y5y6y7	16.4046	985	119.688	79.688	0.1484	2726	1065.56	1065.56	14.1558	26217
28218	SCCCST2001G02	585	77 767 1039 minus strand translated	Regular	7970.06	0	25536.4	30	13	20	47.6	176722	0	30741			7682 31934 14685 15132 11330 8147 24264 1294 33346 28996 4420 24824 35992 4500 28884 20427 24476 37732 27043 36199 2908 27598 38154 38653 35193 15705 2735 12588 1270 16464 1855 11701 7388 3611 31963 24818 7809 7423	0	2	Pass1	PepFrag1	None	1065.56	TLADYNIQK	TLADYNIQK	54	9	6.78	618	3	3	2	0	2088.04	7.2212		6465	4.2	y5y6y7	16.4046	985	119.688	79.688	0.1484	2726	1065.56	1065.56	14.1558	26217
28218	SCCCST2001G02	585	77 767 1039 minus strand translated	Regular	7970.06	0	25536.4	30	13	20	47.6	176722	0	30741			7682 31934 14685 15132 11330 8147 24264 1294 33346 28996 4420 24824 35992 4500 28884 20427 24476 37732 27043 36199 2908 27598 38154 38653 35193 15705 2735 12588 1270 16464 1855 11701 7388 3611 31963 24818 7809 7423	0	3	Pass1	PepFrag1	None	1065.56	TLADYNIQK	TLADYNIQK	130	9	6.78	620	3	3	2	0	2088.04	7.2212		6465	4.2	y5y6y7	16.4046	985	119.688	79.688	0.1484	2726	1065.56	1065.56	14.1558	26217
28218	SCCCST2001G02	585	77 767 1039 minus strand translated	Regular	7970.06	0	25536.4	30	13	20	47.6	176722	0	30741			7682 31934 14685 15132 11330 8147 24264 1294 33346 28996 4420 24824 35992 4500 28884 20427 24476 37732 27043 36199 2908 27598 38154 38653 35193 15705 2735 12588 1270 16464 1855 11701 7388 3611 31963 24818 29644 13423 62 7809 7423 17963	0	4	Pass1	PepFrag1	None	1067.62	ESTLHLVLR	ESTLHLVLR	139	9	7.88	616	4	4	3	0	10718.8	7.9316		1843	4	y3y4y5y6	22.0247	1018	122.346	82.3465	0.1342	7309	1067.62	1067.62	22.8199	23718
28218	SCCCST2001G02	585	77 767 1039 minus strand translated	Regular	7970.06	0	25536.4	30	13	20	47.6	176722	0	30741			7682 31934 14685 15132 11330 8147 24264 1294 33346 28996 4420 24824 35992 4500 28884 20427 24476 37732 27043 36199 2908 27598 38154 38653 35193 15705 2735 12588 1270 16464 1855 11701 7388 3611 31963 24818 29644 13423 62 7809 7423 17963	0	5	Pass1	PepFrag1	None	1067.62	ESTLHLVLR	ESTLHLVLR	63	9	7.88	619	4	4	3	0	10718.8	7.9316		1843	4	y3y4y5y6	22.0247	1018	122.346	82.3465	0.1342	7309	1067.62	1067.62	22.8199	23718
28218	SCCCST2001G02	585	77 767 1039 minus strand translated	Regular	7970.06	0	25536.4	30	13	20	47.6	176722	0	30741			7682 31934 14685 15132 11330 8147 24264 1294 33346 28996 4420 24824 35992 4500 28884 20427 24476 37732 27043 36199 2908 27598 38154 38653 35193 15705 2735 12588 1270 16464 1855 11701 7388 3611 31963 24818 29644 13423 62 7809 7423 17963	0	6	Pass1	PepFrag1	None	1067.62	ESTLHLVLR	ESTLHLVLR	215	9	7.88	622	4	4	3	0	10718.8	7.9316		1843	4	y3y4y5y6	22.0247	1018	122.346	82.3465	0.1342	7309	1067.62	1067.62	22.8199	23718
28218	SCCCST2001G02	585	77 767 1039 minus strand translated	Regular	7970.06	0	25536.4	30	13	20	47.6	176722	0	30741			7682 31934 14685 15132 11330 8147 24264 1294 33346 28996 4420 24824 35992 4500 28884 20427 24476 37732 27043 36199 2908 27598 38154 38653 35193 15705 2735 12588 1270 16464 1855 11701 7388 3611 31963 24818 29644 13423 62 17963	0	7	Pass1	PepFrag1	None	1523.78	IQDKEGIPPDQQR	IQDKEGIPPDQQR	105	13	4.31	614	2	2	0	1	6770.77	7.7321	Identified	358	2	b7y6y7°	8.1555	1392	150.725	60.4834	0.0133	262	1523.78	1523.78	8.6142	2346
28218	SCCCST2001G02	585	77 767 1039 minus strand translated	Regular	7970.06	0	25536.4	30	13	20	47.6	176722	0	30741			7682 31934 14685 15132 11330 8147 24264 1294 33346 28996 4420 24824 35992 4500 28884 20427 24476 37732 27043 36199 2908 27598 38154 38653 35193 15705 2735 12588 1270 16464 1855 11701 7388 3611 31963 24818 29644 13423 62 17963	0	8	Pass1	PepFrag1	None	1523.78	IQDKEGIPPDQQR	IQDKEGIPPDQQR	29	13	4.31	617	2	2	0	1	6770.77	7.7321	Identified	358	2	b7y6y7°	8.1555	1392	150.725	60.4834	0.0133	262	1523.78	1523.78	8.6142	2346
28218	SCCCST2001G02	585	77 767 1039 minus strand translated	Regular	7970.06	0	25536.4	30	13	20	47.6	176722	0	30741			7682 31934 14685 15132 11330 8147 24264 1294 33346 28996 4420 24824 35992 4500 28884 20427 24476 37732 27043 36199 2908 27598 38154 38653 35193 15705 2735 12588 1270 16464 1855 11701 7388 3611 31963 24818 29644 13423 62 17963	0	9	Pass1	PepFrag1	None	1523.78	IQDKEGIPPDQQR	IQDKEGIPPDQQR	181	13	4.31	621	2	2	0	1	6770.77	7.7321	Identified	358	2	b7y6y7°	8.1555	1392	150.725	60.4834	0.0133	262	1523.78	1523.78	8.6142	2346
28218	SCCCST2001G02	585	77 767 1039 minus strand translated	Regular	7970.06	0	25536.4	30	13	20	47.6	176722	0	30741			7682 31934 14685 15132 11330 8147 24264 1294 33346 28996 4420 24824 35992 4500 28884 20427 24476 37732 27043 36199 2908 27598 38154 38653 35193 15705 2735 12588 1270 16464 1855 11701 7388 3611 31963 24818 7809 7423	0	10	Pass2	PepFrag2	None	964.51	LADYNIQK	LADYNIQK	55	8	6.78	626	1	1	0	0	113.599	5.9568		2512	3.1	y5*y7°y8	14.8621	892	112.03	72.0305	0.0761	5241	964.53	964.528	18.7106	13441
28218	SCCCST2001G02	585	77 767 1039 minus strand translated	Regular	7970.06	0	25536.4	30	13	20	47.6	176722	0	30741			7682 31934 14685 15132 11330 8147 24264 1294 33346 28996 4420 24824 35992 4500 28884 20427 24476 37732 27043 36199 2908 27598 38154 38653 35193 15705 2735 12588 1270 16464 1855 11701 7388 3611 31963 24818 7809 7423	0	11	Pass2	PepFrag2	None	2114.16	TLADYNIQKESTLHLVLR	TLADYNIQKESTLHLVLR	54	18	7.74	625	1	1	0	0	100.521	5.9037		993	1.8	b2b8°y10°y16°	39.6823	2003	192.109	152.109	0.0069	16642	2114.11	2114.11	48.5329	1216
28218	SCCCST2001G02	585	77 767 1039 minus strand translated	Regular	7970.06	0	25536.4	30	13	20	47.6	176722	0	30741			7682 31934 14685 15132 11330 8147 24264 1294 33346 28996 4420 24824 35992 4500 28884 20427 24476 37732 27043 36199 2908 27598 38154 38653 35193 15705 2735 12588 1270 16464 1855 11701 7388 3611 29644 13423 62 17963	0	12	Pass2	PepFrag2	None	1763.89	TITLEVESSDTIDNVK	TITLEVESSDTIDNVK	11	16	3.59	624	0	0	0	0	83.5252	5.8233		932	1.6	b3°b9°b10°y9*	30.0563	1638	167.997	127.997	0.0056	14203	1763.87	1763.87	38.6587	991
28218	SCCCST2001G02	585	77 767 1039 minus strand translated	Regular	7970.06	0	25536.4	30	13	20	47.6	176722	0	30741			7682 31934 14685 15132 11330 8147 24264 1294 33346 28996 4420 24824 35992 4500 28884 20427 24476 37732 27043 36199 2908 27598 38154 38653 35193 15705 2735 12588 1270 16464 1855 11701 7388 3611 31963 24818 7809 7423	0	13	Pass2	VarMod	Phosphoryl+STY(*)	2093.08	LADYNIQKESTLHLVLR	LADYNIQKESTLHLVLR	55	17	7.74	623	1	1	0	0	162.654	6.1127		306	2.4	b13°y12	40.0172	1910	186.115	146.115	0.0178	16222	2093.08	2093.08	46.0905	3137
28218	SCCCST2001G02	585	77 767 1039 minus strand translated	Regular	7970.06	0	25536.4	30	13	20	47.6	176722	0	30741			7682 31934 14685 15132 11330 8147 24264 1294 33346 28996 4420 24824 35992 4500 28884 20427 24476 37732 27043 36199 2908 27598 38154 38653 35193 15705 2735 12588 1270 16464 1855 11701 7388 3611 31963 24818 7809 7423	0	14	Pass2	NeutralLoss_NH3	None	947.483	LADYNIQK	LADYNIQK	55	8	6.78	1111	0	0	0	0	59.548	0		0	0		14.8621	892	112.03	72.0305	0.0062	5616	947.482	947.48	19.6411	1094
8251	SCCCCL5004G07	1331	71 1541 1922 translated	Regular	7937.64	0	53006.6	56	8	22	30.27	238573	162128	99806	107.828	5.7156		1	1	Pass1	PepFrag1	None	1461.72	AEDITAINSESGVR	AEDITAINSESGVR	321	14	3.83	627	16	16	10	5	126965	9.0034		38354	6.9	b3b4b4°b5b6b6°b13y1y2y4y6y7y8y9y10y10°y11y11°y12y14y14*	17.1622	1327	145.996	105.996	0.2788	3437	1461.72	1461.72	15.308	66504
8251	SCCCCL5004G07	1331	71 1541 1922 translated	Regular	7937.64	0	53006.6	56	8	22	30.27	238573	162128	99806	107.828	5.7156	20468	0	2	Pass1	PepFrag1	None	2324.09	AHTASLADFGGVGDGTTSNTAAFR	AHTASLADFGGVGDGTTSNTAAFR	55	24	5.1	629	14	14	3	1	14547.2	8.0625		30981	8.3	b5°b6b7b11°b12b14b15b16b16°b24y3y5y7y7*y12y16y19y24	29.5894	2088	197.506	91.6706	0.2743	9877	2324.09	2324.09	27.9164	65443
8251	SCCCCL5004G07	1331	71 1541 1922 translated	Regular	7937.64	0	53006.6	56	8	22	30.27	238573	162128	99806	107.828	5.7156		0	3	Pass1	PepFrag1	None	2295.09	SGWDEYGISYGMPSQHIVIR	SGWDEYGISYGMPSQHIVIR	275	20	5.22	630	7	7	2	1	23805.6	8.2764	Identified	4527	7	b4b15b19y8y14y15y16	36.8426	2079	196.938	91.2919	0.202	13687	2295.08	2295.08	36.9639	48188
8251	SCCCCL5004G07	1331	71 1541 1922 translated	Regular	7937.64	0	53006.6	56	8	22	30.27	238573	162128	99806	107.828	5.7156		0	4	Pass1	PepFrag1	Carbamidomethyl+C(3)	2548.27	LTCVSPTSAVIALGSEMSGGIQDVR	LTCVSPTSAVIALGSEMSGGIQDVR	296	25	4.07	631	5	5	1	0	4215.24	7.5245	Identified	15893	6.5	b24*y2y4y6y7y12*y14*y20°y25	43.1229	2329	212.425	101.617	0.1318	16817	2548.27	2548.27	49.5416	31438
8251	SCCCCL5004G07	1331	71 1541 1922 translated	Regular	7937.64	0	53006.6	56	8	22	30.27	238573	162128	99806	107.828	5.7156		0	5	Pass1	PepFrag1	None	2509.17	SAVDHLSQYSGEDGGGAMLYVPAGK	SAVDHLSQYSGEDGGGAMLYVPAGK	79	25	4.3	628	9	9	3	2	23451.6	8.2699	Identified	6732	5.6	b6b8b17b21y3y4y5y6y8y24*	29.1678	2272	208.945	99.2966	0.0883	9730	2509.16	2509.17	27.6458	21065
8251	SCCCCL5004G07	1331	71 1541 1922 translated	Regular	7937.64	0	53006.6	56	8	22	30.27	238573	162128	99806	107.828	5.7156		0	6	Pass2	PepFrag2	Carbamidomethyl+C(4);Carbamidomethyl+C(12)	1856.84	IEDCYIVSGDDCVAIK	IEDCYIVSGDDCVAIK	259	16	3.5	632	2	2	0	0	274.148	6.3377		1112	1.7	b9°y1y9	33.8693	1600	165.389	125.389	0.0049	14605	1856.83	1856.83	39.9184	1160
8251	SCCCCL5004G07	1331	71 1541 1922 translated	Regular	7937.64	0	53006.6	56	8	22	30.27	238573	162128	99806	107.828	5.7156		0	7	Pass2	PepFrag2	None	2703.34	YDHHAIPVVDNISYQDVVATGVYK	YDHHAIPVVDNISYQDVVATGVYK	376	24	5.03	633	1	1	0	0	165.291	6.1179	Missing	1172	1.9	b12°b18*y15y17°	33.2934	2488	221.986	107.991	0.0048	16496	2703.32	2703.32	47.6047	1143
8251	SCCCCL5004G07	1331	71 1541 1922 translated	Regular	7937.64	0	53006.6	56	8	22	30.27	238573	162128	99806	107.828	5.7156		0	8	Pass2	VarMod	Oxidation+M(18)	2525.16	SAVDHLSQYSGEDGGGAMLYVPAGK	SAVDHLSQYSGEDGGGAMLYVPAGK	79	25	4.3	634	1	1	0	0	205.037	6.2115	Missing	503	1.7	b9°b12°y16	29.3009	2272	208.945	99.2966	0.0035	7590	2525.16	2525.17	23.4219	846
8251	SCCCCL5004G07	1331	71 1541 1922 translated	Regular	7937.64	0	53006.6	56	8	22	30.27	238573	162128	99806	107.828	5.7156		0	9	Pass2	InSource	None	634.316	SESGVR	AEDITAINSESGVR	329	6	7	627	0	0	0	0	38.9818	0		0	0		17.1622	556	81.7478	123.496	0.0067	2385	634.32	634.318	13.5452	1596
8251	SCCCCL5004G07	1331	71 1541 1922 translated	Regular	7937.64	0	53006.6	56	8	22	30.27	238573	162128	99806	107.828	5.7156		0	10	Pass2	NeutralLoss_NH3	None	1444.69	AEDITAINSESGVR	AEDITAINSESGVR	321	14	3.83	627	1	1	0	0	126.604	0		532	0	b12	17.1622	1327	145.996	105.996	0.005	2983	1444.69	1444.68	14.6363	1190
24824	SCCCLR1C03H09	713	143 873 873 minus strand translated	Regular	7970.06	0	27214.4	30	13	21	44.67	176722	0	30741			7682 31934 14685 15132 11330 8147 24264 1294 33346 28996 28218 4420 35992 4500 28884 20427 24476 37732 27043 36199 2908 27598 38154 38653 35193 15705 2735 12588 1270 16464 1855 11701 7388 3611 31963 24818 7809 7423	1	1	Pass1	PepFrag1	None	1065.56	TLADYNIQK	TLADYNIQK	206	9	6.78	636	3	3	2	0	2088.04	7.2212		6465	4.2	y5y6y7	16.4046	985	119.688	79.688	0.1484	2726	1065.56	1065.56	14.1558	26217
24824	SCCCLR1C03H09	713	143 873 873 minus strand translated	Regular	7970.06	0	27214.4	30	13	21	44.67	176722	0	30741			7682 31934 14685 15132 11330 8147 24264 1294 33346 28996 28218 4420 35992 4500 28884 20427 24476 37732 27043 36199 2908 27598 38154 38653 35193 15705 2735 12588 1270 16464 1855 11701 7388 3611 31963 24818 7809 7423	0	2	Pass1	PepFrag1	None	1065.56	TLADYNIQK	TLADYNIQK	54	9	6.78	639	3	3	2	0	2088.04	7.2212		6465	4.2	y5y6y7	16.4046	985	119.688	79.688	0.1484	2726	1065.56	1065.56	14.1558	26217
24824	SCCCLR1C03H09	713	143 873 873 minus strand translated	Regular	7970.06	0	27214.4	30	13	21	44.67	176722	0	30741			7682 31934 14685 15132 11330 8147 24264 1294 33346 28996 28218 4420 35992 4500 28884 20427 24476 37732 27043 36199 2908 27598 38154 38653 35193 15705 2735 12588 1270 16464 1855 11701 7388 3611 31963 24818 7809 7423	0	3	Pass1	PepFrag1	None	1065.56	TLADYNIQK	TLADYNIQK	130	9	6.78	642	3	3	2	0	2088.04	7.2212		6465	4.2	y5y6y7	16.4046	985	119.688	79.688	0.1484	2726	1065.56	1065.56	14.1558	26217
24824	SCCCLR1C03H09	713	143 873 873 minus strand translated	Regular	7970.06	0	27214.4	30	13	21	44.67	176722	0	30741			7682 31934 14685 15132 11330 8147 24264 1294 33346 28996 28218 4420 35992 4500 28884 20427 24476 37732 27043 36199 2908 27598 38154 38653 35193 15705 2735 12588 1270 16464 1855 11701 7388 3611 31963 24818 29644 13423 62 7809 7423 17963	0	4	Pass1	PepFrag1	None	1067.62	ESTLHLVLR	ESTLHLVLR	215	9	7.88	637	4	4	3	0	10718.8	7.9316		1843	4	y3y4y5y6	22.0247	1018	122.346	82.3465	0.1342	7309	1067.62	1067.62	22.8199	23718
24824	SCCCLR1C03H09	713	143 873 873 minus strand translated	Regular	7970.06	0	27214.4	30	13	21	44.67	176722	0	30741			7682 31934 14685 15132 11330 8147 24264 1294 33346 28996 28218 4420 35992 4500 28884 20427 24476 37732 27043 36199 2908 27598 38154 38653 35193 15705 2735 12588 1270 16464 1855 11701 7388 3611 31963 24818 29644 13423 62 7809 7423 17963	0	5	Pass1	PepFrag1	None	1067.62	ESTLHLVLR	ESTLHLVLR	63	9	7.88	640	4	4	3	0	10718.8	7.9316		1843	4	y3y4y5y6	22.0247	1018	122.346	82.3465	0.1342	7309	1067.62	1067.62	22.8199	23718
24824	SCCCLR1C03H09	713	143 873 873 minus strand translated	Regular	7970.06	0	27214.4	30	13	21	44.67	176722	0	30741			7682 31934 14685 15132 11330 8147 24264 1294 33346 28996 28218 4420 35992 4500 28884 20427 24476 37732 27043 36199 2908 27598 38154 38653 35193 15705 2735 12588 1270 16464 1855 11701 7388 3611 31963 24818 29644 13423 62 7809 7423 17963	0	6	Pass1	PepFrag1	None	1067.62	ESTLHLVLR	ESTLHLVLR	139	9	7.88	643	4	4	3	0	10718.8	7.9316		1843	4	y3y4y5y6	22.0247	1018	122.346	82.3465	0.1342	7309	1067.62	1067.62	22.8199	23718
24824	SCCCLR1C03H09	713	143 873 873 minus strand translated	Regular	7970.06	0	27214.4	30	13	21	44.67	176722	0	30741			7682 31934 14685 15132 11330 8147 24264 1294 33346 28996 28218 4420 35992 4500 28884 20427 24476 37732 27043 36199 2908 27598 38154 38653 35193 15705 2735 12588 1270 16464 1855 11701 7388 3611 31963 24818 29644 13423 62 17963	0	7	Pass1	PepFrag1	None	1523.78	IQDKEGIPPDQQR	IQDKEGIPPDQQR	181	13	4.31	635	2	2	0	1	6770.77	7.7321	Identified	358	2	b7y6y7°	8.1555	1392	150.725	60.4834	0.0133	262	1523.78	1523.78	8.6142	2346
24824	SCCCLR1C03H09	713	143 873 873 minus strand translated	Regular	7970.06	0	27214.4	30	13	21	44.67	176722	0	30741			7682 31934 14685 15132 11330 8147 24264 1294 33346 28996 28218 4420 35992 4500 28884 20427 24476 37732 27043 36199 2908 27598 38154 38653 35193 15705 2735 12588 1270 16464 1855 11701 7388 3611 31963 24818 29644 13423 62 17963	0	8	Pass1	PepFrag1	None	1523.78	IQDKEGIPPDQQR	IQDKEGIPPDQQR	29	13	4.31	638	2	2	0	1	6770.77	7.7321	Identified	358	2	b7y6y7°	8.1555	1392	150.725	60.4834	0.0133	262	1523.78	1523.78	8.6142	2346
24824	SCCCLR1C03H09	713	143 873 873 minus strand translated	Regular	7970.06	0	27214.4	30	13	21	44.67	176722	0	30741			7682 31934 14685 15132 11330 8147 24264 1294 33346 28996 28218 4420 35992 4500 28884 20427 24476 37732 27043 36199 2908 27598 38154 38653 35193 15705 2735 12588 1270 16464 1855 11701 7388 3611 31963 24818 29644 13423 62 17963	0	9	Pass1	PepFrag1	None	1523.78	IQDKEGIPPDQQR	IQDKEGIPPDQQR	105	13	4.31	641	2	2	0	1	6770.77	7.7321	Identified	358	2	b7y6y7°	8.1555	1392	150.725	60.4834	0.0133	262	1523.78	1523.78	8.6142	2346
24824	SCCCLR1C03H09	713	143 873 873 minus strand translated	Regular	7970.06	0	27214.4	30	13	21	44.67	176722	0	30741			7682 31934 14685 15132 11330 8147 24264 1294 33346 28996 28218 4420 35992 4500 28884 20427 24476 37732 27043 36199 2908 27598 38154 38653 35193 15705 2735 12588 1270 16464 1855 11701 7388 3611 31963 24818 7809 7423	0	10	Pass2	PepFrag2	None	964.51	LADYNIQK	LADYNIQK	55	8	6.78	647	1	1	0	0	113.599	5.9568		2512	3.1	y5*y7°y8	14.8621	892	112.03	72.0305	0.0761	5241	964.53	964.528	18.7106	13441
24824	SCCCLR1C03H09	713	143 873 873 minus strand translated	Regular	7970.06	0	27214.4	30	13	21	44.67	176722	0	30741			7682 31934 14685 15132 11330 8147 24264 1294 33346 28996 28218 4420 35992 4500 28884 20427 24476 37732 27043 36199 2908 27598 38154 38653 35193 15705 2735 12588 1270 16464 1855 11701 7388 3611 31963 24818 7809 7423	0	11	Pass2	PepFrag2	None	2114.16	TLADYNIQKESTLHLVLR	TLADYNIQKESTLHLVLR	54	18	7.74	646	1	1	0	0	100.521	5.9037		993	1.8	b2b8°y10°y16°	39.6823	2003	192.109	152.109	0.0069	16642	2114.11	2114.11	48.5329	1216
24824	SCCCLR1C03H09	713	143 873 873 minus strand translated	Regular	7970.06	0	27214.4	30	13	21	44.67	176722	0	30741			7682 31934 14685 15132 11330 8147 24264 1294 33346 28996 28218 4420 35992 4500 28884 20427 24476 37732 27043 36199 2908 27598 38154 38653 35193 15705 2735 12588 1270 16464 1855 11701 7388 3611 29644 13423 62 17963	0	12	Pass2	PepFrag2	None	1763.89	TITLEVESSDTIDNVK	TITLEVESSDTIDNVK	11	16	3.59	645	0	0	0	0	83.5252	5.8233		932	1.6	b3°b9°b10°y9*	30.0563	1638	167.997	127.997	0.0056	14203	1763.87	1763.87	38.6587	991
24824	SCCCLR1C03H09	713	143 873 873 minus strand translated	Regular	7970.06	0	27214.4	30	13	21	44.67	176722	0	30741			7682 31934 14685 15132 11330 8147 24264 1294 33346 28996 28218 4420 35992 4500 28884 20427 24476 37732 27043 36199 2908 27598 38154 38653 35193 15705 2735 12588 1270 16464 1855 11701 7388 3611 31963 24818 7809 7423	0	13	Pass2	VarMod	Phosphoryl+STY(*)	2093.08	LADYNIQKESTLHLVLR	LADYNIQKESTLHLVLR	55	17	7.74	644	1	1	0	0	162.654	6.1127		306	2.4	b13°y12	40.0172	1910	186.115	146.115	0.0178	16222	2093.08	2093.08	46.0905	3137
24824	SCCCLR1C03H09	713	143 873 873 minus strand translated	Regular	7970.06	0	27214.4	30	13	21	44.67	176722	0	30741			7682 31934 14685 15132 11330 8147 24264 1294 33346 28996 28218 4420 35992 4500 28884 20427 24476 37732 27043 36199 2908 27598 38154 38653 35193 15705 2735 12588 1270 16464 1855 11701 7388 3611 31963 24818 7809 7423	0	14	Pass2	NeutralLoss_NH3	None	947.483	LADYNIQK	LADYNIQK	55	8	6.78	1111	0	0	0	0	59.548	0		0	0		14.8621	892	112.03	72.0305	0.0062	5616	947.482	947.48	19.6411	1094
4420	SCCCCL3080A11.b	693	67 900 1039 minus strand translated	Regular	7970.06	0	31199.9	33	14	22	45.85	183046	0	35212			7682 31934 14685 15132 11330 8147 24264 1294 33346 28996 28218 24824 35992 4500 28884 20427 24476 37732 27043 36199 2908 27598 38154 38653 35193 15705 2735 12588 1270 16464 1855 11701 7388 3611 31963 24818 7809 7423	1	1	Pass1	PepFrag1	None	1065.56	TLADYNIQK	TLADYNIQK	54	9	6.78	649	3	3	2	0	2088.04	7.2212		6465	4.2	y5y6y7	16.4046	985	119.688	79.688	0.1432	2726	1065.56	1065.56	14.1558	26217
4420	SCCCCL3080A11.b	693	67 900 1039 minus strand translated	Regular	7970.06	0	31199.9	33	14	22	45.85	183046	0	35212			7682 31934 14685 15132 11330 8147 24264 1294 33346 28996 28218 24824 35992 4500 28884 20427 24476 37732 27043 36199 2908 27598 38154 38653 35193 15705 2735 12588 1270 16464 1855 11701 7388 3611 31963 24818 7809 7423	0	2	Pass1	PepFrag1	None	1065.56	TLADYNIQK	TLADYNIQK	130	9	6.78	654	3	3	2	0	2088.04	7.2212		6465	4.2	y5y6y7	16.4046	985	119.688	79.688	0.1432	2726	1065.56	1065.56	14.1558	26217
4420	SCCCCL3080A11.b	693	67 900 1039 minus strand translated	Regular	7970.06	0	31199.9	33	14	22	45.85	183046	0	35212			7682 31934 14685 15132 11330 8147 24264 1294 33346 28996 28218 24824 35992 4500 28884 20427 24476 37732 27043 36199 2908 27598 38154 38653 35193 15705 2735 12588 1270 16464 1855 11701 7388 3611 31963 24818 7809 7423	0	3	Pass1	PepFrag1	None	1065.56	TLADYNIQK	TLADYNIQK	206	9	6.78	655	3	3	2	0	2088.04	7.2212		6465	4.2	y5y6y7	16.4046	985	119.688	79.688	0.1432	2726	1065.56	1065.56	14.1558	26217
4420	SCCCCL3080A11.b	693	67 900 1039 minus strand translated	Regular	7970.06	0	31199.9	33	14	22	45.85	183046	0	35212			7682 31934 14685 15132 11330 8147 24264 1294 33346 28996 28218 24824 35992 4500 28884 20427 24476 37732 27043 36199 2908 27598 38154 38653 35193 15705 2735 12588 1270 16464 1855 11701 7388 3611 31963 24818 29644 13423 62 7809 7423 17963	0	4	Pass1	PepFrag1	None	1067.62	ESTLHLVLR	ESTLHLVLR	139	9	7.88	650	4	4	3	0	10718.8	7.9316		1843	4	y3y4y5y6	22.0247	1018	122.346	82.3465	0.1296	7309	1067.62	1067.62	22.8199	23718
4420	SCCCCL3080A11.b	693	67 900 1039 minus strand translated	Regular	7970.06	0	31199.9	33	14	22	45.85	183046	0	35212			7682 31934 14685 15132 11330 8147 24264 1294 33346 28996 28218 24824 35992 4500 28884 20427 24476 37732 27043 36199 2908 27598 38154 38653 35193 15705 2735 12588 1270 16464 1855 11701 7388 3611 31963 24818 29644 13423 62 7809 7423 17963	0	5	Pass1	PepFrag1	None	1067.62	ESTLHLVLR	ESTLHLVLR	63	9	7.88	652	4	4	3	0	10718.8	7.9316		1843	4	y3y4y5y6	22.0247	1018	122.346	82.3465	0.1296	7309	1067.62	1067.62	22.8199	23718
4420	SCCCCL3080A11.b	693	67 900 1039 minus strand translated	Regular	7970.06	0	31199.9	33	14	22	45.85	183046	0	35212			7682 31934 14685 15132 11330 8147 24264 1294 33346 28996 28218 24824 35992 4500 28884 20427 24476 37732 27043 36199 2908 27598 38154 38653 35193 15705 2735 12588 1270 16464 1855 11701 7388 3611 31963 24818 29644 13423 62 7809 7423 17963	0	6	Pass1	PepFrag1	None	1067.62	ESTLHLVLR	ESTLHLVLR	215	9	7.88	656	4	4	3	0	10718.8	7.9316		1843	4	y3y4y5y6	22.0247	1018	122.346	82.3465	0.1296	7309	1067.62	1067.62	22.8199	23718
4420	SCCCCL3080A11.b	693	67 900 1039 minus strand translated	Regular	7970.06	0	31199.9	33	14	22	45.85	183046	0	35212			7682 31934 14685 15132 11330 8147 24264 1294 33346 28996 28218 24824 35992 4500 28884 20427 24476 37732 27043 36199 2908 27598 38154 38653 35193 15705 2735 12588 1270 16464 1855 11701 7388 3611 31963 24818 29644 13423 62 17963	0	7	Pass1	PepFrag1	None	1523.78	IQDKEGIPPDQQR	IQDKEGIPPDQQR	181	13	4.31	648	2	2	0	1	6770.77	7.7321	Identified	358	2	b7y6y7°	8.1555	1392	150.725	60.4834	0.0128	262	1523.78	1523.78	8.6142	2346
4420	SCCCCL3080A11.b	693	67 900 1039 minus strand translated	Regular	7970.06	0	31199.9	33	14	22	45.85	183046	0	35212			7682 31934 14685 15132 11330 8147 24264 1294 33346 28996 28218 24824 35992 4500 28884 20427 24476 37732 27043 36199 2908 27598 38154 38653 35193 15705 2735 12588 1270 16464 1855 11701 7388 3611 31963 24818 29644 13423 62 17963	0	8	Pass1	PepFrag1	None	1523.78	IQDKEGIPPDQQR	IQDKEGIPPDQQR	29	13	4.31	651	2	2	0	1	6770.77	7.7321	Identified	358	2	b7y6y7°	8.1555	1392	150.725	60.4834	0.0128	262	1523.78	1523.78	8.6142	2346
4420	SCCCCL3080A11.b	693	67 900 1039 minus strand translated	Regular	7970.06	0	31199.9	33	14	22	45.85	183046	0	35212			7682 31934 14685 15132 11330 8147 24264 1294 33346 28996 28218 24824 35992 4500 28884 20427 24476 37732 27043 36199 2908 27598 38154 38653 35193 15705 2735 12588 1270 16464 1855 11701 7388 3611 31963 24818 29644 13423 62 17963	0	9	Pass1	PepFrag1	None	1523.78	IQDKEGIPPDQQR	IQDKEGIPPDQQR	105	13	4.31	653	2	2	0	1	6770.77	7.7321	Identified	358	2	b7y6y7°	8.1555	1392	150.725	60.4834	0.0128	262	1523.78	1523.78	8.6142	2346
4420	SCCCCL3080A11.b	693	67 900 1039 minus strand translated	Regular	7970.06	0	31199.9	33	14	22	45.85	183046	0	35212			7682 31934 14685 15132 11330 8147 24264 1294 33346 28996 28218 24824 35992 4500 28884 20427 24476 37732 27043 36199 2908 27598 38154 38653 35193 15705 2735 12588 1270 16464 1855 11701 7388 3611 31963 24818 7809 7423	0	10	Pass2	PepFrag2	None	964.51	LADYNIQK	LADYNIQK	55	8	6.78	661	1	1	0	0	113.599	5.9568		2512	3.1	y5*y7°y8	14.8621	892	112.03	72.0305	0.0734	5241	964.53	964.528	18.7106	13441
4420	SCCCCL3080A11.b	693	67 900 1039 minus strand translated	Regular	7970.06	0	31199.9	33	14	22	45.85	183046	0	35212			7682 31934 14685 15132 11330 8147 24264 1294 33346 28996 28218 24824 35992 4500 28884 20427 24476 37732 27043 36199 2908 27598 38154 38653 35193 15705 2735 12588 1270 16464 1855 11701 7388 3611 31963 24818 7809 7423	0	11	Pass2	PepFrag2	None	2114.16	TLADYNIQKESTLHLVLR	TLADYNIQKESTLHLVLR	54	18	7.74	660	1	1	0	0	100.521	5.9037		993	1.8	b2b8°y10°y16°	39.6823	2003	192.109	152.109	0.0066	16642	2114.11	2114.11	48.5329	1216
4420	SCCCCL3080A11.b	693	67 900 1039 minus strand translated	Regular	7970.06	0	31199.9	33	14	22	45.85	183046	0	35212			7682 31934 14685 15132 11330 8147 24264 1294 33346 28996 28218 24824 35992 4500 28884 20427 24476 37732 27043 36199 2908 27598 38154 38653 35193 15705 2735 12588 1270 16464 1855 11701 7388 3611 29644 13423 62 17963	0	12	Pass2	PepFrag2	None	1763.89	TITLEVESSDTIDNVK	TITLEVESSDTIDNVK	11	16	3.59	659	0	0	0	0	83.5252	5.8233		932	1.6	b3°b9°b10°y9*	30.0563	1638	167.997	127.997	0.0054	14203	1763.87	1763.87	38.6587	991
4420	SCCCCL3080A11.b	693	67 900 1039 minus strand translated	Regular	7970.06	0	31199.9	33	14	22	45.85	183046	0	35212				0	13	Pass2	VarMod	Phosphoryl+STY(*)	2148.04	GRVLIESSLSPYVFLQEM	GRVLIESSLSPYVFLQEM	259	18	4.26	657	3	3	0	0	556.693	6.6471	Missing	3783	2.8	b11y9*y10y18	53.4433	1943	188.253	148.253	0.0232	7197	2148.04	2148.04	22.6825	4243
4420	SCCCCL3080A11.b	693	67 900 1039 minus strand translated	Regular	7970.06	0	31199.9	33	14	22	45.85	183046	0	35212			7682 31934 14685 15132 11330 8147 24264 1294 33346 28996 28218 24824 35992 4500 28884 20427 24476 37732 27043 36199 2908 27598 38154 38653 35193 15705 2735 12588 1270 16464 1855 11701 7388 3611 31963 24818 7809 7423	0	14	Pass2	VarMod	Phosphoryl+STY(*)	2093.08	LADYNIQKESTLHLVLR	LADYNIQKESTLHLVLR	55	17	7.74	658	1	1	0	0	162.654	6.1127		306	2.4	b13°y12	40.0172	1910	186.115	146.115	0.0171	16222	2093.08	2093.08	46.0905	3137
4420	SCCCCL3080A11.b	693	67 900 1039 minus strand translated	Regular	7970.06	0	31199.9	33	14	22	45.85	183046	0	35212				0	15	Pass2	InSource	None	1226.61	LSPYVFLQEM	GRVLIESSLSPYVFLQEM	267	10	3.31	657	0	0	0	0	58.5153	0	Missing	688	0	b5°	53.4433	1139	131.859	91.8587	0.0069	8057	1226.62	1226.62	24.3445	1256
4420	SCCCCL3080A11.b	693	67 900 1039 minus strand translated	Regular	7970.06	0	31199.9	33	14	22	45.85	183046	0	35212			7682 31934 14685 15132 11330 8147 24264 1294 33346 28996 28218 24824 35992 4500 28884 20427 24476 37732 27043 36199 2908 27598 38154 38653 35193 15705 2735 12588 1270 16464 1855 11701 7388 3611 31963 24818 7809 7423	0	16	Pass2	NeutralLoss_NH3	None	947.483	LADYNIQK	LADYNIQK	55	8	6.78	1111	0	0	0	0	59.548	0		0	0		14.8621	892	112.03	72.0305	0.006	5616	947.482	947.48	19.6411	1094
4420	SCCCCL3080A11.b	693	67 900 1039 minus strand translated	Regular	7970.06	0	31199.9	33	14	22	45.85	183046	0	35212				0	17	Pass2	NeutralLoss_NH3	Phosphoryl+STY(*)	2131.02	GRVLIESSLSPYVFLQEM	GRVLIESSLSPYVFLQEM	259	18	4.26	657	0	0	0	0	97.0158	0	Missing	0	0		53.4433	1943	188.253	85.5019	0.0045	6841	2131.01	2131.01	22.0663	825
37422	SCAGLB1071B11	220	184 384 558 translated	Regular	7924.17	0	7629.49	13	4	7	78.79	75315	109764	16253	73.0016	0.557	9570 29541 31793 16714	1	1	Pass1	PepFrag1	Carbamidomethyl+C(1);Carbamidomethyl+C(9)	1384.6	CADVLTNFCER	CADVLTNFCER	40	11	4.07	662	7	7	3	1	46697.8	8.5683		13104	6.5	b3b4y3y5y6y7y9	23.2487	1140	131.936	91.9359	0.9587	7635	1384.6	1384.6	23.5123	72202
37422	SCAGLB1071B11	220	184 384 558 translated	Regular	7924.17	0	7629.49	13	4	7	78.79	75315	109764	16253	73.0016	0.557		0	2	Pass2	PepFrag2	Carbamidomethyl+C(1)	1524.67	CTPAPAAEFLGEDF	CTPAPAAEFLGEDF	52	14	2.94	663	2	2	0	0	379.227	6.4779	Missing	862	1.5	b9b13°y6	35.547	1311	144.82	104.82	0.0129	13898	1524.66	1524.66	37.5071	974
37422	SCAGLB1071B11	220	184 384 558 translated	Regular	7924.17	0	7629.49	13	4	7	78.79	75315	109764	16253	73.0016	0.557		0	3	Pass2	PepFrag2	None	2501.25	YTLTVDDDGIQMPATAAGRPGPVR	YTLTVDDDGIQMPATAAGRPGPVR	13	24	4.17	665	1	1	0	0	167.081	6.1219	Missing	370	1.7	b10b15*	29.375	2300	210.658	170.658	0.0118	15481	2501.24	2501.24	42.9325	891
37422	SCAGLB1071B11	220	184 384 558 translated	Regular	7924.17	0	7629.49	13	4	7	78.79	75315	109764	16253	73.0016	0.557		0	4	Pass2	VarMod	Phosphoryl+STY(*)	3001.42	YTLTVDDDGIQMPATAAGRPGPVRTYR	YTLTVDDDGIQMPATAAGRPGPVRTYR	13	27	6.89	664	3	3	0	0	340.609	6.4312	Missing	1917	2.1	b7b11°b15-H3PO4b24y27	29.3003	2682	233.381	115.587	0.0166	13824	3001.41	3001.42	37.3433	1248
14900	SCCCAD1001C08	373	85 603 603 translated	Regular	7855.96	0	18398.7	45	6	13	34.68	110534	32349	47082	21.5146	0.3958		1	1	Pass1	PepFrag1	Carbamidomethyl+C(7);Carbamidomethyl+C(13)	2256.15	AQVEAVCPGVVSCADILAVAAR	AQVEAVCPGVVSCADILAVAAR	104	22	4.07	666	17	17	12	2	60083.8	8.674	Identified	15190	5.8	b2b3b4b5b6b7b12°b17°y3y4y5y6y7y8y10y11y15y16y22	39.797	2020	193.194	153.194	0.2369	14276	2256.14	2256.15	38.8631	26187
14900	SCCCAD1001C08	373	85 603 603 translated	Regular	7855.96	0	18398.7	45	6	13	34.68	110534	32349	47082	21.5146	0.3958		0	2	Pass1	PepFrag1	None	1247.6	SAVDAAVMQEAR	SAVDAAVMQEAR	43	12	4.07	667	7	7	1	0	920.711	6.8593		7612	2.4	b2b4°b6°y1y2y4y6y9y10*y12	12.3195	1137	131.704	91.7043	0.0396	3787	1247.61	1247.61	15.8509	4373
14900	SCCCAD1001C08	373	85 603 603 translated	Regular	7855.96	0	18398.7	45	6	13	34.68	110534	32349	47082	21.5146	0.3958		0	3	Pass2	PepFrag2	None	949.499	FDVVDNIK	FDVVDNIK	96	8	3.88	671	1	1	0	0	396.853	6.4938		1840	1.5	b3°y4*y8	19.6562	882	111.192	182.383	0.0162	4380	949.487	949.485	16.8166	1789
14900	SCCCAD1001C08	373	85 603 603 translated	Regular	7855.96	0	18398.7	45	6	13	34.68	110534	32349	47082	21.5146	0.3958		0	4	Pass2	PepFrag2	None	1726.95	DSVVALGGPSWTVLLGR	DSVVALGGPSWTVLLGR	126	17	7	668	2	2	0	0	1353.69	7.0267	Missing	368	1.9	b10y14	47.6863	1629	167.381	127.381	0.0153	16717	1726.95	1726.95	48.9909	1687
14900	SCCCAD1001C08	373	85 603 603 translated	Regular	7855.96	0	18398.7	45	6	13	34.68	110534	32349	47082	21.5146	0.3958		0	5	Pass2	MissedCleavage	None	1105.6	RFDVVDNIK	RFDVVDNIK	95	9	7	669	6	6	2	1	7219.26	7.7537		8318	3.8	b3b4b6b7y2y5*y9	17.6389	1030	123.306	83.3061	0.1767	5638	1105.6	1105.6	19.7289	19529
14900	SCCCAD1001C08	373	85 603 603 translated	Regular	7855.96	0	18398.7	45	6	13	34.68	110534	32349	47082	21.5146	0.3958		0	6	Pass2	VarMod	Oxidation+M(8)	1263.6	SAVDAAVMQEAR	SAVDAAVMQEAR	43	12	4.07	670	10	10	3	3	5049.47	7.5984		7185	4.2	b3b5b5°b6y1y2y3°y4y6y7y9y12	12.5864	1137	131.704	91.7043	0.1803	1340	1263.6	1263.6	10.8662	19925
14900	SCCCAD1001C08	373	85 603 603 translated	Regular	7855.96	0	18398.7	45	6	13	34.68	110534	32349	47082	21.5146	0.3958		0	7	Pass2	InSource	None	733.366	VMQEAR	SAVDAAVMQEAR	49	6	7	667	0	0	0	0	86.4529	0		0	0		12.3195	667	92.2947	144.589	0.0132	2597	733.368	733.366	13.8997	1463
14900	SCCCAD1001C08	373	85 603 603 translated	Regular	7855.96	0	18398.7	45	6	13	34.68	110534	32349	47082	21.5146	0.3958		0	8	Pass2	NeutralLoss_H2O	None	1087.59	RFDVVDNIK	RFDVVDNIK	95	9	7	669	1	1	0	0	258.029	0		3147	0	b9	17.6389	1030	123.306	83.3061	0.2516	7022	1087.59	1087.59	22.3747	27815
14900	SCCCAD1001C08	373	85 603 603 translated	Regular	7855.96	0	18398.7	45	6	13	34.68	110534	32349	47082	21.5146	0.3958		0	9	Pass2	NeutralLoss_NH3	Carbamidomethyl+C(7);Carbamidomethyl+C(13)	2239.12	AQVEAVCPGVVSCADILAVAAR	AQVEAVCPGVVSCADILAVAAR	104	22	4.07	666	1	1	0	0	214.525	0	Missing	3422	0	b16y22*	39.797	2020	193.194	88.7961	0.0703	15255	2239.11	2239.12	42.1792	7766
29541	SCJLRZ1022H11	153	1 430 650 translated	Regular	7845.67	0	15894.9	10	3	12	38.73	82421	0	18144			9570 37422 31793 16714	1	1	Pass1	PepFrag1	Carbamidomethyl+C(1);Carbamidomethyl+C(9)	1384.6	CADVLTNFCER	CADVLTNFCER	116	11	4.07	672	7	7	3	1	46697.8	8.5639		13104	6.5	b3b4y3y5y6y7y9	23.2487	1140	131.936	91.9359	0.876	7635	1384.6	1384.6	23.5123	72202
29541	SCJLRZ1022H11	153	1 430 650 translated	Regular	7845.67	0	15894.9	10	3	12	38.73	82421	0	18144			9570 31793 16714	0	2	Pass2	PepFrag2	Carbamidomethyl+C(1);Carbamidomethyl+C(9)	1384.6	CADVLTNFCER	CADVLTNFCER	116	11	4.07	673	1	1	0	0	185.588	6.1632		760	2.6	y3y10*	23.2487	1140	131.936	91.9359	0.0698	9272	1384.61	1384.61	26.5796	5752
29541	SCJLRZ1022H11	153	1 430 650 translated	Regular	7845.67	0	15894.9	10	3	12	38.73	82421	0	18144				0	3	Pass2	PepFrag2	None	4954.47	TTEPKEENVTLGPTVREGEYVFGVAHIFAFFNDTFIHITDLSGR	TTEPKEENVTLGPTVREGEYVFGVAHIFAFFNDTFIHITDLSGR	29	44	4.53	674	2	2	0	0	140.195	6.0414	Missing	4280	3.9	b13y18y38°	74.6797	4579	333.38	182.254	0.0542	20498	4954.37	4954.39	59.3665	4467
16714	SCJFRZ1007E04	239	252 568 568 minus strand translated	Regular	7802.23	0	11814.9	8	2	7	10.38	77954	0	13864			9570 37422 29541 31793	1	1	Pass1	PepFrag1	Carbamidomethyl+C(1);Carbamidomethyl+C(9)	1384.6	CADVLTNFCER	CADVLTNFCER	80	11	4.07	675	7	7	3	1	46697.8	8.5615		13104	6.5	b3b4y3y5y6y7y9	23.2487	1140	131.936	91.9359	0.9262	7635	1384.6	1384.6	23.5123	72202
16714	SCJFRZ1007E04	239	252 568 568 minus strand translated	Regular	7802.23	0	11814.9	8	2	7	10.38	77954	0	13864			9570 29541 31793	0	2	Pass2	PepFrag2	Carbamidomethyl+C(1);Carbamidomethyl+C(9)	1384.6	CADVLTNFCER	CADVLTNFCER	80	11	4.07	676	1	1	0	0	185.588	6.1608		760	2.6	y3y10*	23.2487	1140	131.936	91.9359	0.0738	9272	1384.61	1384.61	26.5796	5752
7748	SCCCRZ1001H02	267	62 394 610 minus strand translated	Regular	7741.62	0	11668.4	59	3	7	58.18	183337	138377	113130	92.0314	1.0739		1	1	Pass1	PepFrag1	None	1407.86	AAGIKPEVAITIPK	AAGIKPEVAITIPK	77	14	9.88	678	18	18	12	5	44407.8	8.5363	Identified	42970	7.6	b3b4b7b8b9b10b11b11°b12y2y4y5y6y8y8°y9y10y12y13y14	24.5987	1378	149.713	59.8086	0.4726	8671	1407.86	1407.86	25.3324	86652
7748	SCCCRZ1001H02	267	62 394 610 minus strand translated	Regular	7741.62	0	11668.4	59	3	7	58.18	183337	138377	113130	92.0314	1.0739	25205 36701 25235	0	2	Pass1	PepFrag1	Carbamidomethyl+C(1)	825.345	CGDYTLP	CGDYTLP	103	7	3.1	677	3	3	1	0	5701.96	7.6449	Identified	6426	4	b3b5b5°b6b6°	12.1211	673	92.8474	145.695	0.1633	6015	825.349	825.347	20.5136	29948
7748	SCCCRZ1001H02	267	62 394 610 minus strand translated	Regular	7741.62	0	11668.4	59	3	7	58.18	183337	138377	113130	92.0314	1.0739		0	3	Pass1	PepFrag1	Carbamidomethyl+C(4);Carbamidomethyl+C(19);Carbamidomethyl+C(20);Carbamidomethyl+C(32);Carbamidomethyl+C(34)	4478	LAPCVSAADDPQSTPTSSCCSAVHAIGQSPSCLCAVMLSGTAR	LAPCVSAADDPQSTPTSSCCSAVHAIGQSPSCLCAVMLSGTAR	34	43	5.09	679	8	8	2	0	4354.47	7.5278	Missing	25748	7.6	b18y1y4y6y6°y7y8y10y15°y18°y43	36.3494	3829	295.903	157.269	0.1529	13107	4477.99	4478	35.6001	28028
7748	SCCCRZ1001H02	267	62 394 610 minus strand translated	Regular	7741.62	0	11668.4	59	3	7	58.18	183337	138377	113130	92.0314	1.0739		0	4	Pass2	InSource	None	1265.78	GIKPEVAITIPK	AAGIKPEVAITIPK	79	12	9.88	678	9	9	4	1	10181.5	0	Identified	12937	0	b2b10y4y5y6y8y8°y9y10y12	24.5987	1244	139.843	99.8427	0.1253	8655	1265.78	1265.78	25.2981	22971
7748	SCCCRZ1001H02	267	62 394 610 minus strand translated	Regular	7741.62	0	11668.4	59	3	7	58.18	183337	138377	113130	92.0314	1.0739		0	5	Pass2	InSource	None	1336.82	AGIKPEVAITIPK	AAGIKPEVAITIPK	78	13	9.88	678	9	9	5	0	7365.68	0	Identified	15378	0	b6y4y5y6y8y8°y9y10y12y13	24.5987	1311	144.82	104.82	0.0456	8663	1336.82	1336.82	25.3087	8354
7748	SCCCRZ1001H02	267	62 394 610 minus strand translated	Regular	7741.62	0	11668.4	59	3	7	58.18	183337	138377	113130	92.0314	1.0739		0	6	Pass2	InSource	None	837.483	AAGIKPEVA	AAGIKPEVAITIPK	77	9	7	678	4	4	2	0	1483.51	0	Missing	4682	0	y5°b3b7b8b9	24.5987	812	105.228	170.456	0.0123	8654	837.484	837.481	25.2922	2249
7748	SCCCRZ1001H02	267	62 394 610 minus strand translated	Regular	7741.62	0	11668.4	59	3	7	58.18	183337	138377	113130	92.0314	1.0739		0	7	Pass2	InSource	None	571.381	ITIPK	AAGIKPEVAITIPK	86	5	10.1	678	2	2	1	0	5587.13	0	Missing	994	0	y4y5	24.5987	566	82.7251	125.45	0.0085	8660	571.383	571.381	25.3058	1566
7748	SCCCRZ1001H02	267	62 394 610 minus strand translated	Regular	7741.62	0	11668.4	59	3	7	58.18	183337	138377	113130	92.0314	1.0739		0	8	Pass2	InSource	None	642.418	AITIPK	AAGIKPEVAITIPK	85	6	10.1	678	4	4	2	0	6556.35	0	Missing	2461	0	b3b3°y4y5y6	24.5987	633	89.131	138.262	0.0071	8657	642.42	642.418	25.3006	1305
7748	SCCCRZ1001H02	267	62 394 610 minus strand translated	Regular	7741.62	0	11668.4	59	3	7	58.18	183337	138377	113130	92.0314	1.0739		0	9	Pass2	InSource	None	766.446	AAGIKPEV	AAGIKPEVAITIPK	77	8	7	678	2	2	1	0	176.512	0	Missing	1534	0	b2b3y6°y7°	24.5987	745	99.3567	158.713	0.0058	8658	766.451	766.449	25.3009	1067
7748	SCCCRZ1001H02	267	62 394 610 minus strand translated	Regular	7741.62	0	11668.4	59	3	7	58.18	183337	138377	113130	92.0314	1.0739		0	10	Pass2	NeutralLoss_H2O	None	1389.85	AAGIKPEVAITIPK	AAGIKPEVAITIPK	77	14	9.88	678	0	0	0	0	194.229	0	Missing	0	0		24.5987	1378	149.713	59.8086	0.0065	8681	1389.84	1389.84	25.3482	1197
28464	SCVPFL3049D03	411	111 554 554 translated	Regular	6900.29	0	14912.2	37	5	12	44.59	99836	0	38984			4464 21497 18174 22549 24211 17267	1	1	Pass1	PepFrag1	None	1573.76	EVEAVAEPTEAAETK	EVEAVAEPTEAAETK	49	15	3.67	683	10	10	6	4	23164.7	8.2037	Identified	13044	6.2	b3b3°b4b4°b5b5°b6b7y3°y4y8y9y9°y10y12	15.1916	1434	153.742	113.742	0.4634	1867	1573.76	1573.76	12.3854	46263
28464	SCVPFL3049D03	411	111 554 554 translated	Regular	6900.29	0	14912.2	37	5	12	44.59	99836	0	38984			4464 21497 18174 22549	0	2	Pass1	PepFrag1	None	1801.87	EVEVEAVAEPTEAAETK	EVEVEAVAEPTEAAETK	47	17	3.58	680	13	13	8	4	29544.6	8.3093	Identified	13815	6.3	b3b3°b5b6b6°b8b9y4y5y8y9y10y11y12y13	19.5133	1648	168.68	128.68	0.4279	4879	1801.87	1801.87	17.8911	42719
28464	SCVPFL3049D03	411	111 554 554 translated	Regular	6900.29	0	14912.2	37	5	12	44.59	99836	0	38984			21497 22549 24211	0	3	Pass1	PepFrag1	None	1614.79	EAEVEAAAAPVEAETK	EAEVEAAAAPVEAETK	109	16	3.67	681	9	9	2	1	10143.5	7.8451	Identified	7326	2.1	b3b3°b5b6°b7b7°b8°b9y3°y4y5y10y12y13	16.6275	1475	156.659	273.317	0.0218	3421	1614.78	1614.78	15.2879	2179
28464	SCVPFL3049D03	411	111 554 554 translated	Regular	6900.29	0	14912.2	37	5	12	44.59	99836	0	38984				0	4	Pass2	PepFrag2	None	2308.12	EAEPAAAAEAEVAVPVPTEEAKE	EAEPAAAAEAEVAVPVPTEEAKE	125	23	3.5	684	2	2	0	0	336.568	6.3659	Missing	3053	3	b17°b20y13°y23	23.2949	2112	199.016	92.6776	0.0431	13839	2308.12	2308.12	37.3809	4298
28464	SCVPFL3049D03	411	111 554 554 translated	Regular	6900.29	0	14912.2	37	5	12	44.59	99836	0	38984			4464 21497 18174 22549 24211 4120 17267	0	5	Pass2	PepFrag2	None	958.484	AAAPAEAETK	AAAPAEAETK	99	10	4.26	682	1	1	0	0	147.67	6.0082	Identified	834	1.3	b3y4°	3.7223	871	110.265	180.53	0.0089	5413	958.477	958.475	19.0709	885
28464	SCVPFL3049D03	411	111 554 554 translated	Regular	6900.29	0	14912.2	37	5	12	44.59	99836	0	38984			21497 22549 24211	0	6	Pass2	InSource	None	700.315	EAEVEAA	EAEVEAAAAPVEAETK	109	7	3.03	95	1	1	0	0	55.168	0		139	0	b1	16.6275	633	89.131	138.262	0.0233	2580	700.319	700.317	13.8734	2324
28464	SCVPFL3049D03	411	111 554 554 translated	Regular	6900.29	0	14912.2	37	5	12	44.59	99836	0	38984			4464 21497 18174 22549	0	7	Pass2	InSource	None	657.309	EVEVEA	EVEVEAVAEPTEAAETK	47	6	3.03	150	1	1	0	0	162.691	0		773	0	b6	19.5133	604	86.3875	132.775	0.0117	4656	657.312	657.31	17.41	1168
35992	SCCCLB1026D12	585	1 570 812 minus strand translated	Regular	6826.94	0	21252.4	28	12	17	50.79	174376	0	30383			7682 31934 14685 15132 11330 8147 24264 1294 33346 28996 28218 4420 24824 4500 28884 20427 24476 37732 27043 36199 2908 27598 38154 38653 35193 15705 2735 12588 1270 16464 1855 11701 7388 3611 31963 24818 7809 7423	1	1	Pass1	PepFrag1	None	1065.56	TLADYNIQK	TLADYNIQK	166	9	6.78	686	3	3	2	0	2088.04	7.154		6465	4.2	y5y6y7	16.4046	985	119.688	79.688	0.1503	2726	1065.56	1065.56	14.1558	26217
35992	SCCCLB1026D12	585	1 570 812 minus strand translated	Regular	6826.94	0	21252.4	28	12	17	50.79	174376	0	30383			7682 31934 14685 15132 11330 8147 24264 1294 33346 28996 28218 4420 24824 4500 28884 20427 24476 37732 27043 36199 2908 27598 38154 38653 35193 15705 2735 12588 1270 16464 1855 11701 7388 3611 31963 24818 7809 7423	0	2	Pass1	PepFrag1	None	1065.56	TLADYNIQK	TLADYNIQK	14	9	6.78	688	3	3	2	0	2088.04	7.154		6465	4.2	y5y6y7	16.4046	985	119.688	79.688	0.1503	2726	1065.56	1065.56	14.1558	26217
35992	SCCCLB1026D12	585	1 570 812 minus strand translated	Regular	6826.94	0	21252.4	28	12	17	50.79	174376	0	30383			7682 31934 14685 15132 11330 8147 24264 1294 33346 28996 28218 4420 24824 4500 28884 20427 24476 37732 27043 36199 2908 27598 38154 38653 35193 15705 2735 12588 1270 16464 1855 11701 7388 3611 31963 24818 7809 7423	0	3	Pass1	PepFrag1	None	1065.56	TLADYNIQK	TLADYNIQK	90	9	6.78	689	3	3	2	0	2088.04	7.154		6465	4.2	y5y6y7	16.4046	985	119.688	79.688	0.1503	2726	1065.56	1065.56	14.1558	26217
35992	SCCCLB1026D12	585	1 570 812 minus strand translated	Regular	6826.94	0	21252.4	28	12	17	50.79	174376	0	30383			7682 31934 14685 15132 11330 8147 24264 1294 33346 28996 28218 4420 24824 4500 28884 20427 24476 37732 27043 36199 2908 27598 38154 38653 35193 15705 2735 12588 1270 16464 1855 11701 7388 3611 31963 24818 29644 13423 62 7809 7423 17963	0	4	Pass1	PepFrag1	None	1067.62	ESTLHLVLR	ESTLHLVLR	23	9	7.88	687	4	4	3	0	10718.8	7.8644		1843	4	y3y4y5y6	22.0247	1018	122.346	82.3465	0.136	7309	1067.62	1067.62	22.8199	23718
35992	SCCCLB1026D12	585	1 570 812 minus strand translated	Regular	6826.94	0	21252.4	28	12	17	50.79	174376	0	30383			7682 31934 14685 15132 11330 8147 24264 1294 33346 28996 28218 4420 24824 4500 28884 20427 24476 37732 27043 36199 2908 27598 38154 38653 35193 15705 2735 12588 1270 16464 1855 11701 7388 3611 31963 24818 29644 13423 62 7809 7423 17963	0	5	Pass1	PepFrag1	None	1067.62	ESTLHLVLR	ESTLHLVLR	99	9	7.88	690	4	4	3	0	10718.8	7.8644		1843	4	y3y4y5y6	22.0247	1018	122.346	82.3465	0.136	7309	1067.62	1067.62	22.8199	23718
35992	SCCCLB1026D12	585	1 570 812 minus strand translated	Regular	6826.94	0	21252.4	28	12	17	50.79	174376	0	30383			7682 31934 14685 15132 11330 8147 24264 1294 33346 28996 28218 4420 24824 4500 28884 20427 24476 37732 27043 36199 2908 27598 38154 38653 35193 15705 2735 12588 1270 16464 1855 11701 7388 3611 31963 24818 29644 13423 62 7809 7423 17963	0	6	Pass1	PepFrag1	None	1067.62	ESTLHLVLR	ESTLHLVLR	175	9	7.88	692	4	4	3	0	10718.8	7.8644		1843	4	y3y4y5y6	22.0247	1018	122.346	82.3465	0.136	7309	1067.62	1067.62	22.8199	23718
35992	SCCCLB1026D12	585	1 570 812 minus strand translated	Regular	6826.94	0	21252.4	28	12	17	50.79	174376	0	30383			7682 31934 14685 15132 11330 8147 24264 1294 33346 28996 28218 4420 24824 4500 28884 20427 24476 37732 27043 36199 2908 27598 38154 38653 35193 15705 2735 12588 1270 16464 1855 11701 7388 3611 31963 24818 29644 13423 62 17963	0	7	Pass1	PepFrag1	None	1523.78	IQDKEGIPPDQQR	IQDKEGIPPDQQR	65	13	4.31	685	2	2	0	1	6770.77	7.6649	Identified	358	2	b7y6y7°	8.1555	1392	150.725	60.4834	0.0135	262	1523.78	1523.78	8.6142	2346
35992	SCCCLB1026D12	585	1 570 812 minus strand translated	Regular	6826.94	0	21252.4	28	12	17	50.79	174376	0	30383			7682 31934 14685 15132 11330 8147 24264 1294 33346 28996 28218 4420 24824 4500 28884 20427 24476 37732 27043 36199 2908 27598 38154 38653 35193 15705 2735 12588 1270 16464 1855 11701 7388 3611 31963 24818 29644 13423 62 17963	0	8	Pass1	PepFrag1	None	1523.78	IQDKEGIPPDQQR	IQDKEGIPPDQQR	141	13	4.31	691	2	2	0	1	6770.77	7.6649	Identified	358	2	b7y6y7°	8.1555	1392	150.725	60.4834	0.0135	262	1523.78	1523.78	8.6142	2346
35992	SCCCLB1026D12	585	1 570 812 minus strand translated	Regular	6826.94	0	21252.4	28	12	17	50.79	174376	0	30383			7682 31934 14685 15132 11330 8147 24264 1294 33346 28996 28218 4420 24824 4500 28884 20427 24476 37732 27043 36199 2908 27598 38154 38653 35193 15705 2735 12588 1270 16464 1855 11701 7388 3611 31963 24818 7809 7423	0	9	Pass2	PepFrag2	None	964.51	LADYNIQK	LADYNIQK	15	8	6.78	696	1	1	0	0	113.599	5.8896		2512	3.1	y5*y7°y8	14.8621	892	112.03	72.0305	0.0771	5241	964.53	964.528	18.7106	13441
35992	SCCCLB1026D12	585	1 570 812 minus strand translated	Regular	6826.94	0	21252.4	28	12	17	50.79	174376	0	30383			7682 31934 14685 15132 11330 8147 24264 1294 33346 28996 28218 4420 24824 4500 28884 20427 24476 37732 27043 36199 2908 27598 38154 38653 35193 15705 2735 12588 1270 16464 1855 11701 7388 3611 31963 24818 7809 7423	0	10	Pass2	PepFrag2	None	2114.16	TLADYNIQKESTLHLVLR	TLADYNIQKESTLHLVLR	14	18	7.74	695	1	1	0	0	100.521	5.8365		993	1.8	b2b8°y10°y16°	39.6823	2003	192.109	152.109	0.007	16642	2114.11	2114.11	48.5329	1216
35992	SCCCLB1026D12	585	1 570 812 minus strand translated	Regular	6826.94	0	21252.4	28	12	17	50.79	174376	0	30383			7682 31934 14685 15132 11330 8147 24264 1294 33346 28996 28218 4420 24824 4500 28884 20427 24476 37732 27043 36199 2908 27598 38154 38653 35193 15705 2735 12588 1270 16464 1855 11701 7388 3611 29644 13423 62 17963	0	11	Pass2	PepFrag2	None	1763.89	TITLEVESSDTIDNVK	TITLEVESSDTIDNVK	47	16	3.59	694	0	0	0	0	83.5252	5.756		932	1.6	b3°b9°b10°y9*	30.0563	1638	167.997	127.997	0.0057	14203	1763.87	1763.87	38.6587	991
35992	SCCCLB1026D12	585	1 570 812 minus strand translated	Regular	6826.94	0	21252.4	28	12	17	50.79	174376	0	30383			7682 31934 14685 15132 11330 8147 24264 1294 33346 28996 28218 4420 24824 4500 28884 20427 24476 37732 27043 36199 2908 27598 38154 38653 35193 15705 2735 12588 1270 16464 1855 11701 7388 3611 31963 24818 7809 7423	0	12	Pass2	VarMod	Phosphoryl+STY(*)	2093.08	LADYNIQKESTLHLVLR	LADYNIQKESTLHLVLR	15	17	7.74	693	1	1	0	0	162.654	6.0455		306	2.4	b13°y12	40.0172	1910	186.115	146.115	0.018	16222	2093.08	2093.08	46.0905	3137
35992	SCCCLB1026D12	585	1 570 812 minus strand translated	Regular	6826.94	0	21252.4	28	12	17	50.79	174376	0	30383			7682 31934 14685 15132 11330 8147 24264 1294 33346 28996 28218 4420 24824 4500 28884 20427 24476 37732 27043 36199 2908 27598 38154 38653 35193 15705 2735 12588 1270 16464 1855 11701 7388 3611 31963 24818 7809 7423	0	13	Pass2	NeutralLoss_NH3	None	947.483	LADYNIQK	LADYNIQK	15	8	6.78	1111	0	0	0	0	59.548	0		0	0		14.8621	892	112.03	72.0305	0.0063	5616	947.482	947.48	19.6411	1094
28996	SCBFRZ3006E06	623	1 686 686 translated	Regular	6790.78	0	25468.1	31	14	21	52.84	171337	36600.3	38980	24.342	0.6199	7682 31934 14685 15132 11330 8147 24264 1294 33346 28218 4420 24824 35992 4500 28884 20427 24476 37732 27043 36199 2908 27598 38154 38653 35193 15705 2735 12588 1270 16464 1855 11701 7388 3611 31963 24818 7809 7423	1	1	Pass1	PepFrag1	None	1065.56	TLADYNIQK	TLADYNIQK	27	9	6.78	698	3	3	2	0	2088.04	7.1517		6465	4.2	y5y6y7	16.4046	985	119.688	79.688	0.153	2726	1065.56	1065.56	14.1558	26217
28996	SCBFRZ3006E06	623	1 686 686 translated	Regular	6790.78	0	25468.1	31	14	21	52.84	171337	36600.3	38980	24.342	0.6199	7682 31934 14685 15132 11330 8147 24264 1294 33346 28218 4420 24824 35992 4500 28884 20427 24476 37732 27043 36199 2908 27598 38154 38653 35193 15705 2735 12588 1270 16464 1855 11701 7388 3611 31963 24818 7809 7423	0	2	Pass1	PepFrag1	None	1065.56	TLADYNIQK	TLADYNIQK	103	9	6.78	703	3	3	2	0	2088.04	7.1517		6465	4.2	y5y6y7	16.4046	985	119.688	79.688	0.153	2726	1065.56	1065.56	14.1558	26217
28996	SCBFRZ3006E06	623	1 686 686 translated	Regular	6790.78	0	25468.1	31	14	21	52.84	171337	36600.3	38980	24.342	0.6199	7682 31934 14685 15132 11330 8147 24264 1294 33346 28218 4420 24824 35992 4500 28884 20427 24476 37732 27043 36199 2908 27598 38154 38653 35193 15705 2735 12588 1270 16464 1855 11701 7388 3611 31963 24818 7809 7423	0	3	Pass1	PepFrag1	None	1065.56	TLADYNIQK	TLADYNIQK	179	9	6.78	704	3	3	2	0	2088.04	7.1517		6465	4.2	y5y6y7	16.4046	985	119.688	79.688	0.153	2726	1065.56	1065.56	14.1558	26217
28996	SCBFRZ3006E06	623	1 686 686 translated	Regular	6790.78	0	25468.1	31	14	21	52.84	171337	36600.3	38980	24.342	0.6199	7682 31934 14685 15132 11330 8147 24264 1294 33346 28218 4420 24824 35992 4500 28884 20427 24476 37732 27043 36199 2908 27598 38154 38653 35193 15705 2735 12588 1270 16464 1855 11701 7388 3611 31963 24818 29644 13423 62 7809 7423 17963	0	4	Pass1	PepFrag1	None	1067.62	ESTLHLVLR	ESTLHLVLR	112	9	7.88	699	4	4	3	0	10718.8	7.8621		1843	4	y3y4y5y6	22.0247	1018	122.346	82.3465	0.1384	7309	1067.62	1067.62	22.8199	23718
28996	SCBFRZ3006E06	623	1 686 686 translated	Regular	6790.78	0	25468.1	31	14	21	52.84	171337	36600.3	38980	24.342	0.6199	7682 31934 14685 15132 11330 8147 24264 1294 33346 28218 4420 24824 35992 4500 28884 20427 24476 37732 27043 36199 2908 27598 38154 38653 35193 15705 2735 12588 1270 16464 1855 11701 7388 3611 31963 24818 29644 13423 62 7809 7423 17963	0	5	Pass1	PepFrag1	None	1067.62	ESTLHLVLR	ESTLHLVLR	36	9	7.88	701	4	4	3	0	10718.8	7.8621		1843	4	y3y4y5y6	22.0247	1018	122.346	82.3465	0.1384	7309	1067.62	1067.62	22.8199	23718
28996	SCBFRZ3006E06	623	1 686 686 translated	Regular	6790.78	0	25468.1	31	14	21	52.84	171337	36600.3	38980	24.342	0.6199	7682 31934 14685 15132 11330 8147 24264 1294 33346 28218 4420 24824 35992 4500 28884 20427 24476 37732 27043 36199 2908 27598 38154 38653 35193 15705 2735 12588 1270 16464 1855 11701 7388 3611 31963 24818 29644 13423 62 17963	0	6	Pass1	PepFrag1	None	1523.78	IQDKEGIPPDQQR	IQDKEGIPPDQQR	154	13	4.31	697	2	2	0	1	6770.77	7.6626	Identified	358	2	b7y6y7°	8.1555	1392	150.725	60.4834	0.0137	262	1523.78	1523.78	8.6142	2346
28996	SCBFRZ3006E06	623	1 686 686 translated	Regular	6790.78	0	25468.1	31	14	21	52.84	171337	36600.3	38980	24.342	0.6199	7682 31934 14685 15132 11330 8147 24264 1294 33346 28218 4420 24824 35992 4500 28884 20427 24476 37732 27043 36199 2908 27598 38154 38653 35193 15705 2735 12588 1270 16464 1855 11701 7388 3611 31963 24818 29644 13423 62 17963	0	7	Pass1	PepFrag1	None	1523.78	IQDKEGIPPDQQR	IQDKEGIPPDQQR	2	13	4.31	700	2	2	0	1	6770.77	7.6626	Identified	358	2	b7y6y7°	8.1555	1392	150.725	60.4834	0.0137	262	1523.78	1523.78	8.6142	2346
28996	SCBFRZ3006E06	623	1 686 686 translated	Regular	6790.78	0	25468.1	31	14	21	52.84	171337	36600.3	38980	24.342	0.6199	7682 31934 14685 15132 11330 8147 24264 1294 33346 28218 4420 24824 35992 4500 28884 20427 24476 37732 27043 36199 2908 27598 38154 38653 35193 15705 2735 12588 1270 16464 1855 11701 7388 3611 31963 24818 29644 13423 62 17963	0	8	Pass1	PepFrag1	None	1523.78	IQDKEGIPPDQQR	IQDKEGIPPDQQR	78	13	4.31	702	2	2	0	1	6770.77	7.6626	Identified	358	2	b7y6y7°	8.1555	1392	150.725	60.4834	0.0137	262	1523.78	1523.78	8.6142	2346
28996	SCBFRZ3006E06	623	1 686 686 translated	Regular	6790.78	0	25468.1	31	14	21	52.84	171337	36600.3	38980	24.342	0.6199		0	9	Pass2	PepFrag2	None	1722.8	TNTLEGESSDTIDNVK	TNTLEGESSDTIDNVK	212	16	3.59	705	4	4	0	1	1053.03	6.8544		9118	4.5	b2*b4b4°b7y4°y10*y12y16	18.3742	1553	162.134	122.134	0.1025	2693	1722.82	1722.82	14.0974	17558
28996	SCBFRZ3006E06	623	1 686 686 translated	Regular	6790.78	0	25468.1	31	14	21	52.84	171337	36600.3	38980	24.342	0.6199	7682 31934 14685 15132 11330 8147 24264 1294 33346 28218 4420 24824 35992 4500 28884 20427 24476 37732 27043 36199 2908 27598 38154 38653 35193 15705 2735 12588 1270 16464 1855 11701 7388 3611 31963 24818 7809 7423	0	10	Pass2	PepFrag2	None	964.51	LADYNIQK	LADYNIQK	28	8	6.78	710	1	1	0	0	113.599	5.8873		2512	3.1	y5*y7°y8	14.8621	892	112.03	72.0305	0.0784	5241	964.53	964.528	18.7106	13441
28996	SCBFRZ3006E06	623	1 686 686 translated	Regular	6790.78	0	25468.1	31	14	21	52.84	171337	36600.3	38980	24.342	0.6199	7682 31934 14685 15132 11330 8147 24264 1294 33346 28218 4420 24824 35992 4500 28884 20427 24476 37732 27043 36199 2908 27598 38154 38653 35193 15705 2735 12588 1270 16464 1855 11701 7388 3611 31963 24818 7809 7423	0	11	Pass2	PepFrag2	None	2114.16	TLADYNIQKESTLHLVLR	TLADYNIQKESTLHLVLR	27	18	7.74	709	1	1	0	0	100.521	5.8342		993	1.8	b2b8°y10°y16°	39.6823	2003	192.109	152.109	0.0071	16642	2114.11	2114.11	48.5329	1216
28996	SCBFRZ3006E06	623	1 686 686 translated	Regular	6790.78	0	25468.1	31	14	21	52.84	171337	36600.3	38980	24.342	0.6199	7682 31934 14685 15132 11330 8147 24264 1294 33346 28218 4420 24824 35992 4500 28884 20427 24476 37732 27043 36199 2908 27598 38154 38653 35193 15705 2735 12588 1270 16464 1855 11701 7388 3611 29644 13423 62 17963	0	12	Pass2	PepFrag2	None	1763.89	TITLEVESSDTIDNVK	TITLEVESSDTIDNVK	60	16	3.59	708	0	0	0	0	83.5252	5.7537		932	1.6	b3°b9°b10°y9*	30.0563	1638	167.997	127.997	0.0058	14203	1763.87	1763.87	38.6587	991
28996	SCBFRZ3006E06	623	1 686 686 translated	Regular	6790.78	0	25468.1	31	14	21	52.84	171337	36600.3	38980	24.342	0.6199		0	13	Pass2	MissedCleavage	None	2223.1	TLTGKTNTLEGESSDTIDNVK	TLTGKTNTLEGESSDTIDNVK	207	21	4.06	706	1	1	0	0	600.004	6.6101		964	1.6	b10*y18y21*	24.2855	2046	194.848	154.848	0.0045	8783	2223.08	2223.08	25.5391	775
28996	SCBFRZ3006E06	623	1 686 686 translated	Regular	6790.78	0	25468.1	31	14	21	52.84	171337	36600.3	38980	24.342	0.6199	7682 31934 14685 15132 11330 8147 24264 1294 33346 28218 4420 24824 35992 4500 28884 20427 24476 37732 27043 36199 2908 27598 38154 38653 35193 15705 2735 12588 1270 16464 1855 11701 7388 3611 31963 24818 7809 7423	0	14	Pass2	VarMod	Phosphoryl+STY(*)	2093.08	LADYNIQKESTLHLVLR	LADYNIQKESTLHLVLR	28	17	7.74	707	1	1	0	0	162.654	6.0432		306	2.4	b13°y12	40.0172	1910	186.115	146.115	0.0183	16222	2093.08	2093.08	46.0905	3137
28996	SCBFRZ3006E06	623	1 686 686 translated	Regular	6790.78	0	25468.1	31	14	21	52.84	171337	36600.3	38980	24.342	0.6199	7682 31934 14685 15132 11330 8147 24264 1294 33346 28218 4420 24824 35992 4500 28884 20427 24476 37732 27043 36199 2908 27598 38154 38653 35193 15705 2735 12588 1270 16464 1855 11701 7388 3611 31963 24818 7809 7423	0	15	Pass2	NeutralLoss_NH3	None	947.483	LADYNIQK	LADYNIQK	28	8	6.78	1111	0	0	0	0	59.548	0		0	0		14.8621	892	112.03	72.0305	0.0064	5616	947.482	947.48	19.6411	1094
6546	SCVPRZ2038B09	639	1 565 851 minus strand translated	Regular	6719.43	0	19710.3	33	4	8	28.19	174770	172078	80485	114.445	2.2558		1	1	Pass1	PepFrag1	None	1147.63	WTAPVYAALR	WTAPVYAALR	70	10	9.84	712	10	10	8	1	88570.6	8.7746	Identified	48421	7.6	b2b2°b3°y2y3y4y5y6y7y8y9y10	29.28	1065	126.084	86.0838	0.6952	11464	1147.63	1147.63	31.2254	121507
6546	SCVPRZ2038B09	639	1 565 851 minus strand translated	Regular	6719.43	0	19710.3	33	4	8	28.19	174770	172078	80485	114.445	2.2558		0	2	Pass1	PepFrag1	None	2935.54	TLVTIPAGSFAFDPATGAGTVIDSGTVITR	TLVTIPAGSFAFDPATGAGTVIDSGTVITR	40	30	3.88	714	14	14	6	2	10446.7	7.8463	Identified	24651	7	b2b4b4°b5b5°b13b14b26°y3y6y7y8y9y10y15°y17y25y30	61.0993	2755	237.597	118.398	0.1869	16438	2935.53	2935.54	47.2361	32657
6546	SCVPRZ2038B09	639	1 565 851 minus strand translated	Regular	6719.43	0	19710.3	33	4	8	28.19	174770	172078	80485	114.445	2.2558		0	3	Pass1	PepFrag1	None	1708.88	WTAPVYAALREEFR	WTAPVYAALREEFR	70	14	7.05	713	3	3	1	0	1925.68	7.1119	Identified	5509	4.3	b13°y11y12y14	37.5646	1566	163.037	68.6917	0.1025	15680	1708.88	1708.88	43.8346	17914
6546	SCVPRZ2038B09	639	1 565 851 minus strand translated	Regular	6719.43	0	19710.3	33	4	8	28.19	174770	172078	80485	114.445	2.2558		0	4	Pass1	PepFrag1	None	901.51	VVVDVAGSR	VVVDVAGSR	170	9	7	711	4	4	2	0	4131.68	7.4435		1194	1.4	y5y6y7y9	11.4635	847	108.23	68.2302	0.0073	1549	901.51	901.509	11.4104	1279
6546	SCVPRZ2038B09	639	1 565 851 minus strand translated	Regular	6719.43	0	19710.3	33	4	8	28.19	174770	172078	80485	114.445	2.2558		0	5	Pass2	InSource	None	860.499	APVYAALR	WTAPVYAALR	72	8	9.84	712	2	2	0	0	382.26	0	Missing	710	0	b2y3	29.28	809	104.968	169.937	0.0081	11447	860.503	860.5	31.1776	1413
4500	SCVPRZ3026B09	677	102 791 1050 translated	Regular	6717.21	0	25706.6	26	12	20	43.67	153004	0	28898			7682 31934 14685 15132 11330 8147 24264 1294 33346 28996 28218 4420 24824 35992 28884 20427 24476 37732 27043 36199 2908 27598 38154 38653 35193 15705 2735 12588 1270 16464 1855 11701 7388 3611 31963 24818 7809 7423	1	1	Pass1	PepFrag1	None	1065.56	TLADYNIQK	TLADYNIQK	130	9	6.78	716	3	3	2	0	2088.04	7.1469		6465	4.2	y5y6y7	16.4046	985	119.688	79.688	0.1713	2726	1065.56	1065.56	14.1558	26217
4500	SCVPRZ3026B09	677	102 791 1050 translated	Regular	6717.21	0	25706.6	26	12	20	43.67	153004	0	28898			7682 31934 14685 15132 11330 8147 24264 1294 33346 28996 28218 4420 24824 35992 28884 20427 24476 37732 27043 36199 2908 27598 38154 38653 35193 15705 2735 12588 1270 16464 1855 11701 7388 3611 31963 24818 7809 7423	0	2	Pass1	PepFrag1	None	1065.56	TLADYNIQK	TLADYNIQK	54	9	6.78	719	3	3	2	0	2088.04	7.1469		6465	4.2	y5y6y7	16.4046	985	119.688	79.688	0.1713	2726	1065.56	1065.56	14.1558	26217
4500	SCVPRZ3026B09	677	102 791 1050 translated	Regular	6717.21	0	25706.6	26	12	20	43.67	153004	0	28898			7682 31934 14685 15132 11330 8147 24264 1294 33346 28996 28218 4420 24824 35992 28884 20427 24476 37732 27043 36199 2908 27598 38154 38653 35193 15705 2735 12588 1270 16464 1855 11701 7388 3611 31963 24818 7809 7423	0	3	Pass1	PepFrag1	None	1065.56	TLADYNIQK	TLADYNIQK	206	9	6.78	722	3	3	2	0	2088.04	7.1469		6465	4.2	y5y6y7	16.4046	985	119.688	79.688	0.1713	2726	1065.56	1065.56	14.1558	26217
4500	SCVPRZ3026B09	677	102 791 1050 translated	Regular	6717.21	0	25706.6	26	12	20	43.67	153004	0	28898			7682 31934 14685 15132 11330 8147 24264 1294 33346 28996 28218 4420 24824 35992 28884 20427 24476 37732 27043 36199 2908 27598 38154 38653 35193 15705 2735 12588 1270 16464 1855 11701 7388 3611 31963 24818 29644 13423 62 7809 7423 17963	0	4	Pass1	PepFrag1	None	1067.62	ESTLHLVLR	ESTLHLVLR	215	9	7.88	717	4	4	3	0	10718.8	7.8573		1843	4	y3y4y5y6	22.0247	1018	122.346	82.3465	0.155	7309	1067.62	1067.62	22.8199	23718
4500	SCVPRZ3026B09	677	102 791 1050 translated	Regular	6717.21	0	25706.6	26	12	20	43.67	153004	0	28898			7682 31934 14685 15132 11330 8147 24264 1294 33346 28996 28218 4420 24824 35992 28884 20427 24476 37732 27043 36199 2908 27598 38154 38653 35193 15705 2735 12588 1270 16464 1855 11701 7388 3611 31963 24818 29644 13423 62 7809 7423 17963	0	5	Pass1	PepFrag1	None	1067.62	ESTLHLVLR	ESTLHLVLR	139	9	7.88	721	4	4	3	0	10718.8	7.8573		1843	4	y3y4y5y6	22.0247	1018	122.346	82.3465	0.155	7309	1067.62	1067.62	22.8199	23718
4500	SCVPRZ3026B09	677	102 791 1050 translated	Regular	6717.21	0	25706.6	26	12	20	43.67	153004	0	28898			7682 31934 14685 15132 11330 8147 24264 1294 33346 28996 28218 4420 24824 35992 28884 20427 24476 37732 27043 36199 2908 27598 38154 38653 35193 15705 2735 12588 1270 16464 1855 11701 7388 3611 31963 24818 29644 13423 62 17963	0	6	Pass1	PepFrag1	None	1523.78	IQDKEGIPPDQQR	IQDKEGIPPDQQR	181	13	4.31	715	2	2	0	1	6770.77	7.6578	Identified	358	2	b7y6y7°	8.1555	1392	150.725	60.4834	0.0153	262	1523.78	1523.78	8.6142	2346
4500	SCVPRZ3026B09	677	102 791 1050 translated	Regular	6717.21	0	25706.6	26	12	20	43.67	153004	0	28898			7682 31934 14685 15132 11330 8147 24264 1294 33346 28996 28218 4420 24824 35992 28884 20427 24476 37732 27043 36199 2908 27598 38154 38653 35193 15705 2735 12588 1270 16464 1855 11701 7388 3611 31963 24818 29644 13423 62 17963	0	7	Pass1	PepFrag1	None	1523.78	IQDKEGIPPDQQR	IQDKEGIPPDQQR	29	13	4.31	718	2	2	0	1	6770.77	7.6578	Identified	358	2	b7y6y7°	8.1555	1392	150.725	60.4834	0.0153	262	1523.78	1523.78	8.6142	2346
4500	SCVPRZ3026B09	677	102 791 1050 translated	Regular	6717.21	0	25706.6	26	12	20	43.67	153004	0	28898			7682 31934 14685 15132 11330 8147 24264 1294 33346 28996 28218 4420 24824 35992 28884 20427 24476 37732 27043 36199 2908 27598 38154 38653 35193 15705 2735 12588 1270 16464 1855 11701 7388 3611 31963 24818 29644 13423 62 17963	0	8	Pass1	PepFrag1	None	1523.78	IQDKEGIPPDQQR	IQDKEGIPPDQQR	105	13	4.31	720	2	2	0	1	6770.77	7.6578	Identified	358	2	b7y6y7°	8.1555	1392	150.725	60.4834	0.0153	262	1523.78	1523.78	8.6142	2346
4500	SCVPRZ3026B09	677	102 791 1050 translated	Regular	6717.21	0	25706.6	26	12	20	43.67	153004	0	28898			7682 31934 14685 15132 11330 8147 24264 1294 33346 28996 28218 4420 24824 35992 28884 20427 24476 37732 27043 36199 2908 27598 38154 38653 35193 15705 2735 12588 1270 16464 1855 11701 7388 3611 31963 24818 7809 7423	0	9	Pass2	PepFrag2	None	964.51	LADYNIQK	LADYNIQK	55	8	6.78	726	1	1	0	0	113.599	5.8826		2512	3.1	y5*y7°y8	14.8621	892	112.03	72.0305	0.0878	5241	964.53	964.528	18.7106	13441
4500	SCVPRZ3026B09	677	102 791 1050 translated	Regular	6717.21	0	25706.6	26	12	20	43.67	153004	0	28898			7682 31934 14685 15132 11330 8147 24264 1294 33346 28996 28218 4420 24824 35992 28884 20427 24476 37732 27043 36199 2908 27598 38154 38653 35193 15705 2735 12588 1270 16464 1855 11701 7388 3611 31963 24818 7809 7423	0	10	Pass2	PepFrag2	None	2114.16	TLADYNIQKESTLHLVLR	TLADYNIQKESTLHLVLR	130	18	7.74	725	1	1	0	0	100.521	5.8294		993	1.8	b2b8°y10°y16°	39.6823	2003	192.109	152.109	0.0079	16642	2114.11	2114.11	48.5329	1216
4500	SCVPRZ3026B09	677	102 791 1050 translated	Regular	6717.21	0	25706.6	26	12	20	43.67	153004	0	28898			7682 31934 14685 15132 11330 8147 24264 1294 33346 28996 28218 4420 24824 35992 28884 20427 24476 37732 27043 36199 2908 27598 38154 38653 35193 15705 2735 12588 1270 16464 1855 11701 7388 3611 29644 13423 62 17963	0	11	Pass2	PepFrag2	None	1763.89	TITLEVESSDTIDNVK	TITLEVESSDTIDNVK	11	16	3.59	724	0	0	0	0	83.5252	5.749		932	1.6	b3°b9°b10°y9*	30.0563	1638	167.997	127.997	0.0065	14203	1763.87	1763.87	38.6587	991
4500	SCVPRZ3026B09	677	102 791 1050 translated	Regular	6717.21	0	25706.6	26	12	20	43.67	153004	0	28898			7682 31934 14685 15132 11330 8147 24264 1294 33346 28996 28218 4420 24824 35992 28884 20427 24476 37732 27043 36199 2908 27598 38154 38653 35193 15705 2735 12588 1270 16464 1855 11701 7388 3611 31963 24818 7809 7423	0	12	Pass2	VarMod	Phosphoryl+STY(*)	2093.08	LADYNIQKESTLHLVLR	LADYNIQKESTLHLVLR	131	17	7.74	723	1	1	0	0	162.654	6.0385		306	2.4	b13°y12	40.0172	1910	186.115	146.115	0.0205	16222	2093.08	2093.08	46.0905	3137
4500	SCVPRZ3026B09	677	102 791 1050 translated	Regular	6717.21	0	25706.6	26	12	20	43.67	153004	0	28898			7682 31934 14685 15132 11330 8147 24264 1294 33346 28996 28218 4420 24824 35992 28884 20427 24476 37732 27043 36199 2908 27598 38154 38653 35193 15705 2735 12588 1270 16464 1855 11701 7388 3611 31963 24818 7809 7423	0	13	Pass2	NeutralLoss_NH3	None	947.483	LADYNIQK	LADYNIQK	55	8	6.78	1111	0	0	0	0	59.548	0		0	0		14.8621	892	112.03	72.0305	0.0072	5616	947.482	947.48	19.6411	1094
20427	SCSGFL4118F01	639	1 729 729 translated	Regular	6596.3	0	26943.8	28	12	22	39.34	149838	3499.93	26682	2.3277	0.0627	7682 31934 14685 15132 11330 8147 24264 1294 33346 28996 28218 4420 24824 35992 4500 28884 24476 37732 27043 36199 2908 27598 38154 38653 35193 15705 2735 12588 1270 16464 1855 11701 7388 3611 31963 24818 7809 7423	1	1	Pass1	PepFrag1	None	1065.56	TLADYNIQK	TLADYNIQK	121	9	6.78	728	3	3	2	0	2088.04	7.139		6465	4.2	y5y6y7	16.4046	985	119.688	79.688	0.175	2726	1065.56	1065.56	14.1558	26217
20427	SCSGFL4118F01	639	1 729 729 translated	Regular	6596.3	0	26943.8	28	12	22	39.34	149838	3499.93	26682	2.3277	0.0627	7682 31934 14685 15132 11330 8147 24264 1294 33346 28996 28218 4420 24824 35992 4500 28884 24476 37732 27043 36199 2908 27598 38154 38653 35193 15705 2735 12588 1270 16464 1855 11701 7388 3611 31963 24818 7809 7423	0	2	Pass1	PepFrag1	None	1065.56	TLADYNIQK	TLADYNIQK	45	9	6.78	730	3	3	2	0	2088.04	7.139		6465	4.2	y5y6y7	16.4046	985	119.688	79.688	0.175	2726	1065.56	1065.56	14.1558	26217
20427	SCSGFL4118F01	639	1 729 729 translated	Regular	6596.3	0	26943.8	28	12	22	39.34	149838	3499.93	26682	2.3277	0.0627	7682 31934 14685 15132 11330 8147 24264 1294 33346 28996 28218 4420 24824 35992 4500 28884 24476 37732 27043 36199 2908 27598 38154 38653 35193 15705 2735 12588 1270 16464 1855 11701 7388 3611 31963 24818 29644 13423 62 7809 7423 17963	0	3	Pass1	PepFrag1	None	1067.62	ESTLHLVLR	ESTLHLVLR	206	9	7.88	729	4	4	3	0	10718.8	7.8494		1843	4	y3y4y5y6	22.0247	1018	122.346	82.3465	0.1583	7309	1067.62	1067.62	22.8199	23718
20427	SCSGFL4118F01	639	1 729 729 translated	Regular	6596.3	0	26943.8	28	12	22	39.34	149838	3499.93	26682	2.3277	0.0627	7682 31934 14685 15132 11330 8147 24264 1294 33346 28996 28218 4420 24824 35992 4500 28884 24476 37732 27043 36199 2908 27598 38154 38653 35193 15705 2735 12588 1270 16464 1855 11701 7388 3611 31963 24818 29644 13423 62 7809 7423 17963	0	4	Pass1	PepFrag1	None	1067.62	ESTLHLVLR	ESTLHLVLR	54	9	7.88	731	4	4	3	0	10718.8	7.8494		1843	4	y3y4y5y6	22.0247	1018	122.346	82.3465	0.1583	7309	1067.62	1067.62	22.8199	23718
20427	SCSGFL4118F01	639	1 729 729 translated	Regular	6596.3	0	26943.8	28	12	22	39.34	149838	3499.93	26682	2.3277	0.0627	7682 31934 14685 15132 11330 8147 24264 1294 33346 28996 28218 4420 24824 35992 4500 28884 24476 37732 27043 36199 2908 27598 38154 38653 35193 15705 2735 12588 1270 16464 1855 11701 7388 3611 31963 24818 29644 13423 62 7809 7423 17963	0	5	Pass1	PepFrag1	None	1067.62	ESTLHLVLR	ESTLHLVLR	130	9	7.88	733	4	4	3	0	10718.8	7.8494		1843	4	y3y4y5y6	22.0247	1018	122.346	82.3465	0.1583	7309	1067.62	1067.62	22.8199	23718
20427	SCSGFL4118F01	639	1 729 729 translated	Regular	6596.3	0	26943.8	28	12	22	39.34	149838	3499.93	26682	2.3277	0.0627	7682 31934 14685 15132 11330 8147 24264 1294 33346 28996 28218 4420 24824 35992 4500 28884 24476 37732 27043 36199 2908 27598 38154 38653 35193 15705 2735 12588 1270 16464 1855 11701 7388 3611 31963 24818 29644 13423 62 17963	0	6	Pass1	PepFrag1	None	1523.78	IQDKEGIPPDQQR	IQDKEGIPPDQQR	172	13	4.31	727	2	2	0	1	6770.77	7.6499	Identified	358	2	b7y6y7°	8.1555	1392	150.725	60.4834	0.0157	262	1523.78	1523.78	8.6142	2346
20427	SCSGFL4118F01	639	1 729 729 translated	Regular	6596.3	0	26943.8	28	12	22	39.34	149838	3499.93	26682	2.3277	0.0627	7682 31934 14685 15132 11330 8147 24264 1294 33346 28996 28218 4420 24824 35992 4500 28884 24476 37732 27043 36199 2908 27598 38154 38653 35193 15705 2735 12588 1270 16464 1855 11701 7388 3611 31963 24818 29644 13423 62 17963	0	7	Pass1	PepFrag1	None	1523.78	IQDKEGIPPDQQR	IQDKEGIPPDQQR	96	13	4.31	732	2	2	0	1	6770.77	7.6499	Identified	358	2	b7y6y7°	8.1555	1392	150.725	60.4834	0.0157	262	1523.78	1523.78	8.6142	2346
20427	SCSGFL4118F01	639	1 729 729 translated	Regular	6596.3	0	26943.8	28	12	22	39.34	149838	3499.93	26682	2.3277	0.0627		0	8	Pass1	PepFrag1	None	1088.57	TLADYHIQK	TLADYHIQK	197	9	7.74	734	3	3	0	0	363.571	6.3799		2764	1.5	b1b3°b4b6	13.0536	1007	121.464	81.4635	0.0112	3439	1088.57	1088.57	15.3084	1679
20427	SCSGFL4118F01	639	1 729 729 translated	Regular	6596.3	0	26943.8	28	12	22	39.34	149838	3499.93	26682	2.3277	0.0627	7682 31934 14685 15132 11330 8147 24264 1294 33346 28996 28218 4420 24824 35992 4500 28884 24476 37732 27043 36199 2908 27598 38154 38653 35193 15705 2735 12588 1270 16464 1855 11701 7388 3611 31963 24818 7809 7423	0	9	Pass2	PepFrag2	None	964.51	LADYNIQK	LADYNIQK	46	8	6.78	738	1	1	0	0	113.599	5.8747		2512	3.1	y5*y7°y8	14.8621	892	112.03	72.0305	0.0897	5241	964.53	964.528	18.7106	13441
20427	SCSGFL4118F01	639	1 729 729 translated	Regular	6596.3	0	26943.8	28	12	22	39.34	149838	3499.93	26682	2.3277	0.0627	7682 31934 14685 15132 11330 8147 24264 1294 33346 28996 28218 4420 24824 35992 4500 28884 24476 37732 27043 36199 2908 27598 38154 38653 35193 15705 2735 12588 1270 16464 1855 11701 7388 3611 31963 24818 7809 7423	0	10	Pass2	PepFrag2	None	2114.16	TLADYNIQKESTLHLVLR	TLADYNIQKESTLHLVLR	45	18	7.74	737	1	1	0	0	100.521	5.8216		993	1.8	b2b8°y10°y16°	39.6823	2003	192.109	152.109	0.0081	16642	2114.11	2114.11	48.5329	1216
20427	SCSGFL4118F01	639	1 729 729 translated	Regular	6596.3	0	26943.8	28	12	22	39.34	149838	3499.93	26682	2.3277	0.0627	7682 31934 14685 15132 11330 8147 24264 1294 33346 28996 28218 4420 24824 35992 4500 28884 24476 37732 27043 36199 2908 27598 38154 38653 35193 15705 2735 12588 1270 16464 1855 11701 7388 3611 29644 13423 62 17963	0	11	Pass2	PepFrag2	None	1763.89	TITLEVESSDTIDNVK	TITLEVESSDTIDNVK	2	16	3.59	736	0	0	0	0	83.5252	5.7411		932	1.6	b3°b9°b10°y9*	30.0563	1638	167.997	127.997	0.0066	14203	1763.87	1763.87	38.6587	991
20427	SCSGFL4118F01	639	1 729 729 translated	Regular	6596.3	0	26943.8	28	12	22	39.34	149838	3499.93	26682	2.3277	0.0627	7682 31934 14685 15132 11330 8147 24264 1294 33346 28996 28218 4420 24824 35992 4500 28884 24476 37732 27043 36199 2908 27598 38154 38653 35193 15705 2735 12588 1270 16464 1855 11701 7388 3611 31963 24818 7809 7423	0	12	Pass2	VarMod	Phosphoryl+STY(*)	2093.08	LADYNIQKESTLHLVLR	LADYNIQKESTLHLVLR	46	17	7.74	735	1	1	0	0	162.654	6.0306		306	2.4	b13°y12	40.0172	1910	186.115	146.115	0.0209	16222	2093.08	2093.08	46.0905	3137
20427	SCSGFL4118F01	639	1 729 729 translated	Regular	6596.3	0	26943.8	28	12	22	39.34	149838	3499.93	26682	2.3277	0.0627	7682 31934 14685 15132 11330 8147 24264 1294 33346 28996 28218 4420 24824 35992 4500 28884 24476 37732 27043 36199 2908 27598 38154 38653 35193 15705 2735 12588 1270 16464 1855 11701 7388 3611 31963 24818 7809 7423	0	13	Pass2	NeutralLoss_NH3	None	947.483	LADYNIQK	LADYNIQK	46	8	6.78	1111	0	0	0	0	59.548	0		0	0		14.8621	892	112.03	72.0305	0.0073	5616	947.482	947.48	19.6411	1094
28884	SCJFRT2055G07	378	1 780 780 translated	Regular	6479.96	0	28859.2	29	13	22	42.91	130112	4106.53	27943	2.7312	0.0788	7682 31934 14685 15132 11330 8147 24264 1294 33346 28996 28218 4420 24824 35992 4500 20427 24476 37732 27043 36199 2908 27598 38154 38653 35193 15705 2735 12588 1270 16464 1855 11701 7388 3611 31963 24818 7809 7423	1	1	Pass1	PepFrag1	None	1065.56	TLADYNIQK	TLADYNIQK	86	9	6.78	740	3	3	2	0	2088.04	7.1313		6465	4.2	y5y6y7	16.4046	985	119.688	79.688	0.2015	2726	1065.56	1065.56	14.1558	26217
28884	SCJFRT2055G07	378	1 780 780 translated	Regular	6479.96	0	28859.2	29	13	22	42.91	130112	4106.53	27943	2.7312	0.0788	7682 31934 14685 15132 11330 8147 24264 1294 33346 28996 28218 4420 24824 35992 4500 20427 24476 37732 27043 36199 2908 27598 38154 38653 35193 15705 2735 12588 1270 16464 1855 11701 7388 3611 31963 24818 7809 7423	0	2	Pass1	PepFrag1	None	1065.56	TLADYNIQK	TLADYNIQK	162	9	6.78	743	3	3	2	0	2088.04	7.1313		6465	4.2	y5y6y7	16.4046	985	119.688	79.688	0.2015	2726	1065.56	1065.56	14.1558	26217
28884	SCJFRT2055G07	378	1 780 780 translated	Regular	6479.96	0	28859.2	29	13	22	42.91	130112	4106.53	27943	2.7312	0.0788	7682 31934 14685 15132 11330 8147 24264 1294 33346 28996 28218 4420 24824 35992 4500 20427 24476 37732 27043 36199 2908 27598 38154 38653 35193 15705 2735 12588 1270 16464 1855 11701 7388 3611 31963 24818 29644 13423 62 7809 7423 17963	0	3	Pass1	PepFrag1	None	1067.62	ESTLHLVLR	ESTLHLVLR	95	9	7.88	741	4	4	3	0	10718.8	7.8417		1843	4	y3y4y5y6	22.0247	1018	122.346	82.3465	0.1823	7309	1067.62	1067.62	22.8199	23718
28884	SCJFRT2055G07	378	1 780 780 translated	Regular	6479.96	0	28859.2	29	13	22	42.91	130112	4106.53	27943	2.7312	0.0788	7682 31934 14685 15132 11330 8147 24264 1294 33346 28996 28218 4420 24824 35992 4500 20427 24476 37732 27043 36199 2908 27598 38154 38653 35193 15705 2735 12588 1270 16464 1855 11701 7388 3611 31963 24818 29644 13423 62 7809 7423 17963	0	4	Pass1	PepFrag1	None	1067.62	ESTLHLVLR	ESTLHLVLR	171	9	7.88	744	4	4	3	0	10718.8	7.8417		1843	4	y3y4y5y6	22.0247	1018	122.346	82.3465	0.1823	7309	1067.62	1067.62	22.8199	23718
28884	SCJFRT2055G07	378	1 780 780 translated	Regular	6479.96	0	28859.2	29	13	22	42.91	130112	4106.53	27943	2.7312	0.0788	7682 31934 14685 15132 11330 8147 24264 1294 33346 28996 28218 4420 24824 35992 4500 20427 24476 37732 27043 36199 2908 27598 38154 38653 35193 15705 2735 12588 1270 16464 1855 11701 7388 3611 31963 24818 29644 13423 62 17963	0	5	Pass1	PepFrag1	None	1523.78	IQDKEGIPPDQQR	IQDKEGIPPDQQR	61	13	4.31	739	2	2	0	1	6770.77	7.6422	Identified	358	2	b7y6y7°	8.1555	1392	150.725	60.4834	0.018	262	1523.78	1523.78	8.6142	2346
[truncated: 1,852 more rows]
[truncated: 11 more columns]
