# Supplementary material for: Cell wall proteome of sugarcane stems: comparison of a destructive and a non-destructive extraction method showed differences in glycoside hydrolases and peroxidases
Source: BMC Plant Biol. 2016 Jan 11;16:14. doi: 10.1186/s12870-015-0677-0 (PMC4709929; doi:10.1186/s12870-015-0677-0)
Supplement: Additional file 4: — Raw MS data from sugarcane culms using Method 2, biological replicate2. (XLS 1.39 MB) [file 12870_2015_677_MOESM4_ESM.xls]

## Sheet: Raw MS Method 2 Rep 2
Additional file 4. Raw MS data from sugarcane culms using Method 2, biological replicate 2.
protein.key	protein.Entry	protein.Accession	protein.Description	protein.dataBaseType	protein.score	protein.falsePositiveRate	protein.avgMass	protein.MatchedProducts	protein.matchedPeptides	protein.digestPeps	protein.seqCover(%)	protein.MatchedPeptideIntenSum	protein.top3MatchedPeptideIntenSum	protein.MatchedProductIntenSum	protein.fmolOnColumn	protein.ngramOnColumn	protein.Key_ForHomologs	protein.SumForTotalProteins	peptide.Rank	peptide.Pass	peptide.matchType	peptide.modification	peptide.mhp	peptide.seq	peptide.OriginatingSeq	peptide.seqStart	peptide.seqLength	peptide.pI	peptide.componentID	peptide.MatchedProducts	peptide.UniqueProducts	peptide.ConsectiveMatchedProducts	peptide.ComplementaryMatchedProducts	peptide.rawScore	peptide.score	peptide.(X)-P Bond	peptide.MatchedProductsSumInten	peptide.MatchedProductsTheoretical	peptide.MatchedProductsString	peptide.ModelRT	peptide.Volume	peptide.CSA	peptide.ModelDrift	peptide.RelIntensity	precursor.leID	precursor.mhp	precursor.mhpCal	precursor.retT	precursor.inten
29883	SCBGLR1114E07	454	94 450 918 minus strand translated	Regular	125906	0	12030.5	71	5	7	41.53	851140	740535	392114	474.366	5.7069	12975 24929 2268 16368	1	1	Pass1	PepFrag1	None	1486.79	SISGLNAGNAASIPSK	SISGLNAGNAASIPSK	83	16	10.1	0	25	25	19	9	324216	10.6109	Identified	259825	16.8	b2b2°b3b3°b4b4°b5b5°b6°b7b7°b8*b11b11°b12b12°b13b13°b15b16y1y2y3y3°y4y5y6y7y8y9y9*y10y11y11°y12y13y14y14°y16	18.8181	1378	149.713	109.713	0.7826	3144	1486.79	1486.79	16.7258	666080
29883	SCBGLR1114E07	454	94 450 918 minus strand translated	Regular	125906	0	12030.5	71	5	7	41.53	851140	740535	392114	474.366	5.7069	24929 2268 16368	0	2	Pass1	PepFrag1	Carbamidomethyl+C(1);Carbamidomethyl+C(15)	1888.84	CGVNVPYTISTSTDCSK	CGVNVPYTISTSTDCSK	99	17	5.95	1	16	16	9	3	94252.1	10.0743	Identified	52204	7.5	b2b3b4b4*b5b5*b8°b9b17y3y4y5y6y8y10y11y12y12°y13y17	19.226	1605	165.733	125.733	0.0821	4611	1888.84	1888.84	21.1924	69841
29883	SCBGLR1114E07	454	94 450 918 minus strand translated	Regular	125906	0	12030.5	71	5	7	41.53	851140	740535	392114	474.366	5.7069	12975 24929 2268	0	3	Pass1	PepFrag1	None	1486.79	SISGLNAGNAASIPSK	SISGLNAGNAASIPSK	83	16	10.1	3	4	4	0	0	176.519	7.3468	Missing	1728	2.7	b3b6*b7y1y16	18.8181	1378	149.713	109.713	0.0054	6707	1486.78	1486.78	26.4332	4614
29883	SCBGLR1114E07	454	94 450 918 minus strand translated	Regular	125906	0	12030.5	71	5	7	41.53	851140	740535	392114	474.366	5.7069	12975 11364	0	4	Pass2	PepFrag2	Carbamidomethyl+C(10);Carbamidomethyl+C(11)	1450.62	GQGSAPSAGCCSGVR	GQGSAPSAGCCSGVR	44	15	8.3	2	2	2	0	0	1140.85	8.1573	Identified	708	1.8	y6°y10y15	2.7488	1174	134.546	94.5463	0.0019	136	1450.62	1450.62	7.8268	1618
29883	SCBGLR1114E07	454	94 450 918 minus strand translated	Regular	125906	0	12030.5	71	5	7	41.53	851140	740535	392114	474.366	5.7069	24929 2268 16368	0	5	Pass2	MissedCleavage	Carbamidomethyl+C(1);Carbamidomethyl+C(15)	1987.91	CGVNVPYTISTSTDCSKV	CGVNVPYTISTSTDCSKV	99	18	5.95	4	16	16	11	3	90219.6	10.0554	Identified	70756	8.5	b2b3b4b4*b5b5*b9°y2y4y5y6°y8y9y10y11y12y13y13°y14y15y18	22.8643	1710	172.885	132.885	0.1087	5902	1987.91	1987.91	24.5425	92505
29883	SCBGLR1114E07	454	94 450 918 minus strand translated	Regular	125906	0	12030.5	71	5	7	41.53	851140	740535	392114	474.366	5.7069	24929 2268 16368	0	6	Pass2	InSource	Carbamidomethyl+C(12)	1671.79	NVPYTISTSTDCSKV	CGVNVPYTISTSTDCSKV	102	15	6.1	12	3	3	1	0	580.614	0	Missing	1989	0	y9y10y15	22.8643	1471	156.375	64.2502	0.005	6559	1671.79	1671.79	26.0132	4270
29883	SCBGLR1114E07	454	94 450 918 minus strand translated	Regular	125906	0	12030.5	71	5	7	41.53	851140	740535	392114	474.366	5.7069	12975 24929 2268 16368	0	7	Pass2	InSource	None	643.341	SISGLNA	SISGLNAGNAASIPSK	83	7	6.13	9	1	1	0	0	240.363	0		170	0	y6	18.8181	605	86.4828	132.966	0.0027	3226	643.342	643.34	16.9826	2278
29883	SCBGLR1114E07	454	94 450 918 minus strand translated	Regular	125906	0	12030.5	71	5	7	41.53	851140	740535	392114	474.366	5.7069	12975 24929 2268 16368	0	8	Pass2	InSource	None	1156.6	SISGLNAGNAASI	SISGLNAGNAASIPSK	83	13	6.13	9	3	3	1	0	857.717	0		4217	0	b3°b4b5b6°b11	18.8181	1080	127.265	214.53	0.0021	3134	1156.6	1156.6	16.707	1749
29883	SCBGLR1114E07	454	94 450 918 minus strand translated	Regular	125906	0	12030.5	71	5	7	41.53	851140	740535	392114	474.366	5.7069	12975 24929 2268 16368	0	9	Pass2	NeutralLoss_H2O	None	1468.78	SISGLNAGNAASIPSK	SISGLNAGNAASIPSK	83	16	10.1	9	1	1	0	0	222.089	0	Identified	517	0	b7°b13b13°	18.8181	1378	149.713	109.713	0.0096	2340	1468.78	1468.78	15.0508	8185
24929	SCVPHR1092G06	328	1 347 800 translated	Regular	124471	0	11873.5	55	4	6	29.57	849522	0	167097			29883 12975 2268 16368	1	1	Pass1	PepFrag1	None	1486.79	SISGLNAGNAASIPSK	SISGLNAGNAASIPSK	81	16	10.1	5	20	20	15	7	333583	10.6183	Identified	119267	16.8	b3b3°b4b4°b5b5°b6°b7b7°b11b11°b12b12°b13b13°b15y3y3°y4y5y6y7y8y9y9*y10y11y11°y12y13y14	18.8181	1378	149.713	109.713	0.7841	3144	1486.79	1486.79	16.7258	666080
24929	SCVPHR1092G06	328	1 347 800 translated	Regular	124471	0	11873.5	55	4	6	29.57	849522	0	167097			29883 2268 16368	0	2	Pass1	PepFrag1	Carbamidomethyl+C(1);Carbamidomethyl+C(15)	1888.84	CGVNVPYTISTSTDCSK	CGVNVPYTISTSTDCSK	97	17	5.95	6	13	13	8	3	81379.6	10.0056	Identified	19123	7.5	b3b4b4*b5b5*b9y11y3y4y5y6y8y10y12y12°y13	19.226	1605	165.733	125.733	0.0822	4611	1888.84	1888.84	21.1924	69841
24929	SCVPHR1092G06	328	1 347 800 translated	Regular	124471	0	11873.5	55	4	6	29.57	849522	0	167097			29883 12975 2268	0	3	Pass1	PepFrag1	None	1486.79	SISGLNAGNAASIPSK	SISGLNAGNAASIPSK	81	16	10.1	7	1	1	0	0	83.5361	7.0169	Missing	470	2.7	b3b6*	18.8181	1378	149.713	109.713	0.0054	6707	1486.78	1486.78	26.4332	4614
24929	SCVPHR1092G06	328	1 347 800 translated	Regular	124471	0	11873.5	55	4	6	29.57	849522	0	167097			29883 2268 16368	0	4	Pass2	MissedCleavage	Carbamidomethyl+C(1);Carbamidomethyl+C(15)	1987.91	CGVNVPYTISTSTDCSKV	CGVNVPYTISTSTDCSKV	97	18	5.95	8	13	13	10	3	78735.8	9.9912	Identified	21344	8.5	b3b4b4*b5b5*y4y5y6°y8y9y10y11y12y13y13°y14y15	22.8643	1710	172.885	132.885	0.1089	5902	1987.91	1987.91	24.5425	92505
24929	SCVPHR1092G06	328	1 347 800 translated	Regular	124471	0	11873.5	55	4	6	29.57	849522	0	167097			29883 2268 16368	0	5	Pass2	InSource	Carbamidomethyl+C(12)	1671.79	NVPYTISTSTDCSKV	CGVNVPYTISTSTDCSKV	100	15	6.1	12	3	3	1	0	580.614	0	Missing	1989	0	y9y10y15	22.8643	1471	156.375	64.2502	0.005	6559	1671.79	1671.79	26.0132	4270
24929	SCVPHR1092G06	328	1 347 800 translated	Regular	124471	0	11873.5	55	4	6	29.57	849522	0	167097			29883 12975 2268 16368	0	6	Pass2	InSource	None	643.341	SISGLNA	SISGLNAGNAASIPSK	81	7	6.13	9	1	1	0	0	240.363	0		170	0	y6	18.8181	605	86.4828	132.966	0.0027	3226	643.342	643.34	16.9826	2278
24929	SCVPHR1092G06	328	1 347 800 translated	Regular	124471	0	11873.5	55	4	6	29.57	849522	0	167097			29883 12975 2268 16368	0	7	Pass2	InSource	None	1156.6	SISGLNAGNAASI	SISGLNAGNAASIPSK	81	13	6.13	9	3	3	1	0	857.717	0		4217	0	b3°b4b5b6°b11	18.8181	1080	127.265	214.53	0.0021	3134	1156.6	1156.6	16.707	1749
24929	SCVPHR1092G06	328	1 347 800 translated	Regular	124471	0	11873.5	55	4	6	29.57	849522	0	167097			29883 12975 2268 16368	0	8	Pass2	NeutralLoss_H2O	None	1468.78	SISGLNAGNAASIPSK	SISGLNAGNAASIPSK	81	16	10.1	9	1	1	0	0	222.089	0	Identified	517	0	b7°b13b13°	18.8181	1378	149.713	109.713	0.0096	2340	1468.78	1468.78	15.0508	8185
2268	SCCCLR1048F06	392	139 715 1210 minus strand translated	Regular	124471	0	19597	55	4	10	17.8	849522	0	167097			29883 12975 24929 16368	1	1	Pass1	PepFrag1	None	1486.79	SISGLNAGNAASIPSK	SISGLNAGNAASIPSK	157	16	10.1	9	20	20	15	7	333583	10.6183	Identified	119267	16.8	b3b3°b4b4°b5b5°b6°b7b7°b11b11°b12b12°b13b13°b15y3y3°y4y5y6y7y8y9y9*y10y11y11°y12y13y14	18.8181	1378	149.713	109.713	0.7841	3144	1486.79	1486.79	16.7258	666080
2268	SCCCLR1048F06	392	139 715 1210 minus strand translated	Regular	124471	0	19597	55	4	10	17.8	849522	0	167097			29883 24929 16368	0	2	Pass1	PepFrag1	Carbamidomethyl+C(1);Carbamidomethyl+C(15)	1888.84	CGVNVPYTISTSTDCSK	CGVNVPYTISTSTDCSK	173	17	5.95	10	13	13	8	3	81379.6	10.0056	Identified	19123	7.5	b3b4b4*b5b5*b9y11y3y4y5y6y8y10y12y12°y13	19.226	1605	165.733	125.733	0.0822	4611	1888.84	1888.84	21.1924	69841
2268	SCCCLR1048F06	392	139 715 1210 minus strand translated	Regular	124471	0	19597	55	4	10	17.8	849522	0	167097			29883 12975 24929	0	3	Pass1	PepFrag1	None	1486.79	SISGLNAGNAASIPSK	SISGLNAGNAASIPSK	157	16	10.1	11	1	1	0	0	83.5361	7.0169	Missing	470	2.7	b3b6*	18.8181	1378	149.713	109.713	0.0054	6707	1486.78	1486.78	26.4332	4614
2268	SCCCLR1048F06	392	139 715 1210 minus strand translated	Regular	124471	0	19597	55	4	10	17.8	849522	0	167097			29883 24929 16368	0	4	Pass2	MissedCleavage	Carbamidomethyl+C(1);Carbamidomethyl+C(15)	1987.91	CGVNVPYTISTSTDCSKV	CGVNVPYTISTSTDCSKV	173	18	5.95	12	13	13	10	3	78735.8	9.9912	Identified	21344	8.5	b3b4b4*b5b5*y4y5y6°y8y9y10y11y12y13y13°y14y15	22.8643	1710	172.885	132.885	0.1089	5902	1987.91	1987.91	24.5425	92505
2268	SCCCLR1048F06	392	139 715 1210 minus strand translated	Regular	124471	0	19597	55	4	10	17.8	849522	0	167097			29883 24929 16368	0	5	Pass2	InSource	Carbamidomethyl+C(12)	1671.79	NVPYTISTSTDCSKV	CGVNVPYTISTSTDCSKV	176	15	6.1	12	3	3	1	0	580.614	0	Missing	1989	0	y9y10y15	22.8643	1471	156.375	64.2502	0.005	6559	1671.79	1671.79	26.0132	4270
2268	SCCCLR1048F06	392	139 715 1210 minus strand translated	Regular	124471	0	19597	55	4	10	17.8	849522	0	167097			29883 12975 24929 16368	0	6	Pass2	InSource	None	643.341	SISGLNA	SISGLNAGNAASIPSK	157	7	6.13	9	1	1	0	0	240.363	0		170	0	y6	18.8181	605	86.4828	132.966	0.0027	3226	643.342	643.34	16.9826	2278
2268	SCCCLR1048F06	392	139 715 1210 minus strand translated	Regular	124471	0	19597	55	4	10	17.8	849522	0	167097			29883 12975 24929 16368	0	7	Pass2	InSource	None	1156.6	SISGLNAGNAASI	SISGLNAGNAASIPSK	157	13	6.13	9	3	3	1	0	857.717	0		4217	0	b3°b4b5b6°b11	18.8181	1080	127.265	214.53	0.0021	3134	1156.6	1156.6	16.707	1749
2268	SCCCLR1048F06	392	139 715 1210 minus strand translated	Regular	124471	0	19597	55	4	10	17.8	849522	0	167097			29883 12975 24929 16368	0	8	Pass2	NeutralLoss_H2O	None	1468.78	SISGLNAGNAASIPSK	SISGLNAGNAASIPSK	157	16	10.1	9	1	1	0	0	222.089	0	Identified	517	0	b7°b13b13°	18.8181	1378	149.713	109.713	0.0096	2340	1468.78	1468.78	15.0508	8185
16368	SCCCCL3004H07.b	106	1 163 605 minus strand translated	Regular	124459	0	5604.17	54	3	3	62.96	844908	0	166627			29883 12975 24929 2268	1	1	Pass1	PepFrag1	None	1486.79	SISGLNAGNAASIPSK	SISGLNAGNAASIPSK	20	16	10.1	13	20	20	15	7	333583	10.6182	Identified	119267	16.8	b3b3°b4b4°b5b5°b6°b7b7°b11b11°b12b12°b13b13°b15y3y3°y4y5y6y7y8y9y9*y10y11y11°y12y13y14	18.8181	1378	149.713	109.713	0.7883	3144	1486.79	1486.79	16.7258	666080
16368	SCCCCL3004H07.b	106	1 163 605 minus strand translated	Regular	124459	0	5604.17	54	3	3	62.96	844908	0	166627			29883 24929 2268	0	2	Pass1	PepFrag1	Carbamidomethyl+C(1);Carbamidomethyl+C(15)	1888.84	CGVNVPYTISTSTDCSK	CGVNVPYTISTSTDCSK	36	17	5.95	14	13	13	8	3	81379.6	10.0055	Identified	19123	7.5	b3b4b4*b5b5*b9y11y3y4y5y6y8y10y12y12°y13	19.226	1605	165.733	125.733	0.0827	4611	1888.84	1888.84	21.1924	69841
16368	SCCCCL3004H07.b	106	1 163 605 minus strand translated	Regular	124459	0	5604.17	54	3	3	62.96	844908	0	166627			29883 24929 2268	0	3	Pass2	MissedCleavage	Carbamidomethyl+C(1);Carbamidomethyl+C(15)	1987.91	CGVNVPYTISTSTDCSKV	CGVNVPYTISTSTDCSKV	36	18	5.95	15	13	13	10	3	78735.8	9.9912	Identified	21344	8.5	b3b4b4*b5b5*y4y5y6°y8y9y10y11y12y13y13°y14y15	22.8643	1710	172.885	132.885	0.1095	5902	1987.91	1987.91	24.5425	92505
16368	SCCCCL3004H07.b	106	1 163 605 minus strand translated	Regular	124459	0	5604.17	54	3	3	62.96	844908	0	166627			29883 24929 2268	0	4	Pass2	InSource	Carbamidomethyl+C(12)	1671.79	NVPYTISTSTDCSKV	CGVNVPYTISTSTDCSKV	39	15	6.1	12	3	3	1	0	580.614	0	Missing	1989	0	y9y10y15	22.8643	1471	156.375	64.2502	0.0051	6559	1671.79	1671.79	26.0132	4270
16368	SCCCCL3004H07.b	106	1 163 605 minus strand translated	Regular	124459	0	5604.17	54	3	3	62.96	844908	0	166627			29883 12975 24929 2268	0	5	Pass2	InSource	None	643.341	SISGLNA	SISGLNAGNAASIPSK	20	7	6.13	9	1	1	0	0	240.363	0		170	0	y6	18.8181	605	86.4828	132.966	0.0027	3226	643.342	643.34	16.9826	2278
16368	SCCCCL3004H07.b	106	1 163 605 minus strand translated	Regular	124459	0	5604.17	54	3	3	62.96	844908	0	166627			29883 12975 24929 2268	0	6	Pass2	InSource	None	1156.6	SISGLNAGNAASI	SISGLNAGNAASIPSK	20	13	6.13	9	3	3	1	0	857.717	0		4217	0	b3°b4b5b6°b11	18.8181	1080	127.265	214.53	0.0021	3134	1156.6	1156.6	16.707	1749
16368	SCCCCL3004H07.b	106	1 163 605 minus strand translated	Regular	124459	0	5604.17	54	3	3	62.96	844908	0	166627			29883 12975 24929 2268	0	7	Pass2	NeutralLoss_H2O	None	1468.78	SISGLNAGNAASIPSK	SISGLNAGNAASIPSK	20	16	10.1	9	1	1	0	0	222.089	0	Identified	517	0	b7°b13b13°	18.8181	1378	149.713	109.713	0.0097	2340	1468.78	1468.78	15.0508	8185
12975	SCCCLR1C08B02	453	96 452 689 minus strand translated	Regular	100950	0	12030.4	33	4	7	40.68	708515	23991	139918	15.368	0.1849	29883 24929 2268 16368	1	1	Pass1	PepFrag1	None	1486.79	SISGLNAGNAASIPSK	SISGLNAGNAASIPSK	83	16	10.1	16	20	20	15	7	333583	10.5273	Identified	119267	16.8	b3b3°b4b4°b5b5°b6°b7b7°b11b11°b12b12°b13b13°b15y3y3°y4y5y6y7y8y9y9*y10y11y11°y12y13y14	18.8181	1378	149.713	109.713	0.9401	3144	1486.79	1486.79	16.7258	666080
12975	SCCCLR1C08B02	453	96 452 689 minus strand translated	Regular	100950	0	12030.4	33	4	7	40.68	708515	23991	139918	15.368	0.1849	11364	0	2	Pass1	PepFrag1	Carbamidomethyl+C(1);Carbamidomethyl+C(15)	1889.84	CGVSVPYTISTSTDCSR	CGVSVPYTISTSTDCSR	99	17	5.95	17	6	6	2	1	14111.6	9.1537	Identified	15036	5.1	b3b4b4°b5b5°y1y10°y14y17	21.1591	1595	165.044	125.044	0.0339	4877	1889.84	1889.84	21.8998	23991
12975	SCCCLR1C08B02	453	96 452 689 minus strand translated	Regular	100950	0	12030.4	33	4	7	40.68	708515	23991	139918	15.368	0.1849	29883 24929 2268	0	3	Pass1	PepFrag1	None	1486.79	SISGLNAGNAASIPSK	SISGLNAGNAASIPSK	83	16	10.1	19	1	1	0	0	83.5361	6.926	Missing	470	2.7	b3b6*	18.8181	1378	149.713	109.713	0.0065	6707	1486.78	1486.78	26.4332	4614
12975	SCCCLR1C08B02	453	96 452 689 minus strand translated	Regular	100950	0	12030.4	33	4	7	40.68	708515	23991	139918	15.368	0.1849	29883 11364	0	4	Pass2	PepFrag2	Carbamidomethyl+C(10);Carbamidomethyl+C(11)	1450.62	GQGSAPSAGCCSGVR	GQGSAPSAGCCSGVR	44	15	8.3	18	1	1	0	0	519.558	7.7197	Identified	241	1.8	y6°y10	2.7488	1174	134.546	94.5463	0.0023	136	1450.62	1450.62	7.8268	1618
12975	SCCCLR1C08B02	453	96 452 689 minus strand translated	Regular	100950	0	12030.4	33	4	7	40.68	708515	23991	139918	15.368	0.1849	29883 24929 2268 16368	0	5	Pass2	InSource	None	643.341	SISGLNA	SISGLNAGNAASIPSK	83	7	6.13	9	1	1	0	0	240.363	0		170	0	y6	18.8181	605	86.4828	132.966	0.0032	3226	643.342	643.34	16.9826	2278
12975	SCCCLR1C08B02	453	96 452 689 minus strand translated	Regular	100950	0	12030.4	33	4	7	40.68	708515	23991	139918	15.368	0.1849	29883 24929 2268 16368	0	6	Pass2	InSource	None	1156.6	SISGLNAGNAASI	SISGLNAGNAASIPSK	83	13	6.13	9	3	3	1	0	857.717	0		4217	0	b3°b4b5b6°b11	18.8181	1080	127.265	214.53	0.0025	3134	1156.6	1156.6	16.707	1749
12975	SCCCLR1C08B02	453	96 452 689 minus strand translated	Regular	100950	0	12030.4	33	4	7	40.68	708515	23991	139918	15.368	0.1849	29883 24929 2268 16368	0	7	Pass2	NeutralLoss_H2O	None	1468.78	SISGLNAGNAASIPSK	SISGLNAGNAASIPSK	83	16	10.1	9	1	1	0	0	222.089	0	Identified	517	0	b7°b13b13°	18.8181	1378	149.713	109.713	0.0116	2340	1468.78	1468.78	15.0508	8185
11127	SCCCCL3140H01	689	225 761 1164 minus strand translated	Regular	35053.9	0	18920.4	36	4	8	33.15	456958	276640	170696	177.208	3.3528	506 19091	1	1	Pass1	PepFrag1	None	1845	VPVSVTPHAASAASPLQGR	VPVSVTPHAASAASPLQGR	122	19	11.05	21	16	16	12	1	108903	9.5818	Identified	109694	13	b4°b9b12°b18y5y5*y6y7y8y9y10y11y12y13y14y16y17y18y19	15.7729	1717	173.356	75.5709	0.6054	3209	1845	1845	16.9169	276640
11127	SCCCCL3140H01	689	225 761 1164 minus strand translated	Regular	35053.9	0	18920.4	36	4	8	33.15	456958	276640	170696	177.208	3.3528	22362 506 19091 19881	0	2	Pass1	PepFrag1	Carbamidomethyl+C(4)	1015.5	IIYCNPHV	IIYCNPHV	170	8	7.15	20	8	8	6	1	82073.2	9.4589	Identified	47188	7.6	b2y2y3y4y4*y5y5*y6y7y8	12.8365	884	111.36	71.3596	0.3292	2812	1015.51	1015.5	16.0562	150425
11127	SCCCCL3140H01	689	225 761 1164 minus strand translated	Regular	35053.9	0	18920.4	36	4	8	33.15	456958	276640	170696	177.208	3.3528	22362	0	3	Pass1	PepFrag1	None	3252.58	LHAGADAATVEFHVGVDGGSFYLAPNAQPGQR	LHAGADAATVEFHVGVDGGSFYLAPNAQPGQR	90	32	5.11	22	2	2	0	0	658.837	7.3635	Identified	1034	2.6	b9b28°b30	43.2946	2961	249.298	84.6489	0.0043	10757	3252.58	3252.58	39.336	1969
11127	SCCCCL3140H01	689	225 761 1164 minus strand translated	Regular	35053.9	0	18920.4	36	4	8	33.15	456958	276640	170696	177.208	3.3528	22362 506	0	4	Pass1	PepFrag1	None	3252.58	LHAGADAATVEFHVGVDGGSFYLAPNAQPGQR	LHAGADAATVEFHVGVDGGSFYLAPNAQPGQR	90	32	5.11	23	2	2	0	0	821.326	7.4593	Identified	476	2.4	b13b24	43.2946	2961	249.298	126.199	0.0035	11098	3252.58	3252.59	40.8066	1609
11127	SCCCCL3140H01	689	225 761 1164 minus strand translated	Regular	35053.9	0	18920.4	36	4	8	33.15	456958	276640	170696	177.208	3.3528	22362 506 19091 19881	0	5	Pass2	InSource	Carbamidomethyl+C(2)	789.335	YCNPHV	IIYCNPHV	172	6	7.15	24	7	7	4	2	14900.2	0	Identified	10194	0	b2b3b5b5*b6y3y4y4*y5y5*	12.8365	636	89.4124	138.825	0.0435	2813	789.338	789.336	16.0562	19893
11127	SCCCCL3140H01	689	225 761 1164 minus strand translated	Regular	35053.9	0	18920.4	36	4	8	33.15	456958	276640	170696	177.208	3.3528	22362 506	0	6	Pass2	NeutralLoss_H2O	None	3234.57	LHAGADAATVEFHVGVDGGSFYLAPNAQPGQR	LHAGADAATVEFHVGVDGGSFYLAPNAQPGQR	90	32	5.11	26	1	1	0	0	289.79	0	Missing	2110	0	b32	43.2946	2961	249.298	126.199	0.0119	10676	3234.58	3234.59	38.9477	5416
11127	SCCCCL3140H01	689	225 761 1164 minus strand translated	Regular	35053.9	0	18920.4	36	4	8	33.15	456958	276640	170696	177.208	3.3528	506 19091	0	7	Pass2	NeutralLoss_NH3	None	1827.97	VPVSVTPHAASAASPLQGR	VPVSVTPHAASAASPLQGR	122	19	11.05	25	0	0	0	0	169.142	0	Missing	0	0		15.7729	1717	173.356	75.5709	0.0022	1913	1827.98	1827.98	14.0811	1006
506	SCAGFL1089C05	328	1 278 610 minus strand translated	Regular	28617.8	0	9634.71	29	3	5	64.13	454989	0	98353			11127 19091	1	1	Pass1	PepFrag1	None	1845	VPVSVTPHAASAASPLQGR	VPVSVTPHAASAASPLQGR	36	19	11.05	25	14	14	11	1	118520	9.5304	Identified	54971	13	b4°y8b9y11b12°y5y5*y6y7y9y10y12y13y14y16y17y18	15.7729	1717	173.356	75.5709	0.608	3209	1845	1845	16.9169	276640
506	SCAGFL1089C05	328	1 278 610 minus strand translated	Regular	28617.8	0	9634.71	29	3	5	64.13	454989	0	98353			22362 11127 19091 19881	0	2	Pass1	PepFrag1	Carbamidomethyl+C(4)	1015.5	IIYCNPHV	IIYCNPHV	84	8	7.15	24	5	5	4	0	26021.9	8.872	Identified	30602	7.6	y3y4y4*y5y5*y6y7	12.8365	884	111.36	71.3596	0.3306	2812	1015.51	1015.5	16.0562	150425
506	SCAGFL1089C05	328	1 278 610 minus strand translated	Regular	28617.8	0	9634.71	29	3	5	64.13	454989	0	98353			22362 11127	0	3	Pass1	PepFrag1	None	3252.58	LHAGADAATVEFHVGVDGGSFYLAPNAQPGQR	LHAGADAATVEFHVGVDGGSFYLAPNAQPGQR	4	32	5.11	26	2	2	0	0	821.326	7.3712	Identified	476	2.4	b13b24	43.2946	2961	249.298	126.199	0.0035	11098	3252.58	3252.59	40.8066	1609
506	SCAGFL1089C05	328	1 278 610 minus strand translated	Regular	28617.8	0	9634.71	29	3	5	64.13	454989	0	98353			22362 11127 19091 19881	0	4	Pass2	InSource	Carbamidomethyl+C(2)	789.335	YCNPHV	IIYCNPHV	86	6	7.15	24	7	7	4	2	14900.2	0	Identified	10194	0	b2b3b5b5*b6y3y4y4*y5y5*	12.8365	636	89.4124	138.825	0.0437	2813	789.338	789.336	16.0562	19893
506	SCAGFL1089C05	328	1 278 610 minus strand translated	Regular	28617.8	0	9634.71	29	3	5	64.13	454989	0	98353			22362 11127	0	5	Pass2	NeutralLoss_H2O	None	3234.57	LHAGADAATVEFHVGVDGGSFYLAPNAQPGQR	LHAGADAATVEFHVGVDGGSFYLAPNAQPGQR	4	32	5.11	26	1	1	0	0	289.79	0	Missing	2110	0	b32	43.2946	2961	249.298	126.199	0.0119	10676	3234.58	3234.59	38.9477	5416
506	SCAGFL1089C05	328	1 278 610 minus strand translated	Regular	28617.8	0	9634.71	29	3	5	64.13	454989	0	98353			11127 19091	0	6	Pass2	NeutralLoss_NH3	None	1827.97	VPVSVTPHAASAASPLQGR	VPVSVTPHAASAASPLQGR	36	19	11.05	25	0	0	0	0	169.142	0	Missing	0	0		15.7729	1717	173.356	75.5709	0.0022	1913	1827.98	1827.98	14.0811	1006
19091	SCRUFL4024B08.b	241	1 341 625 minus strand translated	Regular	28346.5	0	12108.6	28	3	6	36.28	448797	283490	96612	181.596	2.1989	11127 506	1	1	Pass1	PepFrag1	None	1845	VPVSVTPHAASAASPLQGR	VPVSVTPHAASAASPLQGR	57	19	11.05	28	14	14	11	1	118520	9.5263	Identified	54971	13	b4°y8b9y11b12°y5y5*y6y7y9y10y12y13y14y16y17y18	15.7729	1717	173.356	75.5709	0.6164	3209	1845	1845	16.9169	276640
19091	SCRUFL4024B08.b	241	1 341 625 minus strand translated	Regular	28346.5	0	12108.6	28	3	6	36.28	448797	283490	96612	181.596	2.1989	22362 11127 506 19881	0	2	Pass1	PepFrag1	Carbamidomethyl+C(4)	1015.5	IIYCNPHV	IIYCNPHV	105	8	7.15	27	5	5	4	0	26021.9	8.8678	Identified	30602	7.6	y3y4y4*y5y5*y6y7	12.8365	884	111.36	71.3596	0.3352	2812	1015.51	1015.5	16.0562	150425
19091	SCRUFL4024B08.b	241	1 341 625 minus strand translated	Regular	28346.5	0	12108.6	28	3	6	36.28	448797	283490	96612	181.596	2.1989		0	3	Pass1	PepFrag1	None	1456.73	GSFNLAPNAQPGQR	GSFNLAPNAQPGQR	43	14	11.05	29	2	2	0	0	116.053	6.5172	Missing	845	1.4	b11b13°y6y6*	12.918	1310	144.746	104.746	0.0019	10820	1456.74	1456.73	39.6709	833
19091	SCRUFL4024B08.b	241	1 341 625 minus strand translated	Regular	28346.5	0	12108.6	28	3	6	36.28	448797	283490	96612	181.596	2.1989	22362 11127 506 19881	0	4	Pass2	InSource	Carbamidomethyl+C(2)	789.335	YCNPHV	IIYCNPHV	107	6	7.15	24	7	7	4	2	14900.2	0	Identified	10194	0	b2b3b5b5*b6y3y4y4*y5y5*	12.8365	636	89.4124	138.825	0.0443	2813	789.338	789.336	16.0562	19893
19091	SCRUFL4024B08.b	241	1 341 625 minus strand translated	Regular	28346.5	0	12108.6	28	3	6	36.28	448797	283490	96612	181.596	2.1989	11127 506	0	5	Pass2	NeutralLoss_NH3	None	1827.97	VPVSVTPHAASAASPLQGR	VPVSVTPHAASAASPLQGR	57	19	11.05	25	0	0	0	0	169.142	0	Missing	0	0		15.7729	1717	173.356	75.5709	0.0022	1913	1827.98	1827.98	14.0811	1006
35491	SCVPRZ2041C11	494	125 496 701 translated	Regular	24758.4	0	12926	75	5	9	38.21	493574	0	264005			2082 13029	1	1	Pass1	PepFrag1	None	1456.75	SLLAQADNTPDRR	SLLAQADNTPDRR	62	13	6.95	31	10	10	4	1	55939.4	9.1414	Identified	117395	10	b7°b11y1y2y4y4°y6y6*y7*y8y8*y9y9*y10y10°y11y11*y13	14.7039	1326	145.922	105.922	0.4044	1346	1456.75	1456.75	12.4293	199600
35491	SCVPRZ2041C11	494	125 496 701 translated	Regular	24758.4	0	12926	75	5	9	38.21	493574	0	264005			2082 13029 32987	0	2	Pass1	PepFrag1	Carbamidomethyl+C(1)	923.466	CGVSLPYK	CGVSLPYK	104	8	8.87	33	12	12	9	4	54236.3	9.128	Identified	22424	6.7	b2b3b4b4°b5b5°b6°b8y2y3y4y5y6y7y8	9.7056	802	104.362	64.362	0.2215	3193	923.467	923.465	16.8447	109351
35491	SCVPRZ2041C11	494	125 496 701 translated	Regular	24758.4	0	12926	75	5	9	38.21	493574	0	264005			2082 13029	0	3	Pass1	PepFrag1	None	1300.65	SLLAQADNTPDR	SLLAQADNTPDR	62	12	3.88	32	15	15	9	4	109436	9.4329	Identified	18230	5.6	b2b3b4b9b9*b12y1y3y4y5y5*y6y7y8y9y10y10°y12	14.634	1178	134.852	94.8517	0.0876	1998	1300.65	1300.65	14.2937	43219
35491	SCVPRZ2041C11	494	125 496 701 translated	Regular	24758.4	0	12926	75	5	9	38.21	493574	0	264005			2082 13029 32987	0	4	Pass1	PepFrag1	Carbamidomethyl+C(7)	1249.58	ISTNVNCNTIN	ISTNVNCNTIN	112	11	5.36	30	8	8	3	2	50752.8	9.0992		24798	5.2	b4b5b9b9°b10b10°y1y2*y5y5*y6y6*y7*y11y11*	12.6166	1082	127.422	87.422	0.0775	1274	1249.59	1249.58	12.1503	38264
35491	SCVPRZ2041C11	494	125 496 701 translated	Regular	24758.4	0	12926	75	5	9	38.21	493574	0	264005			2082 13029 32987	0	5	Pass2	PepFrag2	None	1480.71	NVANGANGSGTYISR	NVANGANGSGTYISR	82	15	9.84	34	3	3	0	0	844.645	7.3204		2344	3.3	y9y11y15	8.8343	1323	145.702	105.702	0.0171	698	1480.71	1480.7	10.2065	8417
35491	SCVPRZ2041C11	494	125 496 701 translated	Regular	24758.4	0	12926	75	5	9	38.21	493574	0	264005			2082 13029	0	6	Pass2	InSource	None	1256.63	LAQADNTPDRR	SLLAQADNTPDRR	64	11	6.95	112	8	8	4	0	13021	0	Identified	52512	0	b9b10y4y4°y6y6*y7*y8y8*y9y9*y10y10°y11y11*	14.7039	1129	131.086	91.0858	0.1519	1348	1256.63	1256.63	12.432	74978
35491	SCVPRZ2041C11	494	125 496 701 translated	Regular	24758.4	0	12926	75	5	9	38.21	493574	0	264005			2082 13029	0	7	Pass2	InSource	None	1072.51	QADNTPDRR	SLLAQADNTPDRR	66	9	6.95	112	7	7	2	1	13097.8	0	Identified	14712	0	b2b2*b3b5*b8b9*y4y4°y6y6*y7*y8y8*y9y9*	14.7039	938	115.85	75.8497	0.0203	1344	1072.51	1072.51	12.4279	10038
35491	SCVPRZ2041C11	494	125 496 701 translated	Regular	24758.4	0	12926	75	5	9	38.21	493574	0	264005			2082 13029	0	8	Pass2	InSource	None	944.454	ADNTPDRR	SLLAQADNTPDRR	67	8	6.95	112	2	2	0	0	2697.28	0	Identified	5370	0	y4y4°y6*y7*y8y8*	14.7039	824	106.262	66.2619	0.0055	1347	944.457	944.455	12.4298	2724
35491	SCVPRZ2041C11	494	125 496 701 translated	Regular	24758.4	0	12926	75	5	9	38.21	493574	0	264005			2082 13029 32987	0	9	Pass2	InSource	Carbamidomethyl+C(2)	735.309	NCNTIN	ISTNVNCNTIN	117	6	5.36	111	4	4	1	0	4470.2	0		2536	0	b2b4b4°b5°b6*y5y5*y6y6*	12.6166	591	85.1435	130.287	0.0053	1270	735.312	735.31	12.1456	2602
35491	SCVPRZ2041C11	494	125 496 701 translated	Regular	24758.4	0	12926	75	5	9	38.21	493574	0	264005			2082 13029 32987	0	10	Pass2	InSource	Carbamidomethyl+C(7)	1099.52	ISTNVNCNTI	ISTNVNCNTIN	112	10	5.36	111	3	3	0	0	1106.02	0		2087	0	b4b7b9b9°	12.6166	986	119.769	79.769	0.003	1257	1099.52	1099.52	12.1162	1468
35491	SCVPRZ2041C11	494	125 496 701 translated	Regular	24758.4	0	12926	75	5	9	38.21	493574	0	264005			2082 13029 32987	0	11	Pass2	InSource	None	706.413	VSLPYK	CGVSLPYK	106	6	9.72	114	2	2	0	1	333.662	0	Missing	1258	0	b2y4	9.7056	668	92.3869	144.774	0.0024	3195	706.417	706.415	16.8511	1207
35491	SCVPRZ2041C11	494	125 496 701 translated	Regular	24758.4	0	12926	75	5	9	38.21	493574	0	264005			2082 13029	0	12	Pass2	InSource	None	741.364	NTPDRR	SLLAQADNTPDRR	69	6	10.89	112	0	0	0	0	31.8881	0	Missing	0	0		14.7039	666	92.2024	144.405	0.0018	1534	741.363	741.361	13.0299	872
35491	SCVPRZ2041C11	494	125 496 701 translated	Regular	24758.4	0	12926	75	5	9	38.21	493574	0	264005			2082 13029	0	13	Pass2	InSource	None	1126.54	SLLAQADNTPD	SLLAQADNTPDRR	62	11	2.92	112	1	1	0	0	252.482	0	Missing	339	0	b7b7°	14.7039	1030	123.306	83.3061	0.0017	2478	1126.54	1126.54	15.3504	834
27501	SCEPRT2047G01	517	96 491 638 minus strand translated	Regular	23919.8	0	13091.9	47	5	7	30.53	499066	0	288333			7723 32764 38589 32143 33460 22394 23183	1	1	Pass1	PepFrag1	Carbamidomethyl+C(1);Carbamidomethyl+C(15)	1788.86	CGVTVGVPISPNVDCSK	CGVTVGVPISPNVDCSK	103	17	5.96	36	18	18	10	4	109045	9.4164	Identified	201784	12.8	b2b3b4°b5b5°b6b6°b7b7°b9b10°b17y2y3y4y6y7y7°y10y10°y11y12y13y14y17	21.6236	1553	162.134	122.134	0.6024	5458	1788.86	1788.86	23.4022	300630
27501	SCEPRT2047G01	517	96 491 638 minus strand translated	Regular	23919.8	0	13091.9	47	5	7	30.53	499066	0	288333			7723 32764 38589 32143	0	2	Pass1	PepFrag1	None	1529.77	LGGGGGVSMGNAASIPGK	LGGGGGVSMGNAASIPGK	85	18	10.1	35	11	11	4	2	58942.7	9.1492	Identified	48896	9.2	b9b9°b11*b15b15*b15°y2y3y4y5y6y9y11y13y18	18.2448	1414	152.309	112.309	0.2271	3290	1529.78	1529.77	17.1847	113345
27501	SCEPRT2047G01	517	96 491 638 minus strand translated	Regular	23919.8	0	13091.9	47	5	7	30.53	499066	0	288333			7723 32764 38589	0	3	Pass2	PepFrag2	None	1529.77	LGGGGGVSMGNAASIPGK	LGGGGGVSMGNAASIPGK	85	18	10.1	37	2	2	0	0	193.415	6.6652	Missing	778	1.7	b11°b12b12*y2	18.2448	1414	152.309	112.309	0.0024	2732	1529.79	1529.79	15.8621	1204
27501	SCEPRT2047G01	517	96 491 638 minus strand translated	Regular	23919.8	0	13091.9	47	5	7	30.53	499066	0	288333			7723 32764 38589 32143	0	4	Pass2	VarMod	Oxidation+M(9)	1545.77	LGGGGGVSMGNAASIPGK	LGGGGGVSMGNAASIPGK	85	18	10.1	38	12	12	6	3	18674	8.65	Identified	31778	7.7	b9b10°b14b14°b15b15°b18y2y3y4y5y9y10y11y18	18.3953	1414	152.309	112.309	0.1397	1114	1545.77	1545.77	11.4993	69719
27501	SCEPRT2047G01	517	96 491 638 minus strand translated	Regular	23919.8	0	13091.9	47	5	7	30.53	499066	0	288333			7723 32764 38589 32143	0	5	Pass2	VarMod	Phosphoryl+STY(19)	2171.99	SMTSRLGGGGGVSMGNAASIPGK	SMTSRLGGGGGVSMGNAASIPGK	80	23	11.49	39	4	4	0	1	1513.01	7.5586	Missing	4753	4	b14b22*y7y9y23	21.8905	1925	187.088	147.088	0.0186	3398	2172	2172	17.475	9295
27501	SCEPRT2047G01	517	96 491 638 minus strand translated	Regular	23919.8	0	13091.9	47	5	7	30.53	499066	0	288333			7723 32764 38589 32143	0	6	Pass2	InSource	None	1188.6	GVSMGNAASIPGK	LGGGGGVSMGNAASIPGK	90	13	10.1	40	0	0	0	0	194.124	0	Missing	203	0	b12°	18.2448	1098	128.675	88.6751	0.0073	4234	1188.61	1188.61	20.1969	3660
27501	SCEPRT2047G01	517	96 491 638 minus strand translated	Regular	23919.8	0	13091.9	47	5	7	30.53	499066	0	288333			7723 32764 38589 32143	0	7	Pass2	InSource	None	716.34	LGGGGGVSM	LGGGGGVSMGNAASIPGK	85	9	6.13	40	0	0	0	0	61.0003	0		141	0	b8°	18.2448	666	92.2024	144.405	0.0024	1982	716.343	716.341	14.2523	1213
7723	SCCCLR1072C06	478	108 476 794 translated	Regular	23317.9	0	12132.8	35	5	6	32.79	499066	415179	107966	265.952	3.2267	32764 38589 27501 32143 33460 22394 23183	1	1	Pass1	PepFrag1	Carbamidomethyl+C(1);Carbamidomethyl+C(15)	1788.86	CGVTVGVPISPNVDCSK	CGVTVGVPISPNVDCSK	103	17	5.96	41	14	14	8	4	95121.7	9.346	Identified	82200	12.8	b3b4°b5b5°b6b6°b7b7°b9b10°y3y4y6y7y7°y10y10°y11y12y13y14	21.6236	1553	162.134	122.134	0.6024	5458	1788.86	1788.86	23.4022	300630
7723	SCCCLR1072C06	478	108 476 794 translated	Regular	23317.9	0	12132.8	35	5	6	32.79	499066	415179	107966	265.952	3.2267	32764 38589 27501 32143	0	2	Pass1	PepFrag1	None	1529.77	LGGGGGVSMGNAASIPGK	LGGGGGVSMGNAASIPGK	85	18	10.1	40	9	9	3	2	68060.2	9.2006	Identified	14205	9.2	b9b9°b11*b15b15°y3y4y5y6y9y11y13	18.2448	1414	152.309	112.309	0.2271	3290	1529.78	1529.77	17.1847	113345
7723	SCCCLR1072C06	478	108 476 794 translated	Regular	23317.9	0	12132.8	35	5	6	32.79	499066	415179	107966	265.952	3.2267	32764 38589 27501	0	3	Pass2	PepFrag2	None	1529.77	LGGGGGVSMGNAASIPGK	LGGGGGVSMGNAASIPGK	85	18	10.1	42	1	1	0	0	146.325	6.533	Missing	617	1.7	b11°b12b12*	18.2448	1414	152.309	112.309	0.0024	2732	1529.79	1529.79	15.8621	1204
7723	SCCCLR1072C06	478	108 476 794 translated	Regular	23317.9	0	12132.8	35	5	6	32.79	499066	415179	107966	265.952	3.2267	32764 38589 27501 32143	0	4	Pass2	VarMod	Oxidation+M(9)	1545.77	LGGGGGVSMGNAASIPGK	LGGGGGVSMGNAASIPGK	85	18	10.1	43	9	9	5	3	18825.4	8.6424	Identified	8914	7.7	b9b10°b14b14°b15b15°y3y4y5y9y10y11	18.3953	1414	152.309	112.309	0.1397	1114	1545.77	1545.77	11.4993	69719
7723	SCCCLR1072C06	478	108 476 794 translated	Regular	23317.9	0	12132.8	35	5	6	32.79	499066	415179	107966	265.952	3.2267	32764 38589 27501 32143	0	5	Pass2	VarMod	Phosphoryl+STY(19)	2171.99	SMTSRLGGGGGVSMGNAASIPGK	SMTSRLGGGGGVSMGNAASIPGK	80	23	11.49	44	2	2	0	1	982.861	7.3602	Missing	1686	4	b14b22*y9	21.8905	1925	187.088	147.088	0.0186	3398	2172	2172	17.475	9295
7723	SCCCLR1072C06	478	108 476 794 translated	Regular	23317.9	0	12132.8	35	5	6	32.79	499066	415179	107966	265.952	3.2267	32764 38589 27501 32143	0	6	Pass2	InSource	None	1188.6	GVSMGNAASIPGK	LGGGGGVSMGNAASIPGK	90	13	10.1	40	0	0	0	0	194.124	0	Missing	203	0	b12°	18.2448	1098	128.675	88.6751	0.0073	4234	1188.61	1188.61	20.1969	3660
7723	SCCCLR1072C06	478	108 476 794 translated	Regular	23317.9	0	12132.8	35	5	6	32.79	499066	415179	107966	265.952	3.2267	32764 38589 27501 32143	0	7	Pass2	InSource	None	716.34	LGGGGGVSM	LGGGGGVSMGNAASIPGK	85	9	6.13	40	0	0	0	0	61.0003	0		141	0	b8°	18.2448	666	92.2024	144.405	0.0024	1982	716.343	716.341	14.2523	1213
38589	SCRFLR1012A10	531	106 474 843 translated	Regular	23317.9	0	12104.7	35	5	6	32.79	499066	0	107966			7723 32764 27501 32143 33460 22394 23183	1	1	Pass1	PepFrag1	Carbamidomethyl+C(1);Carbamidomethyl+C(15)	1788.86	CGVTVGVPISPNVDCSK	CGVTVGVPISPNVDCSK	103	17	5.96	46	14	14	8	4	95121.7	9.346	Identified	82200	12.8	b3b4°b5b5°b6b6°b7b7°b9b10°y3y4y6y7y7°y10y10°y11y12y13y14	21.6236	1553	162.134	122.134	0.6024	5458	1788.86	1788.86	23.4022	300630
38589	SCRFLR1012A10	531	106 474 843 translated	Regular	23317.9	0	12104.7	35	5	6	32.79	499066	0	107966			7723 32764 27501 32143	0	2	Pass1	PepFrag1	None	1529.77	LGGGGGVSMGNAASIPGK	LGGGGGVSMGNAASIPGK	85	18	10.1	45	9	9	3	2	68060.2	9.2006	Identified	14205	9.2	b9b9°b11*b15b15°y3y4y5y6y9y11y13	18.2448	1414	152.309	112.309	0.2271	3290	1529.78	1529.77	17.1847	113345
38589	SCRFLR1012A10	531	106 474 843 translated	Regular	23317.9	0	12104.7	35	5	6	32.79	499066	0	107966			7723 32764 27501	0	3	Pass2	PepFrag2	None	1529.77	LGGGGGVSMGNAASIPGK	LGGGGGVSMGNAASIPGK	85	18	10.1	47	1	1	0	0	146.325	6.533	Missing	617	1.7	b11°b12b12*	18.2448	1414	152.309	112.309	0.0024	2732	1529.79	1529.79	15.8621	1204
38589	SCRFLR1012A10	531	106 474 843 translated	Regular	23317.9	0	12104.7	35	5	6	32.79	499066	0	107966			7723 32764 27501 32143	0	4	Pass2	VarMod	Oxidation+M(9)	1545.77	LGGGGGVSMGNAASIPGK	LGGGGGVSMGNAASIPGK	85	18	10.1	48	9	9	5	3	18825.4	8.6424	Identified	8914	7.7	b9b10°b14b14°b15b15°y3y4y5y9y10y11	18.3953	1414	152.309	112.309	0.1397	1114	1545.77	1545.77	11.4993	69719
38589	SCRFLR1012A10	531	106 474 843 translated	Regular	23317.9	0	12104.7	35	5	6	32.79	499066	0	107966			7723 32764 27501 32143	0	5	Pass2	VarMod	Phosphoryl+STY(19)	2171.99	SMTSRLGGGGGVSMGNAASIPGK	SMTSRLGGGGGVSMGNAASIPGK	80	23	11.49	49	2	2	0	1	982.861	7.3602	Missing	1686	4	b14b22*y9	21.8905	1925	187.088	147.088	0.0186	3398	2172	2172	17.475	9295
38589	SCRFLR1012A10	531	106 474 843 translated	Regular	23317.9	0	12104.7	35	5	6	32.79	499066	0	107966			7723 32764 27501 32143	0	6	Pass2	InSource	None	1188.6	GVSMGNAASIPGK	LGGGGGVSMGNAASIPGK	90	13	10.1	40	0	0	0	0	194.124	0	Missing	203	0	b12°	18.2448	1098	128.675	88.6751	0.0073	4234	1188.61	1188.61	20.1969	3660
38589	SCRFLR1012A10	531	106 474 843 translated	Regular	23317.9	0	12104.7	35	5	6	32.79	499066	0	107966			7723 32764 27501 32143	0	7	Pass2	InSource	None	716.34	LGGGGGVSM	LGGGGGVSMGNAASIPGK	85	9	6.13	40	0	0	0	0	61.0003	0		141	0	b8°	18.2448	666	92.2024	144.405	0.0024	1982	716.343	716.341	14.2523	1213
32764	SCRUSB1064D08	533	85 453 808 translated	Regular	23317.9	0	12093.7	35	5	6	32.79	499066	0	107966			7723 38589 27501 32143 33460 22394 23183	1	1	Pass1	PepFrag1	Carbamidomethyl+C(1);Carbamidomethyl+C(15)	1788.86	CGVTVGVPISPNVDCSK	CGVTVGVPISPNVDCSK	103	17	5.96	51	14	14	8	4	95121.7	9.346	Identified	82200	12.8	b3b4°b5b5°b6b6°b7b7°b9b10°y3y4y6y7y7°y10y10°y11y12y13y14	21.6236	1553	162.134	122.134	0.6024	5458	1788.86	1788.86	23.4022	300630
32764	SCRUSB1064D08	533	85 453 808 translated	Regular	23317.9	0	12093.7	35	5	6	32.79	499066	0	107966			7723 38589 27501 32143	0	2	Pass1	PepFrag1	None	1529.77	LGGGGGVSMGNAASIPGK	LGGGGGVSMGNAASIPGK	85	18	10.1	50	9	9	3	2	68060.2	9.2006	Identified	14205	9.2	b9b9°b11*b15b15°y3y4y5y6y9y11y13	18.2448	1414	152.309	112.309	0.2271	3290	1529.78	1529.77	17.1847	113345
32764	SCRUSB1064D08	533	85 453 808 translated	Regular	23317.9	0	12093.7	35	5	6	32.79	499066	0	107966			7723 38589 27501	0	3	Pass2	PepFrag2	None	1529.77	LGGGGGVSMGNAASIPGK	LGGGGGVSMGNAASIPGK	85	18	10.1	52	1	1	0	0	146.325	6.533	Missing	617	1.7	b11°b12b12*	18.2448	1414	152.309	112.309	0.0024	2732	1529.79	1529.79	15.8621	1204
32764	SCRUSB1064D08	533	85 453 808 translated	Regular	23317.9	0	12093.7	35	5	6	32.79	499066	0	107966			7723 38589 27501 32143	0	4	Pass2	VarMod	Oxidation+M(9)	1545.77	LGGGGGVSMGNAASIPGK	LGGGGGVSMGNAASIPGK	85	18	10.1	53	9	9	5	3	18825.4	8.6424	Identified	8914	7.7	b9b10°b14b14°b15b15°y3y4y5y9y10y11	18.3953	1414	152.309	112.309	0.1397	1114	1545.77	1545.77	11.4993	69719
32764	SCRUSB1064D08	533	85 453 808 translated	Regular	23317.9	0	12093.7	35	5	6	32.79	499066	0	107966			7723 38589 27501 32143	0	5	Pass2	VarMod	Phosphoryl+STY(19)	2171.99	SMTSRLGGGGGVSMGNAASIPGK	SMTSRLGGGGGVSMGNAASIPGK	80	23	11.49	54	2	2	0	1	982.861	7.3602	Missing	1686	4	b14b22*y9	21.8905	1925	187.088	147.088	0.0186	3398	2172	2172	17.475	9295
32764	SCRUSB1064D08	533	85 453 808 translated	Regular	23317.9	0	12093.7	35	5	6	32.79	499066	0	107966			7723 38589 27501 32143	0	6	Pass2	InSource	None	1188.6	GVSMGNAASIPGK	LGGGGGVSMGNAASIPGK	90	13	10.1	40	0	0	0	0	194.124	0	Missing	203	0	b12°	18.2448	1098	128.675	88.6751	0.0073	4234	1188.61	1188.61	20.1969	3660
32764	SCRUSB1064D08	533	85 453 808 translated	Regular	23317.9	0	12093.7	35	5	6	32.79	499066	0	107966			7723 38589 27501 32143	0	7	Pass2	InSource	None	716.34	LGGGGGVSM	LGGGGGVSMGNAASIPGK	85	9	6.13	40	0	0	0	0	61.0003	0		141	0	b8°	18.2448	666	92.2024	144.405	0.0024	1982	716.343	716.341	14.2523	1213
32143	SCEZLR1031G07	525	93 461 808 translated	Regular	23296.3	0	12114.8	34	4	6	32.79	497862	0	107349			7723 32764 38589 27501 33460 22394 23183	1	1	Pass1	PepFrag1	Carbamidomethyl+C(1);Carbamidomethyl+C(15)	1788.86	CGVTVGVPISPNVDCSK	CGVTVGVPISPNVDCSK	103	17	5.96	56	14	14	8	4	95121.7	9.3456	Identified	82200	12.8	b3b4°b5b5°b6b6°b7b7°b9b10°y3y4y6y7y7°y10y10°y11y12y13y14	21.6236	1553	162.134	122.134	0.6038	5458	1788.86	1788.86	23.4022	300630
32143	SCEZLR1031G07	525	93 461 808 translated	Regular	23296.3	0	12114.8	34	4	6	32.79	497862	0	107349			7723 32764 38589 27501	0	2	Pass1	PepFrag1	None	1529.77	LGGGGGVSMGNAASIPGK	LGGGGGVSMGNAASIPGK	85	18	10.1	55	9	9	3	2	68060.2	9.2002	Identified	14205	9.2	b9b9°b11*b15b15°y3y4y5y6y9y11y13	18.2448	1414	152.309	112.309	0.2277	3290	1529.78	1529.77	17.1847	113345
32143	SCEZLR1031G07	525	93 461 808 translated	Regular	23296.3	0	12114.8	34	4	6	32.79	497862	0	107349			7723 32764 38589 27501	0	3	Pass2	VarMod	Oxidation+M(9)	1545.77	LGGGGGVSMGNAASIPGK	LGGGGGVSMGNAASIPGK	85	18	10.1	57	9	9	5	3	18825.4	8.642	Identified	8914	7.7	b9b10°b14b14°b15b15°y3y4y5y9y10y11	18.3953	1414	152.309	112.309	0.14	1114	1545.77	1545.77	11.4993	69719
32143	SCEZLR1031G07	525	93 461 808 translated	Regular	23296.3	0	12114.8	34	4	6	32.79	497862	0	107349			7723 32764 38589 27501	0	4	Pass2	VarMod	Phosphoryl+STY(19)	2171.99	SMTSRLGGGGGVSMGNAASIPGK	SMTSRLGGGGGVSMGNAASIPGK	80	23	11.49	58	2	2	0	1	982.861	7.3598	Missing	1686	4	b14b22*y9	21.8905	1925	187.088	147.088	0.0187	3398	2172	2172	17.475	9295
32143	SCEZLR1031G07	525	93 461 808 translated	Regular	23296.3	0	12114.8	34	4	6	32.79	497862	0	107349			7723 32764 38589 27501	0	5	Pass2	InSource	None	1188.6	GVSMGNAASIPGK	LGGGGGVSMGNAASIPGK	90	13	10.1	40	0	0	0	0	194.124	0	Missing	203	0	b12°	18.2448	1098	128.675	88.6751	0.0074	4234	1188.61	1188.61	20.1969	3660
32143	SCEZLR1031G07	525	93 461 808 translated	Regular	23296.3	0	12114.8	34	4	6	32.79	497862	0	107349			7723 32764 38589 27501	0	6	Pass2	InSource	None	716.34	LGGGGGVSM	LGGGGGVSMGNAASIPGK	85	9	6.13	40	0	0	0	0	61.0003	0		141	0	b8°	18.2448	666	92.2024	144.405	0.0024	1982	716.343	716.341	14.2523	1213
14480	SCCCLR2C03D05	377	1 661 877 minus strand translated	Regular	22864.7	0	22349.8	74	5	12	32.42	207399	152677	120125	97.8007	2.1858	9454 10861 2158	1	1	Pass1	PepFrag1	None	1335.69	AVVVHADPDDLGK	AVVVHADPDDLGK	159	13	4.16	59	18	18	15	5	159412	9.5617	Identified	42917	7.1	b2b3b5b6b7y1y2y3y4y5y6y6°y7y8y9y10y11y12y13	14.8767	1237	139.318	99.3176	0.3743	1832	1335.69	1335.69	13.8397	77621
14480	SCCCLR2C03D05	377	1 661 877 minus strand translated	Regular	22864.7	0	22349.8	74	5	12	32.42	207399	152677	120125	97.8007	2.1858		0	2	Pass1	PepFrag1	None	1116.63	AVAVLGSSEGVK	AVAVLGSSEGVK	48	12	7	60	14	14	8	5	111902	9.408		25392	6	b2b3b4b5b11y1y3y4y5y7y7°y8y9y10y12	16.3499	1059	125.61	85.6098	0.2536	2177	1116.63	1116.63	14.7526	52590
14480	SCCCLR2C03D05	377	1 661 877 minus strand translated	Regular	22864.7	0	22349.8	74	5	12	32.42	207399	152677	120125	97.8007	2.1858	9454 10861 2158	0	3	Pass1	PepFrag1	Carbamidomethyl+C(3)	987.529	VACGIIGLQG	VACGIIGLQG	187	10	5.36	62	10	10	7	1	42622.6	8.9888		16301	4.1	b2b3b4b5b6b7b8b9y5y10	23.0899	888	111.695	183.391	0.1083	6594	987.533	987.531	26.0961	22466
14480	SCCCLR2C03D05	377	1 661 877 minus strand translated	Regular	22864.7	0	22349.8	74	5	12	32.42	207399	152677	120125	97.8007	2.1858	9454 2158	0	4	Pass2	PepFrag2	None	1335.69	AVVVHADPDDLGK	AVVVHADPDDLGK	159	13	4.16	61	3	3	2	0	729.847	7.2224	Identified	1739	2	y5y6y7y10°	14.8767	1237	139.318	99.3176	0.0115	2192	1335.69	1335.69	14.771	2379
14480	SCCCLR2C03D05	377	1 661 877 minus strand translated	Regular	22864.7	0	22349.8	74	5	12	32.42	207399	152677	120125	97.8007	2.1858		0	5	Pass2	PepFrag2	None	3487.78	HAGDLGNVTAGADGVANISVTDSQIPLTGPNSIIGR	HAGDLGNVTAGADGVANISVTDSQIPLTGPNSIIGR	123	36	4.16	63	2	2	0	0	749.88	7.2342	Identified	1426	2.8	b15b25*b30*y16	51.7188	3234	264.395	136.263	0.0102	13574	3487.81	3487.82	56.9077	2116
14480	SCCCLR2C03D05	377	1 661 877 minus strand translated	Regular	22864.7	0	22349.8	74	5	12	32.42	207399	152677	120125	97.8007	2.1858	9454 10861 2158	0	6	Pass2	InSource	None	1165.58	VVHADPDDLGK	AVVVHADPDDLGK	161	11	4.16	225	13	13	10	4	119952	0	Identified	25934	0	b3b4b5b8b11°y3y4y5y6y6°y7y8y9y10y11	14.8767	1065	126.084	86.0838	0.1871	1834	1165.59	1165.58	13.8433	38813
14480	SCCCLR2C03D05	377	1 661 877 minus strand translated	Regular	22864.7	0	22349.8	74	5	12	32.42	207399	152677	120125	97.8007	2.1858		0	7	Pass2	InSource	None	663.331	GSSEGVK	AVAVLGSSEGVK	53	7	7	60	3	3	2	0	3281.63	0		1537	0	b6°y3y4y5y7°	16.3499	591	85.1435	130.287	0.0192	2176	663.335	663.333	14.7514	3981
14480	SCCCLR2C03D05	377	1 661 877 minus strand translated	Regular	22864.7	0	22349.8	74	5	12	32.42	207399	152677	120125	97.8007	2.1858		0	8	Pass2	InSource	None	776.415	LGSSEGVK	AVAVLGSSEGVK	52	8	7	60	4	4	2	1	2930.55	0		2416	0	b3b3°y3y4y5y7°	16.3499	715	96.6712	153.342	0.0153	2194	776.419	776.417	14.7734	3168
14480	SCCCLR2C03D05	377	1 661 877 minus strand translated	Regular	22864.7	0	22349.8	74	5	12	32.42	207399	152677	120125	97.8007	2.1858	9454 10861 2158	0	9	Pass2	InSource	None	1264.65	VVVHADPDDLGK	AVVVHADPDDLGK	160	12	4.16	225	1	1	0	0	80.3853	0	Missing	165	0	y1	14.8767	1170	134.24	94.2405	0.0102	1365	1264.65	1264.65	12.485	2123
14480	SCCCLR2C03D05	377	1 661 877 minus strand translated	Regular	22864.7	0	22349.8	74	5	12	32.42	207399	152677	120125	97.8007	2.1858		0	10	Pass2	InSource	None	454.302	AVAVL	AVAVLGSSEGVK	48	5	6.13	60	2	2	1	0	1795.13	0		859	0	b4b5	16.3499	468	72.877	105.754	0.0065	2183	454.305	454.303	14.7591	1353
14480	SCCCLR2C03D05	377	1 661 877 minus strand translated	Regular	22864.7	0	22349.8	74	5	12	32.42	207399	152677	120125	97.8007	2.1858		0	11	Pass2	InSource	None	875.483	VLGSSEGVK	AVAVLGSSEGVK	51	9	7	60	4	4	2	1	2163.16	0		1439	0	b4b7°y3y4y5	16.3499	820	105.918	171.836	0.0038	2172	875.485	875.482	14.7434	789
38123	SCCCLR2002D12	581	140 631 1144 minus strand translated	Regular	21205.4	0	16443.1	35	1	8	24.39	51773	143442	70823	91.885	1.5109		1	1	Pass1	PepFrag1	None	3875.8	VEEPAAPAEPEPAAAEPEAEPAAAEPEAAPAAAAEEEAPK	VEEPAAPAEPEPAAAEPEAEPAAAEPEAAPAAAAEEEAPK	54	40	3.26	64	33	33	15	9	86942.3	9.2657	Identified	68877	9	b3b5b6b9b11b14b15b16b20b23b25b29y2y3y4y5y6y6°y7y8y8°y9y11y12y15y16y20y21y24y25y26y29y31y34y40	18.3129	3497	278.542	145.694	0.9235	5149	3875.78	3875.79	22.5746	47814
38123	SCCCLR2002D12	581	140 631 1144 minus strand translated	Regular	21205.4	0	16443.1	35	1	8	24.39	51773	143442	70823	91.885	1.5109		0	2	Pass2	InSource	None	2425.1	VEEPAAPAEPEPAAAEPEAEPAAAE	VEEPAAPAEPEPAAAEPEAEPAAAEPEAAPAAAAEEEAPK	54	25	2.78	64	2	2	0	0	441.205	0	Missing	1946	0	b2b25y2°	18.3129	2187	203.701	95.8004	0.0765	4682	2425.1	2425.11	21.438	3959
11364	SCUTST3131G03	503	84 443 635 translated	Regular	20854.5	0	12057.5	25	3	7	40.34	142305	141008	57615	90.3258	1.0891		1	1	Pass1	PepFrag1	None	1456.78	GISGLNAGNAASIPSK	GISGLNAGNAASIPSK	84	16	10.1	65	20	20	12	4	142989	9.4745	Identified	54005	8.8	b2b4b4°b5b7b7*b12°b13b13°b16y1y2y2°y3y3°y4y5y6y7y8y9y10y11y13y14y16	18.798	1353	147.897	107.897	0.8109	3341	1456.78	1456.78	17.3441	115399
11364	SCUTST3131G03	503	84 443 635 translated	Regular	20854.5	0	12057.5	25	3	7	40.34	142305	141008	57615	90.3258	1.0891	12975	0	2	Pass1	PepFrag1	Carbamidomethyl+C(1);Carbamidomethyl+C(15)	1889.84	CGVSVPYTISTSTDCSR	CGVSVPYTISTSTDCSR	100	17	5.95	66	4	4	2	1	10849.2	8.3546	Identified	2661	5.1	b3b4b4°b5b5°y10°y14	21.1591	1595	165.044	125.044	0.1686	4877	1889.84	1889.84	21.8998	23991
11364	SCUTST3131G03	503	84 443 635 translated	Regular	20854.5	0	12057.5	25	3	7	40.34	142305	141008	57615	90.3258	1.0891	29883 12975	0	3	Pass2	PepFrag2	Carbamidomethyl+C(10);Carbamidomethyl+C(11)	1450.62	GQGSAPSAGCCSGVR	GQGSAPSAGCCSGVR	45	15	8.3	67	1	1	0	0	519.558	7.0348	Identified	241	1.8	y6°y10	2.7488	1174	134.546	94.5463	0.0114	136	1450.62	1450.62	7.8268	1618
11364	SCUTST3131G03	503	84 443 635 translated	Regular	20854.5	0	12057.5	25	3	7	40.34	142305	141008	57615	90.3258	1.0891		0	4	Pass2	NeutralLoss_H2O	None	1438.76	GISGLNAGNAASIPSK	GISGLNAGNAASIPSK	84	16	10.1	65	0	0	0	0	491.49	0	Missing	708	0	y11*	18.798	1353	147.897	107.897	0.0091	3409	1438.76	1438.76	17.5031	1297
1430	SCCCRZ2C03A09	1589	63 2363 2667 translated	Regular	20270.1	0	84795.7	137	24	55	40.47	400520	81752.8	160421	52.3686	4.4406	20854 10260	1	1	Pass1	PepFrag1	None	1130.57	IPSTEEIADR	IPSTEEIADR	705	10	3.83	68	9	9	8	0	26681.3	8.7331	Identified	16043	5	y2y3y4y5y6y7y8y8°y9y10	15.4639	1028	123.146	83.1464	0.0945	1549	1130.57	1130.57	13.0921	37836
1430	SCCCRZ2C03A09	1589	63 2363 2667 translated	Regular	20270.1	0	84795.7	137	24	55	40.47	400520	81752.8	160421	52.3686	4.4406	20854	0	2	Pass1	PepFrag1	None	1790.96	GMLTGPVTILNWSFVR	GMLTGPVTILNWSFVR	556	16	11.05	85	5	5	1	0	4266.22	7.9369	Missing	11056	5.8	b14y6y7y14y16	53.817	1693	171.737	131.737	0.0901	13774	1790.96	1790.96	57.8064	36077
1430	SCCCRZ2C03A09	1589	63 2363 2667 translated	Regular	20270.1	0	84795.7	137	24	55	40.47	400520	81752.8	160421	52.3686	4.4406	20854 10260	0	3	Pass1	PepFrag1	None	1127.64	VIQIDEAALR	VIQIDEAALR	601	10	4.07	72	10	10	6	2	74639.8	9.1798		13773	4.7	b2b3y1y2y3y4y5°y6y7y7°y8y8*y8°y10	24.8284	1073	126.714	86.7144	0.0798	5286	1127.64	1127.64	22.9344	31969
1430	SCCCRZ2C03A09	1589	63 2363 2667 translated	Regular	20270.1	0	84795.7	137	24	55	40.47	400520	81752.8	160421	52.3686	4.4406	20854 10260 30751 25891	0	4	Pass1	PepFrag1	None	1658.83	YGAGIGPGVYDIHSPR	YGAGIGPGVYDIHSPR	689	16	7.7	71	16	16	12	2	92858.7	9.2747	Identified	12364	5.4	b2b3b4y2y3y4y5y6y7y9y10y11y12y14y15y16	19.9506	1504	158.705	65.8036	0.0748	4885	1658.83	1658.83	21.9177	29945
1430	SCCCRZ2C03A09	1589	63 2363 2667 translated	Regular	20270.1	0	84795.7	137	24	55	40.47	400520	81752.8	160421	52.3686	4.4406		0	5	Pass1	PepFrag1	None	2208.08	WFDTNYHFIVPELSPNTK	WFDTNYHFIVPELSPNTK	111	18	5.22	80	6	6	2	1	17299.5	8.5449	Identified	12159	5.4	b10y4y8y16y17y18y18*	49.3107	2011	192.62	88.4132	0.0678	11859	2208.07	2208.07	44.0757	27161
1430	SCCCRZ2C03A09	1589	63 2363 2667 translated	Regular	20270.1	0	84795.7	137	24	55	40.47	400520	81752.8	160421	52.3686	4.4406	20854 38347	0	6	Pass1	PepFrag1	None	1199.57	FALESFWDGK	FALESFWDGK	18	10	4.07	77	9	9	6	1	33407.7	8.8307		7452	4.3	b2y2y3y4y6y7y8y9y10	38.4316	1080	127.265	87.2649	0.0629	11191	1199.58	1199.57	41.2188	25204
1430	SCCCRZ2C03A09	1589	63 2363 2667 translated	Regular	20270.1	0	84795.7	137	24	55	40.47	400520	81752.8	160421	52.3686	4.4406	38347	0	7	Pass1	PepFrag1	None	1853.94	ISEEEYVSAIKEEISK	ISEEEYVSAIKEEISK	458	16	4.08	76	6	6	2	0	3299.44	7.8253		7120	4.7	y2y6y9y14y15y16	31.0621	1719	173.491	75.6606	0.0523	9270	1853.93	1853.94	34.0574	20940
1430	SCCCRZ2C03A09	1589	63 2363 2667 translated	Regular	20270.1	0	84795.7	137	24	55	40.47	400520	81752.8	160421	52.3686	4.4406		0	8	Pass1	PepFrag1	None	1799.95	TLTSLSGVTAYGFDLVR	TLTSLSGVTAYGFDLVR	253	17	6.73	81	8	8	2	0	13773.1	8.4459		8123	4.8	b16°y1y3y6y8y9y11y12y17	47.7237	1685	171.196	131.196	0.0517	12004	1799.95	1799.96	44.9792	20725
1430	SCCCRZ2C03A09	1589	63 2363 2667 translated	Regular	20270.1	0	84795.7	137	24	55	40.47	400520	81752.8	160421	52.3686	4.4406		0	9	Pass1	PepFrag1	None	1173.6	EVEDLEAAGIK	EVEDLEAAGIK	590	11	3.69	70	9	9	3	2	22217.1	8.6535		7580	4.1	b2b2°b3b4°b8°b9°b10y3y5y6y6°y8y9y9°y11	19.7564	1088	127.893	87.8926	0.0495	3388	1173.6	1173.6	17.4649	19824
1430	SCCCRZ2C03A09	1589	63 2363 2667 translated	Regular	20270.1	0	84795.7	137	24	55	40.47	400520	81752.8	160421	52.3686	4.4406	20854	0	10	Pass1	PepFrag1	Carbamidomethyl+C(7)	2304.16	LVVSTSCSLMHTAVDLVNETK	LVVSTSCSLMHTAVDLVNETK	322	21	5.21	78	3	3	1	0	3022.52	7.7872		4554	4.9	y18y19y21	39.3701	2116	199.268	92.8451	0.0426	11527	2304.15	2304.16	42.61	17051
1430	SCCCRZ2C03A09	1589	63 2363 2667 translated	Regular	20270.1	0	84795.7	137	24	55	40.47	400520	81752.8	160421	52.3686	4.4406		0	11	Pass1	PepFrag1	None	943.546	VVEVDALAK	VVEVDALAK	358	9	4.07	69	6	6	3	0	11637.4	8.3727		6699	3.6	y2y4y5y6y7y7°y9	15.844	908	113.366	73.3662	0.042	2804	943.548	943.545	16.0423	16802
1430	SCCCRZ2C03A09	1589	63 2363 2667 translated	Regular	20270.1	0	84795.7	137	24	55	40.47	400520	81752.8	160421	52.3686	4.4406	20854	0	12	Pass1	PepFrag1	None	1096.58	YLFAGVVDGR	YLFAGVVDGR	287	10	6.73	74	7	7	4	0	5289.79	8.0303		6931	3.6	y1y2y5y6y7y8y10	25.7907	1012	121.865	81.8653	0.0403	7857	1096.58	1096.58	29.5555	16122
1430	SCCCRZ2C03A09	1589	63 2363 2667 translated	Regular	20270.1	0	84795.7	137	24	55	40.47	400520	81752.8	160421	52.3686	4.4406		0	13	Pass1	PepFrag1	None	2425.33	ELNLPVLPTTTIGSFPQTVELR	ELNLPVLPTTTIGSFPQTVELR	426	22	4.26	82	5	5	0	0	10382.3	8.3231	Identified	10374	4.7	b3b3°y10y15y18y22	60.8947	2304	210.902	170.902	0.0367	12467	2425.33	2425.33	48.735	14698
1430	SCCCRZ2C03A09	1589	63 2363 2667 translated	Regular	20270.1	0	84795.7	137	24	55	40.47	400520	81752.8	160421	52.3686	4.4406	20854	0	14	Pass1	PepFrag1	None	2951.41	YIPSNTFSYYDQVLDTTAMLGAVPER	YIPSNTFSYYDQVLDTTAMLGAVPER	55	26	3.7	83	4	4	0	0	17022.9	8.5379	Identified	8508	4.9	y3y6y12y26	53.9458	2700	234.424	194.424	0.035	12707	2951.4	2951.41	52.0592	14010
1430	SCCCRZ2C03A09	1589	63 2363 2667 translated	Regular	20270.1	0	84795.7	137	24	55	40.47	400520	81752.8	160421	52.3686	4.4406		0	15	Pass1	PepFrag1	None	1620.86	GTQTLGLVTSSGFPAGK	GTQTLGLVTSSGFPAGK	270	17	10.1	73	6	6	2	0	1775.07	7.5561	Missing	4236	4.1	b7°b12*y1y2y3y8y12y17	31.1153	1511	159.197	119.197	0.0332	6942	1620.86	1620.86	27.1407	13295
1430	SCCCRZ2C03A09	1589	63 2363 2667 translated	Regular	20270.1	0	84795.7	137	24	55	40.47	400520	81752.8	160421	52.3686	4.4406	20854	0	16	Pass1	PepFrag1	None	1021.55	SWLAFAAQK	SWLAFAAQK	349	9	10.1	75	5	5	2	0	552.622	7.0493		2948	2.4	y1y5y7y8y9	25.2677	945	116.425	76.4253	0.015	8554	1021.55	1021.55	31.5841	6016
1430	SCCCRZ2C03A09	1589	63 2363 2667 translated	Regular	20270.1	0	84795.7	137	24	55	40.47	400520	81752.8	160421	52.3686	4.4406		0	17	Pass1	PepFrag1	None	1249.59	GNATVPAMEMTK	GNATVPAMEMTK	99	12	7	84	2	2	0	0	2262.6	7.6615	Identified	2636	2.6	b9°y7y12	6.4162	1151	132.783	92.7832	0.0139	2782	1249.59	1249.59	15.9862	5575
1430	SCCCRZ2C03A09	1589	63 2363 2667 translated	Regular	20270.1	0	84795.7	137	24	55	40.47	400520	81752.8	160421	52.3686	4.4406	20854	0	18	Pass1	PepFrag1	Carbamidomethyl+C(1)	2691.38	CVKPPIIYGDVSRPNPMTVFWSK	CVKPPIIYGDVSRPNPMTVFWSK	522	23	9.66	79	3	3	0	0	1291.24	7.4179	Missing	1526	2.9	y12y12*y15y23	49.8498	2464	220.557	70.2783	0.0096	11792	2691.37	2691.37	43.6861	3845
1430	SCCCRZ2C03A09	1589	63 2363 2667 translated	Regular	20270.1	0	84795.7	137	24	55	40.47	400520	81752.8	160421	52.3686	4.4406	20854 10260 30751 25891	0	19	Pass1	PepFrag1	None	734.456	LLSVFR	LLSVFR	679	6	11.05	86	2	2	1	0	4021.46	7.9112		2070	1.4	y4y5	23.1748	709	96.1296	152.259	0.0049	6519	734.461	734.459	25.8284	1976
1430	SCCCRZ2C03A09	1589	63 2363 2667 translated	Regular	20270.1	0	84795.7	137	24	55	40.47	400520	81752.8	160421	52.3686	4.4406		0	20	Pass2	PepFrag2	None	1692.9	YAEVKPALTNMVSAAK	YAEVKPALTNMVSAAK	740	16	9.63	91	4	4	0	0	394.156	6.9025	Missing	1650	2.7	b2b4y7y16	19.2032	1598	165.251	70.1673	0.0108	5194	1692.89	1692.89	22.6381	4322
1430	SCCCRZ2C03A09	1589	63 2363 2667 translated	Regular	20270.1	0	84795.7	137	24	55	40.47	400520	81752.8	160421	52.3686	4.4406		0	21	Pass2	MissedCleavage	None	3438.65	GNATVPAMEMTKWFDTNYHFIVPELSPNTK	GNATVPAMEMTKWFDTNYHFIVPELSPNTK	99	30	5.35	87	1	1	0	0	236.748	6.6811	Missing	2424	3.7	b13°y17°y28	56.4062	3162	260.456	220.456	0.0139	14987	3438.62	3438.63	59.4707	5562
1430	SCCCRZ2C03A09	1589	63 2363 2667 translated	Regular	20270.1	0	84795.7	137	24	55	40.47	400520	81752.8	160421	52.3686	4.4406		0	22	Pass2	MissedCleavage	Carbamidomethyl+C(1)	3909.96	CVKPPIIYGDVSRPNPMTVFWSKTAQSMTSRPMK	CVKPPIIYGDVSRPNPMTVFWSKTAQSMTSRPMK	522	34	10.44	88	0	0	0	0	223.208	6.6556	Identified	1930	3.6	b17*y14°y24°y26°y31*	51.2397	3598	283.879	149.253	0.0119	13747	3909.97	3909.98	57.6786	4766
1430	SCCCRZ2C03A09	1589	63 2363 2667 translated	Regular	20270.1	0	84795.7	137	24	55	40.47	400520	81752.8	160421	52.3686	4.4406	20854 10260 30751 25891	0	23	Pass2	MissedCleavage	None	2072.06	EGVKYGAGIGPGVYDIHSPR	EGVKYGAGIGPGVYDIHSPR	685	20	7.71	89	1	1	0	0	134.333	6.435	Missing	1384	2.2	b8°y8y9°	23.9384	1901	185.53	145.53	0.0052	15273	2072.05	2072.05	59.5108	2100
1430	SCCCRZ2C03A09	1589	63 2363 2667 translated	Regular	20270.1	0	84795.7	137	24	55	40.47	400520	81752.8	160421	52.3686	4.4406		0	24	Pass2	VarMod	Carbamidomethyl+C(1);Oxidation+M(17)	3925.96	CVKPPIIYGDVSRPNPMTVFWSKTAQSMTSRPMK	CVKPPIIYGDVSRPNPMTVFWSKTAQSMTSRPMK	522	34	10.44	90	1	1	0	0	157.298	6.5036	Identified	2313	4.4	b31°y15°y27y30°	51.2988	3598	283.879	149.253	0.0199	13725	3925.93	3925.94	57.6383	7952
1430	SCCCRZ2C03A09	1589	63 2363 2667 translated	Regular	20270.1	0	84795.7	137	24	55	40.47	400520	81752.8	160421	52.3686	4.4406	20854 10260	0	25	Pass2	InSource	None	902.421	STEEIADR	IPSTEEIADR	707	8	3.83	68	0	0	0	0	129.615	0		0	0		15.4639	814	105.4	170.801	0.0093	2817	902.424	902.421	16.0648	3740
1430	SCCCRZ2C03A09	1589	63 2363 2667 translated	Regular	20270.1	0	84795.7	137	24	55	40.47	400520	81752.8	160421	52.3686	4.4406		0	26	Pass2	InSource	Oxidation+M(13)	3423.7	PIIYGDVSRPNPMTVFWSKTAQSMTSRPMK	CVKPPIIYGDVSRPNPMTVFWSKTAQSMTSRPMK	526	30	10.69	90	0	0	0	0	285.808	0	Missing	388	0	y12°	51.2988	3182	261.553	134.369	0.0089	13702	3423.7	3423.71	57.5667	3554
1430	SCCCRZ2C03A09	1589	63 2363 2667 translated	Regular	20270.1	0	84795.7	137	24	55	40.47	400520	81752.8	160421	52.3686	4.4406		0	27	Pass2	InSource	None	745.409	EVDALAK	VVEVDALAK	360	7	4.07	69	6	6	3	1	12693.5	0		1720	0	b2b2°b3°b4b4°b5y4y5y6y7°	15.844	698	95.1327	150.265	0.0088	2803	745.412	745.41	16.0384	3538
1430	SCCCRZ2C03A09	1589	63 2363 2667 translated	Regular	20270.1	0	84795.7	137	24	55	40.47	400520	81752.8	160421	52.3686	4.4406	20854 10260 30751 25891	0	28	Pass2	InSource	None	508.288	SVFR	LLSVFR	681	4	11.05	86	1	1	0	0	205.155	0		1137	0	y4	23.1748	461	72.1484	104.297	0.0073	6525	508.291	508.289	25.8498	2941
1430	SCCCRZ2C03A09	1589	63 2363 2667 translated	Regular	20270.1	0	84795.7	137	24	55	40.47	400520	81752.8	160421	52.3686	4.4406		0	29	Pass2	InSource	None	588.335	EAAGIK	EVEDLEAAGIK	595	6	7	70	0	0	0	0	35.6242	0		0	0		19.7564	550	81.1586	122.317	0.0026	4665	588.339	588.337	21.385	1051
1430	SCCCRZ2C03A09	1589	63 2363 2667 translated	Regular	20270.1	0	84795.7	137	24	55	40.47	400520	81752.8	160421	52.3686	4.4406	20854 10260	0	30	Pass2	InSource	None	915.489	QIDEAALR	VIQIDEAALR	603	8	4.07	72	2	2	1	0	1228.59	0		1323	0	b2*b7*y3y4y5°y7°y8°	24.8284	844	107.975	67.9745	0.0022	5284	915.49	915.488	22.9334	876
1430	SCCCRZ2C03A09	1589	63 2363 2667 translated	Regular	20270.1	0	84795.7	137	24	55	40.47	400520	81752.8	160421	52.3686	4.4406		0	31	Pass2	NeutralLoss_H2O	None	1155.59	EVEDLEAAGIK	EVEDLEAAGIK	590	11	3.69	70	0	0	0	0	139.025	0		0	0		19.7564	1088	127.893	87.8926	0.0026	3393	1155.59	1155.59	17.4704	1047
4464	SCCCLR1024E08	520	123 872 1211 minus strand translated	Regular	18737.2	0	24601.6	52	7	18	47.98	111001	2904	55407	1.8602	0.0458	24211 21497 4120 17267	1	1	Pass1	PepFrag1	None	3872.81	EAEPETAAAPVEAVPAETEAEPEVAAEPEAAAPAEAETK	EAEPETAAAPVEAVPAETEAEPEVAAEPEAAAPAEAETK	107	39	3.26	95	17	17	6	3	38087.2	8.8535	Identified	22104	8.4	b6°b7b7°b8b8°b9b9°b14b25b25°b27b31y4y5y7y8y9y10y12y15y18y30	26.8626	3515	279.497	146.331	0.3731	6136	3872.8	3872.81	25.0739	41414
4464	SCCCLR1024E08	520	123 872 1211 minus strand translated	Regular	18737.2	0	24601.6	52	7	18	47.98	111001	2904	55407	1.8602	0.0458	18174 24211 21497 17267 22549 28464	0	2	Pass1	PepFrag1	None	1573.76	EVEAVAEPTEAAETK	EVEAVAEPTEAAETK	77	15	3.67	98	12	12	5	3	42370.5	8.8998	Identified	12430	5.1	b2°b3b3°b4b4°b6b7y2y4y5y8y9y10y12y15	13.3019	1434	153.742	113.742	0.2401	1303	1573.76	1573.76	12.2709	26648
4464	SCCCLR1024E08	520	123 872 1211 minus strand translated	Regular	18737.2	0	24601.6	52	7	18	47.98	111001	2904	55407	1.8602	0.0458	18174 21497 22549 28464	0	3	Pass1	PepFrag1	None	1801.87	EVEVEAVAEPTEAAETK	EVEVEAVAEPTEAAETK	75	17	3.58	93	13	13	7	3	34768.5	8.8139	Identified	13732	5	b2b2°b3°b6b8b9y2y7y8y9y10y11y12y13y17	18.2254	1648	168.68	128.68	0.2037	3499	1801.87	1801.87	17.7639	22616
4464	SCCCLR1024E08	520	123 872 1211 minus strand translated	Regular	18737.2	0	24601.6	52	7	18	47.98	111001	2904	55407	1.8602	0.0458	18174 24211 21497 4120 17267 22549 28401	0	4	Pass1	PepFrag1	None	1500.71	EPEAEAVPAETETK	EPEAEAVPAETETK	61	14	3.67	92	2	2	0	0	6667.85	8.0967	Identified	2391	2.9	b3°b6°y7y9	9.2952	1352	147.824	107.824	0.0542	704	1500.71	1500.71	10.2209	6021
4464	SCCCLR1024E08	520	123 872 1211 minus strand translated	Regular	18737.2	0	24601.6	52	7	18	47.98	111001	2904	55407	1.8602	0.0458	18174 24211 21497 22549 28401	0	5	Pass1	PepFrag1	None	4044.93	EEAAAPVVAETPAADEPAPAETEVAKEPEAEAVPAETETK	EEAAAPVVAETPAADEPAPAETEVAKEPEAEAVPAETETK	35	40	3.53	94	4	4	0	0	3374.25	7.8009	Identified	1566	4.1	b16y1y7y29	28.8959	3696	289.011	152.674	0.0507	5397	4044.91	4044.93	23.2332	5633
4464	SCCCLR1024E08	520	123 872 1211 minus strand translated	Regular	18737.2	0	24601.6	52	7	18	47.98	111001	2904	55407	1.8602	0.0458	4120 17267	0	6	Pass1	PepFrag1	None	2280.12	EAEVEAAAAEAEVAVPVPAEEAK	EAEVEAAAAEAEVAVPVPAEEAK	146	23	3.5	96	2	2	0	0	4215.47	7.8976	Identified	329	2.6	y6y8	23.0295	2101	198.325	158.325	0.0262	8044	2280.12	2280.12	29.9925	2904
4464	SCCCLR1024E08	520	123 872 1211 minus strand translated	Regular	18737.2	0	24601.6	52	7	18	47.98	111001	2904	55407	1.8602	0.0458	18174 21497 22549 28401	0	7	Pass2	PepFrag2	None	4044.93	EEAAAPVVAETPAADEPAPAETEVAKEPEAEAVPAETETK	EEAAAPVVAETPAADEPAPAETEVAKEPEAEAVPAETETK	35	40	3.53	97	2	2	0	0	374.256	6.8459	Identified	2855	4.1	b27°y9°y13y19°y40	28.8959	3696	289.011	104.505	0.0519	7724	4044.91	4044.91	29.1463	5765
31920	SCVPRT2073B04	558	19 540 794 translated	Regular	18490.9	0	18377.1	61	4	6	31.21	312400	196885	205399	126.119	2.3177		1	1	Pass1	PepFrag1	Carbamidomethyl+C(3)	1860.88	NNCGFTVWPAATPVGGGR	NNCGFTVWPAATPVGGGR	29	18	9.01	99	22	22	14	7	136541	9.4022	Identified	65360	8.8	b3b5b6b7b7°b8b8*b10b10°b11b12°b13°b14°b18y1y4y6y7y8y9y10y11y12y13y14y15y16y18	28.0771	1626	167.176	127.176	0.3199	8609	1860.88	1860.88	31.7755	99926
31920	SCVPRT2073B04	558	19 540 794 translated	Regular	18490.9	0	18377.1	61	4	6	31.21	312400	196885	205399	126.119	2.3177		0	2	Pass1	PepFrag1	Carbamidomethyl+C(4);Carbamidomethyl+C(15)	1842.75	THACSGNSNYQVTFCP	THACSGNSNYQVTFCP	157	16	7	101	7	7	1	1	8903.94	8.2165	Identified	19941	6.5	b2b10b12b14b14°b15y2y8°y16	11.9877	1514	159.408	119.408	0.1578	4608	1842.75	1842.75	21.19	49283
31920	SCVPRT2073B04	558	19 540 794 translated	Regular	18490.9	0	18377.1	61	4	6	31.21	312400	196885	205399	126.119	2.3177		0	3	Pass1	PepFrag1	None	1975.99	LDPGQTWSLFVPAGTSSGR	LDPGQTWSLFVPAGTSSGR	48	19	7	100	7	7	2	0	31511.6	8.7654	Identified	30622	6.8	y6y7y8y10y13y17y19	42.8195	1800	178.899	138.899	0.1526	11298	1975.98	1975.99	41.564	47676
31920	SCVPRT2073B04	558	19 540 794 translated	Regular	18490.9	0	18377.1	61	4	6	31.21	312400	196885	205399	126.119	2.3177		0	4	Pass2	MissedCleavage	None	2132.09	RLDPGQTWSLFVPAGTSSGR	RLDPGQTWSLFVPAGTSSGR	47	20	10.89	102	13	13	6	2	60141.9	9.0461	Identified	65437	9	b3b6b7b7°b9°b10b10°b11b11°b12b12°y2y4y6y7y8y8°y9y20	42.3493	1948	188.576	85.7171	0.313	10667	2132.09	2132.09	38.9061	97782
31920	SCVPRT2073B04	558	19 540 794 translated	Regular	18490.9	0	18377.1	61	4	6	31.21	312400	196885	205399	126.119	2.3177		0	5	Pass2	InSource	None	1400.73	RLDPGQTWSLFV	RLDPGQTWSLFVPAGTSSGR	47	12	7	102	6	6	3	0	10773.8	0	Identified	17456	0	b3b6b7b7°b9°b10b10°b11b11°b12b12°	42.3493	1308	144.599	104.599	0.034	10663	1400.73	1400.73	38.902	10624
31920	SCVPRT2073B04	558	19 540 794 translated	Regular	18490.9	0	18377.1	61	4	6	31.21	312400	196885	205399	126.119	2.3177		0	6	Pass2	InSource	None	732.364	PAGTSSGR	RLDPGQTWSLFVPAGTSSGR	59	8	11.05	102	4	4	1	1	6901.81	0	Identified	2444	0	b2y4y6y7y8°	42.3493	640	89.7869	139.574	0.0135	10657	732.364	732.362	38.8906	4223
31920	SCVPRT2073B04	558	19 540 794 translated	Regular	18490.9	0	18377.1	61	4	6	31.21	312400	196885	205399	126.119	2.3177		0	7	Pass2	InSource	None	1301.66	RLDPGQTWSLF	RLDPGQTWSLFVPAGTSSGR	47	11	7	102	2	2	1	0	1207.13	0	Missing	4139	0	b6b7b7°b9°b10°b11°y7°	42.3493	1203	136.753	96.753	0.0059	10665	1301.67	1301.66	38.904	1829
31920	SCVPRT2073B04	558	19 540 794 translated	Regular	18490.9	0	18377.1	61	4	6	31.21	312400	196885	205399	126.119	2.3177		0	8	Pass2	NeutralLoss_H2O	None	2114.08	RLDPGQTWSLFVPAGTSSGR	RLDPGQTWSLFVPAGTSSGR	47	20	10.89	102	0	0	0	0	229.145	0	Missing	0	0		42.3493	1948	188.576	85.7171	0.0034	10656	2114.07	2114.07	38.8862	1057
8380	SCCCCL4009G04	766	63 811 811 translated	Regular	16670.6	0	26100.7	80	8	18	43.2	232211	116194	114843	74.431	1.9427		1	1	Pass1	PepFrag1	None	1538.85	VAVSPSLSAPADVAVR	VAVSPSLSAPADVAVR	140	16	7	104	18	18	10	5	147526	9.3908	Identified	43576	7.5	b2b3b4b4°b7b9b16y2y3y4y5y7y9y10y11y12y12°y13y14y16	22.9395	1450	154.883	114.883	0.315	5267	1538.85	1538.85	22.8945	73141
8380	SCCCCL4009G04	766	63 811 811 translated	Regular	16670.6	0	26100.7	80	8	18	43.2	232211	116194	114843	74.431	1.9427	4443	0	2	Pass1	PepFrag1	None	1316.68	NDGFEIGPQVLK	NDGFEIGPQVLK	217	12	4.07	106	14	14	7	4	50707	8.927	Identified	16279	5.6	b2b2*b3b4b5b6b9b10°b11y2y5y6y8y9y10y12	26.0883	1219	137.963	97.9628	0.1878	8048	1316.69	1316.69	30.0053	43609
8380	SCCCCL4009G04	766	63 811 811 translated	Regular	16670.6	0	26100.7	80	8	18	43.2	232211	116194	114843	74.431	1.9427	4443	0	3	Pass1	PepFrag1	None	1045.56	ELPTPYPTK	ELPTPYPTK	203	9	6.89	103	7	7	3	0	15558.1	8.4139	Identified	17040	4.1	b9y2y2°y3y3°y5y6y7y9	9.8012	965	118.062	78.0623	0.1061	2509	1045.56	1045.56	15.3966	24631
8380	SCCCCL4009G04	766	63 811 811 translated	Regular	16670.6	0	26100.7	80	8	18	43.2	232211	116194	114843	74.431	1.9427		0	4	Pass1	PepFrag1	None	1788.83	TLYSGASADTWAWGFR	TLYSGASADTWAWGFR	156	16	6.73	108	14	14	7	3	55418.1	8.9656		14239	5	b2b12b12°b13b14y3y4y5y7y8y10y11y12y14y16	45.9758	1594	164.975	124.975	0.1051	11362	1788.83	1788.83	41.7927	24394
8380	SCCCCL4009G04	766	63 811 811 translated	Regular	16670.6	0	26100.7	80	8	18	43.2	232211	116194	114843	74.431	1.9427		0	5	Pass1	PepFrag1	Carbamidomethyl+C(21)	3126.58	ASSPVAQVTFANPGVQEDAACGPLLDAVTIK	ASSPVAQVTFANPGVQEDAACGPLLDAVTIK	172	31	3.7	107	8	8	1	1	3110.28	7.7148	Identified	1992	5.6	b11b12b22y1y3y6y9y11	50.6673	2863	243.766	122.511	0.0749	11346	3126.58	3126.58	41.7563	17403
8380	SCCCCL4009G04	766	63 811 811 translated	Regular	16670.6	0	26100.7	80	8	18	43.2	232211	116194	114843	74.431	1.9427		0	6	Pass1	PepFrag1	None	2053.01	HAQDAEGLLINGNFETAPR	HAQDAEGLLINGNFETAPR	39	19	4.42	105	2	2	0	0	999.042	7.2215	Missing	790	2.4	b8b10°y7	30.3939	1868	183.377	82.2512	0.0123	7274	2053	2053	28.0165	2866
8380	SCCCCL4009G04	766	63 811 811 translated	Regular	16670.6	0	26100.7	80	8	18	43.2	232211	116194	114843	74.431	1.9427	4443	0	7	Pass2	PepFrag2	None	2053.01	HAQDAEGLLINGNFETAPR	HAQDAEGLLINGNFETAPR	39	19	4.42	109	9	9	5	0	2980.35	7.6962	Identified	5963	5.4	b4b5b7b8b9y2y5y6y7	30.3939	1868	183.377	82.2512	0.108	7056	2052.99	2052.99	27.4365	25080
8380	SCCCCL4009G04	766	63 811 811 translated	Regular	16670.6	0	26100.7	80	8	18	43.2	232211	116194	114843	74.431	1.9427	4443	0	8	Pass2	MissedCleavage	None	1900.02	DNLIKNDGFEIGPQVLK	DNLIKNDGFEIGPQVLK	212	17	4.31	110	1	1	0	0	93.7033	6.1937	Missing	1815	2.3	b4*b8*y17	41.4318	1789	178.169	78.7796	0.0111	8040	1900.01	1900.01	29.9841	2571
8380	SCCCCL4009G04	766	63 811 811 translated	Regular	16670.6	0	26100.7	80	8	18	43.2	232211	116194	114843	74.431	1.9427	4443	0	9	Pass2	InSource	None	803.43	PTPYPTK	ELPTPYPTK	205	7	9.72	179	4	4	2	0	4625.99	0	Identified	11611	0	b2°b3°y3y3°y5y6y7	9.8012	732	98.1975	58.1975	0.0469	2512	803.43	803.428	15.4009	10889
8380	SCCCCL4009G04	766	63 811 811 translated	Regular	16670.6	0	26100.7	80	8	18	43.2	232211	116194	114843	74.431	1.9427	4443	0	10	Pass2	InSource	None	1087.61	GFEIGPQVLK	NDGFEIGPQVLK	219	10	7	183	3	3	1	0	484.856	0	Missing	1538	0	b4y9y10	26.0883	1032	123.466	83.4656	0.0083	8025	1087.62	1087.62	29.946	1932
8380	SCCCCL4009G04	766	63 811 811 translated	Regular	16670.6	0	26100.7	80	8	18	43.2	232211	116194	114843	74.431	1.9427	4443	0	11	Pass2	NeutralLoss_H2O	None	1027.55	ELPTPYPTK	ELPTPYPTK	203	9	6.89	179	0	0	0	0	50.2004	0	Missing	0	0		9.8012	965	118.062	78.0623	0.0245	2510	1027.55	1027.55	15.3997	5695
2082	SCBFLR1046E09	508	141 512 900 minus strand translated	Regular	16290.2	0	12926	60	5	9	38.21	493574	352170	163861	225.59	2.916	13029 35491	1	1	Pass1	PepFrag1	None	1456.75	SLLAQADNTPDRR	SLLAQADNTPDRR	62	13	6.95	112	7	7	3	0	18358.2	8.4758	Identified	52441	10	b7°b11y4y4°y6y6*y7*y8y8*y9y9*y10y10°y11y11*	14.7039	1326	145.922	105.922	0.4044	1346	1456.75	1456.75	12.4293	199600
2082	SCBFLR1046E09	508	141 512 900 minus strand translated	Regular	16290.2	0	12926	60	5	9	38.21	493574	352170	163861	225.59	2.916	13029 35491 32987	0	2	Pass1	PepFrag1	Carbamidomethyl+C(1)	923.466	CGVSLPYK	CGVSLPYK	104	8	8.87	114	7	7	4	2	42840.6	8.8438	Identified	15596	6.7	b3b4°b5b5°b6°y3y4y5y6y7	9.7056	802	104.362	64.362	0.2215	3193	923.467	923.465	16.8447	109351
2082	SCBFLR1046E09	508	141 512 900 minus strand translated	Regular	16290.2	0	12926	60	5	9	38.21	493574	352170	163861	225.59	2.916	13029 35491	0	3	Pass1	PepFrag1	None	1300.65	SLLAQADNTPDR	SLLAQADNTPDR	62	12	3.88	113	11	11	8	3	74058	9.0815	Identified	9523	5.6	b3b4b9y3y4y5y5*y6y7y8y9y10y10°	14.634	1178	134.852	94.8517	0.0876	1998	1300.65	1300.65	14.2937	43219
2082	SCBFLR1046E09	508	141 512 900 minus strand translated	Regular	16290.2	0	12926	60	5	9	38.21	493574	352170	163861	225.59	2.916	13029 35491 32987	0	4	Pass1	PepFrag1	Carbamidomethyl+C(7)	1249.58	ISTNVNCNTIN	ISTNVNCNTIN	112	11	5.36	111	6	6	3	1	47696.4	8.8904		7018	5.2	b4b5b9b9°b10b10°y5y5*y6y6*y7*	12.6166	1082	127.422	87.422	0.0775	1274	1249.59	1249.58	12.1503	38264
2082	SCBFLR1046E09	508	141 512 900 minus strand translated	Regular	16290.2	0	12926	60	5	9	38.21	493574	352170	163861	225.59	2.916	13029 35491 32987	0	5	Pass2	PepFrag2	None	1480.71	NVANGANGSGTYISR	NVANGANGSGTYISR	82	15	9.84	115	2	2	0	0	596.979	6.9879		469	3.3	y9y11	8.8343	1323	145.702	105.702	0.0171	698	1480.71	1480.7	10.2065	8417
2082	SCBFLR1046E09	508	141 512 900 minus strand translated	Regular	16290.2	0	12926	60	5	9	38.21	493574	352170	163861	225.59	2.916	13029 35491	0	6	Pass2	InSource	None	1256.63	LAQADNTPDRR	SLLAQADNTPDRR	64	11	6.95	112	8	8	4	0	13021	0	Identified	52512	0	b9b10y4y4°y6y6*y7*y8y8*y9y9*y10y10°y11y11*	14.7039	1129	131.086	91.0858	0.1519	1348	1256.63	1256.63	12.432	74978
2082	SCBFLR1046E09	508	141 512 900 minus strand translated	Regular	16290.2	0	12926	60	5	9	38.21	493574	352170	163861	225.59	2.916	13029 35491	0	7	Pass2	InSource	None	1072.51	QADNTPDRR	SLLAQADNTPDRR	66	9	6.95	112	7	7	2	1	13097.8	0	Identified	14712	0	b2b2*b3b5*b8b9*y4y4°y6y6*y7*y8y8*y9y9*	14.7039	938	115.85	75.8497	0.0203	1344	1072.51	1072.51	12.4279	10038
2082	SCBFLR1046E09	508	141 512 900 minus strand translated	Regular	16290.2	0	12926	60	5	9	38.21	493574	352170	163861	225.59	2.916	13029 35491	0	8	Pass2	InSource	None	944.454	ADNTPDRR	SLLAQADNTPDRR	67	8	6.95	112	2	2	0	0	2697.28	0	Identified	5370	0	y4y4°y6*y7*y8y8*	14.7039	824	106.262	66.2619	0.0055	1347	944.457	944.455	12.4298	2724
2082	SCBFLR1046E09	508	141 512 900 minus strand translated	Regular	16290.2	0	12926	60	5	9	38.21	493574	352170	163861	225.59	2.916	13029 35491 32987	0	9	Pass2	InSource	Carbamidomethyl+C(2)	735.309	NCNTIN	ISTNVNCNTIN	117	6	5.36	111	4	4	1	0	4470.2	0		2536	0	b2b4b4°b5°b6*y5y5*y6y6*	12.6166	591	85.1435	130.287	0.0053	1270	735.312	735.31	12.1456	2602
2082	SCBFLR1046E09	508	141 512 900 minus strand translated	Regular	16290.2	0	12926	60	5	9	38.21	493574	352170	163861	225.59	2.916	13029 35491 32987	0	10	Pass2	InSource	Carbamidomethyl+C(7)	1099.52	ISTNVNCNTI	ISTNVNCNTIN	112	10	5.36	111	3	3	0	0	1106.02	0		2087	0	b4b7b9b9°	12.6166	986	119.769	79.769	0.003	1257	1099.52	1099.52	12.1162	1468
2082	SCBFLR1046E09	508	141 512 900 minus strand translated	Regular	16290.2	0	12926	60	5	9	38.21	493574	352170	163861	225.59	2.916	13029 35491 32987	0	11	Pass2	InSource	None	706.413	VSLPYK	CGVSLPYK	106	6	9.72	114	2	2	0	1	333.662	0	Missing	1258	0	b2y4	9.7056	668	92.3869	144.774	0.0024	3195	706.417	706.415	16.8511	1207
2082	SCBFLR1046E09	508	141 512 900 minus strand translated	Regular	16290.2	0	12926	60	5	9	38.21	493574	352170	163861	225.59	2.916	13029 35491	0	12	Pass2	InSource	None	741.364	NTPDRR	SLLAQADNTPDRR	69	6	10.89	112	0	0	0	0	31.8881	0	Missing	0	0		14.7039	666	92.2024	144.405	0.0018	1534	741.363	741.361	13.0299	872
2082	SCBFLR1046E09	508	141 512 900 minus strand translated	Regular	16290.2	0	12926	60	5	9	38.21	493574	352170	163861	225.59	2.916	13029 35491	0	13	Pass2	InSource	None	1126.54	SLLAQADNTPD	SLLAQADNTPDRR	62	11	2.92	112	1	1	0	0	252.482	0	Missing	339	0	b7b7°	14.7039	1030	123.306	83.3061	0.0017	2478	1126.54	1126.54	15.3504	834
13029	SCVPRZ2039B03	515	102 473 898 minus strand translated	Regular	16290.2	0	12926	60	5	9	38.21	493574	0	163861			2082 35491	1	1	Pass1	PepFrag1	None	1456.75	SLLAQADNTPDRR	SLLAQADNTPDRR	62	13	6.95	117	7	7	3	0	18358.2	8.4758	Identified	52441	10	b7°b11y4y4°y6y6*y7*y8y8*y9y9*y10y10°y11y11*	14.7039	1326	145.922	105.922	0.4044	1346	1456.75	1456.75	12.4293	199600
13029	SCVPRZ2039B03	515	102 473 898 minus strand translated	Regular	16290.2	0	12926	60	5	9	38.21	493574	0	163861			2082 35491 32987	0	2	Pass1	PepFrag1	Carbamidomethyl+C(1)	923.466	CGVSLPYK	CGVSLPYK	104	8	8.87	119	7	7	4	2	42840.6	8.8438	Identified	15596	6.7	b3b4°b5b5°b6°y3y4y5y6y7	9.7056	802	104.362	64.362	0.2215	3193	923.467	923.465	16.8447	109351
13029	SCVPRZ2039B03	515	102 473 898 minus strand translated	Regular	16290.2	0	12926	60	5	9	38.21	493574	0	163861			2082 35491	0	3	Pass1	PepFrag1	None	1300.65	SLLAQADNTPDR	SLLAQADNTPDR	62	12	3.88	118	11	11	8	3	74058	9.0815	Identified	9523	5.6	b3b4b9y3y4y5y5*y6y7y8y9y10y10°	14.634	1178	134.852	94.8517	0.0876	1998	1300.65	1300.65	14.2937	43219
13029	SCVPRZ2039B03	515	102 473 898 minus strand translated	Regular	16290.2	0	12926	60	5	9	38.21	493574	0	163861			2082 35491 32987	0	4	Pass1	PepFrag1	Carbamidomethyl+C(7)	1249.58	ISTNVNCNTIN	ISTNVNCNTIN	112	11	5.36	116	6	6	3	1	47696.4	8.8904		7018	5.2	b4b5b9b9°b10b10°y5y5*y6y6*y7*	12.6166	1082	127.422	87.422	0.0775	1274	1249.59	1249.58	12.1503	38264
13029	SCVPRZ2039B03	515	102 473 898 minus strand translated	Regular	16290.2	0	12926	60	5	9	38.21	493574	0	163861			2082 35491 32987	0	5	Pass2	PepFrag2	None	1480.71	NVANGANGSGTYISR	NVANGANGSGTYISR	82	15	9.84	120	2	2	0	0	596.979	6.9879		469	3.3	y9y11	8.8343	1323	145.702	105.702	0.0171	698	1480.71	1480.7	10.2065	8417
13029	SCVPRZ2039B03	515	102 473 898 minus strand translated	Regular	16290.2	0	12926	60	5	9	38.21	493574	0	163861			2082 35491	0	6	Pass2	InSource	None	1256.63	LAQADNTPDRR	SLLAQADNTPDRR	64	11	6.95	112	8	8	4	0	13021	0	Identified	52512	0	b9b10y4y4°y6y6*y7*y8y8*y9y9*y10y10°y11y11*	14.7039	1129	131.086	91.0858	0.1519	1348	1256.63	1256.63	12.432	74978
13029	SCVPRZ2039B03	515	102 473 898 minus strand translated	Regular	16290.2	0	12926	60	5	9	38.21	493574	0	163861			2082 35491	0	7	Pass2	InSource	None	1072.51	QADNTPDRR	SLLAQADNTPDRR	66	9	6.95	112	7	7	2	1	13097.8	0	Identified	14712	0	b2b2*b3b5*b8b9*y4y4°y6y6*y7*y8y8*y9y9*	14.7039	938	115.85	75.8497	0.0203	1344	1072.51	1072.51	12.4279	10038
13029	SCVPRZ2039B03	515	102 473 898 minus strand translated	Regular	16290.2	0	12926	60	5	9	38.21	493574	0	163861			2082 35491	0	8	Pass2	InSource	None	944.454	ADNTPDRR	SLLAQADNTPDRR	67	8	6.95	112	2	2	0	0	2697.28	0	Identified	5370	0	y4y4°y6*y7*y8y8*	14.7039	824	106.262	66.2619	0.0055	1347	944.457	944.455	12.4298	2724
13029	SCVPRZ2039B03	515	102 473 898 minus strand translated	Regular	16290.2	0	12926	60	5	9	38.21	493574	0	163861			2082 35491 32987	0	9	Pass2	InSource	Carbamidomethyl+C(2)	735.309	NCNTIN	ISTNVNCNTIN	117	6	5.36	111	4	4	1	0	4470.2	0		2536	0	b2b4b4°b5°b6*y5y5*y6y6*	12.6166	591	85.1435	130.287	0.0053	1270	735.312	735.31	12.1456	2602
13029	SCVPRZ2039B03	515	102 473 898 minus strand translated	Regular	16290.2	0	12926	60	5	9	38.21	493574	0	163861			2082 35491 32987	0	10	Pass2	InSource	Carbamidomethyl+C(7)	1099.52	ISTNVNCNTI	ISTNVNCNTIN	112	10	5.36	111	3	3	0	0	1106.02	0		2087	0	b4b7b9b9°	12.6166	986	119.769	79.769	0.003	1257	1099.52	1099.52	12.1162	1468
13029	SCVPRZ2039B03	515	102 473 898 minus strand translated	Regular	16290.2	0	12926	60	5	9	38.21	493574	0	163861			2082 35491 32987	0	11	Pass2	InSource	None	706.413	VSLPYK	CGVSLPYK	106	6	9.72	114	2	2	0	1	333.662	0	Missing	1258	0	b2y4	9.7056	668	92.3869	144.774	0.0024	3195	706.417	706.415	16.8511	1207
13029	SCVPRZ2039B03	515	102 473 898 minus strand translated	Regular	16290.2	0	12926	60	5	9	38.21	493574	0	163861			2082 35491	0	12	Pass2	InSource	None	741.364	NTPDRR	SLLAQADNTPDRR	69	6	10.89	112	0	0	0	0	31.8881	0	Missing	0	0		14.7039	666	92.2024	144.405	0.0018	1534	741.363	741.361	13.0299	872
13029	SCVPRZ2039B03	515	102 473 898 minus strand translated	Regular	16290.2	0	12926	60	5	9	38.21	493574	0	163861			2082 35491	0	13	Pass2	InSource	None	1126.54	SLLAQADNTPD	SLLAQADNTPDRR	62	11	2.92	112	1	1	0	0	252.482	0	Missing	339	0	b7b7°	14.7039	1030	123.306	83.3061	0.0017	2478	1126.54	1126.54	15.3504	834
21497	SCCCLR1075G03	648	130 816 1273 minus strand translated	Regular	16195.1	0	22491.2	46	7	18	51.75	110339	21659.9	42229	13.8747	0.3121	24211 4464 4120 17267	1	1	Pass1	PepFrag1	None	3872.81	EAEPETAAAPVEAVPAETEAEPEVAAEPEAAAPAEAETK	EAEPETAAAPVEAVPAETEAEPEVAAEPEAAAPAEAETK	107	39	3.26	124	17	17	6	3	38087.2	8.7902	Identified	22104	8.4	b6°b7b7°b8b8°b9b9°b14b25b25°b27b31y4y5y7y8y9y10y12y15y18y30	26.8626	3515	279.497	146.331	0.3753	6136	3872.8	3872.81	25.0739	41414
21497	SCCCLR1075G03	648	130 816 1273 minus strand translated	Regular	16195.1	0	22491.2	46	7	18	51.75	110339	21659.9	42229	13.8747	0.3121	18174 24211 4464 17267 22549 28464	0	2	Pass1	PepFrag1	None	1573.76	EVEAVAEPTEAAETK	EVEAVAEPTEAAETK	77	15	3.67	127	10	10	5	3	32169.5	8.7168	Identified	6467	5.1	b3b3°b4b4°b6b7y4y5y8y9y10y12	13.3019	1434	153.742	113.742	0.2415	1303	1573.76	1573.76	12.2709	26648
21497	SCCCLR1075G03	648	130 816 1273 minus strand translated	Regular	16195.1	0	22491.2	46	7	18	51.75	110339	21659.9	42229	13.8747	0.3121	18174 4464 22549 28464	0	3	Pass1	PepFrag1	None	1801.87	EVEVEAVAEPTEAAETK	EVEVEAVAEPTEAAETK	75	17	3.58	122	10	10	7	3	25388.7	8.614	Identified	6572	5	b3°b6b8b9y7y8y9y10y11y12y13	18.2254	1648	168.68	128.68	0.205	3499	1801.87	1801.87	17.7639	22616
21497	SCCCLR1075G03	648	130 816 1273 minus strand translated	Regular	16195.1	0	22491.2	46	7	18	51.75	110339	21659.9	42229	13.8747	0.3121	18174 24211 4464 4120 17267 22549 28401	0	4	Pass1	PepFrag1	None	1500.71	EPEAEAVPAETETK	EPEAEAVPAETETK	61	14	3.67	121	2	2	0	0	6667.85	8.0334	Identified	2391	2.9	b3°b6°y7y9	9.2952	1352	147.824	107.824	0.0546	704	1500.71	1500.71	10.2209	6021
21497	SCCCLR1075G03	648	130 816 1273 minus strand translated	Regular	16195.1	0	22491.2	46	7	18	51.75	110339	21659.9	42229	13.8747	0.3121	18174 24211 4464 22549 28401	0	5	Pass1	PepFrag1	None	4044.93	EEAAAPVVAETPAADEPAPAETEVAKEPEAEAVPAETETK	EEAAAPVVAETPAADEPAPAETEVAKEPEAEAVPAETETK	35	40	3.53	123	2	2	0	0	3665.72	7.7735	Identified	736	4.1	y7y29	28.8959	3696	289.011	152.674	0.0511	5397	4044.91	4044.93	23.2332	5633
21497	SCCCLR1075G03	648	130 816 1273 minus strand translated	Regular	16195.1	0	22491.2	46	7	18	51.75	110339	21659.9	42229	13.8747	0.3121		0	6	Pass1	PepFrag1	None	2149.07	EAEPAAAAEAEVAVPVPAEEAK	EAEPAAAAEAEVAVPVPAEEAK	162	22	3.58	125	4	4	2	0	549.446	6.9493	Identified	2778	2.4	b3°b4b4°b5b5°b6b7°y22	18.7157	1977	190.443	150.443	0.0203	6232	2149.07	2149.07	25.2128	2242
21497	SCCCLR1075G03	648	130 816 1273 minus strand translated	Regular	16195.1	0	22491.2	46	7	18	51.75	110339	21659.9	42229	13.8747	0.3121	18174 4464 22549 28401	0	7	Pass2	PepFrag2	None	4044.93	EEAAAPVVAETPAADEPAPAETEVAKEPEAEAVPAETETK	EEAAAPVVAETPAADEPAPAETEVAKEPEAEAVPAETETK	35	40	3.53	126	1	1	0	0	320.431	6.7151	Identified	1181	4.1	b27°y9°y13y19°	28.8959	3696	289.011	104.505	0.0522	7724	4044.91	4044.91	29.1463	5765
25523	SCCCLR2C02D04	868	44 682 921 minus strand translated	Regular	14937	0	22094.3	54	4	8	24.53	287661	265537	123318	170.096	3.7582		1	1	Pass1	PepFrag1	None	1135.6	VTFLDDAQVK	VTFLDDAQVK	192	10	3.88	130	14	14	10	3	200903	9.4772		65849	8.7	b2b2°b3°b4b5b10y1y2y3y3*y4y5y6y7y8y9y10	23.7218	1060	125.689	85.6889	0.6075	5100	1135.6	1135.6	22.4533	174762
25523	SCCCLR2C02D04	868	44 682 921 minus strand translated	Regular	14937	0	22094.3	54	4	8	24.53	287661	265537	123318	170.096	3.7582		0	2	Pass1	PepFrag1	None	2200.19	AAVTPAFVGQFPGVNGLGISAAR	AAVTPAFVGQFPGVNGLGISAAR	68	23	11.05	131	15	15	3	3	28748.6	8.6329	Identified	28621	7.3	b4b7b8b10b11b23y1y4y6y6°y9y13y15y19y20y23	47.1908	2064	195.989	155.989	0.1668	11398	2200.19	2200.19	41.9349	47982
25523	SCCCLR2C02D04	868	44 682 921 minus strand translated	Regular	14937	0	22094.3	54	4	8	24.53	287661	265537	123318	170.096	3.7582		0	3	Pass1	PepFrag1	None	1914.9	SSVTANDFYYHGLAGQGK	SSVTANDFYYHGLAGQGK	44	18	7.68	129	12	12	4	0	25683.5	8.5839		20242	6.4	b3°b7°b18y2y4y5y7y9y11y13y14y14*y15y16y18	22.1982	1717	173.356	75.5709	0.1488	5060	1914.89	1914.9	22.3438	42793
25523	SCCCLR2C02D04	868	44 682 921 minus strand translated	Regular	14937	0	22094.3	54	4	8	24.53	287661	265537	123318	170.096	3.7582		0	4	Pass1	PepFrag1	None	1263.69	VTFLDDAQVKK	VTFLDDAQVKK	192	11	6.89	128	5	5	1	1	3098.67	7.6654		5420	3.6	b2y1y6°y8y9y11	23.4446	1195	136.146	96.146	0.0493	3492	1263.7	1263.7	17.7498	14180
25523	SCCCLR2C02D04	868	44 682 921 minus strand translated	Regular	14937	0	22094.3	54	4	8	24.53	287661	265537	123318	170.096	3.7582		0	5	Pass2	InSource	None	1063.58	FLDDAQVKK	VTFLDDAQVKK	194	9	6.89	128	2	2	1	0	785.869	0		1049	0	y8y9	23.4446	997	120.658	80.6581	0.0106	3491	1063.58	1063.58	17.746	3040
25523	SCCCLR2C02D04	868	44 682 921 minus strand translated	Regular	14937	0	22094.3	54	4	8	24.53	287661	265537	123318	170.096	3.7582		0	6	Pass2	InSource	None	630.357	GLAGQGK	SSVTANDFYYHGLAGQGK	55	7	10.1	129	0	0	0	0	82.142	0		0	0		22.1982	584	84.4698	128.94	0.0078	4637	630.359	630.356	21.269	2230
25523	SCCCLR2C02D04	868	44 682 921 minus strand translated	Regular	14937	0	22094.3	54	4	8	24.53	287661	265537	123318	170.096	3.7582		0	7	Pass2	InSource	None	935.483	FLDDAQVK	VTFLDDAQVK	194	8	3.88	130	1	1	0	0	184.439	0		598	0	y8	23.7218	862	109.504	69.5043	0.0034	4691	935.488	935.486	21.4533	979
25523	SCCCLR2C02D04	868	44 682 921 minus strand translated	Regular	14937	0	22094.3	54	4	8	24.53	287661	265537	123318	170.096	3.7582		0	8	Pass2	InSource	None	916.51	LDDAQVKK	VTFLDDAQVKK	195	8	6.89	128	1	1	0	0	85.1187	0		541	0	y8	23.4446	862	109.504	69.5043	0.003	3514	916.513	916.511	17.8077	859
25523	SCCCLR2C02D04	868	44 682 921 minus strand translated	Regular	14937	0	22094.3	54	4	8	24.53	287661	265537	123318	170.096	3.7582		0	9	Pass2	InSource	None	1641.77	TANDFYYHGLAGQGK	SSVTANDFYYHGLAGQGK	47	15	7.68	129	4	4	1	0	3950.29	0		998	0	y4y5y9y11	22.1982	1466	156.021	116.021	0.0029	5061	1641.76	1641.76	22.3442	836
22394	SCRUFL4024B04	547	65 442 814 minus strand translated	Regular	13987.9	0	12423	21	3	5	28.8	332257	0	86756			7723 32764 38589 27501 32143 33460 23183	1	1	Pass1	PepFrag1	Carbamidomethyl+C(1);Carbamidomethyl+C(15)	1788.86	CGVTVGVPISPNVDCSK	CGVTVGVPISPNVDCSK	106	17	5.96	133	14	14	8	4	95121.7	9.124	Identified	82200	12.8	b3b4°b5b5°b6b6°b7b7°b9b10°y3y4y6y7y7°y10y10°y11y12y13y14	21.6236	1553	162.134	122.134	0.9048	5458	1788.86	1788.86	23.4022	300630
22394	SCRUFL4024B04	547	65 442 814 minus strand translated	Regular	13987.9	0	12423	21	3	5	28.8	332257	0	86756			33460	0	2	Pass1	PepFrag1	None	1586.8	LGGGGGGVSMGNAASIPGK	LGGGGGGVSMGNAASIPGK	87	19	10.1	132	3	3	1	0	4746.92	7.8222	Identified	3593	4.7	y3y4y9	18.4027	1462	155.737	115.737	0.0511	542	1586.8	1586.8	9.8659	16977
22394	SCRUFL4024B04	547	65 442 814 minus strand translated	Regular	13987.9	0	12423	21	3	5	28.8	332257	0	86756			33460	0	3	Pass2	VarMod	Oxidation+M(10)	1602.79	LGGGGGGVSMGNAASIPGK	LGGGGGGVSMGNAASIPGK	87	19	10.1	134	4	4	0	0	1043.25	7.1641	Identified	963	4.4	b4b16y16y18	18.5479	1462	155.737	115.737	0.0441	1075	1602.79	1602.79	11.3234	14650
33460	SCJFRZ2033G07	508	75 446 799 translated	Regular	13939.5	0	12203.8	29	3	6	29.27	332257	25465.5	94494	16.3125	0.1991	7723 32764 38589 27501 32143 22394 23183	1	1	Pass1	PepFrag1	Carbamidomethyl+C(1);Carbamidomethyl+C(15)	1788.86	CGVTVGVPISPNVDCSK	CGVTVGVPISPNVDCSK	104	17	5.96	136	14	14	8	4	95121.7	9.1225	Identified	82200	12.8	b3b4°b5b5°b6b6°b7b7°b9b10°y3y4y6y7y7°y10y10°y11y12y13y14	21.6236	1553	162.134	122.134	0.9048	5458	1788.86	1788.86	23.4022	300630
33460	SCJFRZ2033G07	508	75 446 799 translated	Regular	13939.5	0	12203.8	29	3	6	29.27	332257	25465.5	94494	16.3125	0.1991	22394	0	2	Pass1	PepFrag1	None	1586.8	LGGGGGGVSMGNAASIPGK	LGGGGGGVSMGNAASIPGK	85	19	10.1	135	7	7	3	0	4433.45	7.791	Identified	5321	4.7	b2y1y2y3y4y9y11	18.4027	1462	155.737	115.737	0.0511	542	1586.8	1586.8	9.8659	16977
33460	SCJFRZ2033G07	508	75 446 799 translated	Regular	13939.5	0	12203.8	29	3	6	29.27	332257	25465.5	94494	16.3125	0.1991	22394	0	3	Pass2	VarMod	Oxidation+M(10)	1602.79	LGGGGGGVSMGNAASIPGK	LGGGGGGVSMGNAASIPGK	85	19	10.1	137	8	8	1	0	952.001	7.1229	Identified	6973	4.4	b2b4b8b16y1y16y18y19	18.5479	1462	155.737	115.737	0.0441	1075	1602.79	1602.79	11.3234	14650
4120	SCQGST3153H08	448	104 640 1081 minus strand translated	Regular	13724.1	0	17967.3	52	6	11	76.4	72375	41144.7	73222	26.3561	0.4735	24211 21497 4464 17267	1	1	Pass1	PepFrag1	None	3872.81	EAEPETAAAPVEAVPAETEAEPEVAAEPEAAAPAEAETK	EAEPETAAAPVEAVPAETEAEPEVAAEPEAAAPAEAETK	80	39	3.26	143	22	22	7	3	42816.9	8.7691	Identified	45868	8.4	b2b6°b7b7°b8b8°b9b9°b11b14b25b25°b27b31y2y4y5y7y7°y8y9y10y12y13y15y18y30y39	26.8626	3515	279.497	146.331	0.5722	6136	3872.8	3872.81	25.0739	41414
4120	SCQGST3153H08	448	104 640 1081 minus strand translated	Regular	13724.1	0	17967.3	52	6	11	76.4	72375	41144.7	73222	26.3561	0.4735	28401	0	2	Pass1	PepFrag1	None	1827.89	EVEVEAVPEPTEAAETK	EVEVEAVPEPTEAAETK	48	17	3.58	139	7	7	2	2	21864.9	8.4772	Identified	5551	4.1	b3°b6b7y8y10y11y13y15°y17	18.0127	1671	170.246	130.246	0.1817	3646	1827.89	1827.89	18.2017	13147
4120	SCQGST3153H08	448	104 640 1081 minus strand translated	Regular	13724.1	0	17967.3	52	6	11	76.4	72375	41144.7	73222	26.3561	0.4735	18174 24211 21497 4464 17267 22549 28401	0	3	Pass1	PepFrag1	None	1500.71	EPEAEAVPAETETK	EPEAEAVPAETETK	34	14	3.67	138	6	6	0	1	10115.8	8.1425	Identified	8123	2.9	b2b3°b6°b7b7°y1y7y9y14	9.2952	1352	147.824	107.824	0.0832	704	1500.71	1500.71	10.2209	6021
4120	SCQGST3153H08	448	104 640 1081 minus strand translated	Regular	13724.1	0	17967.3	52	6	11	76.4	72375	41144.7	73222	26.3561	0.4735		0	4	Pass1	PepFrag1	None	5256.42	EAEAEAAPAAETAATEAEPETAAAPVEAVPAETEAEPEVAAEPEAAAPAEAETK	EAEAEAAPAAETAATEAEPETAAAPVEAVPAETEAEPEVAAEPEAAAPAEAETK	65	54	3.13	140	12	12	2	1	3582.13	7.6916	Identified	8850	4.7	b6b10b18b19°b24y7y8y9y12y14y16°y18y25y30	31.1861	4763	342.253	131.126	0.083	7161	5256.41	5256.41	27.7266	6009
4120	SCQGST3153H08	448	104 640 1081 minus strand translated	Regular	13724.1	0	17967.3	52	6	11	76.4	72375	41144.7	73222	26.3561	0.4735	4464 17267	0	5	Pass1	PepFrag1	None	2280.12	EAEVEAAAAEAEVAVPVPAEEAK	EAEVEAAAAEAEVAVPVPAEEAK	119	23	3.5	141	5	5	0	0	2012.9	7.4413	Identified	2885	2.6	b9y1y6y8y20°y23	23.0295	2101	198.325	158.325	0.0401	8044	2280.12	2280.12	29.9925	2904
4120	SCQGST3153H08	448	104 640 1081 minus strand translated	Regular	13724.1	0	17967.3	52	6	11	76.4	72375	41144.7	73222	26.3561	0.4735		0	6	Pass2	MissedCleavage	None	2867.6	LLSPPLLRQKPQSAEVAAPAPEVAAADK	LLSPPLLRQKPQSAEVAAPAPEVAAADK	147	28	7.22	142	0	0	0	0	182.446	6.3986	Identified	1239	2.4	y16°y18°	40.796	2726	235.927	195.927	0.0243	14228	2867.57	2867.58	59.308	1761
4120	SCQGST3153H08	448	104 640 1081 minus strand translated	Regular	13724.1	0	17967.3	52	6	11	76.4	72375	41144.7	73222	26.3561	0.4735		0	7	Pass2	NeutralLoss_H2O	None	2849.59	LLSPPLLRQKPQSAEVAAPAPEVAAADK	LLSPPLLRQKPQSAEVAAPAPEVAAADK	147	28	7.22	142	0	0	0	0	509.494	0	Identified	706	0	b10°y2°y7°y8°	40.796	2726	235.927	195.927	0.0155	15950	2849.58	2849.59	59.6245	1119
14900	SCCCAD1001C08	373	85 603 603 translated	Regular	13572	0	18398.7	54	5	13	41.62	108421	54956	48291	35.2033	0.6477		1	1	Pass1	PepFrag1	Carbamidomethyl+C(7);Carbamidomethyl+C(13)	2256.15	AQVEAVCPGVVSCADILAVAAR	AQVEAVCPGVVSCADILAVAAR	104	22	4.07	144	21	21	14	4	101226	9.1379	Identified	21976	6.2	b2b3b5b6b6*b7b10b11b12°b14*y1y3y4y5y6y7y8y9y10y11y12y15y16y22	37.0983	2020	193.194	153.194	0.2974	10487	2256.15	2256.15	38.2281	32249
14900	SCCCAD1001C08	373	85 603 603 translated	Regular	13572	0	18398.7	54	5	13	41.62	108421	54956	48291	35.2033	0.6477		0	2	Pass1	PepFrag1	None	1247.6	SAVDAAVMQEAR	SAVDAAVMQEAR	43	12	4.07	145	6	6	1	0	2591.05	7.5461		2203	2.1	b5°y1y2y4y7y9y12	8.4048	1137	131.704	91.7043	0.027	2672	1247.61	1247.61	15.7565	2926
14900	SCCCAD1001C08	373	85 603 603 translated	Regular	13572	0	18398.7	54	5	13	41.62	108421	54956	48291	35.2033	0.6477		0	3	Pass2	PepFrag2	None	3080.51	DSTASFPSETTDLPAPTNSLQQLLSAFNK	DSTASFPSETTDLPAPTNSLQQLLSAFNK	144	29	3.7	146	2	2	0	0	3099.71	7.624	Identified	3566	5.8	y14*y15°y16y29	54.323	2820	241.319	120.88	0.1824	13298	3080.5	3080.51	55.9475	19781
14900	SCCCAD1001C08	373	85 603 603 translated	Regular	13572	0	18398.7	54	5	13	41.62	108421	54956	48291	35.2033	0.6477		0	4	Pass2	MissedCleavage	None	1105.6	RFDVVDNIK	RFDVVDNIK	95	9	7	147	5	5	2	0	5091.3	7.8395		10470	4.1	b3b4b6b7y8°y9	20.0932	1030	123.306	83.3061	0.231	3950	1105.6	1105.6	19.1703	25050
14900	SCCCAD1001C08	373	85 603 603 translated	Regular	13572	0	18398.7	54	5	13	41.62	108421	54956	48291	35.2033	0.6477		0	5	Pass2	VarMod	Oxidation+M(8)	1263.6	SAVDAAVMQEAR	SAVDAAVMQEAR	43	12	4.07	148	16	16	12	6	53877	8.864		8935	4.6	b2b3b4b5b6b7y1y2y4y5y6y7y8y9y10y12	8.5892	1137	131.704	91.7043	0.2301	929	1263.6	1263.6	10.7925	24945
14900	SCCCAD1001C08	373	85 603 603 translated	Regular	13572	0	18398.7	54	5	13	41.62	108421	54956	48291	35.2033	0.6477		0	6	Pass2	InSource	None	503.257	QEAR	SAVDAAVMQEAR	51	4	7	145	2	2	0	0	107.898	0		345	0	b1y4	8.4048	438	69.7283	99.4566	0.0167	2638	503.258	503.257	15.6838	1809
14900	SCCCAD1001C08	373	85 603 603 translated	Regular	13572	0	18398.7	54	5	13	41.62	108421	54956	48291	35.2033	0.6477		0	7	Pass2	InSource	None	828.494	DILAVAAR	AQVEAVCPGVVSCADILAVAAR	118	8	7	144	2	2	0	0	144.32	0		796	0	y1y8	37.0983	793	103.58	167.16	0.0153	9790	828.499	828.497	35.6508	1661
24211	SCSGLR1084G12	497	102 710 710 translated	Regular	13436.1	0	20407.2	39	7	20	64.04	88980	24003.8	42805	15.3762	0.3138	21497 4464 4120 17267	1	1	Pass1	PepFrag1	None	3872.81	EAEPETAAAPVEAVPAETEAEPEVAAEPEAAAPAEAETK	EAEPETAAAPVEAVPAETEAEPEVAAEPEAAAPAEAETK	105	39	3.26	152	17	17	6	3	38087.2	8.7091	Identified	22104	8.4	b6°b7b7°b8b8°b9b9°b14b25b25°b27b31y4y5y7y8y9y10y12y15y18y30	26.8626	3515	279.497	146.331	0.4654	6136	3872.8	3872.81	25.0739	41414
24211	SCSGLR1084G12	497	102 710 710 translated	Regular	13436.1	0	20407.2	39	7	20	64.04	88980	24003.8	42805	15.3762	0.3138	18174 21497 4464 17267 22549 28464	0	2	Pass1	PepFrag1	None	1573.76	EVEAVAEPTEAAETK	EVEAVAEPTEAAETK	75	15	3.67	150	10	10	5	3	32169.5	8.6357	Identified	6467	5.1	b3b3°b4b4°b6b7y4y5y8y9y10y12	13.3019	1434	153.742	113.742	0.2995	1303	1573.76	1573.76	12.2709	26648
24211	SCSGLR1084G12	497	102 710 710 translated	Regular	13436.1	0	20407.2	39	7	20	64.04	88980	24003.8	42805	15.3762	0.3138	18174 21497 4464 4120 17267 22549 28401	0	3	Pass1	PepFrag1	None	1500.71	EPEAEAVPAETETK	EPEAEAVPAETETK	61	14	3.67	149	2	2	0	0	6667.85	7.9523	Identified	2391	2.9	b3°b6°y7y9	9.2952	1352	147.824	107.824	0.0677	704	1500.71	1500.71	10.2209	6021
24211	SCSGLR1084G12	497	102 710 710 translated	Regular	13436.1	0	20407.2	39	7	20	64.04	88980	24003.8	42805	15.3762	0.3138	18174 21497 4464 22549 28401	0	4	Pass1	PepFrag1	None	4044.93	EEAAAPVVAETPAADEPAPAETEVAKEPEAEAVPAETETK	EEAAAPVVAETPAADEPAPAETEVAKEPEAEAVPAETETK	35	40	3.53	151	2	2	0	0	3665.72	7.6924	Identified	736	4.1	y7y29	28.8959	3696	289.011	152.674	0.0633	5397	4044.91	4044.93	23.2332	5633
24211	SCSGLR1084G12	497	102 710 710 translated	Regular	13436.1	0	20407.2	39	7	20	64.04	88980	24003.8	42805	15.3762	0.3138	17267	0	5	Pass1	PepFrag1	None	4466.11	EPEAEAVPAETETKEVEAVAEPTEAAETKEAEAEAAPAAETAAK	EPEAEAVPAETETKEVEAVAEPTEAAETKEAEAEAAPAAETAAK	61	44	3.69	153	1	1	0	0	222.049	6.4747	Identified	7571	3.4	b9°b29°y12°y13°y23	27.0337	4076	308.496	165.664	0.0352	15005	4466.09	4466.11	59.4739	3131
24211	SCSGLR1084G12	497	102 710 710 translated	Regular	13436.1	0	20407.2	39	7	20	64.04	88980	24003.8	42805	15.3762	0.3138		0	6	Pass2	PepFrag2	None	10864.1	EEAAAPVVAETPAADEPAPAETEVAKEPEAEAVPAETETKEVEAVAEPTEAAETKEAEAEAAPAAETAAKEAEPETAAAPVEAVPAETEAEPEVAAEPEAAAPAEAETK	EEAAAPVVAETPAADEPAPAETEVAKEPEAEAVPAETETKEVEAVAEPTEAAETKEAEAEAAPAAETAAKEAEPETAAAPVEAVPAETEAEPEVAAEPEAAAPAEAETK	35	109	3.49	154	2	2	0	0	378.298	6.7061	Missing	2204	5.5	b17y10	49.9019	9935	558.734	99.6834	0.0509	15475	10864.2	10864.2	59.5414	4528
24211	SCSGLR1084G12	497	102 710 710 translated	Regular	13436.1	0	20407.2	39	7	20	64.04	88980	24003.8	42805	15.3762	0.3138		0	7	Pass2	PepFrag2	None	2024.02	AEPAAAAEAEVAVPVTAEEAK	AEPAAAAEAEVAVPVTAEEAK	161	21	3.67	155	5	5	2	0	397.832	6.728	Identified	1332	2.1	b3b4b5b9y8	18.631	1871	183.573	143.573	0.018	7550	2023.97	2023.97	28.7465	1605
23183	SCCCAD1001B02	528	98 466 658 translated	Regular	13344.7	0	12150.8	17	2	6	28.69	302728	454092	84686	290.879	3.5344	7723 32764 38589 27501 32143 33460 22394	1	1	Pass1	PepFrag1	Carbamidomethyl+C(1);Carbamidomethyl+C(15)	1788.86	CGVTVGVPISPNVDCSK	CGVTVGVPISPNVDCSK	103	17	5.96	156	14	14	8	4	95121.7	9.1036	Identified	82200	12.8	b3b4°b5b5°b6b6°b7b7°b9b10°y3y4y6y7y7°y10y10°y11y12y13y14	21.6236	1553	162.134	122.134	0.9931	5458	1788.86	1788.86	23.4022	300630
23183	SCCCAD1001B02	528	98 466 658 translated	Regular	13344.7	0	12150.8	17	2	6	28.69	302728	454092	84686	290.879	3.5344		0	2	Pass2	PepFrag2	None	1559.78	LGGGGGVSMGNAASIPSK	LGGGGGVSMGNAASIPSK	85	18	10.1	157	3	3	0	0	610.497	6.911	Missing	2486	2.1	y2°y9*y14y16y18	18.2509	1439	154.099	114.099	0.0069	3051	1559.81	1559.81	16.5797	2098
25856	SCEZLB1006F09	487	104 463 817 minus strand translated	Regular	13343.7	0	12054.5	24	2	7	26.89	145555	218332	66194	139.858	1.6859		1	1	Pass1	PepFrag1	None	1426.76	ISGLNAGNAANIPSK	ISGLNAGNAANIPSK	85	15	10.1	158	12	12	5	2	42488.7	8.7536	Identified	33788	8	b3b3°b10°b11b12b12*y1y2y3y4y6y8y10y11y11*y15y15*	17.1967	1328	146.069	106.069	0.6369	2535	1426.77	1426.77	15.4679	92700
25856	SCEZLB1006F09	487	104 463 817 minus strand translated	Regular	13343.7	0	12054.5	24	2	7	26.89	145555	218332	66194	139.858	1.6859		0	2	Pass1	PepFrag1	Carbamidomethyl+C(1);Carbamidomethyl+C(15)	1915.89	CGVSIPYTISTSIDCSR	CGVSIPYTISTSIDCSR	100	17	5.95	159	12	12	7	1	55916.1	8.8728	Identified	32406	6.8	b2b3b4b4°b5b5°b8°b9°y1y3y8y9y10y10°y11y12y17	31.6841	1645	168.476	128.476	0.3631	8780	1915.89	1915.89	32.246	52855
20854	SCCCCL4015F02	1511	91 2388 2619 translated	Regular	13248.8	0	84798.6	63	19	55	36.21	267630	29706.2	55468	19.029	1.6136	1430 10260	1	1	Pass1	PepFrag1	None	1130.57	IPSTEEIADR	IPSTEEIADR	704	10	3.83	160	7	7	6	0	21590.7	8.4564	Identified	8835	5	y3y4y5y6y7y8y8°y9	15.4639	1028	123.146	83.1464	0.1414	1549	1130.57	1130.57	13.0921	37836
20854	SCCCCL4015F02	1511	91 2388 2619 translated	Regular	13248.8	0	84798.6	63	19	55	36.21	267630	29706.2	55468	19.029	1.6136	1430	0	2	Pass1	PepFrag1	None	1790.96	GMLTGPVTILNWSFVR	GMLTGPVTILNWSFVR	555	16	11.05	171	3	3	1	0	2023.62	7.4283	Missing	739	5.8	y6y7y14	53.817	1693	171.737	131.737	0.1348	13774	1790.96	1790.96	57.8064	36077
20854	SCCCCL4015F02	1511	91 2388 2619 translated	Regular	13248.8	0	84798.6	63	19	55	36.21	267630	29706.2	55468	19.029	1.6136	1430 10260	0	3	Pass1	PepFrag1	None	1127.64	VIQIDEAALR	VIQIDEAALR	600	10	4.07	176	6	6	3	1	45156.3	8.7769		7423	4.7	b3y3y4y5°y6y7y7°y8y8*y8°	24.8284	1073	126.714	86.7144	0.1195	5286	1127.64	1127.64	22.9344	31969
20854	SCCCCL4015F02	1511	91 2388 2619 translated	Regular	13248.8	0	84798.6	63	19	55	36.21	267630	29706.2	55468	19.029	1.6136	1430 10260 30751 25891	0	4	Pass1	PepFrag1	None	1658.83	YGAGIGPGVYDIHSPR	YGAGIGPGVYDIHSPR	688	16	7.7	161	13	13	9	1	69014.3	8.9611	Identified	7666	5.4	b3b4y3y4y5y6y7y9y10y11y12y14y15	19.9506	1504	158.705	65.8036	0.1119	4885	1658.83	1658.83	21.9177	29945
20854	SCCCCL4015F02	1511	91 2388 2619 translated	Regular	13248.8	0	84798.6	63	19	55	36.21	267630	29706.2	55468	19.029	1.6136	1430 38347	0	5	Pass1	PepFrag1	None	1199.57	FALESFWDGK	FALESFWDGK	18	10	4.07	166	6	6	4	0	22261.5	8.4697		3609	4.3	y3y4y6y7y8y9	38.4316	1080	127.265	87.2649	0.0942	11191	1199.58	1199.57	41.2188	25204
20854	SCCCCL4015F02	1511	91 2388 2619 translated	Regular	13248.8	0	84798.6	63	19	55	36.21	267630	29706.2	55468	19.029	1.6136	1430	0	6	Pass1	PepFrag1	Carbamidomethyl+C(7)	2304.16	LVVSTSCSLMHTAVDLVNETK	LVVSTSCSLMHTAVDLVNETK	321	21	5.21	167	2	2	1	0	1726.23	7.3593		1430	4.9	y18y19	39.3701	2116	199.268	92.8451	0.0637	11527	2304.15	2304.16	42.61	17051
20854	SCCCCL4015F02	1511	91 2388 2619 translated	Regular	13248.8	0	84798.6	63	19	55	36.21	267630	29706.2	55468	19.029	1.6136	1430	0	7	Pass1	PepFrag1	None	1096.58	YLFAGVVDGR	YLFAGVVDGR	286	10	6.73	162	3	3	2	0	3528.17	7.6697		3263	3.6	y6y7y8	25.7907	1012	121.865	81.8653	0.0602	7857	1096.58	1096.58	29.5555	16122
20854	SCCCCL4015F02	1511	91 2388 2619 translated	Regular	13248.8	0	84798.6	63	19	55	36.21	267630	29706.2	55468	19.029	1.6136	1430	0	8	Pass1	PepFrag1	None	2951.41	YIPSNTFSYYDQVLDTTAMLGAVPER	YIPSNTFSYYDQVLDTTAMLGAVPER	55	26	3.7	169	3	3	0	0	10427.4	8.1404	Identified	690	4.9	y3y6y12	53.9458	2700	234.424	194.424	0.0523	12707	2951.4	2951.41	52.0592	14010
20854	SCCCCL4015F02	1511	91 2388 2619 translated	Regular	13248.8	0	84798.6	63	19	55	36.21	267630	29706.2	55468	19.029	1.6136		0	9	Pass1	PepFrag1	None	1732.89	AAGASWIQFDEPTLVK	AAGASWIQFDEPTLVK	196	16	4.07	165	1	1	0	0	403.294	6.7278	Identified	3606	3.2	b11*y11*y16	42.0589	1605	165.733	125.733	0.0271	10585	1732.89	1732.89	38.6688	7253
20854	SCCCCL4015F02	1511	91 2388 2619 translated	Regular	13248.8	0	84798.6	63	19	55	36.21	267630	29706.2	55468	19.029	1.6136		0	10	Pass1	PepFrag1	None	2450.46	ALGIDTVPVLVGPVSYLLLSKPAK	ALGIDTVPVLVGPVSYLLLSKPAK	145	24	9.63	170	3	3	0	0	5233.59	7.841	Identified	1152	3.6	y3y17y20	65.95	2405	217.022	104.681	0.0236	16197	2450.46	2450.46	59.6885	6326
20854	SCCCCL4015F02	1511	91 2388 2619 translated	Regular	13248.8	0	84798.6	63	19	55	36.21	267630	29706.2	55468	19.029	1.6136	1430	0	11	Pass1	PepFrag1	None	1021.55	SWLAFAAQK	SWLAFAAQK	348	9	10.1	163	2	2	0	0	508.347	6.8283		956	2.4	y5y7	25.2677	945	116.425	76.4253	0.0225	8554	1021.55	1021.55	31.5841	6016
20854	SCCCCL4015F02	1511	91 2388 2619 translated	Regular	13248.8	0	84798.6	63	19	55	36.21	267630	29706.2	55468	19.029	1.6136		0	12	Pass1	PepFrag1	None	1867.95	ISEEEYISAIKEEISK	ISEEEYISAIKEEISK	457	16	4.08	164	4	4	2	1	3306.47	7.6415		2701	2.8	b2b8°y14y15y16	35.0634	1738	174.767	76.5113	0.0183	10228	1867.95	1867.95	36.9991	4888
20854	SCCCCL4015F02	1511	91 2388 2619 translated	Regular	13248.8	0	84798.6	63	19	55	36.21	267630	29706.2	55468	19.029	1.6136	1430	0	13	Pass1	PepFrag1	Carbamidomethyl+C(1)	2691.38	CVKPPIIYGDVSRPNPMTVFWSK	CVKPPIIYGDVSRPNPMTVFWSK	521	23	9.66	168	2	2	0	0	847.725	7.0504	Missing	842	2.9	y12y15	49.8498	2464	220.557	70.2783	0.0144	11792	2691.37	2691.37	43.6861	3845
20854	SCCCCL4015F02	1511	91 2388 2619 translated	Regular	13248.8	0	84798.6	63	19	55	36.21	267630	29706.2	55468	19.029	1.6136	1430 10260 30751 25891	0	14	Pass1	PepFrag1	None	734.456	LLSVFR	LLSVFR	678	6	11.05	173	2	2	1	0	4021.46	7.7266		2070	1.4	y4y5	23.1748	709	96.1296	152.259	0.0074	6519	734.461	734.459	25.8284	1976
20854	SCCCCL4015F02	1511	91 2388 2619 translated	Regular	13248.8	0	84798.6	63	19	55	36.21	267630	29706.2	55468	19.029	1.6136		0	15	Pass2	PepFrag2	None	2373.23	NIWADDLAASLSTLQSLEAVAGK	NIWADDLAASLSTLQSLEAVAGK	296	23	3.7	178	0	0	0	0	472.632	6.7967		3608	4.2	b14°b18*y20*	56.2473	2219	205.683	165.683	0.0388	15958	2373.18	2373.18	59.6263	10385
20854	SCCCCL4015F02	1511	91 2388 2619 translated	Regular	13248.8	0	84798.6	63	19	55	36.21	267630	29706.2	55468	19.029	1.6136		0	16	Pass2	PepFrag2	None	2282.19	EVEDLEAAGIQVIQIDEAALR	EVEDLEAAGIQVIQIDEAALR	589	21	3.43	172	1	1	0	0	318.331	6.6251		1295	2.5	b13°b14°y12*y21	50.1567	2140	200.772	160.772	0.0105	12867	2282.19	2282.19	54.5853	2811
20854	SCCCCL4015F02	1511	91 2388 2619 translated	Regular	13248.8	0	84798.6	63	19	55	36.21	267630	29706.2	55468	19.029	1.6136		0	17	Pass2	PepFrag2	None	2410.28	KEVEDLEAAGIQVIQIDEAALR	KEVEDLEAAGIQVIQIDEAALR	588	22	3.82	177	1	1	0	0	597.937	6.8988		210	2.3	b14b15°	49.1228	2275	209.129	169.129	0.0081	12428	2410.33	2410.33	48.284	2156
20854	SCCCCL4015F02	1511	91 2388 2619 translated	Regular	13248.8	0	84798.6	63	19	55	36.21	267630	29706.2	55468	19.029	1.6136		0	18	Pass2	MissedCleavage	None	2985.46	WFDTNYHFIVPELGPSTKFTYASHK	WFDTNYHFIVPELGPSTKFTYASHK	111	25	7.82	174	0	0	0	0	635.071	6.925	Identified	1529	3.1	b10°b14*	59.7309	2725	235.869	195.869	0.0153	16105	2985.47	2985.48	59.6591	4103
20854	SCCCCL4015F02	1511	91 2388 2619 translated	Regular	13248.8	0	84798.6	63	19	55	36.21	267630	29706.2	55468	19.029	1.6136	1430 10260 30751 25891	0	19	Pass2	MissedCleavage	None	2072.06	EGVKYGAGIGPGVYDIHSPR	EGVKYGAGIGPGVYDIHSPR	684	20	7.71	175	1	1	0	0	134.333	6.2504	Missing	1384	2.2	b8°y8y9°	23.9384	1901	185.53	145.53	0.0078	15273	2072.05	2072.05	59.5108	2100
20854	SCCCCL4015F02	1511	91 2388 2619 translated	Regular	13248.8	0	84798.6	63	19	55	36.21	267630	29706.2	55468	19.029	1.6136	1430 10260	0	20	Pass2	InSource	None	902.421	STEEIADR	IPSTEEIADR	706	8	3.83	68	0	0	0	0	129.615	0		0	0		15.4639	814	105.4	170.801	0.014	2817	902.424	902.421	16.0648	3740
20854	SCCCCL4015F02	1511	91 2388 2619 translated	Regular	13248.8	0	84798.6	63	19	55	36.21	267630	29706.2	55468	19.029	1.6136	1430 10260 30751 25891	0	21	Pass2	InSource	None	508.288	SVFR	LLSVFR	680	4	11.05	86	1	1	0	0	205.155	0		1137	0	y4	23.1748	461	72.1484	104.297	0.011	6525	508.291	508.289	25.8498	2941
20854	SCCCCL4015F02	1511	91 2388 2619 translated	Regular	13248.8	0	84798.6	63	19	55	36.21	267630	29706.2	55468	19.029	1.6136	1430 10260	0	22	Pass2	InSource	None	915.489	QIDEAALR	VIQIDEAALR	602	8	4.07	72	2	2	1	0	1228.59	0		1323	0	b2*b7*y3y4y5°y7°y8°	24.8284	844	107.975	67.9745	0.0033	5284	915.49	915.488	22.9334	876
4443	SCSGLR1084A12	918	20 800 1041 minus strand translated	Regular	13067.6	0	27444.7	94	9	22	45.74	329998	153683	134354	98.4451	2.7018		1	1	Pass1	PepFrag1	Carbamidomethyl+C(8)	1686.87	VTDGVSLCGPVLDQVK	VTDGVSLCGPVLDQVK	236	16	3.88	182	16	16	9	4	54133.2	8.8497	Identified	40593	7.7	b2°b3b4b4°b5°b6b7b8b11b16y3y4y4*y5y7y8y9y10y11y11*y16	31.0726	1537	161.018	121.018	0.2348	7261	1686.87	1686.87	27.9656	77488
4443	SCSGLR1084A12	918	20 800 1041 minus strand translated	Regular	13067.6	0	27444.7	94	9	22	45.74	329998	153683	134354	98.4451	2.7018	8380	0	2	Pass1	PepFrag1	None	1316.68	NDGFEIGPQVLK	NDGFEIGPQVLK	89	12	4.07	183	10	10	6	3	41350.4	8.7327	Identified	6166	5.6	b3b4b5b6b9y5y6y8y9y10	26.0883	1219	137.963	97.9628	0.1321	8048	1316.69	1316.69	30.0053	43609
4443	SCSGLR1084A12	918	20 800 1041 minus strand translated	Regular	13067.6	0	27444.7	94	9	22	45.74	329998	153683	134354	98.4451	2.7018		0	3	Pass1	PepFrag1	None	1626.87	DATSPLPGWIIESLK	DATSPLPGWIIESLK	114	15	4.07	185	8	8	2	1	36646.3	8.6802	Identified	18929	6	b3°b4°b6b6°b15y5y9y11y12y13y15	43.6984	1528	160.389	120.389	0.1303	12640	1626.88	1626.87	50.917	43004
4443	SCSGLR1084A12	918	20 800 1041 minus strand translated	Regular	13067.6	0	27444.7	94	9	22	45.74	329998	153683	134354	98.4451	2.7018		0	4	Pass1	PepFrag1	None	986.563	ESAIAQVIR	ESAIAQVIR	154	9	7	180	7	7	6	0	25032.8	8.5147		14459	4.6	b2°b4°b7°y3y4y5y6y7y8y9	14.8595	931	115.273	75.2726	0.1006	3977	986.562	986.56	19.2799	33191
4443	SCSGLR1084A12	918	20 800 1041 minus strand translated	Regular	13067.6	0	27444.7	94	9	22	45.74	329998	153683	134354	98.4451	2.7018		0	5	Pass1	PepFrag1	None	2318.19	FIDAAHFSVPAGQYAVELVAGR	FIDAAHFSVPAGQYAVELVAGR	132	22	5.22	184	7	7	0	1	22198.7	8.4625	Identified	6332	6.3	b8b9°b15y4y7y9y13y22	47.9311	2148	201.272	94.1811	0.0982	12040	2318.19	2318.19	45.2431	32391
4443	SCSGLR1084A12	918	20 800 1041 minus strand translated	Regular	13067.6	0	27444.7	94	9	22	45.74	329998	153683	134354	98.4451	2.7018	8380	0	6	Pass1	PepFrag1	None	1045.56	ELPTPYPTK	ELPTPYPTK	75	9	6.89	179	4	4	2	0	11971.4	8.1943	Identified	10969	4.1	y3y3°y5y6y7	9.8012	965	118.062	78.0623	0.0746	2509	1045.56	1045.56	15.3966	24631
4443	SCSGLR1084A12	918	20 800 1041 minus strand translated	Regular	13067.6	0	27444.7	94	9	22	45.74	329998	153683	134354	98.4451	2.7018		0	7	Pass1	PepFrag1	None	1409.67	LTFYSSYYHTK	LTFYSSYYHTK	225	11	9.39	181	9	9	8	0	50972.6	8.8235		7585	3.8	y3y3°y4y5y6y7y8y9y10y11	22.2224	1267	141.561	101.561	0.0515	4760	1409.68	1409.67	21.6172	17001
4443	SCSGLR1084A12	918	20 800 1041 minus strand translated	Regular	13067.6	0	27444.7	94	9	22	45.74	329998	153683	134354	98.4451	2.7018	8380	0	8	Pass2	PepFrag2	None	2053.01	HAQDAEGLLINGNFETAPR	HAQDAEGLLINGNFETAPR	38	19	4.42	186	8	8	5	0	2957.1	7.5871	Missing	4864	5.4	b4b5b7b8b9y5y6y7	30.3939	1868	183.377	82.2512	0.076	7056	2052.99	2052.99	27.4365	25080
4443	SCSGLR1084A12	918	20 800 1041 minus strand translated	Regular	13067.6	0	27444.7	94	9	22	45.74	329998	153683	134354	98.4451	2.7018	8380	0	9	Pass2	MissedCleavage	None	1900.02	DNLIKNDGFEIGPQVLK	DNLIKNDGFEIGPQVLK	84	17	4.31	187	0	0	0	0	80.4353	6.0216	Missing	723	2.3	b4*b8*	41.4318	1789	178.169	78.7796	0.0078	8040	1900.01	1900.01	29.9841	2571
4443	SCSGLR1084A12	918	20 800 1041 minus strand translated	Regular	13067.6	0	27444.7	94	9	22	45.74	329998	153683	134354	98.4451	2.7018	8380	0	10	Pass2	InSource	None	803.43	PTPYPTK	ELPTPYPTK	77	7	9.72	179	4	4	2	0	4625.99	0	Identified	11611	0	b2°b3°y3y3°y5y6y7	9.8012	732	98.1975	58.1975	0.033	2512	803.43	803.428	15.4009	10889
4443	SCSGLR1084A12	918	20 800 1041 minus strand translated	Regular	13067.6	0	27444.7	94	9	22	45.74	329998	153683	134354	98.4451	2.7018		0	11	Pass2	InSource	None	586.367	AQVIR	ESAIAQVIR	158	5	11.05	180	4	4	2	1	9309.91	0		2021	0	b2b2*b3y3y4	14.8595	558	81.9437	123.887	0.0096	3978	586.371	586.369	19.2858	3166
4443	SCSGLR1084A12	918	20 800 1041 minus strand translated	Regular	13067.6	0	27444.7	94	9	22	45.74	329998	153683	134354	98.4451	2.7018		0	12	Pass2	InSource	None	1195.54	FYSSYYHTK	LTFYSSYYHTK	227	9	9.39	181	7	7	4	0	36197.8	0		4226	0	b7°y1y3y3°y5y6y7y8y9	22.2224	1050	124.897	84.8971	0.0086	4761	1195.54	1195.54	21.6182	2851
4443	SCSGLR1084A12	918	20 800 1041 minus strand translated	Regular	13067.6	0	27444.7	94	9	22	45.74	329998	153683	134354	98.4451	2.7018		0	13	Pass2	InSource	None	1296.59	TFYSSYYHTK	LTFYSSYYHTK	226	10	9.39	181	7	7	5	0	33879.9	0		3806	0	y3y5y6y7y8y9y10	22.2224	1143	132.167	92.1672	0.007	4763	1296.59	1296.59	21.6239	2296
4443	SCSGLR1084A12	918	20 800 1041 minus strand translated	Regular	13067.6	0	27444.7	94	9	22	45.74	329998	153683	134354	98.4451	2.7018	8380	0	14	Pass2	InSource	None	1087.61	GFEIGPQVLK	NDGFEIGPQVLK	91	10	7	183	3	3	1	0	484.856	0	Missing	1538	0	b4y9y10	26.0883	1032	123.466	83.4656	0.0059	8025	1087.62	1087.62	29.946	1932
4443	SCSGLR1084A12	918	20 800 1041 minus strand translated	Regular	13067.6	0	27444.7	94	9	22	45.74	329998	153683	134354	98.4451	2.7018		0	15	Pass2	InSource	Carbamidomethyl+C(8)	1085.53	VTDGVSLCGPV	VTDGVSLCGPVLDQVK	236	11	3.1	182	0	0	0	0	97.1457	0	Missing	302	0	b2°	31.0726	968	118.307	196.614	0.0023	6901	1085.53	1085.53	27.0816	750
4443	SCSGLR1084A12	918	20 800 1041 minus strand translated	Regular	13067.6	0	27444.7	94	9	22	45.74	329998	153683	134354	98.4451	2.7018	8380	0	16	Pass2	NeutralLoss_H2O	None	1027.55	ELPTPYPTK	ELPTPYPTK	75	9	6.89	179	0	0	0	0	50.2004	0	Missing	0	0		9.8012	965	118.062	78.0623	0.0173	2510	1027.55	1027.55	15.3997	5695
4443	SCSGLR1084A12	918	20 800 1041 minus strand translated	Regular	13067.6	0	27444.7	94	9	22	45.74	329998	153683	134354	98.4451	2.7018		0	17	Pass2	NeutralLoss_H2O	None	968.552	ESAIAQVIR	ESAIAQVIR	154	9	7	180	0	0	0	0	68.5384	0		230	0	b3°	14.8595	931	115.273	75.2726	0.0105	3976	968.553	968.551	19.277	3453
17267	SCEZRZ1013G10	454	109 721 721 translated	Regular	12796.6	0	20184.9	32	5	17	51.71	80118	0	38862			24211 21497 4464 4120	1	1	Pass1	PepFrag1	None	3872.81	EAEPETAAAPVEAVPAETEAEPEVAAEPEAAAPAEAETK	EAEPETAAAPVEAVPAETEAEPEVAAEPEAAAPAEAETK	105	39	3.26	190	17	17	6	3	38087.2	8.6879	Identified	22104	8.4	b6°b7b7°b8b8°b9b9°b14b25b25°b27b31y4y5y7y8y9y10y12y15y18y30	26.8626	3515	279.497	146.331	0.5169	6136	3872.8	3872.81	25.0739	41414
17267	SCEZRZ1013G10	454	109 721 721 translated	Regular	12796.6	0	20184.9	32	5	17	51.71	80118	0	38862			18174 24211 21497 4464 22549 28464	0	2	Pass1	PepFrag1	None	1573.76	EVEAVAEPTEAAETK	EVEAVAEPTEAAETK	75	15	3.67	189	10	10	5	3	32169.5	8.6145	Identified	6467	5.1	b3b3°b4b4°b6b7y4y5y8y9y10y12	13.3019	1434	153.742	113.742	0.3326	1303	1573.76	1573.76	12.2709	26648
17267	SCEZRZ1013G10	454	109 721 721 translated	Regular	12796.6	0	20184.9	32	5	17	51.71	80118	0	38862			18174 24211 21497 4464 4120 22549 28401	0	3	Pass1	PepFrag1	None	1500.71	EPEAEAVPAETETK	EPEAEAVPAETETK	61	14	3.67	188	2	2	0	0	6667.85	7.9311	Identified	2391	2.9	b3°b6°y7y9	9.2952	1352	147.824	107.824	0.0752	704	1500.71	1500.71	10.2209	6021
17267	SCEZRZ1013G10	454	109 721 721 translated	Regular	12796.6	0	20184.9	32	5	17	51.71	80118	0	38862			24211	0	4	Pass1	PepFrag1	None	4466.11	EPEAEAVPAETETKEVEAVAEPTEAAETKEAEAEAAPAAETAAK	EPEAEAVPAETETKEVEAVAEPTEAAETKEAEAEAAPAAETAAK	61	44	3.69	192	1	1	0	0	222.049	6.4535	Identified	7571	3.4	b9°b29°y12°y13°y23	27.0337	4076	308.496	165.664	0.0391	15005	4466.09	4466.11	59.4739	3131
17267	SCEZRZ1013G10	454	109 721 721 translated	Regular	12796.6	0	20184.9	32	5	17	51.71	80118	0	38862			4464 4120	0	5	Pass1	PepFrag1	None	2280.12	EAEVEAAAAEAEVAVPVPAEEAK	EAEVEAAAAEAEVAVPVPAEEAK	144	23	3.5	191	2	2	0	0	4215.47	7.7319	Identified	329	2.6	y6y8	23.0295	2101	198.325	158.325	0.0362	8044	2280.12	2280.12	29.9925	2904
9454	SCJFRZ1007G12	339	117 572 784 translated	Regular	12512.4	0	15200.8	50	4	8	22.52	156627	11784	63089	7.5485	0.1147	14480 10861 2158	1	1	Pass1	PepFrag1	None	1335.69	AVVVHADPDDLGK	AVVVHADPDDLGK	113	13	4.16	193	14	14	11	4	97544.7	9.0865	Identified	26514	7.1	b3b5b6b7y3y4y5y6y6°y7y8y9y10y11y12	14.8767	1237	139.318	99.3176	0.4956	1832	1335.69	1335.69	13.8397	77621
9454	SCJFRZ1007G12	339	117 572 784 translated	Regular	12512.4	0	15200.8	50	4	8	22.52	156627	11784	63089	7.5485	0.1147	14480 10861 2158	0	2	Pass1	PepFrag1	Carbamidomethyl+C(3)	987.529	VACGIIGLQG	VACGIIGLQG	141	10	5.36	194	8	8	6	1	31566.5	8.5966		4519	4.1	b3b4b5b6b7b8b9y5	23.0899	888	111.695	183.391	0.1434	6594	987.533	987.531	26.0961	22466
9454	SCJFRZ1007G12	339	117 572 784 translated	Regular	12512.4	0	15200.8	50	4	8	22.52	156627	11784	63089	7.5485	0.1147	10861	0	3	Pass2	PepFrag2	None	1039.61	AVAVLAGPDVK	AVAVLAGPDVK	3	11	6.78	196	10	10	6	3	25977	8.5119	Missing	4720	3.4	b2b3b4y2y5y6y7y8y9y11	16.2446	1004	121.222	81.2222	0.0752	3484	1039.63	1039.63	17.708	11784
9454	SCJFRZ1007G12	339	117 572 784 translated	Regular	12512.4	0	15200.8	50	4	8	22.52	156627	11784	63089	7.5485	0.1147	14480 2158	0	4	Pass2	PepFrag2	None	1335.69	AVVVHADPDDLGK	AVVVHADPDDLGK	113	13	4.16	195	2	2	1	0	1529.39	7.2819	Identified	359	2	y6y7	14.8767	1237	139.318	99.3176	0.0152	2192	1335.69	1335.69	14.771	2379
9454	SCJFRZ1007G12	339	117 572 784 translated	Regular	12512.4	0	15200.8	50	4	8	22.52	156627	11784	63089	7.5485	0.1147	14480 10861 2158	0	5	Pass2	InSource	None	1165.58	VVHADPDDLGK	AVVVHADPDDLGK	115	11	4.16	225	13	13	10	4	119952	0	Identified	25934	0	b3b4b5b8b11°y3y4y5y6y6°y7y8y9y10y11	14.8767	1065	126.084	86.0838	0.2478	1834	1165.59	1165.58	13.8433	38813
9454	SCJFRZ1007G12	339	117 572 784 translated	Regular	12512.4	0	15200.8	50	4	8	22.52	156627	11784	63089	7.5485	0.1147	14480 10861 2158	0	6	Pass2	InSource	None	1264.65	VVVHADPDDLGK	AVVVHADPDDLGK	114	12	4.16	225	1	1	0	0	80.3853	0	Missing	165	0	y1	14.8767	1170	134.24	94.2405	0.0136	1365	1264.65	1264.65	12.485	2123
9454	SCJFRZ1007G12	339	117 572 784 translated	Regular	12512.4	0	15200.8	50	4	8	22.52	156627	11784	63089	7.5485	0.1147	10861	0	7	Pass2	InSource	None	869.509	AVLAGPDVK	AVAVLAGPDVK	5	9	6.78	196	2	2	0	0	280.81	0	Missing	878	0	y1y9	16.2446	832	106.949	66.9486	0.0092	3672	869.511	869.509	18.3069	1441
10861	SCCCLR1024E11	342	105 560 801 translated	Regular	12380.8	0	15214.8	48	3	8	22.52	154248	0	62730			14480 9454 2158	1	1	Pass1	PepFrag1	None	1335.69	AVVVHADPDDLGK	AVVVHADPDDLGK	113	13	4.16	197	14	14	11	4	97544.7	9.082	Identified	26514	7.1	b3b5b6b7y3y4y5y6y6°y7y8y9y10y11y12	14.8767	1237	139.318	99.3176	0.5032	1832	1335.69	1335.69	13.8397	77621
10861	SCCCLR1024E11	342	105 560 801 translated	Regular	12380.8	0	15214.8	48	3	8	22.52	154248	0	62730			14480 9454 2158	0	2	Pass1	PepFrag1	Carbamidomethyl+C(3)	987.529	VACGIIGLQG	VACGIIGLQG	141	10	5.36	198	8	8	6	1	31566.5	8.592		4519	4.1	b3b4b5b6b7b8b9y5	23.0899	888	111.695	183.391	0.1456	6594	987.533	987.531	26.0961	22466
10861	SCCCLR1024E11	342	105 560 801 translated	Regular	12380.8	0	15214.8	48	3	8	22.52	154248	0	62730			9454	0	3	Pass2	PepFrag2	None	1039.61	AVAVLAGPDVK	AVAVLAGPDVK	3	11	6.78	199	10	10	6	3	25977	8.5073	Missing	4720	3.4	b2b3b4y2y5y6y7y8y9y11	16.2446	1004	121.222	81.2222	0.0764	3484	1039.63	1039.63	17.708	11784
10861	SCCCLR1024E11	342	105 560 801 translated	Regular	12380.8	0	15214.8	48	3	8	22.52	154248	0	62730			14480 9454 2158	0	4	Pass2	InSource	None	1165.58	VVHADPDDLGK	AVVVHADPDDLGK	115	11	4.16	225	13	13	10	4	119952	0	Identified	25934	0	b3b4b5b8b11°y3y4y5y6y6°y7y8y9y10y11	14.8767	1065	126.084	86.0838	0.2516	1834	1165.59	1165.58	13.8433	38813
10861	SCCCLR1024E11	342	105 560 801 translated	Regular	12380.8	0	15214.8	48	3	8	22.52	154248	0	62730			14480 9454 2158	0	5	Pass2	InSource	None	1264.65	VVVHADPDDLGK	AVVVHADPDDLGK	114	12	4.16	225	1	1	0	0	80.3853	0	Missing	165	0	y1	14.8767	1170	134.24	94.2405	0.0138	1365	1264.65	1264.65	12.485	2123
10861	SCCCLR1024E11	342	105 560 801 translated	Regular	12380.8	0	15214.8	48	3	8	22.52	154248	0	62730			9454	0	6	Pass2	InSource	None	869.509	AVLAGPDVK	AVAVLAGPDVK	5	9	6.78	196	2	2	0	0	280.81	0	Missing	878	0	y1y9	16.2446	832	106.949	66.9486	0.0093	3672	869.511	869.509	18.3069	1441
495	SCCCLR1C08H04	668	148 609 770 translated	Regular	12270.3	0	15603.5	33	3	6	54.25	161429	155054	101676	99.3233	1.5498		1	1	Pass1	PepFrag1	None	2574.17	NNAGYPHNVVFDEDEVPSGVDATK	NNAGYPHNVVFDEDEVPSGVDATK	86	24	3.84	200	22	22	10	5	75889.9	8.969	Identified	89434	11.1	b2b2*b3b3*b5b5*b8b9*b10b10*b14b15b15*b15°b16b16°b18°b24y1y2y3y4y6y7y7°y8y9y10y12y19y21y24	22.9521	2304	210.902	100.602	0.8886	5929	2574.17	2574.18	24.594	143447
495	SCCCLR1C08H04	668	148 609 770 translated	Regular	12270.3	0	15603.5	33	3	6	54.25	161429	155054	101676	99.3233	1.5498		0	2	Pass1	PepFrag1	Carbamidomethyl+C(28)	4280.98	ISQEEYLNAPGETYSVTLTVPGTYSFYCEPHQGAGMVGK	ISQEEYLNAPGETYSVTLTVPGTYSFYCEPHQGAGMVGK	110	39	4.25	201	2	2	0	0	1370.15	7.2256	Identified	4189	5.2	y11*y19y39	54.9157	3844	296.676	157.784	0.0672	11127	4280.97	4280.98	40.9612	10844
495	SCCCLR1C08H04	668	148 609 770 translated	Regular	12270.3	0	15603.5	33	3	6	54.25	161429	155054	101676	99.3233	1.5498		0	3	Pass2	PepFrag2	None	1920.98	MASLSSATITAPSFAAPAAR	MASLSSATITAPSFAAPAAR	0	20	11.05	202	1	1	0	0	127.914	6.1958	Missing	453	1.5	b17°y16	31.8513	1782	177.704	137.704	0.0047	13531	1920.97	1920.97	56.7902	763
495	SCCCLR1C08H04	668	148 609 770 translated	Regular	12270.3	0	15603.5	33	3	6	54.25	161429	155054	101676	99.3233	1.5498		0	4	Pass2	InSource	None	2054.97	PHNVVFDEDEVPSGVDATK	NNAGYPHNVVFDEDEVPSGVDATK	91	19	3.84	200	2	2	0	0	384.954	0	Identified	2570	0	b8°y2y19	22.9521	1856	182.591	142.591	0.0311	5009	2054.96	2054.96	22.217	5019
495	SCCCLR1C08H04	668	148 609 770 translated	Regular	12270.3	0	15603.5	33	3	6	54.25	161429	155054	101676	99.3233	1.5498		0	5	Pass2	InSource	None	1800.78	NNAGYPHNVVFDEDEV	NNAGYPHNVVFDEDEVPSGVDATK	86	16	3.59	200	6	6	0	1	8603.08	0	Identified	5030	0	b3b3*b5b5*b8b10*b11b14b15*b15°y11y11°y14°	22.9521	1602	165.527	125.527	0.0084	5928	1800.78	1800.78	24.5869	1356
13909	SCVPLR2012E01	695	54 669 669 translated	Regular	11935.5	0	21132.6	36	3	7	40.29	155054	155054	86433	99.3233	2.099		1	1	Pass1	PepFrag1	Carbamidomethyl+C(10)	2310.14	DAIASYAFGCVGAVTGPTTNLPK	DAIASYAFGCVGAVTGPTTNLPK	180	23	6.1	204	21	21	13	7	65249.7	8.8914	Identified	38280	9.4	b4b5°b7b7°b8b9b10b12°b13b14b15b16y2y3y7y8y9y10y11y13y15y16y17y23	39.2561	2086	197.38	157.38	0.6025	10299	2310.14	2310.15	37.3081	93424
13909	SCVPLR2012E01	695	54 669 669 translated	Regular	11935.5	0	21132.6	36	3	7	40.29	155054	155054	86433	99.3233	2.099		0	2	Pass1	PepFrag1	None	2246.14	AASSGGVTSAPVASGQTPPSYVVR	AASSGGVTSAPVASGQTPPSYVVR	56	24	9.84	203	13	13	5	3	39262.1	8.6708	Identified	43197	8	b5°b9°b10b12b17y2y7y8y11y12y14y15y16y17y24y24*	18.8847	2056	195.483	155.483	0.3775	3895	2246.14	2246.14	18.9808	58535
13909	SCVPLR2012E01	695	54 669 669 translated	Regular	11935.5	0	21132.6	36	3	7	40.29	155054	155054	86433	99.3233	2.099		0	3	Pass2	PepFrag2	Carbamidomethyl+C(25);Carbamidomethyl+C(28);Carbamidomethyl+C(31)	3797.77	AGLGTPVQQLLLALDTSADATWSHCAPCDTCPAGSR	AGLGTPVQQLLLALDTSADATWSHCAPCDTCPAGSR	80	36	4.16	205	2	2	0	0	435.791	6.7161	Missing	4956	3.2	b9*b16°b19°y11y16	57.282	3320	269.062	229.062	0.02	15311	3797.71	3797.73	59.5163	3095
10260	SCVPRZ2043H12	308	1 595 821 translated	Regular	10961	0	22299.3	32	5	16	23.35	111383	0	29838			1430 20854	1	1	Pass1	PepFrag1	None	1130.57	IPSTEEIADR	IPSTEEIADR	112	10	3.83	206	7	7	6	0	21590.7	8.3741	Identified	8835	5	y3y4y5y6y7y8y8°y9	15.4639	1028	123.146	83.1464	0.3397	1549	1130.57	1130.57	13.0921	37836
10260	SCVPRZ2043H12	308	1 595 821 translated	Regular	10961	0	22299.3	32	5	16	23.35	111383	0	29838			1430 20854	0	2	Pass1	PepFrag1	None	1127.64	VIQIDEAALR	VIQIDEAALR	8	10	4.07	208	6	6	3	1	45156.3	8.6946		7423	4.7	b3y3y4y5°y6y7y7°y8y8*y8°	24.8284	1073	126.714	86.7144	0.287	5286	1127.64	1127.64	22.9344	31969
10260	SCVPRZ2043H12	308	1 595 821 translated	Regular	10961	0	22299.3	32	5	16	23.35	111383	0	29838			1430 20854 30751 25891	0	3	Pass1	PepFrag1	None	1658.83	YGAGIGPGVYDIHSPR	YGAGIGPGVYDIHSPR	96	16	7.7	207	13	13	9	1	69014.3	8.8788	Identified	7666	5.4	b3b4y3y4y5y6y7y9y10y11y12y14y15	19.9506	1504	158.705	65.8036	0.2688	4885	1658.83	1658.83	21.9177	29945
10260	SCVPRZ2043H12	308	1 595 821 translated	Regular	10961	0	22299.3	32	5	16	23.35	111383	0	29838			1430 20854 30751 25891	0	4	Pass1	PepFrag1	None	734.456	LLSVFR	LLSVFR	86	6	11.05	209	2	2	1	0	4021.46	7.6442		2070	1.4	y4y5	23.1748	709	96.1296	152.259	0.0177	6519	734.461	734.459	25.8284	1976
10260	SCVPRZ2043H12	308	1 595 821 translated	Regular	10961	0	22299.3	32	5	16	23.35	111383	0	29838			1430 20854 30751 25891	0	5	Pass2	MissedCleavage	None	2072.06	EGVKYGAGIGPGVYDIHSPR	EGVKYGAGIGPGVYDIHSPR	92	20	7.71	210	1	1	0	0	134.333	6.168	Missing	1384	2.2	b8°y8y9°	23.9384	1901	185.53	145.53	0.0189	15273	2072.05	2072.05	59.5108	2100
10260	SCVPRZ2043H12	308	1 595 821 translated	Regular	10961	0	22299.3	32	5	16	23.35	111383	0	29838			1430 20854	0	6	Pass2	InSource	None	902.421	STEEIADR	IPSTEEIADR	114	8	3.83	68	0	0	0	0	129.615	0		0	0		15.4639	814	105.4	170.801	0.0336	2817	902.424	902.421	16.0648	3740
10260	SCVPRZ2043H12	308	1 595 821 translated	Regular	10961	0	22299.3	32	5	16	23.35	111383	0	29838			1430 20854 30751 25891	0	7	Pass2	InSource	None	508.288	SVFR	LLSVFR	88	4	11.05	86	1	1	0	0	205.155	0		1137	0	y4	23.1748	461	72.1484	104.297	0.0264	6525	508.291	508.289	25.8498	2941
10260	SCVPRZ2043H12	308	1 595 821 translated	Regular	10961	0	22299.3	32	5	16	23.35	111383	0	29838			1430 20854	0	8	Pass2	InSource	None	915.489	QIDEAALR	VIQIDEAALR	10	8	4.07	72	2	2	1	0	1228.59	0		1323	0	b2*b7*y3y4y5°y7°y8°	24.8284	844	107.975	67.9745	0.0079	5284	915.49	915.488	22.9334	876
29805	SCEQLR1093F09	647	112 1974 2411 translated	Regular	10810.1	0	67541.2	105	14	34	35.32	221930	72529	105897	46.4601	3.138	3389 9508	1	1	Pass1	PepFrag1	None	2193.18	LGIPIIYGIDAVHGHNNVYK	LGIPIIYGIDAVHGHNNVYK	106	20	7.83	218	6	6	2	0	20153.5	8.3382	Identified	10879	5.9	y7y13y14y15y17y18*y20	39.7276	2067	196.179	58.0897	0.1355	10923	2193.18	2193.18	40.0542	30066
29805	SCEQLR1093F09	647	112 1974 2411 translated	Regular	10810.1	0	67541.2	105	14	34	35.32	221930	72529	105897	46.4601	3.138		0	2	Pass1	PepFrag1	None	2958.55	VVQSLTSLISGLQGDAPADSVGRPYVGGSK	VVQSLTSLISGLQGDAPADSVGRPYVGGSK	189	30	6.84	220	8	8	1	0	3297.4	7.552	Missing	9505	6.2	b30y10°y11y15y17y22y23y24°y25y30	48.0095	2762	237.999	118.666	0.1029	11745	2958.54	2958.55	43.4639	22847
29805	SCEQLR1093F09	647	112 1974 2411 translated	Regular	10810.1	0	67541.2	105	14	34	35.32	221930	72529	105897	46.4601	3.138		0	3	Pass1	PepFrag1	None	1814.88	YTEFIDDLTTQVQNK	YTEFIDDLTTQVQNK	340	15	3.7	216	6	6	1	1	5189.93	7.749		8271	4.5	b2b2°b9°b12y2y2*y3y10y15	32.9811	1658	169.362	129.362	0.0884	8897	1814.88	1814.88	32.6643	19616
29805	SCEQLR1093F09	647	112 1974 2411 translated	Regular	10810.1	0	67541.2	105	14	34	35.32	221930	72529	105897	46.4601	3.138	30267 3389 38617 9508 19965	0	4	Pass1	PepFrag1	None	1075.56	IGQMTQIER	IGQMTQIER	49	9	7	211	6	6	3	1	9897.08	8.0293		5234	3.7	b3y4y5y6y7*y8y8°y9	13.434	998	120.739	80.7387	0.0854	1436	1075.56	1075.55	12.6798	18953
29805	SCEQLR1093F09	647	112 1974 2411 translated	Regular	10810.1	0	67541.2	105	14	34	35.32	221930	72529	105897	46.4601	3.138		0	5	Pass1	PepFrag1	None	1393.67	GFVISDWEGIDR	GFVISDWEGIDR	299	12	3.7	217	9	9	4	1	15557.2	8.2258		9481	4.1	b3b10y4y5y6y8y9y10y12	39.9683	1259	140.965	100.965	0.0851	10282	1393.68	1393.68	37.2022	18887
29805	SCEQLR1093F09	647	112 1974 2411 translated	Regular	10810.1	0	67541.2	105	14	34	35.32	221930	72529	105897	46.4601	3.138	3389	0	6	Pass1	PepFrag1	None	1058.58	IGEATALEVR	IGEATALEVR	147	10	4.26	212	11	11	8	3	84449.4	8.9604		5781	3.7	b3b4b8y2y3y4y5y6y7y8y9	18.9123	994	120.416	80.4159	0.075	3076	1058.59	1058.58	16.5986	16653
29805	SCEQLR1093F09	647	112 1974 2411 translated	Regular	10810.1	0	67541.2	105	14	34	35.32	221930	72529	105897	46.4601	3.138	30267 3389	0	7	Pass1	PepFrag1	None	1453.79	ATIFPHNVGLGATR	ATIFPHNVGLGATR	126	14	11.05	214	7	7	4	0	6158.52	7.8233	Identified	6849	4	b3°y6y8y8*y9y10y11y12y14	25.1587	1356	148.115	58.7434	0.0656	5475	1453.79	1453.79	23.4474	14562
29805	SCEQLR1093F09	647	112 1974 2411 translated	Regular	10810.1	0	67541.2	105	14	34	35.32	221930	72529	105897	46.4601	3.138	33895	0	8	Pass1	PepFrag1	None	1022.62	SSAPLLPLPK	SSAPLLPLPK	416	10	10.1	215	7	7	4	0	9223.65	7.9987	Identified	6596	3.3	b2°y2y4y5y6y7y8y10	20.6387	990	120.093	80.0927	0.0567	7055	1022.63	1022.62	27.434	12584
29805	SCEQLR1093F09	647	112 1974 2411 translated	Regular	10810.1	0	67541.2	105	14	34	35.32	221930	72529	105897	46.4601	3.138	33895	0	9	Pass1	PepFrag1	None	2257.08	FTMGLFENPYPDASLAGELGK	FTMGLFENPYPDASLAGELGK	373	21	3.83	221	3	3	0	0	8352.7	7.9557	Identified	8104	4.3	y11y13y21	51.818	2071	196.432	156.432	0.0536	12264	2257.08	2257.09	46.8845	11905
29805	SCEQLR1093F09	647	112 1974 2411 translated	Regular	10810.1	0	67541.2	105	14	34	35.32	221930	72529	105897	46.4601	3.138	33895	0	10	Pass1	PepFrag1	None	1302.64	SVDQLPMNVGDK	SVDQLPMNVGDK	590	12	3.88	213	4	4	1	1	6208.31	7.8268	Identified	3607	3.3	b5b8°y7y8y12	13.2041	1196	136.222	96.2219	0.0482	3953	1302.64	1302.64	19.185	10689
29805	SCEQLR1093F09	647	112 1974 2411 translated	Regular	10810.1	0	67541.2	105	14	34	35.32	221930	72529	105897	46.4601	3.138		0	11	Pass1	PepFrag1	Carbamidomethyl+C(11);Carbamidomethyl+C(15)	1794.9	ATGIPYVFAPCIAVCR	ATGIPYVFAPCIAVCR	157	16	8.28	219	3	3	0	0	7110.68	7.8857	Identified	3625	3	b16°y7y12y16	37.9447	1576	163.731	123.731	0.0271	11112	1794.9	1794.9	40.8838	6019
29805	SCEQLR1093F09	647	112 1974 2411 translated	Regular	10810.1	0	67541.2	105	14	34	35.32	221930	72529	105897	46.4601	3.138	30267 33895	0	12	Pass1	PepFrag1	None	672.465	SLVLLK	SLVLLK	407	6	10.1	222	5	5	2	1	5560.54	7.7789		3881	1.8	b2b2°y2y4y5y6	19.6666	685	93.9478	147.896	0.0164	4829	672.468	672.466	21.8033	3649
29805	SCEQLR1093F09	647	112 1974 2411 translated	Regular	10810.1	0	67541.2	105	14	34	35.32	221930	72529	105897	46.4601	3.138		0	13	Pass2	VarMod	Phosphoryl+STY(*);Phosphoryl+STY(*)	3372.53	GINENNTIINTHGLMSIHMPPYYNSIIR	GINENNTIINTHGLMSIHMPPYYNSIIR	236	28	7.88	223	3	3	1	0	672.391	6.8615	Identified	2294	2.1	b16-H3PO4b23b24y8y18*	48.7395	2979	250.307	126.871	0.0059	4395	3372.52	3372.53	20.656	1304
29805	SCEQLR1093F09	647	112 1974 2411 translated	Regular	10810.1	0	67541.2	105	14	34	35.32	221930	72529	105897	46.4601	3.138		0	14	Pass2	VarMod	Oxidation+M(6)	1746.8	GVSTVMVSYSSWNGEK	GVSTVMVSYSSWNGEK	264	16	6.89	224	2	2	0	0	273.351	6.4706		1031	1.7	b3b3°b4°b5	24.798	1564	162.899	68.5991	0.0057	7252	1746.8	1746.8	27.9497	1270
29805	SCEQLR1093F09	647	112 1974 2411 translated	Regular	10810.1	0	67541.2	105	14	34	35.32	221930	72529	105897	46.4601	3.138	3389 9508	0	15	Pass2	InSource	None	2006.05	IPIIYGIDAVHGHNNVYK	LGIPIIYGIDAVHGHNNVYK	108	18	7.83	382	2	2	1	0	3030.62	0	Missing	4847	0	y14y15y18*	39.7276	1895	185.14	83.4263	0.0237	10920	2006.05	2006.05	40.0475	5252
29805	SCEQLR1093F09	647	112 1974 2411 translated	Regular	10810.1	0	67541.2	105	14	34	35.32	221930	72529	105897	46.4601	3.138	3389	0	16	Pass2	InSource	None	945.5	GEATALEVR	IGEATALEVR	148	9	4.26	380	2	2	0	0	354.993	0		1059	0	b3y9	18.9123	870	110.181	70.1808	0.0191	2607	945.502	945.5	15.6279	4239
29805	SCEQLR1093F09	647	112 1974 2411 translated	Regular	10810.1	0	67541.2	105	14	34	35.32	221930	72529	105897	46.4601	3.138	33895	0	17	Pass2	InSource	None	777.523	PLLPLPK	SSAPLLPLPK	419	7	10.1	215	6	6	2	2	11327.3	0	Identified	3539	0	b2b3y1y4y5y7	20.6387	777	102.182	62.1818	0.0166	7044	777.523	777.521	27.4113	3691
29805	SCEQLR1093F09	647	112 1974 2411 translated	Regular	10810.1	0	67541.2	105	14	34	35.32	221930	72529	105897	46.4601	3.138	3389 9508	0	18	Pass2	InSource	None	1909.99	PIIYGIDAVHGHNNVYK	LGIPIIYGIDAVHGHNNVYK	109	17	7.83	382	2	2	0	0	662.845	0	Missing	1574	0	y7y13	39.7276	1771	176.972	77.9815	0.0164	10935	1909.99	1909.99	40.1094	3643
29805	SCEQLR1093F09	647	112 1974 2411 translated	Regular	10810.1	0	67541.2	105	14	34	35.32	221930	72529	105897	46.4601	3.138	30267 33895	0	19	Pass2	InSource	None	472.349	VLLK	SLVLLK	409	4	10.1	222	1	1	0	0	176.141	0		733	0	y4	19.6666	488	74.9387	109.877	0.0124	4827	472.352	472.35	21.8024	2759
29805	SCEQLR1093F09	647	112 1974 2411 translated	Regular	10810.1	0	67541.2	105	14	34	35.32	221930	72529	105897	46.4601	3.138	30267 3389	0	20	Pass2	InSource	None	1281.71	IFPHNVGLGATR	ATIFPHNVGLGATR	128	12	11.05	381	5	5	3	0	7830.43	0	Identified	3310	0	y6y8y9y10y11	25.1587	1196	136.222	96.2219	0.0118	5472	1281.71	1281.71	23.4419	2608
29805	SCEQLR1093F09	647	112 1974 2411 translated	Regular	10810.1	0	67541.2	105	14	34	35.32	221930	72529	105897	46.4601	3.138		0	21	Pass2	InSource	Phosphoryl+STY(5)	1105.51	PYYNSIIR	GINENNTIINTHGLMSIHMPPYYNSIIR	256	8	9.59	223	1	1	0	0	70.3986	0	Identified	844	0	y8	48.7395	937	115.767	75.7673	0.0096	4389	1105.51	1105.51	20.6516	2136
29805	SCEQLR1093F09	647	112 1974 2411 translated	Regular	10810.1	0	67541.2	105	14	34	35.32	221930	72529	105897	46.4601	3.138	33895	0	22	Pass2	InSource	None	848.56	APLLPLPK	SSAPLLPLPK	418	8	10.1	215	4	4	2	0	4768.38	0	Identified	1157	0	y4y5y6y8	20.6387	844	107.975	67.9745	0.0046	7053	848.561	848.559	27.429	1028
29805	SCEQLR1093F09	647	112 1974 2411 translated	Regular	10810.1	0	67541.2	105	14	34	35.32	221930	72529	105897	46.4601	3.138		0	23	Pass2	NeutralLoss_H2O	None	1796.87	YTEFIDDLTTQVQNK	YTEFIDDLTTQVQNK	340	15	3.7	216	2	2	0	0	582.997	0		2919	0	b15y4y6°	32.9811	1658	169.362	129.362	0.0249	9047	1796.88	1796.88	33.2231	5518
29805	SCEQLR1093F09	647	112 1974 2411 translated	Regular	10810.1	0	67541.2	105	14	34	35.32	221930	72529	105897	46.4601	3.138	3389 9508	0	24	Pass2	NeutralLoss_H2O	None	2175.17	LGIPIIYGIDAVHGHNNVYK	LGIPIIYGIDAVHGHNNVYK	106	20	7.83	382	0	0	0	0	243.739	0	Missing	631	0	y7*y12°	39.7276	2067	196.179	90.7862	0.0037	10881	2175.16	2175.16	39.9072	824
29805	SCEQLR1093F09	647	112 1974 2411 translated	Regular	10810.1	0	67541.2	105	14	34	35.32	221930	72529	105897	46.4601	3.138	3389 9508	0	25	Pass2	NeutralLoss_NH3	None	2176.16	LGIPIIYGIDAVHGHNNVYK	LGIPIIYGIDAVHGHNNVYK	106	20	7.83	382	0	0	0	0	261.31	0	Missing	146	0	y10*	39.7276	2067	196.179	90.7862	0.0055	11328	2176.15	2176.15	41.6656	1228
2158	SCCCCL3120C04	337	103 558 687 translated	Regular	10620	0	15187.8	38	3	6	15.23	143402	0	57491			14480 9454 10861	1	1	Pass1	PepFrag1	None	1335.69	AVVVHADPDDLGK	AVVVHADPDDLGK	113	13	4.16	225	14	14	11	4	97544.7	9.0153	Identified	26514	7.1	b3b5b6b7y3y4y5y6y6°y7y8y9y10y11y12	14.8767	1237	139.318	99.3176	0.5413	1832	1335.69	1335.69	13.8397	77621
2158	SCCCCL3120C04	337	103 558 687 translated	Regular	10620	0	15187.8	38	3	6	15.23	143402	0	57491			14480 9454 10861	0	2	Pass1	PepFrag1	Carbamidomethyl+C(3)	987.529	VACGIIGLQG	VACGIIGLQG	141	10	5.36	226	8	8	6	1	31566.5	8.5254		4519	4.1	b3b4b5b6b7b8b9y5	23.0899	888	111.695	183.391	0.1567	6594	987.533	987.531	26.0961	22466
2158	SCCCCL3120C04	337	103 558 687 translated	Regular	10620	0	15187.8	38	3	6	15.23	143402	0	57491			14480 9454	0	3	Pass2	PepFrag2	None	1335.69	AVVVHADPDDLGK	AVVVHADPDDLGK	113	13	4.16	227	2	2	1	0	1529.39	7.2106	Identified	359	2	y6y7	14.8767	1237	139.318	99.3176	0.0166	2192	1335.69	1335.69	14.771	2379
2158	SCCCCL3120C04	337	103 558 687 translated	Regular	10620	0	15187.8	38	3	6	15.23	143402	0	57491			14480 9454 10861	0	4	Pass2	InSource	None	1165.58	VVHADPDDLGK	AVVVHADPDDLGK	115	11	4.16	225	13	13	10	4	119952	0	Identified	25934	0	b3b4b5b8b11°y3y4y5y6y6°y7y8y9y10y11	14.8767	1065	126.084	86.0838	0.2707	1834	1165.59	1165.58	13.8433	38813
2158	SCCCCL3120C04	337	103 558 687 translated	Regular	10620	0	15187.8	38	3	6	15.23	143402	0	57491			14480 9454 10861	0	5	Pass2	InSource	None	1264.65	VVVHADPDDLGK	AVVVHADPDDLGK	114	12	4.16	225	1	1	0	0	80.3853	0	Missing	165	0	y1	14.8767	1170	134.24	94.2405	0.0148	1365	1264.65	1264.65	12.485	2123
31905	SCCCRT1001G12	1210	135 1109 1143 translated	Regular	9888.15	0	34024.2	70	9	23	45.06	155809	94189	82601	60.3349	2.0528		1	1	Pass1	PepFrag1	Carbamidomethyl+C(7);Carbamidomethyl+C(13)	2260.11	SQVEAACPGTVSCADILALAAR	SQVEAACPGTVSCADILALAAR	112	22	4.07	231	19	19	13	2	94611.9	8.9711	Identified	26659	7	b2b3b4b6b7y2y3y4y5y6y7y8y9y10y11y13y15y16y22	35.6303	1995	191.597	151.597	0.2877	10063	2260.11	2260.11	36.4099	44832
31905	SCCCRT1001G12	1210	135 1109 1143 translated	Regular	9888.15	0	34024.2	70	9	23	45.06	155809	94189	82601	60.3349	2.0528		0	2	Pass1	PepFrag1	None	1812.96	DGVNLLSGPTWTVQLGR	DGVNLLSGPTWTVQLGR	134	17	7	233	5	5	1	1	16388.1	8.2096	Identified	9505	5.5	b5y9y10y12y17	42.0336	1687	171.331	131.331	0.1861	11518	1812.96	1812.96	42.5626	28999
31905	SCCCRT1001G12	1210	135 1109 1143 translated	Regular	9888.15	0	34024.2	70	9	23	45.06	155809	94189	82601	60.3349	2.0528		0	3	Pass1	PepFrag1	None	1451.8	DLVALSGAHTIGAAR	DLVALSGAHTIGAAR	188	15	7.88	229	11	11	7	3	14734	8.1634		10568	4.6	b3b4b5y6y7y9y10y11y12y13y15	24.7189	1364	148.697	108.697	0.1307	5082	1451.8	1451.79	22.3944	20358
31905	SCCCRT1001G12	1210	135 1109 1143 translated	Regular	9888.15	0	34024.2	70	9	23	45.06	155809	94189	82601	60.3349	2.0528	11901 8922	0	4	Pass1	PepFrag1	None	991.546	GFEVIDAIK	GFEVIDAIK	103	9	4.07	230	7	7	3	1	11225.6	8.0453		13077	3.8	b2b7y4y5y6y7y7°y9	26.0258	938	115.85	75.8497	0.1273	8070	991.549	991.547	30.0581	19829
31905	SCCCRT1001G12	1210	135 1109 1143 translated	Regular	9888.15	0	34024.2	70	9	23	45.06	155809	94189	82601	60.3349	2.0528		0	5	Pass1	PepFrag1	None	2652.31	TASQSAANSNLPSPSSSAATLVSAFASK	TASQSAANSNLPSPSSSAATLVSAFASK	155	28	10.1	232	6	6	1	1	12146.6	8.0796	Identified	7385	5.4	b11y6y7y9y17y28	29.281	2421	217.983	105.322	0.1116	10872	2652.31	2652.31	39.8711	17392
31905	SCCCRT1001G12	1210	135 1109 1143 translated	Regular	9888.15	0	34024.2	70	9	23	45.06	155809	94189	82601	60.3349	2.0528		0	6	Pass1	PepFrag1	None	1518.76	MGNISPLTGSSGEIR	MGNISPLTGSSGEIR	302	15	7	228	7	7	1	0	5386.58	7.7264	Identified	7351	3.8	b3b15y2y8y10y11y15	23.6933	1395	150.942	110.942	0.0763	4835	1518.76	1518.76	21.8261	11887
31905	SCCCRT1001G12	1210	135 1109 1143 translated	Regular	9888.15	0	34024.2	70	9	23	45.06	155809	94189	82601	60.3349	2.0528		0	7	Pass2	PepFrag2	None	1697.86	IYNDTNINAGFATKR	IYNDTNINAGFATKR	210	15	9.72	236	2	2	0	0	462.933	6.6606		1688	2.6	b10y8°y15	24.642	1554	162.204	122.204	0.0275	5712	1697.85	1697.85	24.1774	4281
31905	SCCCRT1001G12	1210	135 1109 1143 translated	Regular	9888.15	0	34024.2	70	9	23	45.06	155809	94189	82601	60.3349	2.0528		0	8	Pass2	VarMod	Carbamidomethyl+C(4);Oxidation+M(21)	2531.22	KQICGPQAGGTDGNLAPLDAMSSVK	KQICGPQAGGTDGNLAPLDAMSSVK	225	25	6.24	235	2	2	0	1	3557	7.5462	Identified	702	2.7	b16y9y21*	28.2449	2275	209.129	99.4192	0.019	3744	2531.22	2531.23	18.5647	2967
31905	SCCCRT1001G12	1210	135 1109 1143 translated	Regular	9888.15	0	34024.2	70	9	23	45.06	155809	94189	82601	60.3349	2.0528		0	9	Pass2	VarMod	Phosphoryl+STY(17)	2732.28	TASQSAANSNLPSPSSSAATLVSAFASK	TASQSAANSNLPSPSSSAATLVSAFASK	155	28	10.1	234	5	5	1	0	380.228	6.5752	Missing	1591	1.8	b1°b2b2°b6b7b16*b23y4	29.711	2421	217.983	105.322	0.0052	6189	2732.28	2732.28	25.1503	812
31905	SCCCRT1001G12	1210	135 1109 1143 translated	Regular	9888.15	0	34024.2	70	9	23	45.06	155809	94189	82601	60.3349	2.0528	11901 8922	0	10	Pass2	InSource	None	787.456	EVIDAIK	GFEVIDAIK	105	7	4.07	1076	4	4	2	1	5396.18	0		2837	0	b2y4y5y6y7°	26.0258	755	100.244	160.488	0.0194	8075	787.46	787.458	30.0606	3021
31905	SCCCRT1001G12	1210	135 1109 1143 translated	Regular	9888.15	0	34024.2	70	9	23	45.06	155809	94189	82601	60.3349	2.0528	11901 8922	0	11	Pass2	InSource	None	658.413	VIDAIK	GFEVIDAIK	106	6	6.78	1076	2	2	1	0	3064.28	0		1238	0	b4°y4y5	26.0258	646	90.3472	140.694	0.0092	8077	658.419	658.416	30.0655	1431
20628	SCJFRZ2013F04	924	200 1045 1045 translated	Regular	9892.67	0	29977.8	47	10	19	50.71	89694	24304.9	49569	15.5691	0.4667	30585	1	1	Pass1	PepFrag1	Carbamidomethyl+C(2);Carbamidomethyl+C(8)	1743.89	ACPGVVSCADILALAAR	ACPGVVSCADILALAAR	134	17	5.96	241	13	13	6	1	55779.6	8.7418	Identified	18799	5.5	b5b17y1y3y4y5y8y9y10y11y12y15y17	33.8084	1539	161.158	121.158	0.3279	10599	1743.89	1743.89	38.7009	29407
20628	SCJFRZ2013F04	924	200 1045 1045 translated	Regular	9892.67	0	29977.8	47	10	19	50.71	89694	24304.9	49569	15.5691	0.4667	30585 28074	0	2	Pass1	PepFrag1	None	1817.96	TAAPNLSVGGYEVIDAIK	TAAPNLSVGGYEVIDAIK	111	18	4.07	240	7	7	1	1	16727.9	8.2188	Identified	10042	4.9	b8y5y10y12y14*y15y16y18	33.784	1707	172.683	132.683	0.2301	10229	1817.96	1817.96	37.0019	20638
20628	SCJFRZ2013F04	924	200 1045 1045 translated	Regular	9892.67	0	29977.8	47	10	19	50.71	89694	24304.9	49569	15.5691	0.4667	28074 38396	0	3	Pass1	PepFrag1	None	1651.89	SVTWAQVAANPALPAR	SVTWAQVAANPALPAR	68	16	11.05	239	10	10	4	2	25308.6	8.3986	Identified	6104	4.1	b2°b10b13y3y4y6y7y8y9y11y16	25.7112	1536	160.949	120.949	0.1577	7831	1651.89	1651.89	29.471	14147
20628	SCJFRZ2013F04	924	200 1045 1045 translated	Regular	9892.67	0	29977.8	47	10	19	50.71	89694	24304.9	49569	15.5691	0.4667	30585 28074	0	4	Pass1	PepFrag1	Carbamidomethyl+C(2)	1620.75	GCDASILLDNAQSEK	GCDASILLDNAQSEK	96	15	3.7	238	8	8	3	0	14357.2	8.1524		6087	3.7	b3b7°y3y6y8y9y10y11y15	23.1547	1422	152.883	112.883	0.1288	4506	1620.75	1620.75	20.9046	11557
20628	SCJFRZ2013F04	924	200 1045 1045 translated	Regular	9892.67	0	29977.8	47	10	19	50.71	89694	24304.9	49569	15.5691	0.4667	30585 28074 38396	0	5	Pass1	PepFrag1	Carbamidomethyl+C(2)	1119.55	SCPSVDSIVR	SCPSVDSIVR	58	10	6.1	237	2	2	0	0	522.048	6.713	Missing	618	1.5	y4y7	12.2337	968	118.307	196.614	0.0167	2872	1119.55	1119.55	16.2187	1497
20628	SCJFRZ2013F04	924	200 1045 1045 translated	Regular	9892.67	0	29977.8	47	10	19	50.71	89694	24304.9	49569	15.5691	0.4667	30585 28074 11209	0	6	Pass2	PepFrag2	Carbamidomethyl+C(6)	1202.58	LHFHDCFVK	LHFHDCFVK	87	9	7.33	242	2	2	0	0	194.19	6.2835		2122	2.1	b8°y1y8°y9	22.4789	1047	124.659	84.6591	0.0446	4391	1202.58	1202.58	20.6522	4004
20628	SCJFRZ2013F04	924	200 1045 1045 translated	Regular	9892.67	0	29977.8	47	10	19	50.71	89694	24304.9	49569	15.5691	0.4667	30585 28074 38396	0	7	Pass2	PepFrag2	None	1898.96	AGLLETNPGLAYNFYQK	AGLLETNPGLAYNFYQK	41	17	6.84	244	1	1	0	0	263.765	6.4165	Missing	1143	2.1	y8*y14*y17	38.0466	1752	175.704	77.1362	0.0224	5823	1898.99	1898.99	24.4139	2008
20628	SCJFRZ2013F04	924	200 1045 1045 translated	Regular	9892.67	0	29977.8	47	10	19	50.71	89694	24304.9	49569	15.5691	0.4667		0	8	Pass2	PepFrag2	Carbamidomethyl+C(6)	2496.17	TLMSSCPNPSPASATVSLDGGTAFK	TLMSSCPNPSPASATVSLDGGTAFK	246	25	6.1	245	2	2	0	0	336.786	6.5227	Missing	2016	2.4	b2°y9y20*y25	34.9428	2231	206.424	166.424	0.0218	6766	2496.12	2496.12	26.6342	1951
20628	SCJFRZ2013F04	924	200 1045 1045 translated	Regular	9892.67	0	29977.8	47	10	19	50.71	89694	24304.9	49569	15.5691	0.4667		0	9	Pass2	PepFrag2	None	1259.67	ASLWQVETGLR	ASLWQVETGLR	159	11	7	246	1	1	0	0	77.1314	5.8825		1237	1.4	b7*b8*y1	29.6698	1168	134.087	94.0875	0.0115	9100	1259.68	1259.68	33.3971	1031
20628	SCJFRZ2013F04	924	200 1045 1045 translated	Regular	9892.67	0	29977.8	47	10	19	50.71	89694	24304.9	49569	15.5691	0.4667		0	10	Pass2	MissedCleavage	Carbamidomethyl+C(7);Carbamidomethyl+C(13)	2313.21	AQLEKACPGVVSCADILALAAR	AQLEKACPGVVSCADILALAAR	129	22	6.21	243	0	0	0	0	861.041	6.9303	Identified	529	1.8	b7*b13°	41.9253	2088	197.506	157.506	0.0113	11732	2313.22	2313.22	43.4189	1010
20628	SCJFRZ2013F04	924	200 1045 1045 translated	Regular	9892.67	0	29977.8	47	10	19	50.71	89694	24304.9	49569	15.5691	0.4667		0	11	Pass2	InSource	Carbamidomethyl+C(1)	1959.91	CPNPSPASATVSLDGGTAFK	TLMSSCPNPSPASATVSLDGGTAFK	251	20	6.1	245	1	1	0	0	184.745	0	Missing	872	0	y9y20*	34.9428	1744	175.169	76.7793	0.0272	6774	1959.91	1959.91	26.6475	2444
31793	SCJFLR1013A04	396	68 463 876 minus strand translated	Regular	9361.68	0	14658.4	31	4	10	25.19	107901	0	40765			29541 9570 37422 16714	1	1	Pass1	PepFrag1	Carbamidomethyl+C(1);Carbamidomethyl+C(9)	1384.6	CADVLTNFCER	CADVLTNFCER	105	11	4.07	248	9	9	2	2	44973.2	8.6243		17524	5.3	b2b3b4b11y2°y3y5y6*y7y9y11	22.6627	1140	131.936	91.9359	0.3913	5392	1384.6	1384.6	23.2261	42223
31793	SCJFLR1013A04	396	68 463 876 minus strand translated	Regular	9361.68	0	14658.4	31	4	10	25.19	107901	0	40765			9570	0	2	Pass1	PepFrag1	Carbamidomethyl+C(5);Carbamidomethyl+C(7);Carbamidomethyl+C(15);Carbamidomethyl+C(19)	2457.02	NPPDCQCNDISLHGCRPECK	NPPDCQCNDISLHGCRPECK	54	20	5.27	247	7	7	2	0	12116.8	8.0547	Identified	5971	5.2	y2y7y10y12y18y19y20y20*	11.0955	1981	190.699	55.3497	0.1978	959	2457.01	2457.01	10.9078	21342
31793	SCJFLR1013A04	396	68 463 876 minus strand translated	Regular	9361.68	0	14658.4	31	4	10	25.19	107901	0	40765			29541 9570 37422 16714	0	3	Pass2	PepFrag2	Carbamidomethyl+C(1);Carbamidomethyl+C(9)	1540.7	CADVLTNFCERR	CADVLTNFCERR	105	12	6.21	250	1	1	0	0	89.3854	5.9226		1299	2.2	b8°y11*y12	22.6383	1288	143.121	103.121	0.0309	7503	1540.72	1540.72	28.626	3333
31793	SCJFLR1013A04	396	68 463 876 minus strand translated	Regular	9361.68	0	14658.4	31	4	10	25.19	107901	0	40765			9570	0	4	Pass2	MissedCleavage	Carbamidomethyl+C(6);Carbamidomethyl+C(8);Carbamidomethyl+C(16);Carbamidomethyl+C(20)	2585.11	KNPPDCQCNDISLHGCRPECK	KNPPDCQCNDISLHGCRPECK	53	21	6.85	249	14	14	6	2	42980.5	8.6046	Identified	15971	6.7	b2b3*b6*b7b11°y2y4y5°y7y8y10y12y13y14y18y19y19*y20y21	10.0067	2116	199.268	59.6338	0.38	633	2585.11	2585.11	10.0667	41003
32987	SCCCAM2002F12	393	133 506 506 translated	Regular	9251.33	0	13010.1	45	5	8	37.6	191895	163063	47347	104.454	1.359	2082 13029 35491	1	1	Pass1	PepFrag1	Carbamidomethyl+C(1)	923.466	CGVSLPYK	CGVSLPYK	104	8	8.87	253	7	7	4	2	42840.6	8.5981	Identified	15596	6.7	b3b4°b5b5°b6°y3y4y5y6y7	9.7056	802	104.362	64.362	0.5698	3193	923.467	923.465	16.8447	109351
32987	SCCCAM2002F12	393	133 506 506 translated	Regular	9251.33	0	13010.1	45	5	8	37.6	191895	163063	47347	104.454	1.359	2082 13029 35491	0	2	Pass1	PepFrag1	Carbamidomethyl+C(7)	1249.58	ISTNVNCNTIN	ISTNVNCNTIN	112	11	5.36	255	6	6	3	1	47696.4	8.6447		7018	5.2	b4b5b9b9°b10b10°y5y5*y6y6*y7*	12.6166	1082	127.422	87.422	0.1994	1274	1249.59	1249.58	12.1503	38264
32987	SCCCAM2002F12	393	133 506 506 translated	Regular	9251.33	0	13010.1	45	5	8	37.6	191895	163063	47347	104.454	1.359		0	3	Pass1	PepFrag1	None	1455.77	SLLAQANNTPDRR	SLLAQANNTPDRR	62	13	10.89	251	6	6	2	1	9568.27	7.947	Missing	8630	3.9	b2y2y6°y9y10y11y13	12.4806	1331	146.289	106.289	0.0805	1107	1455.76	1455.76	11.4429	15448
32987	SCCCAM2002F12	393	133 506 506 translated	Regular	9251.33	0	13010.1	45	5	8	37.6	191895	163063	47347	104.454	1.359		0	4	Pass1	PepFrag1	None	1299.67	SLLAQANNTPDR	SLLAQANNTPDR	62	12	7	252	7	7	2	0	11786.6	8.0376	Identified	3593	2.7	y1y3y6y7y9y10y12	12.4095	1183	135.233	95.233	0.032	1579	1299.66	1299.66	13.1801	6134
32987	SCCCAM2002F12	393	133 506 506 translated	Regular	9251.33	0	13010.1	45	5	8	37.6	191895	163063	47347	104.454	1.359	2082 13029 35491	0	5	Pass2	PepFrag2	None	1480.71	NVANGANGSGTYISR	NVANGANGSGTYISR	82	15	9.84	254	2	2	0	0	596.979	6.7422		469	3.3	y9y11	8.8343	1323	145.702	105.702	0.0439	698	1480.71	1480.7	10.2065	8417
32987	SCCCAM2002F12	393	133 506 506 translated	Regular	9251.33	0	13010.1	45	5	8	37.6	191895	163063	47347	104.454	1.359		0	6	Pass2	InSource	None	1255.65	LAQANNTPDRR	SLLAQANNTPDRR	64	11	10.89	251	5	5	2	0	2017.13	0	Identified	4213	0	b5b7y6°y9y10y11	12.4806	1134	131.473	91.4725	0.0278	1110	1255.65	1255.65	11.4486	5333
32987	SCCCAM2002F12	393	133 506 506 translated	Regular	9251.33	0	13010.1	45	5	8	37.6	191895	163063	47347	104.454	1.359		0	7	Pass2	InSource	None	1142.57	AQANNTPDRR	SLLAQANNTPDRR	65	10	10.89	251	2	2	1	0	859.241	0	Missing	1739	0	y6°y9y10	12.4806	1010	121.705	81.7047	0.0137	1109	1142.57	1142.56	11.4469	2635
32987	SCCCAM2002F12	393	133 506 506 translated	Regular	9251.33	0	13010.1	45	5	8	37.6	191895	163063	47347	104.454	1.359	2082 13029 35491	0	8	Pass2	InSource	Carbamidomethyl+C(2)	735.309	NCNTIN	ISTNVNCNTIN	117	6	5.36	111	4	4	1	0	4470.2	0		2536	0	b2b4b4°b5°b6*y5y5*y6y6*	12.6166	591	85.1435	130.287	0.0136	1270	735.312	735.31	12.1456	2602
32987	SCCCAM2002F12	393	133 506 506 translated	Regular	9251.33	0	13010.1	45	5	8	37.6	191895	163063	47347	104.454	1.359	2082 13029 35491	0	9	Pass2	InSource	Carbamidomethyl+C(7)	1099.52	ISTNVNCNTI	ISTNVNCNTIN	112	10	5.36	111	3	3	0	0	1106.02	0		2087	0	b4b7b9b9°	12.6166	986	119.769	79.769	0.0077	1257	1099.52	1099.52	12.1162	1468
32987	SCCCAM2002F12	393	133 506 506 translated	Regular	9251.33	0	13010.1	45	5	8	37.6	191895	163063	47347	104.454	1.359	2082 13029 35491	0	10	Pass2	InSource	None	706.413	VSLPYK	CGVSLPYK	106	6	9.72	114	2	2	0	1	333.662	0	Missing	1258	0	b2y4	9.7056	668	92.3869	144.774	0.0063	3195	706.417	706.415	16.8511	1207
32987	SCCCAM2002F12	393	133 506 506 translated	Regular	9251.33	0	13010.1	45	5	8	37.6	191895	163063	47347	104.454	1.359		0	11	Pass2	InSource	None	1071.53	QANNTPDRR	SLLAQANNTPDRR	66	9	10.89	251	1	1	0	0	351.21	0	Missing	208	0	y9	12.4806	943	116.261	76.261	0.0054	1106	1071.53	1071.53	11.4218	1036
17111	SCAGLR2011E04	347	108 440 1728 translated	Regular	8954.52	0	11984	13	3	6	39.09	31852	0	11524			5090 12822	1	1	Pass1	PepFrag1	None	2029.17	VVVIDFPVVVAKPPPSPTPA	VVVIDFPVVVAKPPPSPTPA	90	20	6.78	257	5	5	0	2	45887.1	8.6137	Identified	6349	4.7	b6b12y8y14y20	41.0791	1955	189.027	149.027	0.5008	11376	2029.17	2029.17	41.83	15953
17111	SCAGLR2011E04	347	108 440 1728 translated	Regular	8954.52	0	11984	13	3	6	39.09	31852	0	11524			5090 12822	0	2	Pass1	PepFrag1	None	1086.6	EGVVVEDVLK	EGVVVEDVLK	13	10	3.83	256	4	4	2	0	3679.65	7.5178		2334	2.8	y5y6y7y10	20.625	1036	123.784	83.7845	0.241	6104	1086.61	1086.61	25.0255	7675
17111	SCAGLR2011E04	347	108 440 1728 translated	Regular	8954.52	0	11984	13	3	6	39.09	31852	0	11524			5090 12822	0	3	Pass1	PepFrag1	None	1367.64	GMTDLVAGMDMVK	GMTDLVAGMDMVK	23	13	3.88	258	3	3	2	0	2343.03	7.3218		1440	2.6	y7y8y9	21.0737	1279	142.454	102.454	0.1615	9764	1367.64	1367.64	35.5795	5143
17111	SCAGLR2011E04	347	108 440 1728 translated	Regular	8954.52	0	11984	13	3	6	39.09	31852	0	11524			5090 12822	0	4	Pass2	InSource	None	801.472	VVEDVLK	EGVVVEDVLK	16	7	4.07	315	1	1	0	0	237.593	0		1401	0	y7	20.625	774	101.919	163.837	0.0967	5483	801.474	801.472	23.4993	3081
34026	SCJFRZ2009A06	421	122 446 446 translated	Regular	8889.69	0	10653.5	19	1	5	28.44	30021	90063	31064	57.6919	0.6146		1	1	Pass1	PepFrag1	None	3010.42	VEEPAAPAEPEPAAAEPEAAPAAAAEEEAPK	VEEPAAPAEPEPAAAEPEAAPAAAAEEEAPK	54	31	3.39	259	19	19	9	1	31257.3	8.4438	Identified	31064	6.9	b2b4b8b10°b20y2y3y5y6y7y8y9y10y11y12y13y15y22y25y31	15.7339	2722	235.696	117.13	1	4413	3010.41	3010.42	20.6762	30021
9570	SCRUFL3062D08	385	58 453 760 translated	Regular	8790.49	0	14688.5	24	5	10	45.8	116026	32013	18037	20.5066	0.3012	29541 31793 37422 16714	1	1	Pass1	PepFrag1	Carbamidomethyl+C(1);Carbamidomethyl+C(9)	1384.6	CADVLTNFCER	CADVLTNFCER	105	11	4.07	261	6	6	1	1	42323.3	8.5706		7497	5.3	b3b4y3y5y6*y7y9	22.6627	1140	131.936	91.9359	0.3639	5392	1384.6	1384.6	23.2261	42223
9570	SCRUFL3062D08	385	58 453 760 translated	Regular	8790.49	0	14688.5	24	5	10	45.8	116026	32013	18037	20.5066	0.3012	31793	0	2	Pass1	PepFrag1	Carbamidomethyl+C(5);Carbamidomethyl+C(7);Carbamidomethyl+C(15);Carbamidomethyl+C(19)	2457.02	NPPDCQCNDISLHGCRPECK	NPPDCQCNDISLHGCRPECK	54	20	5.27	260	5	5	1	0	11268.3	7.9959	Identified	1928	5.2	y7y10y12y18y19	11.0955	1981	190.699	55.3497	0.1839	959	2457.01	2457.01	10.9078	21342
9570	SCRUFL3062D08	385	58 453 760 translated	Regular	8790.49	0	14688.5	24	5	10	45.8	116026	32013	18037	20.5066	0.3012	29541 31793 37422 16714	0	3	Pass2	PepFrag2	Carbamidomethyl+C(1);Carbamidomethyl+C(9)	1540.7	CADVLTNFCERR	CADVLTNFCERR	105	12	6.21	264	1	1	0	0	89.3854	5.8953		1299	2.2	b8°y11*y12	22.6383	1288	143.121	103.121	0.0287	7503	1540.72	1540.72	28.626	3333
9570	SCRUFL3062D08	385	58 453 760 translated	Regular	8790.49	0	14688.5	24	5	10	45.8	116026	32013	18037	20.5066	0.3012	31793	0	4	Pass2	MissedCleavage	Carbamidomethyl+C(6);Carbamidomethyl+C(8);Carbamidomethyl+C(16);Carbamidomethyl+C(20)	2585.11	KNPPDCQCNDISLHGCRPECK	KNPPDCQCNDISLHGCRPECK	53	21	6.85	262	11	11	5	1	36931.9	8.5114	Identified	7087	6.7	b3*b7b11°y4y5°y7y8y10y12y13y14y18y19y19*y20	10.0067	2116	199.268	59.6338	0.3534	633	2585.11	2585.11	10.0667	41003
9570	SCRUFL3062D08	385	58 453 760 translated	Regular	8790.49	0	14688.5	24	5	10	45.8	116026	32013	18037	20.5066	0.3012		0	5	Pass2	MissedCleavage	None	2923.44	YTLTADDDGIQMPATATGRPGPVRTYR	YTLTADDDGIQMPATATGRPGPVRTYR	78	27	6.89	263	1	1	0	0	93.7696	5.9161	Missing	226	4.1	b11°y9	31.9677	2670	232.684	115.123	0.07	12985	2923.41	2923.42	55.0413	8125
29598	SCCCLR1076D05	522	76 447 786 translated	Regular	8523.13	0	12694.5	49	5	9	34.96	215543	127184	94393	81.4706	1.0342	16137 38605	1	1	Pass1	PepFrag1	None	1274.68	SVNMGTVATIPGK	SVNMGTVATIPGK	91	13	10.1	266	17	17	11	5	70908.5	8.7813	Identified	37071	7.7	b2b2°b3b3°b4b6°b9b9°b10b10°b11b13y2y3y4y5y6y7y8y9y9°y11y11°y13	14.3006	1201	136.601	96.6013	0.4509	3868	1274.68	1274.68	18.9195	97194
29598	SCCCLR1076D05	522	76 447 786 translated	Regular	8523.13	0	12694.5	49	5	9	34.96	215543	127184	94393	81.4706	1.0342		0	2	Pass1	PepFrag1	Carbamidomethyl+C(1);Carbamidomethyl+C(15)	1898.84	CGVSVPFPISMSTDCNK	CGVSVPFPISMSTDCNK	104	17	5.96	267	5	5	0	0	6388.22	7.736	Identified	18279	5.4	b3b4°b5°y3*y8y10y12y17	26.9664	1627	167.244	127.244	0.129	9743	1898.84	1898.84	35.5334	27804
29598	SCCCLR1076D05	522	76 447 786 translated	Regular	8523.13	0	12694.5	49	5	9	34.96	215543	127184	94393	81.4706	1.0342		0	3	Pass1	PepFrag1	Carbamidomethyl+C(8);Carbamidomethyl+C(9)	1381.62	ASTLPSSCCSGVR	ASTLPSSCCSGVR	51	13	8.3	265	1	1	0	0	1379.62	7.0704	Identified	395	1.9	b3°b10°y9	12.0668	1139	131.859	91.8587	0.0101	614	1381.62	1381.62	10.0108	2186
29598	SCCCLR1076D05	522	76 447 786 translated	Regular	8523.13	0	12694.5	49	5	9	34.96	215543	127184	94393	81.4706	1.0342	16137 38605	0	4	Pass2	VarMod	Oxidation+M(4)	1290.67	SVNMGTVATIPGK	SVNMGTVATIPGK	91	13	10.1	268	17	17	9	5	68130	8.7639	Identified	18639	6.4	b2b3b4b6b7°b9°b10b10°b11b13y1y2y3y4y5y6y7y9y11y11°y13	14.4811	1201	136.601	96.6013	0.2751	1235	1290.67	1290.67	12.0678	59286
29598	SCCCLR1076D05	522	76 447 786 translated	Regular	8523.13	0	12694.5	49	5	9	34.96	215543	127184	94393	81.4706	1.0342		0	5	Pass2	VarMod	Carbamidomethyl+C(1);Carbamidomethyl+C(15);Oxidation+M(11)	1914.84	CGVSVPFPISMSTDCNK	CGVSVPFPISMSTDCNK	104	17	5.96	269	6	6	0	0	5373.15	7.6608	Identified	19049	5.2	b3b4°b5°b10y1y3*y10y10*y12y17y17*	27.0878	1627	167.244	127.244	0.1201	7587	1914.84	1914.84	28.8158	25895
29598	SCCCLR1076D05	522	76 447 786 translated	Regular	8523.13	0	12694.5	49	5	9	34.96	215543	127184	94393	81.4706	1.0342	16137 38605	0	6	Pass2	InSource	Oxidation+M(4)	990.492	SVNMGTVATI	SVNMGTVATIPGK	91	10	6.13	462	3	3	1	0	1332.8	0		960	0	b3b4b6b7°b9°	14.4811	928	115.025	190.05	0.0039	1231	990.496	990.494	12.0596	846
29598	SCCCLR1076D05	522	76 447 786 translated	Regular	8523.13	0	12694.5	49	5	9	34.96	215543	127184	94393	81.4706	1.0342	16137 38605	0	7	Pass2	NeutralLoss_NH3	None	1257.65	SVNMGTVATIPGK	SVNMGTVATIPGK	91	13	10.1	460	0	0	0	0	75.3125	0	Missing	0	0		14.3006	1201	136.601	96.6013	0.0108	3884	1257.66	1257.66	18.9538	2332
24981	SCCCCL4009F05	1364	1 1676 2020 translated	Regular	8452.89	0	60268.6	111	14	36	36.74	430315	187440	202057	120.069	7.2364		1	1	Pass1	PepFrag1	Carbamidomethyl+C(7)	2355.19	AGLDLNCGNFLAQHTVAAVQAGK	AGLDLNCGNFLAQHTVAAVQAGK	113	23	7.16	278	18	18	9	3	40053.2	8.5296		35937	9.1	b4b5b11y1y2y4y4*y5y7y9y10y12y16y17y18y19y20y21y23y23*	36.4515	2139	200.709	93.806	0.2011	9370	2355.18	2355.18	34.305	86555
24981	SCCCCL4009F05	1364	1 1676 2020 translated	Regular	8452.89	0	60268.6	111	14	36	36.74	430315	187440	202057	120.069	7.2364		0	2	Pass1	PepFrag1	None	1467.75	LPVTWYPESFTK	LPVTWYPESFTK	372	12	6.89	279	12	12	8	3	87065.3	8.8669	Identified	28800	6.1	b2b3b4b6°y2y4y6y7y8y9y10y11y12	36.7383	1351	147.751	107.751	0.1314	10003	1467.75	1467.75	36.1933	56552
24981	SCCCCL4009F05	1364	1 1676 2020 translated	Regular	8452.89	0	60268.6	111	14	36	36.74	430315	187440	202057	120.069	7.2364		0	3	Pass1	PepFrag1	None	1115.59	TPEDAAAISIK	TPEDAAAISIK	102	11	4.07	270	6	6	3	0	22294.5	8.2752	Identified	13866	5.4	y3y5y8y9y10y11	14.8064	1040	124.103	84.1029	0.103	2554	1115.6	1115.6	15.5125	44333
24981	SCCCCL4009F05	1364	1 1676 2020 translated	Regular	8452.89	0	60268.6	111	14	36	36.74	430315	187440	202057	120.069	7.2364		0	4	Pass1	PepFrag1	Carbamidomethyl+C(13)	2049.95	ELPFGNLGPSDVCTSSNQK	ELPFGNLGPSDVCTSSNQK	164	19	4.07	275	12	12	4	1	26587.1	8.3517	Identified	30219	6.4	b7*b8b10b17°y4y5y7y8y10y11y12y14*y15y17y19	28.417	1803	179.098	139.098	0.0928	8091	2049.96	2049.96	30.0827	39916
24981	SCCCCL4009F05	1364	1 1676 2020 translated	Regular	8452.89	0	60268.6	111	14	36	36.74	430315	187440	202057	120.069	7.2364		0	5	Pass1	PepFrag1	None	2460.17	YTFNAVVSQQDLDDTFQPPFK	YTFNAVVSQQDLDDTFQPPFK	19	21	3.59	281	5	5	1	0	6414.16	7.7341	Identified	20721	6.5	b5b6b9*b9°y4y9y21	48.5673	2232	206.485	166.485	0.0877	11395	2460.17	2460.17	41.9294	37756
24981	SCCCCL4009F05	1364	1 1676 2020 translated	Regular	8452.89	0	60268.6	111	14	36	36.74	430315	187440	202057	120.069	7.2364		0	6	Pass1	PepFrag1	None	1244.68	NSGALPLSASSIK	NSGALPLSASSIK	197	13	10.1	272	13	13	8	4	80254.8	8.8315	Identified	19541	5.4	b2b2*b3b3*b3°b4b4*b5b5*b5°b13b13*y4y5y6y8y8°y9y10y11y13	19.7102	1167	134.011	94.0109	0.0872	4390	1244.68	1244.68	20.652	37523
24981	SCCCCL4009F05	1364	1 1676 2020 translated	Regular	8452.89	0	60268.6	111	14	36	36.74	430315	187440	202057	120.069	7.2364		0	7	Pass1	PepFrag1	None	1023.49	LGFFDGDPR	LGFFDGDPR	155	9	3.88	274	9	9	6	2	49446.8	8.6211	Identified	8184	4.4	b7b7°b8y1y2y4y5y6y7y8	26.2586	910	113.533	73.5326	0.0703	6838	1023.49	1023.49	26.8982	30267
24981	SCCCCL4009F05	1364	1 1676 2020 translated	Regular	8452.89	0	60268.6	111	14	36	36.74	430315	187440	202057	120.069	7.2364		0	8	Pass1	PepFrag1	None	1279.68	AITNNFVTLMR	AITNNFVTLMR	144	11	11.05	277	9	9	6	0	22204.9	8.2735		7585	4.2	b11y3y4y5y6y7y8y9y9*y11	28.2401	1205	136.904	96.9045	0.0518	9341	1279.68	1279.68	34.203	22271
24981	SCCCCL4009F05	1364	1 1676 2020 translated	Regular	8452.89	0	60268.6	111	14	36	36.74	430315	187440	202057	120.069	7.2364		0	9	Pass1	PepFrag1	None	1411.63	HYTAYDVDNWK	HYTAYDVDNWK	4	11	5.1	271	5	5	1	0	1377.57	7.0661		8440	4.1	b2b4y5y10y11	14.6439	1241	139.618	99.6178	0.048	4040	1411.63	1411.63	19.5351	20676
24981	SCCCCL4009F05	1364	1 1676 2020 translated	Regular	8452.89	0	60268.6	111	14	36	36.74	430315	187440	202057	120.069	7.2364		0	10	Pass1	PepFrag1	Carbamidomethyl+C(20);Carbamidomethyl+C(25)	3856.85	YTTPLQGLGTNVATVYQPGCTNVGCSGNSLQLDAATK	YTTPLQGLGTNVATVYQPGCTNVGCSGNSLQLDAATK	235	37	5.95	280	6	6	1	0	1330.33	7.051	Identified	12369	6.4	b15y2y13*y14y15*y20y21y37	47.2967	3446	275.827	143.885	0.0478	10221	3856.84	3856.85	36.9742	20568
24981	SCCCCL4009F05	1364	1 1676 2020 translated	Regular	8452.89	0	60268.6	111	14	36	36.74	430315	187440	202057	120.069	7.2364		0	11	Pass1	PepFrag1	None	770.514	QGIVLLK	QGIVLLK	190	7	10.1	273	4	4	0	0	2916.82	7.3919		2176	2.5	b3b4*b7y3y7y7*	19.5763	774	101.919	61.9186	0.0186	4747	770.514	770.512	21.5817	7984
24981	SCCCCL4009F05	1364	1 1676 2020 translated	Regular	8452.89	0	60268.6	111	14	36	36.74	430315	187440	202057	120.069	7.2364		0	12	Pass1	PepFrag1	Carbamidomethyl+C(9)	2705.21	LNGYISSDCDSVDVLYNNQHYTK	LNGYISSDCDSVDVLYNNQHYTK	79	23	4.16	282	3	3	0	0	858.615	6.8608		6190	3.6	b2b23*y7°y18y23	31.6007	2379	215.455	103.636	0.0159	6773	2705.21	2705.22	26.6434	6841
24981	SCCCCL4009F05	1364	1 1676 2020 translated	Regular	8452.89	0	60268.6	111	14	36	36.74	430315	187440	202057	120.069	7.2364		0	13	Pass1	PepFrag1	None	872.52	DLLSGVIR	DLLSGVIR	67	8	7	276	4	4	1	0	3560.66	7.4785		2856	1.8	y1y5y6y8	22.5115	837	107.377	174.753	0.0072	8302	872.52	872.518	30.5827	3114
24981	SCCCCL4009F05	1364	1 1676 2020 translated	Regular	8452.89	0	60268.6	111	14	36	36.74	430315	187440	202057	120.069	7.2364		0	14	Pass2	VarMod	Carbamidomethyl+C(18);Phosphoryl+STY(1)	3531.73	TPEDAAAISIKAGLDLNCGNFLAQHTVAAVQAGK	TPEDAAAISIKAGLDLNCGNFLAQHTVAAVQAGK	102	34	5.28	283	3	3	0	0	244.065	6.3145	Identified	3729	5.2	b14y15y15*y26y33*	53.0323	3179	261.389	90.6943	0.0289	13729	3531.71	3531.71	57.6458	12435
24981	SCCCCL4009F05	1364	1 1676 2020 translated	Regular	8452.89	0	60268.6	111	14	36	36.74	430315	187440	202057	120.069	7.2364		0	15	Pass2	InSource	None	752.325	LGFFDGD	LGFFDGDPR	155	7	2.92	274	1	1	0	0	276.69	0		744	0	b7	26.2586	672	92.7554	145.511	0.0048	6839	752.329	752.326	26.9022	2067
24981	SCCCCL4009F05	1364	1 1676 2020 translated	Regular	8452.89	0	60268.6	111	14	36	36.74	430315	187440	202057	120.069	7.2364		0	16	Pass2	NeutralLoss_H2O	Carbamidomethyl+C(13)	2031.94	ELPFGNLGPSDVCTSSNQK	ELPFGNLGPSDVCTSSNQK	164	19	4.07	275	1	1	0	0	310.602	0	Missing	700	0	b12*b19	28.417	1803	179.098	139.098	0.0034	7345	2031.93	2031.94	28.172	1457
18174	SCEQAD1018A08	471	107 684 684 minus strand translated	Regular	8003.97	0	19273.9	31	9	16	72.54	79900	17846.8	21088	11.4322	0.2203	24211 21497 4464 17267 22549 28464	1	1	Pass1	PepFrag1	None	1573.76	EVEAVAEPTEAAETK	EVEAVAEPTEAAETK	84	15	3.67	289	10	10	5	3	32169.5	8.4107	Identified	6467	5.1	b3b3°b4b4°b6b7y4y5y8y9y10y12	13.3019	1434	153.742	113.742	0.3335	1303	1573.76	1573.76	12.2709	26648
18174	SCEQAD1018A08	471	107 684 684 minus strand translated	Regular	8003.97	0	19273.9	31	9	16	72.54	79900	17846.8	21088	11.4322	0.2203	21497 4464 22549 28464	0	2	Pass1	PepFrag1	None	1801.87	EVEVEAVAEPTEAAETK	EVEVEAVAEPTEAAETK	82	17	3.58	288	10	10	7	3	25388.7	8.3079	Identified	6572	5	b3°b6b8b9y7y8y9y10y11y12y13	18.2254	1648	168.68	128.68	0.2831	3499	1801.87	1801.87	17.7639	22616
18174	SCEQAD1018A08	471	107 684 684 minus strand translated	Regular	8003.97	0	19273.9	31	9	16	72.54	79900	17846.8	21088	11.4322	0.2203	24211 21497 4464 4120 17267 22549 28401	0	3	Pass1	PepFrag1	None	1500.71	EPEAEAVPAETETK	EPEAEAVPAETETK	62	14	3.67	284	2	2	0	0	6667.85	7.7273	Identified	2391	2.9	b3°b6°y7y9	9.2952	1352	147.824	107.824	0.0754	704	1500.71	1500.71	10.2209	6021
18174	SCEQAD1018A08	471	107 684 684 minus strand translated	Regular	8003.97	0	19273.9	31	9	16	72.54	79900	17846.8	21088	11.4322	0.2203	24211 21497 4464 22549 28401	0	4	Pass1	PepFrag1	None	4044.93	EEAAAPVVAETPAADEPAPAETEVAKEPEAEAVPAETETK	EEAAAPVVAETPAADEPAPAETEVAKEPEAEAVPAETETK	36	40	3.53	285	2	2	0	0	3665.72	7.4675	Identified	736	4.1	y7y29	28.8959	3696	289.011	152.674	0.0705	5397	4044.91	4044.93	23.2332	5633
18174	SCEQAD1018A08	471	107 684 684 minus strand translated	Regular	8003.97	0	19273.9	31	9	16	72.54	79900	17846.8	21088	11.4322	0.2203		0	5	Pass1	PepFrag1	None	3770.81	EAEPETAAAPVEAVPAETEAEPGVAAEPVAAAPAEAETK	EAEPETAAAPVEAVPAETEAEPGVAAEPVAAAPAEAETK	114	39	3.34	286	4	4	0	0	495.353	6.5982	Identified	1822	3.6	b12b32°y13y26y39	28.8712	3450	276.04	144.027	0.0523	13990	3770.8	3770.81	58.5424	4175
18174	SCEQAD1018A08	471	107 684 684 minus strand translated	Regular	8003.97	0	19273.9	31	9	16	72.54	79900	17846.8	21088	11.4322	0.2203		0	6	Pass2	PepFrag2	None	5378.55	EPEAEAVPAETETKEVEVEVEVEVEAVAEPTEAAETKEAEAEAAPAAETAAK	EPEAEAVPAETETKEVEVEVEVEVEAVAEPTEAAETKEAEAEAAPAAETAAK	62	52	3.56	292	0	0	0	0	110.03	5.9448	Missing	536	4.7	b11°y12°	41.5808	4932	350.301	135.151	0.0799	7489	5378.64	5378.64	28.5908	6383
18174	SCEQAD1018A08	471	107 684 684 minus strand translated	Regular	8003.97	0	19273.9	31	9	16	72.54	79900	17846.8	21088	11.4322	0.2203	21497 4464 22549 28401	0	7	Pass2	PepFrag2	None	4044.93	EEAAAPVVAETPAADEPAPAETEVAKEPEAEAVPAETETK	EEAAAPVVAETPAADEPAPAETEVAKEPEAEAVPAETETK	36	40	3.53	287	1	1	0	0	320.431	6.409	Identified	1181	4.1	b27°y9°y13y19°	28.8959	3696	289.011	104.505	0.0722	7724	4044.91	4044.91	29.1463	5765
18174	SCEQAD1018A08	471	107 684 684 minus strand translated	Regular	8003.97	0	19273.9	31	9	16	72.54	79900	17846.8	21088	11.4322	0.2203		0	8	Pass2	PepFrag2	None	3967.89	EPEAEAVPAETETKEVEVEVEVEVEAVAEPTEAAETK	EPEAEAVPAETETKEVEVEVEVEVEAVAEPTEAAETK	62	37	3.49	290	0	0	0	0	249.4	6.3002	Missing	428	2.6	b13°y13°	39.4564	3642	286.189	150.793	0.0217	13479	3967.97	3967.98	56.5805	1731
18174	SCEQAD1018A08	471	107 684 684 minus strand translated	Regular	8003.97	0	19273.9	31	9	16	72.54	79900	17846.8	21088	11.4322	0.2203		0	9	Pass2	PepFrag2	None	2308.16	EAEVEAAAAEAEVAVPVPAEEVK	EAEVEAAAAEAEVAVPVPAEEVK	153	23	3.5	291	2	2	0	0	245.303	6.293	Missing	955	1.7	b12°b14y23	26.1773	2139	200.709	93.806	0.0116	11851	2308.14	2308.14	44.0136	928
22549	SCBGFL4053D05	361	105 571 571 minus strand translated	Regular	7797.18	0	15563.9	25	5	17	36.54	66683	0	17347			18174 24211 21497 4464 17267 28464	1	1	Pass1	PepFrag1	None	1573.76	EVEAVAEPTEAAETK	EVEAVAEPTEAAETK	77	15	3.67	297	10	10	5	3	32169.5	8.3994	Identified	6467	5.1	b3b3°b4b4°b6b7y4y5y8y9y10y12	13.3019	1434	153.742	113.742	0.3996	1303	1573.76	1573.76	12.2709	26648
22549	SCBGFL4053D05	361	105 571 571 minus strand translated	Regular	7797.18	0	15563.9	25	5	17	36.54	66683	0	17347			18174 21497 4464 28464	0	2	Pass1	PepFrag1	None	1801.87	EVEVEAVAEPTEAAETK	EVEVEAVAEPTEAAETK	75	17	3.58	294	10	10	7	3	25388.7	8.2966	Identified	6572	5	b3°b6b8b9y7y8y9y10y11y12y13	18.2254	1648	168.68	128.68	0.3392	3499	1801.87	1801.87	17.7639	22616
22549	SCBGFL4053D05	361	105 571 571 minus strand translated	Regular	7797.18	0	15563.9	25	5	17	36.54	66683	0	17347			18174 24211 21497 4464 4120 17267 28401	0	3	Pass1	PepFrag1	None	1500.71	EPEAEAVPAETETK	EPEAEAVPAETETK	61	14	3.67	293	2	2	0	0	6667.85	7.7159	Identified	2391	2.9	b3°b6°y7y9	9.2952	1352	147.824	107.824	0.0903	704	1500.71	1500.71	10.2209	6021
22549	SCBGFL4053D05	361	105 571 571 minus strand translated	Regular	7797.18	0	15563.9	25	5	17	36.54	66683	0	17347			18174 24211 21497 4464 28401	0	4	Pass1	PepFrag1	None	4044.93	EEAAAPVVAETPAADEPAPAETEVAKEPEAEAVPAETETK	EEAAAPVVAETPAADEPAPAETEVAKEPEAEAVPAETETK	35	40	3.53	295	2	2	0	0	3665.72	7.4561	Identified	736	4.1	y7y29	28.8959	3696	289.011	152.674	0.0845	5397	4044.91	4044.93	23.2332	5633
22549	SCBGFL4053D05	361	105 571 571 minus strand translated	Regular	7797.18	0	15563.9	25	5	17	36.54	66683	0	17347			18174 21497 4464 28401	0	5	Pass2	PepFrag2	None	4044.93	EEAAAPVVAETPAADEPAPAETEVAKEPEAEAVPAETETK	EEAAAPVVAETPAADEPAPAETEVAKEPEAEAVPAETETK	35	40	3.53	296	1	1	0	0	320.431	6.3977	Identified	1181	4.1	b27°y9°y13y19°	28.8959	3696	289.011	104.505	0.0865	7724	4044.91	4044.91	29.1463	5765
30751	SCSGLV1008G03	203	144 590 590 translated	Regular	7572.87	0	16419.5	17	3	7	17.45	36962	0	12257			1430 20854 10260 25891	1	1	Pass1	PepFrag1	None	1658.83	YGAGIGPGVYDIHSPR	YGAGIGPGVYDIHSPR	118	16	7.7	298	13	13	9	1	69014.3	8.7182	Identified	7666	5.4	b3b4y3y4y5y6y7y9y10y11y12y14y15	19.9506	1504	158.705	65.8036	0.8102	4885	1658.83	1658.83	21.9177	29945
30751	SCSGLV1008G03	203	144 590 590 translated	Regular	7572.87	0	16419.5	17	3	7	17.45	36962	0	12257			1430 20854 10260 25891	0	2	Pass1	PepFrag1	None	734.456	LLSVFR	LLSVFR	108	6	11.05	299	2	2	1	0	4021.46	7.4836		2070	1.4	y4y5	23.1748	709	96.1296	152.259	0.0535	6519	734.461	734.459	25.8284	1976
30751	SCSGLV1008G03	203	144 590 590 translated	Regular	7572.87	0	16419.5	17	3	7	17.45	36962	0	12257			1430 20854 10260 25891	0	3	Pass2	MissedCleavage	None	2072.06	EGVKYGAGIGPGVYDIHSPR	EGVKYGAGIGPGVYDIHSPR	114	20	7.71	300	1	1	0	0	134.333	6.0074	Missing	1384	2.2	b8°y8y9°	23.9384	1901	185.53	145.53	0.0568	15273	2072.05	2072.05	59.5108	2100
30751	SCSGLV1008G03	203	144 590 590 translated	Regular	7572.87	0	16419.5	17	3	7	17.45	36962	0	12257			1430 20854 10260 25891	0	4	Pass2	InSource	None	508.288	SVFR	LLSVFR	110	4	11.05	86	1	1	0	0	205.155	0		1137	0	y4	23.1748	461	72.1484	104.297	0.0796	6525	508.291	508.289	25.8498	2941
25891	SCCCLR1069H11	65	1 818 818 minus strand translated	Regular	7572.87	0	30556.4	20	4	17	15.02	39712	0	14150			1430 20854 10260 30751	1	1	Pass1	PepFrag1	None	1658.83	YGAGIGPGVYDIHSPR	YGAGIGPGVYDIHSPR	107	16	7.7	301	13	13	9	1	69014.3	8.7182	Identified	7666	5.4	b3b4y3y4y5y6y7y9y10y11y12y14y15	19.9506	1504	158.705	65.8036	0.7541	4885	1658.83	1658.83	21.9177	29945
25891	SCCCLR1069H11	65	1 818 818 minus strand translated	Regular	7572.87	0	30556.4	20	4	17	15.02	39712	0	14150			1430 20854 10260 30751	0	2	Pass1	PepFrag1	None	734.456	LLSVFR	LLSVFR	97	6	11.05	302	2	2	1	0	4021.46	7.4836		2070	1.4	y4y5	23.1748	709	96.1296	152.259	0.0498	6519	734.461	734.459	25.8284	1976
25891	SCCCLR1069H11	65	1 818 818 minus strand translated	Regular	7572.87	0	30556.4	20	4	17	15.02	39712	0	14150				0	3	Pass2	MissedCleavage	Carbamidomethyl+C(7)	1713.75	AYAYSGCTISNYRTS	AYAYSGCTISNYRTS	258	15	8.76	304	3	3	0	0	150.079	6.0556		1893	2.2	b2y9y13*y15	16.1208	1464	155.879	115.879	0.0692	6293	1713.77	1713.76	25.344	2750
25891	SCCCLR1069H11	65	1 818 818 minus strand translated	Regular	7572.87	0	30556.4	20	4	17	15.02	39712	0	14150			1430 20854 10260 30751	0	4	Pass2	MissedCleavage	None	2072.06	EGVKYGAGIGPGVYDIHSPR	EGVKYGAGIGPGVYDIHSPR	103	20	7.71	303	1	1	0	0	134.333	6.0074	Missing	1384	2.2	b8°y8y9°	23.9384	1901	185.53	145.53	0.0529	15273	2072.05	2072.05	59.5108	2100
25891	SCCCLR1069H11	65	1 818 818 minus strand translated	Regular	7572.87	0	30556.4	20	4	17	15.02	39712	0	14150			1430 20854 10260 30751	0	5	Pass2	InSource	None	508.288	SVFR	LLSVFR	99	4	11.05	86	1	1	0	0	205.155	0		1137	0	y4	23.1748	461	72.1484	104.297	0.0741	6525	508.291	508.289	25.8498	2941
36701	SCQSFL3039E08.b	265	5 412 576 minus strand translated	Regular	7334.28	0	14724.9	40	7	8	69.4	93901	63235	48107	40.5066	0.5965	25205	1	1	Pass1	PepFrag1	Carbamidomethyl+C(4);Carbamidomethyl+C(19);Carbamidomethyl+C(20)	2804.23	LAPCASAAEDPSSAPSSSCCSAVHSIGK	LAPCASAAEDPSSAPSSSCCSAVHSIGK	4	28	5.21	305	14	14	7	0	25213.8	8.267	Identified	25304	7.3	y2y3y4y5y8y14y18y20y21y22y23y24y26y28	19.2763	2368	214.79	103.193	0.4076	2156	2804.23	2804.23	14.7098	38273
36701	SCQSFL3039E08.b	265	5 412 576 minus strand translated	Regular	7334.28	0	14724.9	40	7	8	69.4	93901	63235	48107	40.5066	0.5965	25205 7748	0	2	Pass1	PepFrag1	Carbamidomethyl+C(1)	825.345	CGDYTLP	CGDYTLP	74	7	3.1	311	2	2	0	0	1343.51	6.9936	Identified	4621	3	b3b6°y7	7.9032	673	92.8474	145.695	0.1467	4276	825.348	825.346	20.3208	13777
36701	SCQSFL3039E08.b	265	5 412 576 minus strand translated	Regular	7334.28	0	14724.9	40	7	8	69.4	93901	63235	48107	40.5066	0.5965	25205	0	3	Pass1	PepFrag1	None	941.567	AEVAITIPK	AEVAITIPK	53	9	7	306	5	5	1	0	1224.9	6.9535	Identified	6629	3.3	b6b6°b7°y2y6y7y9	16.0743	914	113.865	73.865	0.1417	4720	941.567	941.566	21.5038	13307
36701	SCQSFL3039E08.b	265	5 412 576 minus strand translated	Regular	7334.28	0	14724.9	40	7	8	69.4	93901	63235	48107	40.5066	0.5965	25205	0	4	Pass1	PepFrag1	Carbamidomethyl+C(1);Carbamidomethyl+C(3)	1367.65	CLCAVMLSNTAK	CLCAVMLSNTAK	36	12	8.29	307	7	7	3	1	10287.6	7.8777		4219	3.5	b2y5y7y8y9y10y10*y12	20.6529	1180	135.004	95.0043	0.1241	4936	1367.65	1367.64	22.0395	11655
36701	SCQSFL3039E08.b	265	5 412 576 minus strand translated	Regular	7334.28	0	14724.9	40	7	8	69.4	93901	63235	48107	40.5066	0.5965		0	5	Pass1	PepFrag1	Carbamidomethyl+C(2);Carbamidomethyl+C(6)	1315.62	VCQSLCVAHNK	VCQSLCVAHNK	111	11	8.3	308	0	0	0	0	41.731	5.4858		382	1.3	b8*y9°	7.6421	1109	129.533	219.066	0.01	13292	1315.63	1315.63	55.9225	937
36701	SCQSFL3039E08.b	265	5 412 576 minus strand translated	Regular	7334.28	0	14724.9	40	7	8	69.4	93901	63235	48107	40.5066	0.5965	25205	0	6	Pass2	MissedCleavage	Carbamidomethyl+C(2)	1476.77	RCNLVDRPVGYK	RCNLVDRPVGYK	62	12	9.74	309	4	4	0	0	753.724	6.7426	Missing	2051	3	b3b11y7y11°y12	14.4814	1317	145.261	56.8409	0.0865	1065	1476.77	1476.77	11.308	8123
36701	SCQSFL3039E08.b	265	5 412 576 minus strand translated	Regular	7334.28	0	14724.9	40	7	8	69.4	93901	63235	48107	40.5066	0.5965		0	7	Pass2	MissedCleavage	None	1589.83	TPASRGLLHDMHVR	TPASRGLLHDMHVR	85	14	10.89	310	1	1	0	0	132.565	5.9878	Missing	759	2.2	b5°y9°y14	13.9915	1471	156.375	64.2502	0.0309	813	1589.84	1589.84	10.4862	2901
36701	SCQSFL3039E08.b	265	5 412 576 minus strand translated	Regular	7334.28	0	14724.9	40	7	8	69.4	93901	63235	48107	40.5066	0.5965	25205	0	8	Pass2	InSource	None	741.487	VAITIPK	AEVAITIPK	55	7	10.1	375	4	4	1	0	741.29	0	Missing	2663	0	b2b4y6y7	16.0743	738	98.7334	157.467	0.0225	4724	741.491	741.489	21.5103	2114
36701	SCQSFL3039E08.b	265	5 412 576 minus strand translated	Regular	7334.28	0	14724.9	40	7	8	69.4	93901	63235	48107	40.5066	0.5965	25205	0	9	Pass2	InSource	Carbamidomethyl+C(1)	1302.66	CNLVDRPVGYK	RCNLVDRPVGYK	63	11	8.87	378	0	0	0	0	99.9609	0	Missing	0	0		14.4814	1169	134.164	94.164	0.0167	1488	1302.67	1302.67	12.8803	1565
36701	SCQSFL3039E08.b	265	5 412 576 minus strand translated	Regular	7334.28	0	14724.9	40	7	8	69.4	93901	63235	48107	40.5066	0.5965	25205	0	10	Pass2	InSource	None	642.418	AITIPK	AEVAITIPK	56	6	10.1	375	3	3	1	0	441.087	0	Missing	1479	0	b2b3b3°y6	16.0743	633	89.131	138.262	0.0133	4722	642.42	642.418	21.5045	1249
12822	SCEPAM2057B02	516	89 421 606 minus strand translated	Regular	7215.72	0	11984	11	3	6	39.09	31852	0	6961			5090 17111	1	1	Pass1	PepFrag1	None	2029.17	VVVIDFPVVVAKPPPSPTPA	VVVIDFPVVVAKPPPSPTPA	90	20	6.78	313	4	4	0	2	36229.1	8.4173	Identified	2884	4.7	b6b12y8y14	41.0791	1955	189.027	149.027	0.5008	11376	2029.17	2029.17	41.83	15953
12822	SCEPAM2057B02	516	89 421 606 minus strand translated	Regular	7215.72	0	11984	11	3	6	39.09	31852	0	6961			5090 17111	0	2	Pass1	PepFrag1	None	1086.6	EGVVVEDVLK	EGVVVEDVLK	13	10	3.83	312	3	3	2	0	3868.85	7.4459		1236	2.8	y5y6y7	20.625	1036	123.784	83.7845	0.241	6104	1086.61	1086.61	25.0255	7675
12822	SCEPAM2057B02	516	89 421 606 minus strand translated	Regular	7215.72	0	11984	11	3	6	39.09	31852	0	6961			5090 17111	0	3	Pass1	PepFrag1	None	1367.64	GMTDLVAGMDMVK	GMTDLVAGMDMVK	23	13	3.88	314	3	3	2	0	2343.03	7.2281		1440	2.6	y7y8y9	21.0737	1279	142.454	102.454	0.1615	9764	1367.64	1367.64	35.5795	5143
12822	SCEPAM2057B02	516	89 421 606 minus strand translated	Regular	7215.72	0	11984	11	3	6	39.09	31852	0	6961			5090 17111	0	4	Pass2	InSource	None	801.472	VVEDVLK	EGVVVEDVLK	16	7	4.07	315	1	1	0	0	237.593	0		1401	0	y7	20.625	774	101.919	163.837	0.0967	5483	801.474	801.472	23.4993	3081
5090	SCEPLR1051E09	539	109 441 762 minus strand translated	Regular	7215.72	0	12014	11	3	6	39.09	31852	28771	6961	18.4299	0.2214	12822 17111	1	1	Pass1	PepFrag1	None	2029.17	VVVIDFPVVVAKPPPSPTPA	VVVIDFPVVVAKPPPSPTPA	90	20	6.78	316	4	4	0	2	36229.1	8.4173	Identified	2884	4.7	b6b12y8y14	41.0791	1955	189.027	149.027	0.5008	11376	2029.17	2029.17	41.83	15953
5090	SCEPLR1051E09	539	109 441 762 minus strand translated	Regular	7215.72	0	12014	11	3	6	39.09	31852	28771	6961	18.4299	0.2214	12822 17111	0	2	Pass1	PepFrag1	None	1086.6	EGVVVEDVLK	EGVVVEDVLK	13	10	3.83	315	3	3	2	0	3868.85	7.4459		1236	2.8	y5y6y7	20.625	1036	123.784	83.7845	0.241	6104	1086.61	1086.61	25.0255	7675
5090	SCEPLR1051E09	539	109 441 762 minus strand translated	Regular	7215.72	0	12014	11	3	6	39.09	31852	28771	6961	18.4299	0.2214	12822 17111	0	3	Pass1	PepFrag1	None	1367.64	GMTDLVAGMDMVK	GMTDLVAGMDMVK	23	13	3.88	317	3	3	2	0	2343.03	7.2281		1440	2.6	y7y8y9	21.0737	1279	142.454	102.454	0.1615	9764	1367.64	1367.64	35.5795	5143
5090	SCEPLR1051E09	539	109 441 762 minus strand translated	Regular	7215.72	0	12014	11	3	6	39.09	31852	28771	6961	18.4299	0.2214	12822 17111	0	4	Pass2	InSource	None	801.472	VVEDVLK	EGVVVEDVLK	16	7	4.07	315	1	1	0	0	237.593	0		1401	0	y7	20.625	774	101.919	163.837	0.0967	5483	801.474	801.472	23.4993	3081
29541	SCJLRZ1022H11	153	1 430 650 translated	Regular	7218.72	0	15894.9	13	5	12	56.34	51944	46555	12324	29.8219	0.474	9570 31793 37422 16714	1	1	Pass1	PepFrag1	Carbamidomethyl+C(1);Carbamidomethyl+C(9)	1384.6	CADVLTNFCER	CADVLTNFCER	116	11	4.07	318	6	6	1	1	42323.3	8.485		7497	5.3	b3b4y3y5y6*y7y9	22.6627	1140	131.936	91.9359	0.8129	5392	1384.6	1384.6	23.2261	42223
29541	SCJLRZ1022H11	153	1 430 650 translated	Regular	7218.72	0	15894.9	13	5	12	56.34	51944	46555	12324	29.8219	0.474	9570 31793 37422 16714	0	2	Pass2	PepFrag2	Carbamidomethyl+C(1);Carbamidomethyl+C(9)	1540.7	CADVLTNFCERR	CADVLTNFCERR	116	12	6.21	322	1	1	0	0	89.3854	5.8097		1299	2.2	b8°y11*y12	22.6383	1288	143.121	103.121	0.0642	7503	1540.72	1540.72	28.626	3333
29541	SCJLRZ1022H11	153	1 430 650 translated	Regular	7218.72	0	15894.9	13	5	12	56.34	51944	46555	12324	29.8219	0.474		0	3	Pass2	PepFrag2	None	3202.56	EGEYVFGVAHIFAFFNDTFIHITDLSGR	EGEYVFGVAHIFAFFNDTFIHITDLSGR	45	28	4.52	320	3	3	0	0	346.575	6.3983		646	2.8	b25y11y28	87.1723	2939	248.061	125.374	0.0528	13204	3202.55	3202.55	55.7311	2744
29541	SCJLRZ1022H11	153	1 430 650 translated	Regular	7218.72	0	15894.9	13	5	12	56.34	51944	46555	12324	29.8219	0.474		0	4	Pass2	PepFrag2	None	1770.92	TTEPKEENVTLGPTVR	TTEPKEENVTLGPTVR	29	16	4.56	321	1	1	0	0	84.027	5.7829	Missing	2521	2	b13°y15	18.6193	1640	168.134	296.268	0.0396	14540	1770.9	1770.9	59.3926	2056
29541	SCJLRZ1022H11	153	1 430 650 translated	Regular	7218.72	0	15894.9	13	5	12	56.34	51944	46555	12324	29.8219	0.474		0	5	Pass2	PepFrag2	Carbamidomethyl+C(9)	2639.3	YTLTAHHDCFLMPATAAGRPGPVR	YTLTAHHDCFLMPATAAGRPGPVR	89	24	8.9	319	2	2	0	0	418.778	6.4804	Missing	361	2.1	b13y16°y17	31.8802	2375	215.213	103.475	0.0306	13426	2639.29	2639.3	56.4675	1588
37422	SCAGLB1071B11	220	184 384 558 translated	Regular	7070.14	0	7629.49	7	2	7	18.18	45556	0	8796			29541 9570 31793 16714	1	1	Pass1	PepFrag1	Carbamidomethyl+C(1);Carbamidomethyl+C(9)	1384.6	CADVLTNFCER	CADVLTNFCER	40	11	4.07	323	6	6	1	1	42323.3	8.476		7497	5.3	b3b4y3y5y6*y7y9	22.6627	1140	131.936	91.9359	0.9268	5392	1384.6	1384.6	23.2261	42223
37422	SCAGLB1071B11	220	184 384 558 translated	Regular	7070.14	0	7629.49	7	2	7	18.18	45556	0	8796			29541 9570 31793 16714	0	2	Pass2	PepFrag2	Carbamidomethyl+C(1);Carbamidomethyl+C(9)	1540.7	CADVLTNFCERR	CADVLTNFCERR	40	12	6.21	324	1	1	0	0	89.3854	5.8007		1299	2.2	b8°y11*y12	22.6383	1288	143.121	103.121	0.0732	7503	1540.72	1540.72	28.626	3333
16714	SCJFRZ1007E04	239	252 568 568 minus strand translated	Regular	7070.14	0	11814.9	7	2	7	11.32	45556	0	8796			29541 9570 31793 37422	1	1	Pass1	PepFrag1	Carbamidomethyl+C(1);Carbamidomethyl+C(9)	1384.6	CADVLTNFCER	CADVLTNFCER	80	11	4.07	325	6	6	1	1	42323.3	8.476		7497	5.3	b3b4y3y5y6*y7y9	22.6627	1140	131.936	91.9359	0.9268	5392	1384.6	1384.6	23.2261	42223
16714	SCJFRZ1007E04	239	252 568 568 minus strand translated	Regular	7070.14	0	11814.9	7	2	7	11.32	45556	0	8796			29541 9570 31793 37422	0	2	Pass2	PepFrag2	Carbamidomethyl+C(1);Carbamidomethyl+C(9)	1540.7	CADVLTNFCERR	CADVLTNFCERR	80	12	6.21	326	1	1	0	0	89.3854	5.8007		1299	2.2	b8°y11*y12	22.6383	1288	143.121	103.121	0.0732	7503	1540.72	1540.72	28.626	3333
1	P00489	PYGM_RABIT	P00489	Regular	7043.3	0	97802.8	241	33	76	41.64	757914	195138	327968	125	12.2254		1	1	Pass1	PepFrag1	None	1890.01	LITAIGDVVNHDPVVGDR	LITAIGDVVNHDPVVGDR	622	18	4.16	341	17	17	9	3	54275.6	8.5824	Identified	38465	8.4	b2b3b3°b4°b12b18y1y3y4y6y8y11y12y13y13°y14y15y16y17y18	34.3729	1773	177.106	78.0704	0.1158	8160	1890.01	1890.01	30.194	87734
1	P00489	PYGM_RABIT	P00489	Regular	7043.3	0	97802.8	241	33	76	41.64	757914	195138	327968	125	12.2254		0	2	Pass1	PepFrag1	None	1550.77	IGEEYISDLDQLR	IGEEYISDLDQLR	507	13	3.59	344	14	14	10	2	44871.7	8.4997		28357	6.3	b2b3b4b6y2y3y4y5y6y7y8y8°y9y12y12*y13	34.8038	1420	152.74	112.74	0.0723	9119	1550.77	1550.77	33.4698	54779
1	P00489	PYGM_RABIT	P00489	Regular	7043.3	0	97802.8	241	33	76	41.64	757914	195138	327968	125	12.2254		0	3	Pass1	PepFrag1	None	1440.74	LLSYVDDEAFIR	LLSYVDDEAFIR	521	12	3.7	345	16	16	12	3	52960.2	8.5717		23731	6	b2b3b3°b4°b10b12y1y2y3y4y5y6y7y8y9y10y11y12	41.1841	1332	146.362	106.362	0.0694	9276	1440.74	1440.74	34.0638	52625
1	P00489	PYGM_RABIT	P00489	Regular	7043.3	0	97802.8	241	33	76	41.64	757914	195138	327968	125	12.2254		0	4	Pass1	PepFrag1	None	1262.59	VFADYEEYVK	VFADYEEYVK	773	10	3.83	337	12	12	9	2	74446.6	8.7196		19626	5.5	b2b4y1y2y3y4y5y6y6°y7y8y9y10	22.6427	1138	131.782	91.7815	0.0667	6337	1262.6	1262.6	25.4618	50538
1	P00489	PYGM_RABIT	P00489	Regular	7043.3	0	97802.8	241	33	76	41.64	757914	195138	327968	125	12.2254		0	5	Pass1	PepFrag1	None	1229.67	GLAGVENVTELK	GLAGVENVTELK	17	12	4.26	336	10	10	4	0	25258.5	8.2502		13807	5.4	b4b12y2y3y3°y4y5y7y7°y9y10y12	21.8096	1163	133.705	93.7045	0.0537	5346	1229.67	1229.67	23.1085	40723
1	P00489	PYGM_RABIT	P00489	Regular	7043.3	0	97802.8	241	33	76	41.64	757914	195138	327968	125	12.2254		0	6	Pass1	PepFrag1	Carbamidomethyl+C(2)	1874.91	TCAYTNHTVLPEALER	TCAYTNHTVLPEALER	371	16	5.3	335	7	7	2	0	9905.36	7.8436	Identified	12309	6	b16y4y6y7y8y14y16	22.6004	1663	169.702	73.1349	0.0531	5227	1874.9	1874.9	22.7366	40220
1	P00489	PYGM_RABIT	P00489	Regular	7043.3	0	97802.8	241	33	76	41.64	757914	195138	327968	125	12.2254		0	7	Pass1	PepFrag1	None	1177.55	DFYELEPHK	DFYELEPHK	470	9	4.42	333	9	9	4	2	19423.6	8.1361	Identified	6928	4.7	b2b8y1y2y3y4°y5y6y7y9	16.3693	1052	125.056	85.0557	0.0468	4080	1177.56	1177.55	19.684	35477
1	P00489	PYGM_RABIT	P00489	Regular	7043.3	0	97802.8	241	33	76	41.64	757914	195138	327968	125	12.2254		0	8	Pass1	PepFrag1	None	1442.7	VLYPNDNFFEGK	VLYPNDNFFEGK	278	12	4.07	340	7	7	3	2	18951.7	8.1254	Identified	9449	5	b2b3b6*y2y4y7*y8y9y10y10°	31.4603	1305	144.378	104.378	0.0433	8154	1442.7	1442.7	30.1874	32846
1	P00489	PYGM_RABIT	P00489	Regular	7043.3	0	97802.8	241	33	76	41.64	757914	195138	327968	125	12.2254		0	9	Pass1	PepFrag1	None	1053.57	VIFLENYR	VIFLENYR	642	8	7	338	7	7	5	1	9164.65	7.8099		14238	4.2	b2y3y3*y4y5y6y7y8	27.7723	982	119.445	79.4448	0.0401	7450	1053.57	1053.57	28.4533	30397
1	P00489	PYGM_RABIT	P00489	Regular	7043.3	0	97802.8	241	33	76	41.64	757914	195138	327968	125	12.2254		0	10	Pass1	PepFrag1	None	2118.14	VAIQLNDTHPSLAIPELMR	VAIQLNDTHPSLAIPELMR	333	19	5.22	348	6	6	3	0	17419.6	8.0888	Identified	7021	5.6	y5y14y15y16y16*y17y19	41.5663	2005	192.237	88.1577	0.0366	11028	2118.14	2118.14	40.4429	27747
1	P00489	PYGM_RABIT	P00489	Regular	7043.3	0	97802.8	241	33	76	41.64	757914	195138	327968	125	12.2254		0	11	Pass1	PepFrag1	None	1145.56	YEFGIFNQK	YEFGIFNQK	161	9	6.89	343	5	5	1	1	8286.24	7.7661		8380	4.2	b2y2*y4y6y7y9	25.8046	1037	123.864	83.8641	0.0359	8524	1145.56	1145.56	31.4831	27179
1	P00489	PYGM_RABIT	P00489	Regular	7043.3	0	97802.8	241	33	76	41.64	757914	195138	327968	125	12.2254		0	12	Pass1	PepFrag1	None	1689.89	ARPEFTLPVHFYGR	ARPEFTLPVHFYGR	192	14	9.84	346	9	9	6	0	8581.15	7.7813	Identified	10307	4.9	b4b5b6b6°b7y3y4y5y6y14	32.1083	1551	161.995	67.9965	0.0349	9442	1689.88	1689.88	34.6099	26466
1	P00489	PYGM_RABIT	P00489	Regular	7043.3	0	97802.8	241	33	76	41.64	757914	195138	327968	125	12.2254		0	13	Pass1	PepFrag1	None	1054.48	TNFDAFPDK	TNFDAFPDK	324	9	3.88	332	11	11	7	4	77849.4	8.739	Identified	10164	4	b1°b2b3b6b7y2y3y3°y4y6y7y8y9	17.6529	933	115.438	75.4376	0.0306	3785	1054.49	1054.49	18.7043	23158
1	P00489	PYGM_RABIT	P00489	Regular	7043.3	0	97802.8	241	33	76	41.64	757914	195138	327968	125	12.2254		0	14	Pass1	PepFrag1	None	2448.19	VIPAADLSEQISTAGTEASGTGNMK	VIPAADLSEQISTAGTEASGTGNMK	656	25	3.83	339	6	6	1	0	2818.34	7.2978	Identified	9357	5.6	b9°b14°y4y8y10y11y12°y23y25y25*	31.9982	2255	207.901	98.6009	0.0281	7509	2448.19	2448.19	28.6408	21309
1	P00489	PYGM_RABIT	P00489	Regular	7043.3	0	97802.8	241	33	76	41.64	757914	195138	327968	125	12.2254		0	15	Pass1	PepFrag1	None	1072.54	EIWGVEPSR	EIWGVEPSR	823	9	4.26	334	6	6	4	0	9604.28	7.8302	Identified	9117	3.7	b4°y3y4y5y6y7y9	20.071	969	118.388	78.3883	0.0254	4523	1072.55	1072.54	20.9484	19258
1	P00489	PYGM_RABIT	P00489	Regular	7043.3	0	97802.8	241	33	76	41.64	757914	195138	327968	125	12.2254		0	16	Pass1	PepFrag1	None	843.493	VLVDLER	VLVDLER	352	7	4.07	331	4	4	3	0	15511.6	8.0384		7212	3.2	y3y4y5y6	19.214	806	104.709	64.7088	0.0214	3766	843.496	843.494	18.6588	16239
1	P00489	PYGM_RABIT	P00489	Regular	7043.3	0	97802.8	241	33	76	41.64	757914	195138	327968	125	12.2254		0	17	Pass1	PepFrag1	None	1580.83	QIIEQLSSGFFSPK	QIIEQLSSGFFSPK	740	14	7	351	7	7	0	0	1473.4	7.0161	Identified	7397	4	b2b8*b10°b14y2y4y9y11y14	41.3191	1471	156.375	116.375	0.0203	10999	1580.83	1580.83	40.3428	15394
1	P00489	PYGM_RABIT	P00489	Regular	7043.3	0	97802.8	241	33	76	41.64	757914	195138	327968	125	12.2254		0	18	Pass1	PepFrag1	None	1062.55	MSLVEEGAVK	MSLVEEGAVK	428	10	4.26	328	1	1	0	0	613.928	6.6359		1237	3.6	b3°b6°y7	14.9703	999	120.819	80.8194	0.0201	3122	1062.55	1062.55	16.6852	15231
1	P00489	PYGM_RABIT	P00489	Regular	7043.3	0	97802.8	241	33	76	41.64	757914	195138	327968	125	12.2254		0	19	Pass1	PepFrag1	None	869.452	FAAYLER	FAAYLER	545	7	7	329	7	7	4	1	31998.1	8.3529		12187	3	b2y1y3y4y5y6y7	17.4764	791	103.406	63.4056	0.0185	3186	869.452	869.45	16.829	14013
1	P00489	PYGM_RABIT	P00489	Regular	7043.3	0	97802.8	241	33	76	41.64	757914	195138	327968	125	12.2254		0	20	Pass1	PepFrag1	Carbamidomethyl+C(2)	1865.79	ICGGWQMEEADDWLR	ICGGWQMEEADDWLR	170	15	3.59	347	6	6	2	0	3852.72	7.4335		7525	3.9	y3y6y7y9y10y15	42.0379	1609	166.009	126.009	0.0178	10858	1865.79	1865.8	39.8336	13486
1	P00489	PYGM_RABIT	P00489	Regular	7043.3	0	97802.8	241	33	76	41.64	757914	195138	327968	125	12.2254		0	21	Pass1	PepFrag1	None	1278.54	GYNAQEYYDR	GYNAQEYYDR	725	10	4.07	327	6	6	4	0	8747.61	7.7897		3707	3.3	y4y5y6y7y8y10	5.1023	1096	128.519	88.5188	0.0162	1360	1278.54	1278.54	12.4621	12272
1	P00489	PYGM_RABIT	P00489	Regular	7043.3	0	97802.8	241	33	76	41.64	757914	195138	327968	125	12.2254		0	22	Pass1	PepFrag1	None	832.456	AWEVTVK	AWEVTVK	364	7	7	330	2	2	1	0	617.792	6.6386		1864	2.6	y5y5°y6	13.9859	777	102.182	62.1818	0.0125	3357	832.457	832.455	17.3862	9511
1	P00489	PYGM_RABIT	P00489	Regular	7043.3	0	97802.8	241	33	76	41.64	757914	195138	327968	125	12.2254		0	23	Pass1	PepFrag1	None	2307.15	WVDTQVVLAMPYDTPVPGYR	WVDTQVVLAMPYDTPVPGYR	215	20	3.88	349	3	3	0	0	4960.48	7.5433	Identified	3348	3.4	y1y4y8°y20	43.3248	2128	200.02	160.02	0.0088	11723	2307.14	2307.15	43.3985	6639
1	P00489	PYGM_RABIT	P00489	Regular	7043.3	0	97802.8	241	33	76	41.64	757914	195138	327968	125	12.2254		0	24	Pass1	PepFrag1	None	1117.56	VAAAFPGDVDR	VAAAFPGDVDR	414	11	3.88	350	6	6	2	1	3730.44	7.4195	Missing	5027	1.9	b2b3y5y8y10y11	16.5194	1014	122.026	204.052	0.0031	2967	1117.56	1117.56	16.4382	2320
1	P00489	PYGM_RABIT	P00489	Regular	7043.3	0	97802.8	241	33	76	41.64	757914	195138	327968	125	12.2254		0	25	Pass1	PepFrag1	None	1380.65	DIVNMLMHHDR	DIVNMLMHHDR	760	11	6.02	352	2	2	0	0	356.479	6.3998		654	1.7	b7*y8y11	12.7025	1263	141.263	101.263	0.0024	8509	1380.66	1380.65	31.4274	1792
1	P00489	PYGM_RABIT	P00489	Regular	7043.3	0	97802.8	241	33	76	41.64	757914	195138	327968	125	12.2254		0	26	Pass1	PepFrag1	None	2109.04	QPDLFKDIVNMLMHHDR	QPDLFKDIVNMLMHHDR	754	17	6.02	342	2	2	0	0	854.591	6.7795	Missing	646	1.7	b7y6	31.7421	1952	188.834	85.8891	0.0016	8452	2109.03	2109.03	31.2643	1229
1	P00489	PYGM_RABIT	P00489	Regular	7043.3	0	97802.8	241	33	76	41.64	757914	195138	327968	125	12.2254		0	27	Pass2	PepFrag2	None	2033.04	DYYFALAHTVRDHLVGR	DYYFALAHTVRDHLVGR	50	17	7.88	358	3	3	0	0	373.63	6.4202		1129	2.1	b6b10y17	33.1655	1864	183.115	82.0766	0.0029	9923	2033.06	2033.06	35.9925	2209
1	P00489	PYGM_RABIT	P00489	Regular	7043.3	0	97802.8	241	33	76	41.64	757914	195138	327968	125	12.2254		0	28	Pass2	PepFrag2	None	1355.67	DYYFALAHTVR	DYYFALAHTVR	50	11	7.7	359	1	1	0	0	261.881	6.2659		413	1.7	b6b8°	23.8143	1230	138.792	98.7916	0.0025	5401	1355.69	1355.69	23.2436	1893
1	P00489	PYGM_RABIT	P00489	Regular	7043.3	0	97802.8	241	33	76	41.64	757914	195138	327968	125	12.2254		0	29	Pass2	MissedCleavage	None	3244.61	VEHTSQGAKWVDTQVVLAMPYDTPVPGYR	VEHTSQGAKWVDTQVVLAMPYDTPVPGYR	206	29	5.28	355	3	3	0	0	1071.13	6.8776	Missing	8379	4.6	b11*b13y8y13y20*	42.1734	2990	250.923	127.282	0.014	14867	3244.61	3244.62	59.4507	10592
1	P00489	PYGM_RABIT	P00489	Regular	7043.3	0	97802.8	241	33	76	41.64	757914	195138	327968	125	12.2254		0	30	Pass2	MissedCleavage	None	2564.28	YGNPWEKARPEFTLPVHFYGR	YGNPWEKARPEFTLPVHFYGR	185	21	9.52	354	2	2	0	0	278.902	6.2932	Identified	4968	3.7	b8°b9*b11*b19y10°y21	44.6969	2333	212.668	172.668	0.0103	10473	2564.3	2564.3	38.2029	7791
1	P00489	PYGM_RABIT	P00489	Regular	7043.3	0	97802.8	241	33	76	41.64	757914	195138	327968	125	12.2254		0	31	Pass2	MissedCleavage	None	1813.02	QISVRGLAGVENVTELK	QISVRGLAGVENVTELK	12	17	7.11	353	1	1	0	0	199.634	6.148		1916	1.6	b14y13°y17*	33.2669	1727	174.029	308.058	0.0013	14165	1813.02	1813.02	59.2832	974
1	P00489	PYGM_RABIT	P00489	Regular	7043.3	0	97802.8	241	33	76	41.64	757914	195138	327968	125	12.2254		0	32	Pass2	VarMod	Phosphoryl+STY(14)	1892.98	QISVRGLAGVENVTELK	QISVRGLAGVENVTELK	12	17	7.11	357	2	2	0	0	269.256	6.2779		2345	2.5	b3°y12y17	33.8918	1727	174.029	76.0192	0.0044	3351	1892.99	1892.99	17.3735	3369
1	P00489	PYGM_RABIT	P00489	Regular	7043.3	0	97802.8	241	33	76	41.64	757914	195138	327968	125	12.2254		0	33	Pass2	VarMod	Phosphoryl+STY(*)	2113	DYYFALAHTVRDHLVGR	DYYFALAHTVRDHLVGR	50	17	7.88	356	3	3	0	0	214.491	6.1792		1748	2.2	b12y1y7°y8°y17	33.7241	1864	183.115	82.0766	0.0032	11793	2113	2113	43.688	2442
1	P00489	PYGM_RABIT	P00489	Regular	7043.3	0	97802.8	241	33	76	41.64	757914	195138	327968	125	12.2254		0	34	Pass2	InSource	None	631.341	VDLER	VLVDLER	354	5	4.07	331	3	3	2	0	5180.51	0		5736	0	y3y4y5	19.214	577	83.7935	127.587	0.0105	3768	631.344	631.342	18.6693	7939
1	P00489	PYGM_RABIT	P00489	Regular	7043.3	0	97802.8	241	33	76	41.64	757914	195138	327968	125	12.2254		0	35	Pass2	InSource	None	1663.84	TAIGDVVNHDPVVGDR	LITAIGDVVNHDPVVGDR	624	16	4.16	341	9	9	5	0	17701.1	0	Identified	11962	0	b5°b12*y3y4y6y8y11y12y13y14y15	34.3729	1525	160.179	120.179	0.0078	8152	1663.84	1663.84	30.1842	5930
1	P00489	PYGM_RABIT	P00489	Regular	7043.3	0	97802.8	241	33	76	41.64	757914	195138	327968	125	12.2254		0	36	Pass2	InSource	None	841.42	FLENYR	VIFLENYR	644	6	7	338	3	3	2	0	18550.6	0		2289	0	y3y3*y4y5	27.7723	753	100.067	160.133	0.0073	7445	841.422	841.42	28.447	5516
1	P00489	PYGM_RABIT	P00489	Regular	7043.3	0	97802.8	241	33	76	41.64	757914	195138	327968	125	12.2254		0	37	Pass2	InSource	None	651.346	AYLER	FAAYLER	547	5	7	329	3	3	2	0	8866.52	0		4562	0	y3y4y5	17.4764	589	84.9513	129.903	0.0069	3180	651.345	651.343	16.8171	5195
1	P00489	PYGM_RABIT	P00489	Regular	7043.3	0	97802.8	241	33	76	41.64	757914	195138	327968	125	12.2254		0	38	Pass2	InSource	None	761.419	WEVTVK	AWEVTVK	365	6	7	330	1	1	0	0	165.257	0		1067	0	y6	13.9859	710	96.22	56.22	0.0045	2664	761.419	761.418	15.7443	3385
1	P00489	PYGM_RABIT	P00489	Regular	7043.3	0	97802.8	241	33	76	41.64	757914	195138	327968	125	12.2254		0	39	Pass2	InSource	None	575.34	EVTVK	AWEVTVK	366	5	7	330	1	1	0	0	104.626	0		1352	0	y5	13.9859	547	80.8632	121.726	0.0034	3347	575.344	575.341	17.3605	2588
1	P00489	PYGM_RABIT	P00489	Regular	7043.3	0	97802.8	241	33	76	41.64	757914	195138	327968	125	12.2254		0	40	Pass2	InSource	None	722.383	AAYLER	FAAYLER	546	6	7	329	2	2	1	0	6497.95	0		1333	0	y3y4	17.4764	656	91.2772	142.554	0.0025	3184	722.385	722.383	16.8218	1892
1	P00489	PYGM_RABIT	P00489	Regular	7043.3	0	97802.8	241	33	76	41.64	757914	195138	327968	125	12.2254		0	41	Pass2	InSource	None	1378.67	GDVVNHDPVVGDR	LITAIGDVVNHDPVVGDR	627	13	4.16	341	8	8	3	0	3679.85	0	Identified	2675	0	b3b6b7y3y4y8y11y12	34.3729	1241	139.618	99.6178	0.0024	8151	1378.67	1378.67	30.1817	1856
1	P00489	PYGM_RABIT	P00489	Regular	7043.3	0	97802.8	241	33	76	41.64	757914	195138	327968	125	12.2254		0	42	Pass2	InSource	None	765.356	ASGTGNMK	VIPAADLSEQISTAGTEASGTGNMK	673	8	10.1	339	2	2	0	0	619.806	0		751	0	y4y8	31.9982	684	93.8564	147.713	0.0021	7520	765.361	765.359	28.6828	1591
1	P00489	PYGM_RABIT	P00489	Regular	7043.3	0	97802.8	241	33	76	41.64	757914	195138	327968	125	12.2254		0	43	Pass2	InSource	None	945.42	DYEEYVK	VFADYEEYVK	776	7	3.83	337	0	0	0	0	105.129	0		0	0		22.6427	831	106.863	173.726	0.0019	5119	945.422	945.42	22.4961	1466
1	P00489	PYGM_RABIT	P00489	Regular	7043.3	0	97802.8	241	33	76	41.64	757914	195138	327968	125	12.2254		0	44	Pass2	InSource	None	1439.69	VEHTSQGAKWVDT	VEHTSQGAKWVDTQVVLAMPYDTPVPGYR	206	13	5.22	355	0	0	0	0	123.674	0		466	0	b13°	42.1734	1314	145.041	250.081	0.0018	16242	1439.69	1439.69	59.7046	1353
1	P00489	PYGM_RABIT	P00489	Regular	7043.3	0	97802.8	241	33	76	41.64	757914	195138	327968	125	12.2254		0	45	Pass2	InSource	None	839.393	FDAFPDK	TNFDAFPDK	326	7	3.88	332	3	3	0	0	1234.63	0	Missing	1250	0	b2y4y6	17.6529	744	99.2678	158.536	0.0014	3789	839.397	839.395	18.7114	1057
1	P00489	PYGM_RABIT	P00489	Regular	7043.3	0	97802.8	241	33	76	41.64	757914	195138	327968	125	12.2254		0	46	Pass2	InSource	None	944.411	AQEYYDR	GYNAQEYYDR	728	7	4.07	327	0	0	0	0	26.9901	0		0	0		5.1023	811	105.141	65.1413	0.0014	1474	944.411	944.409	12.8346	1027
1	P00489	PYGM_RABIT	P00489	Regular	7043.3	0	97802.8	241	33	76	41.64	757914	195138	327968	125	12.2254		0	47	Pass2	InSource	None	830.415	WGVEPSR	EIWGVEPSR	825	7	7	334	2	2	0	0	3755.01	0	Identified	834	0	y3y5	20.071	736	98.5549	58.5549	0.0012	4519	830.417	830.415	20.9452	918
1	P00489	PYGM_RABIT	P00489	Regular	7043.3	0	97802.8	241	33	76	41.64	757914	195138	327968	125	12.2254		0	48	Pass2	NeutralLoss_H2O	None	1099.55	VAAAFPGDVDR	VAAAFPGDVDR	414	11	3.88	350	1	1	0	0	214.511	0	Missing	601	0	b11	16.5194	1014	122.026	82.0258	0.0053	4020	1099.56	1099.55	19.4571	4028
1	P00489	PYGM_RABIT	P00489	Regular	7043.3	0	97802.8	241	33	76	41.64	757914	195138	327968	125	12.2254		0	49	Pass2	NeutralLoss_H2O	None	1872	LITAIGDVVNHDPVVGDR	LITAIGDVVNHDPVVGDR	622	18	4.16	341	0	0	0	0	902.666	0	Missing	132	0	y13°	34.3729	1773	177.106	78.0704	0.0023	8156	1872	1872	30.1885	1735
1	P00489	PYGM_RABIT	P00489	Regular	7043.3	0	97802.8	241	33	76	41.64	757914	195138	327968	125	12.2254		0	50	Pass2	NeutralLoss_H2O	None	1671.88	ARPEFTLPVHFYGR	ARPEFTLPVHFYGR	192	14	9.84	346	0	0	0	0	234.74	0	Missing	0	0		32.1083	1551	161.995	40.9974	0.0018	9445	1671.87	1671.87	34.6167	1402
1	P00489	PYGM_RABIT	P00489	Regular	7043.3	0	97802.8	241	33	76	41.64	757914	195138	327968	125	12.2254		0	51	Pass2	NeutralLoss_NH3	None	2431.17	VIPAADLSEQISTAGTEASGTGNMK	VIPAADLSEQISTAGTEASGTGNMK	656	25	3.83	339	0	0	0	0	364.633	0	Missing	0	0		31.9982	2255	207.901	98.6009	0.0016	8328	2431.16	2431.16	30.6764	1184
31934	SCBFLR1026D07	805	173 1363 1569 translated	Regular	6769.64	0	44299.8	39	12	35	29.8	173027	43204.5	36123	27.6756	1.226	7682 1294 15132 14685 11330 24264 8147 28996 20427 35992 4420 28218 24824 33346 28884 36199 4500 1270 38154 38653 37732 24476 27043 2735 7388 12588 3611 15705 2908 27598 35193 7423 24818 16464 7809 1855 11701	1	1	Pass1	PepFrag1	None	1065.56	TLADYNIQK	TLADYNIQK	373	9	6.78	360	4	4	2	0	11194.4	7.8796		5530	3.6	b1°b2°y5y6y7y9	13.7921	985	119.688	79.688	0.1003	1881	1065.56	1065.56	14.0014	17355
31934	SCBFLR1026D07	805	173 1363 1569 translated	Regular	6769.64	0	44299.8	39	12	35	29.8	173027	43204.5	36123	27.6756	1.226	7682 1294 15132 14685 11330 24264 8147 28996 20427 35992 4420 28218 24824 33346 28884 36199 4500 1270 38154 38653 37732 24476 27043 2735 7388 12588 3611 15705 2908 27598 35193 7423 24818 16464 7809 1855 11701	0	2	Pass1	PepFrag1	None	1065.56	TLADYNIQK	TLADYNIQK	69	9	6.78	362	3	3	2	0	7574.52	7.7099		3711	3.6	y5y6y7	13.7921	985	119.688	79.688	0.1003	1881	1065.56	1065.56	14.0014	17355
31934	SCBFLR1026D07	805	173 1363 1569 translated	Regular	6769.64	0	44299.8	39	12	35	29.8	173027	43204.5	36123	27.6756	1.226	7682 1294 15132 14685 11330 24264 8147 28996 20427 35992 4420 28218 24824 33346 28884 36199 4500 1270 38154 38653 37732 24476 27043 2735 7388 12588 3611 15705 2908 27598 35193 7423 24818 16464 7809 1855 11701	0	3	Pass1	PepFrag1	None	1065.56	TLADYNIQK	TLADYNIQK	145	9	6.78	365	3	3	2	0	7574.52	7.7099		3711	3.6	y5y6y7	13.7921	985	119.688	79.688	0.1003	1881	1065.56	1065.56	14.0014	17355
31934	SCBFLR1026D07	805	173 1363 1569 translated	Regular	6769.64	0	44299.8	39	12	35	29.8	173027	43204.5	36123	27.6756	1.226	7682 1294 15132 14685 11330 24264 8147 28996 20427 35992 4420 28218 24824 33346 28884 36199 4500 1270 38154 38653 37732 24476 27043 2735 7388 12588 3611 15705 2908 27598 35193 7423 24818 16464 7809 1855 11701	0	4	Pass1	PepFrag1	None	1065.56	TLADYNIQK	TLADYNIQK	221	9	6.78	367	3	3	2	0	7574.52	7.7099		3711	3.6	y5y6y7	13.7921	985	119.688	79.688	0.1003	1881	1065.56	1065.56	14.0014	17355
31934	SCBFLR1026D07	805	173 1363 1569 translated	Regular	6769.64	0	44299.8	39	12	35	29.8	173027	43204.5	36123	27.6756	1.226	7682 1294 15132 14685 11330 24264 8147 28996 20427 35992 4420 28218 24824 33346 28884 36199 4500 1270 38154 38653 37732 24476 27043 2735 7388 12588 3611 15705 2908 27598 35193 7423 24818 16464 7809 1855 11701	0	5	Pass1	PepFrag1	None	1065.56	TLADYNIQK	TLADYNIQK	297	9	6.78	369	3	3	2	0	7574.52	7.7099		3711	3.6	y5y6y7	13.7921	985	119.688	79.688	0.1003	1881	1065.56	1065.56	14.0014	17355
31934	SCBFLR1026D07	805	173 1363 1569 translated	Regular	6769.64	0	44299.8	39	12	35	29.8	173027	43204.5	36123	27.6756	1.226	7682 1294 15132 14685 11330 24264 8147 28996 20427 35992 4420 28218 24824 33346 28884 36199 4500 1270 38154 38653 37732 24476 27043 2735 7388 12588 3611 15705 2908 27598 35193 7423 24818 16464 7809 1855 11701 29644	0	6	Pass1	PepFrag1	None	1067.62	ESTLHLVLR	ESTLHLVLR	382	9	7.88	361	7	7	4	0	5432.87	7.5656		5578	3.3	b9y1y2y3y4y5y9	22.1761	1018	122.346	82.3465	0.0811	5049	1067.62	1067.62	22.3191	14029
31934	SCBFLR1026D07	805	173 1363 1569 translated	Regular	6769.64	0	44299.8	39	12	35	29.8	173027	43204.5	36123	27.6756	1.226	7682 1294 15132 14685 11330 24264 8147 28996 20427 35992 4420 28218 24824 33346 28884 36199 4500 1270 38154 38653 37732 24476 27043 2735 7388 12588 3611 15705 2908 27598 35193 7423 24818 16464 7809 1855 11701 29644	0	7	Pass1	PepFrag1	None	1067.62	ESTLHLVLR	ESTLHLVLR	78	9	7.88	363	3	3	2	0	4398.84	7.4739		1020	3.3	y3y4y5	22.1761	1018	122.346	82.3465	0.0811	5049	1067.62	1067.62	22.3191	14029
31934	SCBFLR1026D07	805	173 1363 1569 translated	Regular	6769.64	0	44299.8	39	12	35	29.8	173027	43204.5	36123	27.6756	1.226	7682 1294 15132 14685 11330 24264 8147 28996 20427 35992 4420 28218 24824 33346 28884 36199 4500 1270 38154 38653 37732 24476 27043 2735 7388 12588 3611 15705 2908 27598 35193 7423 24818 16464 7809 1855 11701 29644	0	8	Pass1	PepFrag1	None	1067.62	ESTLHLVLR	ESTLHLVLR	154	9	7.88	366	3	3	2	0	4398.84	7.4739		1020	3.3	y3y4y5	22.1761	1018	122.346	82.3465	0.0811	5049	1067.62	1067.62	22.3191	14029
31934	SCBFLR1026D07	805	173 1363 1569 translated	Regular	6769.64	0	44299.8	39	12	35	29.8	173027	43204.5	36123	27.6756	1.226	7682 1294 15132 14685 11330 24264 8147 28996 20427 35992 4420 28218 24824 33346 28884 36199 4500 1270 38154 38653 37732 24476 27043 2735 7388 12588 3611 15705 2908 27598 35193 7423 24818 16464 7809 1855 11701 29644	0	9	Pass1	PepFrag1	None	1067.62	ESTLHLVLR	ESTLHLVLR	230	9	7.88	368	3	3	2	0	4398.84	7.4739		1020	3.3	y3y4y5	22.1761	1018	122.346	82.3465	0.0811	5049	1067.62	1067.62	22.3191	14029
31934	SCBFLR1026D07	805	173 1363 1569 translated	Regular	6769.64	0	44299.8	39	12	35	29.8	173027	43204.5	36123	27.6756	1.226	7682 1294 15132 14685 11330 24264 8147 28996 20427 35992 4420 28218 24824 33346 28884 36199 4500 1270 38154 38653 37732 24476 27043 2735 7388 12588 3611 15705 2908 27598 35193 7423 24818 16464 7809 1855 11701 29644	0	10	Pass1	PepFrag1	None	1067.62	ESTLHLVLR	ESTLHLVLR	306	9	7.88	370	3	3	2	0	4398.84	7.4739		1020	3.3	y3y4y5	22.1761	1018	122.346	82.3465	0.0811	5049	1067.62	1067.62	22.3191	14029
31934	SCBFLR1026D07	805	173 1363 1569 translated	Regular	6769.64	0	44299.8	39	12	35	29.8	173027	43204.5	36123	27.6756	1.226		0	11	Pass2	PepFrag2	None	1749.88	TITLEVESSDSIDNVK	TITLEVESSDSIDNVK	102	16	3.59	364	3	3	1	0	347.731	6.3718		5536	4.2	b14°y7y8y16	32.0263	1618	166.627	126.627	0.0887	7373	1749.87	1749.87	28.2814	15349
31934	SCBFLR1026D07	805	173 1363 1569 translated	Regular	6769.64	0	44299.8	39	12	35	29.8	173027	43204.5	36123	27.6756	1.226		0	12	Pass2	PepFrag2	None	1302.63	IGTQTNEATPDR	IGTQTNEATPDR	0	12	4.07	371	1	1	0	0	113.26	5.8846	Missing	555	1.3	b3°y7	7.6927	1166	133.934	93.9344	0.0044	1842	1302.65	1302.65	13.8639	758
4523	SCQSAM1030G04	467	1 561 561 minus strand translated	Regular	6709.65	0	19262.8	23	2	9	9.57	63326	85474.5	29896	54.7526	1.0547		1	1	Pass1	PepFrag1	None	1144.6	AIGEVVSNEAR	AIGEVVSNEAR	173	11	4.26	372	14	14	7	5	98769	8.8213		18245	5.5	b2b4b5b6b9b11y2y3°y4y5y5*y6y6*y7y8y9y9*y11	12.1272	1051	124.976	84.9764	0.7168	1254	1144.6	1144.6	12.1139	45389
4523	SCQSAM1030G04	467	1 561 561 minus strand translated	Regular	6709.65	0	19262.8	23	2	9	9.57	63326	85474.5	29896	54.7526	1.0547		0	2	Pass1	PepFrag1	None	777.451	VGFLVDK	VGFLVDK	109	7	6.78	373	6	6	3	1	24993.5	8.2245		8084	2.8	b4y2y2°y3y5y6y7	19.3206	743	99.1788	59.1788	0.1831	4114	777.452	777.45	19.7637	11594
4523	SCQSAM1030G04	467	1 561 561 minus strand translated	Regular	6709.65	0	19262.8	23	2	9	9.57	63326	85474.5	29896	54.7526	1.0547		0	3	Pass2	InSource	None	678.382	GFLVDK	VGFLVDK	110	6	6.78	373	3	3	0	1	4800.19	0		3567	0	b3y3y6	19.3206	638	89.5997	139.199	0.1002	4113	678.385	678.383	19.7577	6343
25205	SCCCRZ2002G09	396	61 411 723 minus strand translated	Regular	6676.21	0	12152.9	31	5	8	58.62	90063	0	19872			36701	1	1	Pass1	PepFrag1	Carbamidomethyl+C(4);Carbamidomethyl+C(19);Carbamidomethyl+C(20)	2804.23	LAPCASAAEDPSSAPSSSCCSAVHSIGK	LAPCASAAEDPSSAPSSSCCSAVHSIGK	39	28	5.21	374	12	12	6	0	22447.8	8.1757	Identified	10350	7.3	y3y4y5y8y14y18y20y21y22y23y24y26	19.2763	2368	214.79	103.193	0.425	2156	2804.23	2804.23	14.7098	38273
25205	SCCCRZ2002G09	396	61 411 723 minus strand translated	Regular	6676.21	0	12152.9	31	5	8	58.62	90063	0	19872			36701 7748	0	2	Pass1	PepFrag1	Carbamidomethyl+C(1)	825.345	CGDYTLP	CGDYTLP	109	7	3.1	377	1	1	0	0	561.844	6.5741	Identified	603	3	b3b6°	7.9032	673	92.8474	145.695	0.153	4276	825.348	825.346	20.3208	13777
25205	SCCCRZ2002G09	396	61 411 723 minus strand translated	Regular	6676.21	0	12152.9	31	5	8	58.62	90063	0	19872			36701	0	3	Pass1	PepFrag1	None	941.567	AEVAITIPK	AEVAITIPK	88	9	7	375	3	3	1	0	1096.44	6.8645	Identified	2726	3.3	b6b6°b7°y6y7	16.0743	914	113.865	73.865	0.1478	4720	941.567	941.566	21.5038	13307
25205	SCCCRZ2002G09	396	61 411 723 minus strand translated	Regular	6676.21	0	12152.9	31	5	8	58.62	90063	0	19872			36701	0	4	Pass1	PepFrag1	Carbamidomethyl+C(1);Carbamidomethyl+C(3)	1367.65	CLCAVMLSNTAK	CLCAVMLSNTAK	71	12	8.29	376	5	5	3	0	10990.6	7.8656		1382	3.5	y5y7y8y9y10	20.6529	1180	135.004	95.0043	0.1294	4936	1367.65	1367.64	22.0395	11655
25205	SCCCRZ2002G09	396	61 411 723 minus strand translated	Regular	6676.21	0	12152.9	31	5	8	58.62	90063	0	19872			36701	0	5	Pass2	MissedCleavage	Carbamidomethyl+C(2)	1476.77	RCNLVDRPVGYK	RCNLVDRPVGYK	97	12	9.74	378	3	3	0	0	769.825	6.7109	Missing	669	3	b3b11y7y11°	14.4814	1317	145.261	56.8409	0.0902	1065	1476.77	1476.77	11.308	8123
25205	SCCCRZ2002G09	396	61 411 723 minus strand translated	Regular	6676.21	0	12152.9	31	5	8	58.62	90063	0	19872			36701	0	6	Pass2	InSource	None	741.487	VAITIPK	AEVAITIPK	90	7	10.1	375	4	4	1	0	741.29	0	Missing	2663	0	b2b4y6y7	16.0743	738	98.7334	157.467	0.0235	4724	741.491	741.489	21.5103	2114
25205	SCCCRZ2002G09	396	61 411 723 minus strand translated	Regular	6676.21	0	12152.9	31	5	8	58.62	90063	0	19872			36701	0	7	Pass2	InSource	Carbamidomethyl+C(1)	1302.66	CNLVDRPVGYK	RCNLVDRPVGYK	98	11	8.87	378	0	0	0	0	99.9609	0	Missing	0	0		14.4814	1169	134.164	94.164	0.0174	1488	1302.67	1302.67	12.8803	1565
25205	SCCCRZ2002G09	396	61 411 723 minus strand translated	Regular	6676.21	0	12152.9	31	5	8	58.62	90063	0	19872			36701	0	8	Pass2	InSource	None	642.418	AITIPK	AEVAITIPK	91	6	10.1	375	3	3	1	0	441.087	0	Missing	1479	0	b2b3b3°y6	16.0743	633	89.131	138.262	0.0139	4722	642.42	642.418	21.5045	1249
3389	SCVPRT2073A02	224	163 647 647 translated	Regular	6606.2	0	17486.4	37	4	11	32.72	98028	0	33387			29805 9508	1	1	Pass1	PepFrag1	None	2193.18	LGIPIIYGIDAVHGHNNVYK	LGIPIIYGIDAVHGHNNVYK	106	20	7.83	382	5	5	2	0	13759.5	7.9586	Identified	9627	5.9	y7y13y14y15y17y18*	39.7276	2067	196.179	58.0897	0.3067	10923	2193.18	2193.18	40.0542	30066
3389	SCVPRT2073A02	224	163 647 647 translated	Regular	6606.2	0	17486.4	37	4	11	32.72	98028	0	33387			29805 30267 38617 9508 19965	0	2	Pass1	PepFrag1	None	1075.56	IGQMTQIER	IGQMTQIER	49	9	7	379	5	5	2	1	11935.7	7.8968		2849	3.7	b3y4y5y6y8y8°	13.434	998	120.739	80.7387	0.1933	1436	1075.56	1075.55	12.6798	18953
3389	SCVPRT2073A02	224	163 647 647 translated	Regular	6606.2	0	17486.4	37	4	11	32.72	98028	0	33387			29805	0	3	Pass1	PepFrag1	None	1058.58	IGEATALEVR	IGEATALEVR	147	10	4.26	380	10	10	7	2	55848.9	8.567		5326	3.7	b3b4b8y3y4y5y6y7y8y9	18.9123	994	120.416	80.4159	0.1699	3076	1058.59	1058.58	16.5986	16653
3389	SCVPRT2073A02	224	163 647 647 translated	Regular	6606.2	0	17486.4	37	4	11	32.72	98028	0	33387			29805 30267	0	4	Pass1	PepFrag1	None	1453.79	ATIFPHNVGLGATR	ATIFPHNVGLGATR	126	14	11.05	381	6	6	4	0	9027.43	7.7755	Identified	4018	4	b3°y6y8y9y10y11y12	25.1587	1356	148.115	58.7434	0.1485	5475	1453.79	1453.79	23.4474	14562
3389	SCVPRT2073A02	224	163 647 647 translated	Regular	6606.2	0	17486.4	37	4	11	32.72	98028	0	33387			29805 9508	0	5	Pass2	InSource	None	2006.05	IPIIYGIDAVHGHNNVYK	LGIPIIYGIDAVHGHNNVYK	108	18	7.83	382	2	2	1	0	3030.62	0	Missing	4847	0	y14y15y18*	39.7276	1895	185.14	83.4263	0.0536	10920	2006.05	2006.05	40.0475	5252
3389	SCVPRT2073A02	224	163 647 647 translated	Regular	6606.2	0	17486.4	37	4	11	32.72	98028	0	33387			29805	0	6	Pass2	InSource	None	945.5	GEATALEVR	IGEATALEVR	148	9	4.26	380	2	2	0	0	354.993	0		1059	0	b3y9	18.9123	870	110.181	70.1808	0.0432	2607	945.502	945.5	15.6279	4239
3389	SCVPRT2073A02	224	163 647 647 translated	Regular	6606.2	0	17486.4	37	4	11	32.72	98028	0	33387			29805 9508	0	7	Pass2	InSource	None	1909.99	PIIYGIDAVHGHNNVYK	LGIPIIYGIDAVHGHNNVYK	109	17	7.83	382	2	2	0	0	662.845	0	Missing	1574	0	y7y13	39.7276	1771	176.972	77.9815	0.0372	10935	1909.99	1909.99	40.1094	3643
3389	SCVPRT2073A02	224	163 647 647 translated	Regular	6606.2	0	17486.4	37	4	11	32.72	98028	0	33387			29805 30267	0	8	Pass2	InSource	None	1281.71	IFPHNVGLGATR	ATIFPHNVGLGATR	128	12	11.05	381	5	5	3	0	7830.43	0	Identified	3310	0	y6y8y9y10y11	25.1587	1196	136.222	96.2219	0.0266	5472	1281.71	1281.71	23.4419	2608
3389	SCVPRT2073A02	224	163 647 647 translated	Regular	6606.2	0	17486.4	37	4	11	32.72	98028	0	33387			29805 9508	0	9	Pass2	NeutralLoss_H2O	None	2175.17	LGIPIIYGIDAVHGHNNVYK	LGIPIIYGIDAVHGHNNVYK	106	20	7.83	382	0	0	0	0	243.739	0	Missing	631	0	y7*y12°	39.7276	2067	196.179	90.7862	0.0084	10881	2175.16	2175.16	39.9072	824
3389	SCVPRT2073A02	224	163 647 647 translated	Regular	6606.2	0	17486.4	37	4	11	32.72	98028	0	33387			29805 9508	0	10	Pass2	NeutralLoss_NH3	None	2176.16	LGIPIIYGIDAVHGHNNVYK	LGIPIIYGIDAVHGHNNVYK	106	20	7.83	382	0	0	0	0	261.31	0	Missing	146	0	y10*	39.7276	2067	196.179	90.7862	0.0125	11328	2176.15	2176.15	41.6656	1228
26427	SCCCLR2C03F01	428	83 442 885 translated	Regular	6414.53	0	12048.4	23	3	7	37.82	93173	85851	39372	54.9938	0.6626		1	1	Pass1	PepFrag1	None	1399.75	ISGLNAGNAASIPSK	ISGLNAGNAASIPSK	85	15	10.1	383	12	12	5	2	28948.1	8.2688	Identified	25534	6.9	b3b3°b8*b9*b10*b12b12°b14y1y2y2°y3y4y6y9y10y11y12*y15	18.5918	1305	144.378	104.378	0.6799	2708	1399.76	1399.75	15.802	63344
26427	SCCCLR2C03F01	428	83 442 885 translated	Regular	6414.53	0	12048.4	23	3	7	37.82	93173	85851	39372	54.9938	0.6626		0	2	Pass1	PepFrag1	Carbamidomethyl+C(1);Carbamidomethyl+C(15)	1903.85	CGVSIPYTISTSTDCSR	CGVSIPYTISTSTDCSR	100	17	5.95	384	9	9	3	1	19302.9	8.0928	Identified	11183	4.6	b2b3b4b4°b5b5°b13y3y8y12y15°y17	25.1583	1614	166.352	126.352	0.1934	6384	1903.85	1903.85	25.5609	18021
26427	SCCCLR2C03F01	428	83 442 885 translated	Regular	6414.53	0	12048.4	23	3	7	37.82	93173	85851	39372	54.9938	0.6626		0	3	Pass1	PepFrag1	None	1307.65	SLNSAASTSADKR	SLNSAASTSADKR	60	13	10.12	385	1	1	0	0	73.7548	5.675		1634	2.5	b2°b7*b9*y8°y13	5.6136	1180	135.004	95.0043	0.0481	2141	1307.65	1307.65	14.6687	4486
26427	SCCCLR2C03F01	428	83 442 885 translated	Regular	6414.53	0	12048.4	23	3	7	37.82	93173	85851	39372	54.9938	0.6626		0	4	Pass2	NeutralLoss_H2O	None	1381.74	ISGLNAGNAASIPSK	ISGLNAGNAASIPSK	85	15	10.1	383	1	1	0	0	462.488	0	Missing	1021	0	b15	18.5918	1305	144.378	104.378	0.0786	3298	1381.75	1381.74	17.2093	7322
28074	SCJLRT1019B02	413	1 729 729 translated	Regular	6310.5	0	26322.5	24	6	21	34.98	53851	0	11458			20628 30585	1	1	Pass1	PepFrag1	None	1817.96	TAAPNLSVGGYEVIDAIK	TAAPNLSVGGYEVIDAIK	183	18	4.07	389	5	5	1	0	17781.2	8.05	Identified	3016	4.9	y5y10y12y14*y15y16	33.784	1707	172.683	132.683	0.3832	10229	1817.96	1817.96	37.0019	20638
28074	SCJLRT1019B02	413	1 729 729 translated	Regular	6310.5	0	26322.5	24	6	21	34.98	53851	0	11458			20628 38396	0	2	Pass1	PepFrag1	None	1651.89	SVTWAQVAANPALPAR	SVTWAQVAANPALPAR	140	16	11.05	388	9	9	4	2	23034.3	8.1624	Identified	3573	4.1	b10b13y3y4y6y7y8y9y11	25.7112	1536	160.949	120.949	0.2627	7831	1651.89	1651.89	29.471	14147
28074	SCJLRT1019B02	413	1 729 729 translated	Regular	6310.5	0	26322.5	24	6	21	34.98	53851	0	11458			20628 30585	0	3	Pass1	PepFrag1	Carbamidomethyl+C(2)	1620.75	GCDASILLDNAQSEK	GCDASILLDNAQSEK	168	15	3.7	387	7	7	3	0	16348.1	8.0135		2304	3.7	b3y3y6y8y9y10y11	23.1547	1422	152.883	112.883	0.2146	4506	1620.75	1620.75	20.9046	11557
28074	SCJLRT1019B02	413	1 729 729 translated	Regular	6310.5	0	26322.5	24	6	21	34.98	53851	0	11458			20628 30585 38396	0	4	Pass1	PepFrag1	Carbamidomethyl+C(2)	1119.55	SCPSVDSIVR	SCPSVDSIVR	130	10	6.1	386	2	2	0	0	522.048	6.5178	Missing	618	1.5	y4y7	12.2337	968	118.307	196.614	0.0278	2872	1119.55	1119.55	16.2187	1497
28074	SCJLRT1019B02	413	1 729 729 translated	Regular	6310.5	0	26322.5	24	6	21	34.98	53851	0	11458			20628 30585 11209	0	5	Pass2	PepFrag2	Carbamidomethyl+C(6)	1202.58	LHFHDCFVK	LHFHDCFVK	159	9	7.33	390	0	0	0	0	70.5041	5.6483		804	2.1	b8°y8°	22.4789	1047	124.659	84.6591	0.0744	4391	1202.58	1202.58	20.6522	4004
28074	SCJLRT1019B02	413	1 729 729 translated	Regular	6310.5	0	26322.5	24	6	21	34.98	53851	0	11458			20628 30585 38396	0	6	Pass2	PepFrag2	None	1898.96	AGLLETNPGLAYNFYQK	AGLLETNPGLAYNFYQK	113	17	6.84	391	1	1	0	0	263.765	6.2213	Missing	1143	2.1	y8*y14*y17	38.0466	1752	175.704	77.1362	0.0373	5823	1898.99	1898.99	24.4139	2008
7682	SCCCCL4014E10	847	113 1279 1464 minus strand translated	Regular	6269.32	0	43601.2	30	11	34	27.32	158141	0	24029			31934 1294 15132 14685 11330 24264 8147 28996 20427 35992 4420 28218 24824 33346 28884 36199 4500 1270 38154 38653 37732 24476 27043 2735 7388 12588 3611 15705 2908 27598 35193 7423 24818 16464 7809 1855 11701	1	1	Pass1	PepFrag1	None	1065.56	TLADYNIQK	TLADYNIQK	59	9	6.78	392	3	3	2	0	7574.52	7.6766		3711	3.6	y5y6y7	13.7921	985	119.688	79.688	0.1097	1881	1065.56	1065.56	14.0014	17355
7682	SCCCCL4014E10	847	113 1279 1464 minus strand translated	Regular	6269.32	0	43601.2	30	11	34	27.32	158141	0	24029			31934 1294 15132 14685 11330 24264 8147 28996 20427 35992 4420 28218 24824 33346 28884 36199 4500 1270 38154 38653 37732 24476 27043 2735 7388 12588 3611 15705 2908 27598 35193 7423 24818 16464 7809 1855 11701	0	2	Pass1	PepFrag1	None	1065.56	TLADYNIQK	TLADYNIQK	135	9	6.78	395	3	3	2	0	7574.52	7.6766		3711	3.6	y5y6y7	13.7921	985	119.688	79.688	0.1097	1881	1065.56	1065.56	14.0014	17355
7682	SCCCCL4014E10	847	113 1279 1464 minus strand translated	Regular	6269.32	0	43601.2	30	11	34	27.32	158141	0	24029			31934 1294 15132 14685 11330 24264 8147 28996 20427 35992 4420 28218 24824 33346 28884 36199 4500 1270 38154 38653 37732 24476 27043 2735 7388 12588 3611 15705 2908 27598 35193 7423 24818 16464 7809 1855 11701	0	3	Pass1	PepFrag1	None	1065.56	TLADYNIQK	TLADYNIQK	211	9	6.78	397	3	3	2	0	7574.52	7.6766		3711	3.6	y5y6y7	13.7921	985	119.688	79.688	0.1097	1881	1065.56	1065.56	14.0014	17355
7682	SCCCCL4014E10	847	113 1279 1464 minus strand translated	Regular	6269.32	0	43601.2	30	11	34	27.32	158141	0	24029			31934 1294 15132 14685 11330 24264 8147 28996 20427 35992 4420 28218 24824 33346 28884 36199 4500 1270 38154 38653 37732 24476 27043 2735 7388 12588 3611 15705 2908 27598 35193 7423 24818 16464 7809 1855 11701	0	4	Pass1	PepFrag1	None	1065.56	TLADYNIQK	TLADYNIQK	287	9	6.78	399	3	3	2	0	7574.52	7.6766		3711	3.6	y5y6y7	13.7921	985	119.688	79.688	0.1097	1881	1065.56	1065.56	14.0014	17355
7682	SCCCCL4014E10	847	113 1279 1464 minus strand translated	Regular	6269.32	0	43601.2	30	11	34	27.32	158141	0	24029			31934 1294 15132 14685 11330 24264 8147 28996 20427 35992 4420 28218 24824 33346 28884 36199 4500 1270 38154 38653 37732 24476 27043 2735 7388 12588 3611 15705 2908 27598 35193 7423 24818 16464 7809 1855 11701	0	5	Pass1	PepFrag1	None	1065.56	TLADYNIQK	TLADYNIQK	363	9	6.78	400	3	3	2	0	7574.52	7.6766		3711	3.6	y5y6y7	13.7921	985	119.688	79.688	0.1097	1881	1065.56	1065.56	14.0014	17355
7682	SCCCCL4014E10	847	113 1279 1464 minus strand translated	Regular	6269.32	0	43601.2	30	11	34	27.32	158141	0	24029			31934 1294 15132 14685 11330 24264 8147 28996 20427 35992 4420 28218 24824 33346 28884 36199 4500 1270 38154 38653 37732 24476 27043 2735 7388 12588 3611 15705 2908 27598 35193 7423 24818 16464 7809 1855 11701 29644	0	6	Pass1	PepFrag1	None	1067.62	ESTLHLVLR	ESTLHLVLR	296	9	7.88	393	3	3	2	0	4398.84	7.4406		1020	3.3	y3y4y5	22.1761	1018	122.346	82.3465	0.0887	5049	1067.62	1067.62	22.3191	14029
7682	SCCCCL4014E10	847	113 1279 1464 minus strand translated	Regular	6269.32	0	43601.2	30	11	34	27.32	158141	0	24029			31934 1294 15132 14685 11330 24264 8147 28996 20427 35992 4420 28218 24824 33346 28884 36199 4500 1270 38154 38653 37732 24476 27043 2735 7388 12588 3611 15705 2908 27598 35193 7423 24818 16464 7809 1855 11701 29644	0	7	Pass1	PepFrag1	None	1067.62	ESTLHLVLR	ESTLHLVLR	68	9	7.88	394	3	3	2	0	4398.84	7.4406		1020	3.3	y3y4y5	22.1761	1018	122.346	82.3465	0.0887	5049	1067.62	1067.62	22.3191	14029
7682	SCCCCL4014E10	847	113 1279 1464 minus strand translated	Regular	6269.32	0	43601.2	30	11	34	27.32	158141	0	24029			31934 1294 15132 14685 11330 24264 8147 28996 20427 35992 4420 28218 24824 33346 28884 36199 4500 1270 38154 38653 37732 24476 27043 2735 7388 12588 3611 15705 2908 27598 35193 7423 24818 16464 7809 1855 11701 29644	0	8	Pass1	PepFrag1	None	1067.62	ESTLHLVLR	ESTLHLVLR	144	9	7.88	396	3	3	2	0	4398.84	7.4406		1020	3.3	y3y4y5	22.1761	1018	122.346	82.3465	0.0887	5049	1067.62	1067.62	22.3191	14029
7682	SCCCCL4014E10	847	113 1279 1464 minus strand translated	Regular	6269.32	0	43601.2	30	11	34	27.32	158141	0	24029			31934 1294 15132 14685 11330 24264 8147 28996 20427 35992 4420 28218 24824 33346 28884 36199 4500 1270 38154 38653 37732 24476 27043 2735 7388 12588 3611 15705 2908 27598 35193 7423 24818 16464 7809 1855 11701 29644	0	9	Pass1	PepFrag1	None	1067.62	ESTLHLVLR	ESTLHLVLR	220	9	7.88	398	3	3	2	0	4398.84	7.4406		1020	3.3	y3y4y5	22.1761	1018	122.346	82.3465	0.0887	5049	1067.62	1067.62	22.3191	14029
7682	SCCCCL4014E10	847	113 1279 1464 minus strand translated	Regular	6269.32	0	43601.2	30	11	34	27.32	158141	0	24029			31934 1294 15132 14685 11330 24264 8147 28996 20427 35992 4420 28218 24824 33346 28884 36199 4500 1270 38154 38653 37732 24476 27043 2735 7388 12588 3611 15705 2908 27598 35193 7423 24818 16464 7809 1855 11701 29644	0	10	Pass1	PepFrag1	None	1067.62	ESTLHLVLR	ESTLHLVLR	372	9	7.88	401	3	3	2	0	4398.84	7.4406		1020	3.3	y3y4y5	22.1761	1018	122.346	82.3465	0.0887	5049	1067.62	1067.62	22.3191	14029
7682	SCCCCL4014E10	847	113 1279 1464 minus strand translated	Regular	6269.32	0	43601.2	30	11	34	27.32	158141	0	24029				0	11	Pass2	PepFrag2	None	1762.91	TITLEVESSDTINNVK	TITLEVESSDTINNVK	16	16	3.83	402	0	0	0	0	101.652	5.8043		374	1.7	b10°y11*	30.9232	1643	168.339	128.339	0.0077	10749	1762.88	1762.88	39.31	1221
11330	SCACLR1057F07	1026	1 1627 1735 minus strand translated	Regular	6265.13	0	61396.1	30	10	43	16.61	156920	0	23655			31934 7682 1294 15132 14685 24264 8147 28996 20427 35992 4420 28218 24824 33346 28884 36199 4500 1270 38154 38653 37732 24476 27043 2735 7388 12588 3611 15705 2908 27598 35193 7423 24818 16464 7809 1855 11701	1	1	Pass1	PepFrag1	None	1065.56	TLADYNIQK	TLADYNIQK	340	9	6.78	403	3	3	2	0	7574.52	7.6763		3711	3.6	y5y6y7	13.7921	985	119.688	79.688	0.1106	1881	1065.56	1065.56	14.0014	17355
11330	SCACLR1057F07	1026	1 1627 1735 minus strand translated	Regular	6265.13	0	61396.1	30	10	43	16.61	156920	0	23655			31934 7682 1294 15132 14685 24264 8147 28996 20427 35992 4420 28218 24824 33346 28884 36199 4500 1270 38154 38653 37732 24476 27043 2735 7388 12588 3611 15705 2908 27598 35193 7423 24818 16464 7809 1855 11701	0	2	Pass1	PepFrag1	None	1065.56	TLADYNIQK	TLADYNIQK	112	9	6.78	405	3	3	2	0	7574.52	7.6763		3711	3.6	y5y6y7	13.7921	985	119.688	79.688	0.1106	1881	1065.56	1065.56	14.0014	17355
11330	SCACLR1057F07	1026	1 1627 1735 minus strand translated	Regular	6265.13	0	61396.1	30	10	43	16.61	156920	0	23655			31934 7682 1294 15132 14685 24264 8147 28996 20427 35992 4420 28218 24824 33346 28884 36199 4500 1270 38154 38653 37732 24476 27043 2735 7388 12588 3611 15705 2908 27598 35193 7423 24818 16464 7809 1855 11701	0	3	Pass1	PepFrag1	None	1065.56	TLADYNIQK	TLADYNIQK	188	9	6.78	406	3	3	2	0	7574.52	7.6763		3711	3.6	y5y6y7	13.7921	985	119.688	79.688	0.1106	1881	1065.56	1065.56	14.0014	17355
11330	SCACLR1057F07	1026	1 1627 1735 minus strand translated	Regular	6265.13	0	61396.1	30	10	43	16.61	156920	0	23655			31934 7682 1294 15132 14685 24264 8147 28996 20427 35992 4420 28218 24824 33346 28884 36199 4500 1270 38154 38653 37732 24476 27043 2735 7388 12588 3611 15705 2908 27598 35193 7423 24818 16464 7809 1855 11701	0	4	Pass1	PepFrag1	None	1065.56	TLADYNIQK	TLADYNIQK	264	9	6.78	408	3	3	2	0	7574.52	7.6763		3711	3.6	y5y6y7	13.7921	985	119.688	79.688	0.1106	1881	1065.56	1065.56	14.0014	17355
11330	SCACLR1057F07	1026	1 1627 1735 minus strand translated	Regular	6265.13	0	61396.1	30	10	43	16.61	156920	0	23655			31934 7682 1294 15132 14685 24264 8147 28996 20427 35992 4420 28218 24824 33346 28884 36199 4500 1270 38154 38653 37732 24476 27043 2735 7388 12588 3611 15705 2908 27598 35193 7423 24818 16464 7809 1855 11701	0	5	Pass1	PepFrag1	None	1065.56	TLADYNIQK	TLADYNIQK	416	9	6.78	411	3	3	2	0	7574.52	7.6763		3711	3.6	y5y6y7	13.7921	985	119.688	79.688	0.1106	1881	1065.56	1065.56	14.0014	17355
11330	SCACLR1057F07	1026	1 1627 1735 minus strand translated	Regular	6265.13	0	61396.1	30	10	43	16.61	156920	0	23655			31934 7682 1294 15132 14685 24264 8147 28996 20427 35992 4420 28218 24824 33346 28884 36199 4500 1270 38154 38653 37732 24476 27043 2735 7388 12588 3611 15705 2908 27598 35193 7423 24818 16464 7809 1855 11701 29644	0	6	Pass1	PepFrag1	None	1067.62	ESTLHLVLR	ESTLHLVLR	121	9	7.88	404	3	3	2	0	4398.84	7.4403		1020	3.3	y3y4y5	22.1761	1018	122.346	82.3465	0.0894	5049	1067.62	1067.62	22.3191	14029
11330	SCACLR1057F07	1026	1 1627 1735 minus strand translated	Regular	6265.13	0	61396.1	30	10	43	16.61	156920	0	23655			31934 7682 1294 15132 14685 24264 8147 28996 20427 35992 4420 28218 24824 33346 28884 36199 4500 1270 38154 38653 37732 24476 27043 2735 7388 12588 3611 15705 2908 27598 35193 7423 24818 16464 7809 1855 11701 29644	0	7	Pass1	PepFrag1	None	1067.62	ESTLHLVLR	ESTLHLVLR	197	9	7.88	407	3	3	2	0	4398.84	7.4403		1020	3.3	y3y4y5	22.1761	1018	122.346	82.3465	0.0894	5049	1067.62	1067.62	22.3191	14029
11330	SCACLR1057F07	1026	1 1627 1735 minus strand translated	Regular	6265.13	0	61396.1	30	10	43	16.61	156920	0	23655			31934 7682 1294 15132 14685 24264 8147 28996 20427 35992 4420 28218 24824 33346 28884 36199 4500 1270 38154 38653 37732 24476 27043 2735 7388 12588 3611 15705 2908 27598 35193 7423 24818 16464 7809 1855 11701 29644	0	8	Pass1	PepFrag1	None	1067.62	ESTLHLVLR	ESTLHLVLR	273	9	7.88	409	3	3	2	0	4398.84	7.4403		1020	3.3	y3y4y5	22.1761	1018	122.346	82.3465	0.0894	5049	1067.62	1067.62	22.3191	14029
11330	SCACLR1057F07	1026	1 1627 1735 minus strand translated	Regular	6265.13	0	61396.1	30	10	43	16.61	156920	0	23655			31934 7682 1294 15132 14685 24264 8147 28996 20427 35992 4420 28218 24824 33346 28884 36199 4500 1270 38154 38653 37732 24476 27043 2735 7388 12588 3611 15705 2908 27598 35193 7423 24818 16464 7809 1855 11701 29644	0	9	Pass1	PepFrag1	None	1067.62	ESTLHLVLR	ESTLHLVLR	349	9	7.88	410	3	3	2	0	4398.84	7.4403		1020	3.3	y3y4y5	22.1761	1018	122.346	82.3465	0.0894	5049	1067.62	1067.62	22.3191	14029
11330	SCACLR1057F07	1026	1 1627 1735 minus strand translated	Regular	6265.13	0	61396.1	30	10	43	16.61	156920	0	23655			31934 7682 1294 15132 14685 24264 8147 28996 20427 35992 4420 28218 24824 33346 28884 36199 4500 1270 38154 38653 37732 24476 27043 2735 7388 12588 3611 15705 2908 27598 35193 7423 24818 16464 7809 1855 11701 29644	0	10	Pass1	PepFrag1	None	1067.62	ESTLHLVLR	ESTLHLVLR	425	9	7.88	412	3	3	2	0	4398.84	7.4403		1020	3.3	y3y4y5	22.1761	1018	122.346	82.3465	0.0894	5049	1067.62	1067.62	22.3191	14029
15132	SCCCCL3080A11	1013	1 1228 1335 translated	Regular	6265.13	0	45466.3	30	10	35	22	156920	0	23655			31934 7682 1294 14685 11330 24264 8147 28996 20427 35992 4420 28218 24824 33346 28884 36199 4500 1270 38154 38653 37732 24476 27043 2735 7388 12588 3611 15705 2908 27598 35193 7423 24818 16464 7809 1855 11701	1	1	Pass1	PepFrag1	None	1065.56	TLADYNIQK	TLADYNIQK	82	9	6.78	413	3	3	2	0	7574.52	7.6763		3711	3.6	y5y6y7	13.7921	985	119.688	79.688	0.1106	1881	1065.56	1065.56	14.0014	17355
15132	SCCCCL3080A11	1013	1 1228 1335 translated	Regular	6265.13	0	45466.3	30	10	35	22	156920	0	23655			31934 7682 1294 14685 11330 24264 8147 28996 20427 35992 4420 28218 24824 33346 28884 36199 4500 1270 38154 38653 37732 24476 27043 2735 7388 12588 3611 15705 2908 27598 35193 7423 24818 16464 7809 1855 11701	0	2	Pass1	PepFrag1	None	1065.56	TLADYNIQK	TLADYNIQK	158	9	6.78	416	3	3	2	0	7574.52	7.6763		3711	3.6	y5y6y7	13.7921	985	119.688	79.688	0.1106	1881	1065.56	1065.56	14.0014	17355
15132	SCCCCL3080A11	1013	1 1228 1335 translated	Regular	6265.13	0	45466.3	30	10	35	22	156920	0	23655			31934 7682 1294 14685 11330 24264 8147 28996 20427 35992 4420 28218 24824 33346 28884 36199 4500 1270 38154 38653 37732 24476 27043 2735 7388 12588 3611 15705 2908 27598 35193 7423 24818 16464 7809 1855 11701	0	3	Pass1	PepFrag1	None	1065.56	TLADYNIQK	TLADYNIQK	234	9	6.78	418	3	3	2	0	7574.52	7.6763		3711	3.6	y5y6y7	13.7921	985	119.688	79.688	0.1106	1881	1065.56	1065.56	14.0014	17355
15132	SCCCCL3080A11	1013	1 1228 1335 translated	Regular	6265.13	0	45466.3	30	10	35	22	156920	0	23655			31934 7682 1294 14685 11330 24264 8147 28996 20427 35992 4420 28218 24824 33346 28884 36199 4500 1270 38154 38653 37732 24476 27043 2735 7388 12588 3611 15705 2908 27598 35193 7423 24818 16464 7809 1855 11701	0	4	Pass1	PepFrag1	None	1065.56	TLADYNIQK	TLADYNIQK	310	9	6.78	420	3	3	2	0	7574.52	7.6763		3711	3.6	y5y6y7	13.7921	985	119.688	79.688	0.1106	1881	1065.56	1065.56	14.0014	17355
15132	SCCCCL3080A11	1013	1 1228 1335 translated	Regular	6265.13	0	45466.3	30	10	35	22	156920	0	23655			31934 7682 1294 14685 11330 24264 8147 28996 20427 35992 4420 28218 24824 33346 28884 36199 4500 1270 38154 38653 37732 24476 27043 2735 7388 12588 3611 15705 2908 27598 35193 7423 24818 16464 7809 1855 11701	0	5	Pass1	PepFrag1	None	1065.56	TLADYNIQK	TLADYNIQK	386	9	6.78	422	3	3	2	0	7574.52	7.6763		3711	3.6	y5y6y7	13.7921	985	119.688	79.688	0.1106	1881	1065.56	1065.56	14.0014	17355
15132	SCCCCL3080A11	1013	1 1228 1335 translated	Regular	6265.13	0	45466.3	30	10	35	22	156920	0	23655			31934 7682 1294 14685 11330 24264 8147 28996 20427 35992 4420 28218 24824 33346 28884 36199 4500 1270 38154 38653 37732 24476 27043 2735 7388 12588 3611 15705 2908 27598 35193 7423 24818 16464 7809 1855 11701 29644	0	6	Pass1	PepFrag1	None	1067.62	ESTLHLVLR	ESTLHLVLR	395	9	7.88	414	3	3	2	0	4398.84	7.4403		1020	3.3	y3y4y5	22.1761	1018	122.346	82.3465	0.0894	5049	1067.62	1067.62	22.3191	14029
15132	SCCCCL3080A11	1013	1 1228 1335 translated	Regular	6265.13	0	45466.3	30	10	35	22	156920	0	23655			31934 7682 1294 14685 11330 24264 8147 28996 20427 35992 4420 28218 24824 33346 28884 36199 4500 1270 38154 38653 37732 24476 27043 2735 7388 12588 3611 15705 2908 27598 35193 7423 24818 16464 7809 1855 11701 29644	0	7	Pass1	PepFrag1	None	1067.62	ESTLHLVLR	ESTLHLVLR	91	9	7.88	415	3	3	2	0	4398.84	7.4403		1020	3.3	y3y4y5	22.1761	1018	122.346	82.3465	0.0894	5049	1067.62	1067.62	22.3191	14029
15132	SCCCCL3080A11	1013	1 1228 1335 translated	Regular	6265.13	0	45466.3	30	10	35	22	156920	0	23655			31934 7682 1294 14685 11330 24264 8147 28996 20427 35992 4420 28218 24824 33346 28884 36199 4500 1270 38154 38653 37732 24476 27043 2735 7388 12588 3611 15705 2908 27598 35193 7423 24818 16464 7809 1855 11701 29644	0	8	Pass1	PepFrag1	None	1067.62	ESTLHLVLR	ESTLHLVLR	167	9	7.88	417	3	3	2	0	4398.84	7.4403		1020	3.3	y3y4y5	22.1761	1018	122.346	82.3465	0.0894	5049	1067.62	1067.62	22.3191	14029
15132	SCCCCL3080A11	1013	1 1228 1335 translated	Regular	6265.13	0	45466.3	30	10	35	22	156920	0	23655			31934 7682 1294 14685 11330 24264 8147 28996 20427 35992 4420 28218 24824 33346 28884 36199 4500 1270 38154 38653 37732 24476 27043 2735 7388 12588 3611 15705 2908 27598 35193 7423 24818 16464 7809 1855 11701 29644	0	9	Pass1	PepFrag1	None	1067.62	ESTLHLVLR	ESTLHLVLR	243	9	7.88	419	3	3	2	0	4398.84	7.4403		1020	3.3	y3y4y5	22.1761	1018	122.346	82.3465	0.0894	5049	1067.62	1067.62	22.3191	14029
15132	SCCCCL3080A11	1013	1 1228 1335 translated	Regular	6265.13	0	45466.3	30	10	35	22	156920	0	23655			31934 7682 1294 14685 11330 24264 8147 28996 20427 35992 4420 28218 24824 33346 28884 36199 4500 1270 38154 38653 37732 24476 27043 2735 7388 12588 3611 15705 2908 27598 35193 7423 24818 16464 7809 1855 11701 29644	0	10	Pass1	PepFrag1	None	1067.62	ESTLHLVLR	ESTLHLVLR	319	9	7.88	421	3	3	2	0	4398.84	7.4403		1020	3.3	y3y4y5	22.1761	1018	122.346	82.3465	0.0894	5049	1067.62	1067.62	22.3191	14029
14685	SCCCRZ1002C04	1041	1 1329 1329 translated	Regular	6265.13	0	49331.8	30	10	37	20.27	156920	0	23655			31934 7682 1294 15132 11330 24264 8147 28996 20427 35992 4420 28218 24824 33346 28884 36199 4500 1270 38154 38653 37732 24476 27043 2735 7388 12588 3611 15705 2908 27598 35193 7423 24818 16464 7809 1855 11701	1	1	Pass1	PepFrag1	None	1065.56	TLADYNIQK	TLADYNIQK	306	9	6.78	423	3	3	2	0	7574.52	7.6763		3711	3.6	y5y6y7	13.7921	985	119.688	79.688	0.1106	1881	1065.56	1065.56	14.0014	17355
14685	SCCCRZ1002C04	1041	1 1329 1329 translated	Regular	6265.13	0	49331.8	30	10	37	20.27	156920	0	23655			31934 7682 1294 15132 11330 24264 8147 28996 20427 35992 4420 28218 24824 33346 28884 36199 4500 1270 38154 38653 37732 24476 27043 2735 7388 12588 3611 15705 2908 27598 35193 7423 24818 16464 7809 1855 11701	0	2	Pass1	PepFrag1	None	1065.56	TLADYNIQK	TLADYNIQK	78	9	6.78	425	3	3	2	0	7574.52	7.6763		3711	3.6	y5y6y7	13.7921	985	119.688	79.688	0.1106	1881	1065.56	1065.56	14.0014	17355
14685	SCCCRZ1002C04	1041	1 1329 1329 translated	Regular	6265.13	0	49331.8	30	10	37	20.27	156920	0	23655			31934 7682 1294 15132 11330 24264 8147 28996 20427 35992 4420 28218 24824 33346 28884 36199 4500 1270 38154 38653 37732 24476 27043 2735 7388 12588 3611 15705 2908 27598 35193 7423 24818 16464 7809 1855 11701	0	3	Pass1	PepFrag1	None	1065.56	TLADYNIQK	TLADYNIQK	154	9	6.78	427	3	3	2	0	7574.52	7.6763		3711	3.6	y5y6y7	13.7921	985	119.688	79.688	0.1106	1881	1065.56	1065.56	14.0014	17355
14685	SCCCRZ1002C04	1041	1 1329 1329 translated	Regular	6265.13	0	49331.8	30	10	37	20.27	156920	0	23655			31934 7682 1294 15132 11330 24264 8147 28996 20427 35992 4420 28218 24824 33346 28884 36199 4500 1270 38154 38653 37732 24476 27043 2735 7388 12588 3611 15705 2908 27598 35193 7423 24818 16464 7809 1855 11701	0	4	Pass1	PepFrag1	None	1065.56	TLADYNIQK	TLADYNIQK	230	9	6.78	429	3	3	2	0	7574.52	7.6763		3711	3.6	y5y6y7	13.7921	985	119.688	79.688	0.1106	1881	1065.56	1065.56	14.0014	17355
14685	SCCCRZ1002C04	1041	1 1329 1329 translated	Regular	6265.13	0	49331.8	30	10	37	20.27	156920	0	23655			31934 7682 1294 15132 11330 24264 8147 28996 20427 35992 4420 28218 24824 33346 28884 36199 4500 1270 38154 38653 37732 24476 27043 2735 7388 12588 3611 15705 2908 27598 35193 7423 24818 16464 7809 1855 11701	0	5	Pass1	PepFrag1	None	1065.56	TLADYNIQK	TLADYNIQK	382	9	6.78	432	3	3	2	0	7574.52	7.6763		3711	3.6	y5y6y7	13.7921	985	119.688	79.688	0.1106	1881	1065.56	1065.56	14.0014	17355
14685	SCCCRZ1002C04	1041	1 1329 1329 translated	Regular	6265.13	0	49331.8	30	10	37	20.27	156920	0	23655			31934 7682 1294 15132 11330 24264 8147 28996 20427 35992 4420 28218 24824 33346 28884 36199 4500 1270 38154 38653 37732 24476 27043 2735 7388 12588 3611 15705 2908 27598 35193 7423 24818 16464 7809 1855 11701 29644	0	6	Pass1	PepFrag1	None	1067.62	ESTLHLVLR	ESTLHLVLR	391	9	7.88	424	3	3	2	0	4398.84	7.4403		1020	3.3	y3y4y5	22.1761	1018	122.346	82.3465	0.0894	5049	1067.62	1067.62	22.3191	14029
14685	SCCCRZ1002C04	1041	1 1329 1329 translated	Regular	6265.13	0	49331.8	30	10	37	20.27	156920	0	23655			31934 7682 1294 15132 11330 24264 8147 28996 20427 35992 4420 28218 24824 33346 28884 36199 4500 1270 38154 38653 37732 24476 27043 2735 7388 12588 3611 15705 2908 27598 35193 7423 24818 16464 7809 1855 11701 29644	0	7	Pass1	PepFrag1	None	1067.62	ESTLHLVLR	ESTLHLVLR	87	9	7.88	426	3	3	2	0	4398.84	7.4403		1020	3.3	y3y4y5	22.1761	1018	122.346	82.3465	0.0894	5049	1067.62	1067.62	22.3191	14029
14685	SCCCRZ1002C04	1041	1 1329 1329 translated	Regular	6265.13	0	49331.8	30	10	37	20.27	156920	0	23655			31934 7682 1294 15132 11330 24264 8147 28996 20427 35992 4420 28218 24824 33346 28884 36199 4500 1270 38154 38653 37732 24476 27043 2735 7388 12588 3611 15705 2908 27598 35193 7423 24818 16464 7809 1855 11701 29644	0	8	Pass1	PepFrag1	None	1067.62	ESTLHLVLR	ESTLHLVLR	163	9	7.88	428	3	3	2	0	4398.84	7.4403		1020	3.3	y3y4y5	22.1761	1018	122.346	82.3465	0.0894	5049	1067.62	1067.62	22.3191	14029
14685	SCCCRZ1002C04	1041	1 1329 1329 translated	Regular	6265.13	0	49331.8	30	10	37	20.27	156920	0	23655			31934 7682 1294 15132 11330 24264 8147 28996 20427 35992 4420 28218 24824 33346 28884 36199 4500 1270 38154 38653 37732 24476 27043 2735 7388 12588 3611 15705 2908 27598 35193 7423 24818 16464 7809 1855 11701 29644	0	9	Pass1	PepFrag1	None	1067.62	ESTLHLVLR	ESTLHLVLR	239	9	7.88	430	3	3	2	0	4398.84	7.4403		1020	3.3	y3y4y5	22.1761	1018	122.346	82.3465	0.0894	5049	1067.62	1067.62	22.3191	14029
14685	SCCCRZ1002C04	1041	1 1329 1329 translated	Regular	6265.13	0	49331.8	30	10	37	20.27	156920	0	23655			31934 7682 1294 15132 11330 24264 8147 28996 20427 35992 4420 28218 24824 33346 28884 36199 4500 1270 38154 38653 37732 24476 27043 2735 7388 12588 3611 15705 2908 27598 35193 7423 24818 16464 7809 1855 11701 29644	0	10	Pass1	PepFrag1	None	1067.62	ESTLHLVLR	ESTLHLVLR	315	9	7.88	431	3	3	2	0	4398.84	7.4403		1020	3.3	y3y4y5	22.1761	1018	122.346	82.3465	0.0894	5049	1067.62	1067.62	22.3191	14029
1294	SCCCLR1001C11	1169	100 1245 1489 translated	Regular	6265.13	0	42680	30	10	34	23.62	156920	0	23655			31934 7682 15132 14685 11330 24264 8147 28996 20427 35992 4420 28218 24824 33346 28884 36199 4500 1270 38154 38653 37732 24476 27043 2735 7388 12588 3611 15705 2908 27598 35193 7423 24818 16464 7809 1855 11701	1	1	Pass1	PepFrag1	None	1065.56	TLADYNIQK	TLADYNIQK	130	9	6.78	433	3	3	2	0	7574.52	7.6763		3711	3.6	y5y6y7	13.7921	985	119.688	79.688	0.1106	1881	1065.56	1065.56	14.0014	17355
1294	SCCCLR1001C11	1169	100 1245 1489 translated	Regular	6265.13	0	42680	30	10	34	23.62	156920	0	23655			31934 7682 15132 14685 11330 24264 8147 28996 20427 35992 4420 28218 24824 33346 28884 36199 4500 1270 38154 38653 37732 24476 27043 2735 7388 12588 3611 15705 2908 27598 35193 7423 24818 16464 7809 1855 11701	0	2	Pass1	PepFrag1	None	1065.56	TLADYNIQK	TLADYNIQK	54	9	6.78	435	3	3	2	0	7574.52	7.6763		3711	3.6	y5y6y7	13.7921	985	119.688	79.688	0.1106	1881	1065.56	1065.56	14.0014	17355
1294	SCCCLR1001C11	1169	100 1245 1489 translated	Regular	6265.13	0	42680	30	10	34	23.62	156920	0	23655			31934 7682 15132 14685 11330 24264 8147 28996 20427 35992 4420 28218 24824 33346 28884 36199 4500 1270 38154 38653 37732 24476 27043 2735 7388 12588 3611 15705 2908 27598 35193 7423 24818 16464 7809 1855 11701	0	3	Pass1	PepFrag1	None	1065.56	TLADYNIQK	TLADYNIQK	206	9	6.78	438	3	3	2	0	7574.52	7.6763		3711	3.6	y5y6y7	13.7921	985	119.688	79.688	0.1106	1881	1065.56	1065.56	14.0014	17355
1294	SCCCLR1001C11	1169	100 1245 1489 translated	Regular	6265.13	0	42680	30	10	34	23.62	156920	0	23655			31934 7682 15132 14685 11330 24264 8147 28996 20427 35992 4420 28218 24824 33346 28884 36199 4500 1270 38154 38653 37732 24476 27043 2735 7388 12588 3611 15705 2908 27598 35193 7423 24818 16464 7809 1855 11701	0	4	Pass1	PepFrag1	None	1065.56	TLADYNIQK	TLADYNIQK	282	9	6.78	440	3	3	2	0	7574.52	7.6763		3711	3.6	y5y6y7	13.7921	985	119.688	79.688	0.1106	1881	1065.56	1065.56	14.0014	17355
1294	SCCCLR1001C11	1169	100 1245 1489 translated	Regular	6265.13	0	42680	30	10	34	23.62	156920	0	23655			31934 7682 15132 14685 11330 24264 8147 28996 20427 35992 4420 28218 24824 33346 28884 36199 4500 1270 38154 38653 37732 24476 27043 2735 7388 12588 3611 15705 2908 27598 35193 7423 24818 16464 7809 1855 11701	0	5	Pass1	PepFrag1	None	1065.56	TLADYNIQK	TLADYNIQK	358	9	6.78	441	3	3	2	0	7574.52	7.6763		3711	3.6	y5y6y7	13.7921	985	119.688	79.688	0.1106	1881	1065.56	1065.56	14.0014	17355
1294	SCCCLR1001C11	1169	100 1245 1489 translated	Regular	6265.13	0	42680	30	10	34	23.62	156920	0	23655			31934 7682 15132 14685 11330 24264 8147 28996 20427 35992 4420 28218 24824 33346 28884 36199 4500 1270 38154 38653 37732 24476 27043 2735 7388 12588 3611 15705 2908 27598 35193 7423 24818 16464 7809 1855 11701 29644	0	6	Pass1	PepFrag1	None	1067.62	ESTLHLVLR	ESTLHLVLR	291	9	7.88	434	3	3	2	0	4398.84	7.4403		1020	3.3	y3y4y5	22.1761	1018	122.346	82.3465	0.0894	5049	1067.62	1067.62	22.3191	14029
1294	SCCCLR1001C11	1169	100 1245 1489 translated	Regular	6265.13	0	42680	30	10	34	23.62	156920	0	23655			31934 7682 15132 14685 11330 24264 8147 28996 20427 35992 4420 28218 24824 33346 28884 36199 4500 1270 38154 38653 37732 24476 27043 2735 7388 12588 3611 15705 2908 27598 35193 7423 24818 16464 7809 1855 11701 29644	0	7	Pass1	PepFrag1	None	1067.62	ESTLHLVLR	ESTLHLVLR	63	9	7.88	436	3	3	2	0	4398.84	7.4403		1020	3.3	y3y4y5	22.1761	1018	122.346	82.3465	0.0894	5049	1067.62	1067.62	22.3191	14029
1294	SCCCLR1001C11	1169	100 1245 1489 translated	Regular	6265.13	0	42680	30	10	34	23.62	156920	0	23655			31934 7682 15132 14685 11330 24264 8147 28996 20427 35992 4420 28218 24824 33346 28884 36199 4500 1270 38154 38653 37732 24476 27043 2735 7388 12588 3611 15705 2908 27598 35193 7423 24818 16464 7809 1855 11701 29644	0	8	Pass1	PepFrag1	None	1067.62	ESTLHLVLR	ESTLHLVLR	139	9	7.88	437	3	3	2	0	4398.84	7.4403		1020	3.3	y3y4y5	22.1761	1018	122.346	82.3465	0.0894	5049	1067.62	1067.62	22.3191	14029
1294	SCCCLR1001C11	1169	100 1245 1489 translated	Regular	6265.13	0	42680	30	10	34	23.62	156920	0	23655			31934 7682 15132 14685 11330 24264 8147 28996 20427 35992 4420 28218 24824 33346 28884 36199 4500 1270 38154 38653 37732 24476 27043 2735 7388 12588 3611 15705 2908 27598 35193 7423 24818 16464 7809 1855 11701 29644	0	9	Pass1	PepFrag1	None	1067.62	ESTLHLVLR	ESTLHLVLR	215	9	7.88	439	3	3	2	0	4398.84	7.4403		1020	3.3	y3y4y5	22.1761	1018	122.346	82.3465	0.0894	5049	1067.62	1067.62	22.3191	14029
1294	SCCCLR1001C11	1169	100 1245 1489 translated	Regular	6265.13	0	42680	30	10	34	23.62	156920	0	23655			31934 7682 15132 14685 11330 24264 8147 28996 20427 35992 4420 28218 24824 33346 28884 36199 4500 1270 38154 38653 37732 24476 27043 2735 7388 12588 3611 15705 2908 27598 35193 7423 24818 16464 7809 1855 11701 29644	0	10	Pass1	PepFrag1	None	1067.62	ESTLHLVLR	ESTLHLVLR	367	9	7.88	442	3	3	2	0	4398.84	7.4403		1020	3.3	y3y4y5	22.1761	1018	122.346	82.3465	0.0894	5049	1067.62	1067.62	22.3191	14029
28464	SCVPFL3049D03	411	111 554 554 translated	Regular	6249.31	0	14912.2	21	3	12	43.24	51577	16194.9	13789	10.374	0.1547	18174 24211 21497 4464 17267 22549	1	1	Pass1	PepFrag1	None	1573.76	EVEAVAEPTEAAETK	EVEAVAEPTEAAETK	49	15	3.67	445	10	10	5	3	32169.5	8.3033	Identified	6467	5.1	b3b3°b4b4°b6b7y4y5y8y9y10y12	13.3019	1434	153.742	113.742	0.5167	1303	1573.76	1573.76	12.2709	26648
28464	SCVPFL3049D03	411	111 554 554 translated	Regular	6249.31	0	14912.2	21	3	12	43.24	51577	16194.9	13789	10.374	0.1547	18174 21497 4464 22549	0	2	Pass1	PepFrag1	None	1801.87	EVEVEAVAEPTEAAETK	EVEVEAVAEPTEAAETK	47	17	3.58	443	10	10	7	3	25388.7	8.2005	Identified	6572	5	b3°b6b8b9y7y8y9y10y11y12y13	18.2254	1648	168.68	128.68	0.4385	3499	1801.87	1801.87	17.7639	22616
28464	SCVPFL3049D03	411	111 554 554 translated	Regular	6249.31	0	14912.2	21	3	12	43.24	51577	16194.9	13789	10.374	0.1547		0	3	Pass2	PepFrag2	None	4898.48	MATAEVQVPTAAPVEEAPVVVEVVQPAAVVEETPKEEEAVPAETETK	MATAEVQVPTAAPVEEAPVVVEVVQPAAVVEETPKEEEAVPAETETK	0	47	3.61	444	1	1	0	0	228.677	6.1551	Missing	750	3.1	b9°b18b30°	50.4464	4584	333.623	126.812	0.0448	13535	4898.51	4898.51	56.8016	2313
22362	SCSFST1066G10	704	72 614 1029 translated	Regular	5735.46	0	19178.7	25	5	8	32.78	219298	184394	56236	118.118	2.2653	11127 506 19091 19881	1	1	Pass1	PepFrag1	Carbamidomethyl+C(4)	1015.5	IIYCNPHV	IIYCNPHV	172	8	7.15	446	5	5	4	0	26021.9	8.1739	Identified	30602	7.6	y3y4y4*y5y5*y6y7	12.8365	884	111.36	71.3596	0.6859	2812	1015.51	1015.5	16.0562	150425
22362	SCSFST1066G10	704	72 614 1029 translated	Regular	5735.46	0	19178.7	25	5	8	32.78	219298	184394	56236	118.118	2.2653		0	2	Pass1	PepFrag1	None	1859.01	VPVSVTPHAASAATPLQGR	VPVSVTPHAASAATPLQGR	124	19	11.05	447	7	7	4	0	13330	7.8834	Identified	10817	6.1	b10°y7y9y10y16y17y18y19	16.8855	1737	174.7	76.4667	0.1628	3130	1859.01	1859.02	16.7029	35694
22362	SCSFST1066G10	704	72 614 1029 translated	Regular	5735.46	0	19178.7	25	5	8	32.78	219298	184394	56236	118.118	2.2653		0	3	Pass1	PepFrag1	None	3252.58	LHAGADAATVEFHVGVDGGSFYLAPNAQPGQR	LHAGADAATVEFHVGVDGGSFYLAPNAQPGQR	92	32	5.11	448	2	2	0	0	668.381	6.5836	Missing	1236	3.4	b8b19	43.2946	2961	249.298	84.6489	0.0196	10655	3252.59	3252.59	38.8827	4292
22362	SCSFST1066G10	704	72 614 1029 translated	Regular	5735.46	0	19178.7	25	5	8	32.78	219298	184394	56236	118.118	2.2653	11127	0	4	Pass1	PepFrag1	None	3252.58	LHAGADAATVEFHVGVDGGSFYLAPNAQPGQR	LHAGADAATVEFHVGVDGGSFYLAPNAQPGQR	92	32	5.11	449	1	1	0	0	382.716	6.3414	Identified	801	2.6	b28°b30	43.2946	2961	249.298	84.6489	0.009	10757	3252.58	3252.58	39.336	1969
22362	SCSFST1066G10	704	72 614 1029 translated	Regular	5735.46	0	19178.7	25	5	8	32.78	219298	184394	56236	118.118	2.2653	11127 506	0	5	Pass1	PepFrag1	None	3252.58	LHAGADAATVEFHVGVDGGSFYLAPNAQPGQR	LHAGADAATVEFHVGVDGGSFYLAPNAQPGQR	92	32	5.11	450	2	2	0	0	821.326	6.6731	Identified	476	2.4	b13b24	43.2946	2961	249.298	126.199	0.0073	11098	3252.58	3252.59	40.8066	1609
22362	SCSFST1066G10	704	72 614 1029 translated	Regular	5735.46	0	19178.7	25	5	8	32.78	219298	184394	56236	118.118	2.2653	11127 506 19091 19881	0	6	Pass2	InSource	Carbamidomethyl+C(2)	789.335	YCNPHV	IIYCNPHV	174	6	7.15	24	7	7	4	2	14900.2	0	Identified	10194	0	b2b3b5b5*b6y3y4y4*y5y5*	12.8365	636	89.4124	138.825	0.0907	2813	789.338	789.336	16.0562	19893
22362	SCSFST1066G10	704	72 614 1029 translated	Regular	5735.46	0	19178.7	25	5	8	32.78	219298	184394	56236	118.118	2.2653	11127 506	0	7	Pass2	NeutralLoss_H2O	None	3234.57	LHAGADAATVEFHVGVDGGSFYLAPNAQPGQR	LHAGADAATVEFHVGVDGGSFYLAPNAQPGQR	92	32	5.11	26	1	1	0	0	289.79	0	Missing	2110	0	b32	43.2946	2961	249.298	126.199	0.0247	10676	3234.58	3234.59	38.9477	5416
11843	SCQSLB1049A01	216	1 182 453 minus strand translated	Regular	5654.27	0	7289.05	8	2	7	43.33	32174	0	6586			27126 12063	1	1	Pass1	PepFrag1	Carbamidomethyl+C(2);Carbamidomethyl+C(19)	2645.15	ECPQAFTYAHDSPSLTHECAAPR	ECPQAFTYAHDSPSLTHECAAPR	29	23	5.17	451	7	7	3	0	14471.7	7.9129	Identified	5175	6.1	y5y6y11y12y13y19y21	19.2183	2249	207.532	63.7662	0.883	3776	2645.15	2645.15	18.6794	28410
11843	SCQSLB1049A01	216	1 182 453 minus strand translated	Regular	5654.27	0	7289.05	8	2	7	43.33	32174	0	6586			27126 12063	0	2	Pass2	PepFrag2	Carbamidomethyl+C(2);Carbamidomethyl+C(19)	3015.37	ECPQAFTYAHDSPSLTHECAAPRELK	ECPQAFTYAHDSPSLTHECAAPRELK	29	26	5.26	452	1	1	0	0	246.448	6.1441	Missing	1411	2.7	b9°b15*y26	26.8482	2617	229.595	113.063	0.0864	8592	3015.36	3015.36	31.6975	2779
11843	SCQSLB1049A01	216	1 182 453 minus strand translated	Regular	5654.27	0	7289.05	8	2	7	43.33	32174	0	6586			27126 12063	0	3	Pass2	NeutralLoss_H2O	Carbamidomethyl+C(2);Carbamidomethyl+C(19)	2627.14	ECPQAFTYAHDSPSLTHECAAPR	ECPQAFTYAHDSPSLTHECAAPR	29	23	5.17	451	0	0	0	0	400.234	0	Missing	0	0		19.2183	2249	207.532	63.7662	0.0306	3774	2627.14	2627.14	18.6746	985
12063	SCCCCL3005A02.b	409	1 425 645 translated	Regular	5654.27	0	15645.6	8	2	12	18.44	32174	0	6586			27126 11843	1	1	Pass1	PepFrag1	Carbamidomethyl+C(2);Carbamidomethyl+C(19)	2645.15	ECPQAFTYAHDSPSLTHECAAPR	ECPQAFTYAHDSPSLTHECAAPR	110	23	5.17	453	7	7	3	0	14471.7	7.9129	Identified	5175	6.1	y5y6y11y12y13y19y21	19.2183	2249	207.532	63.7662	0.883	3776	2645.15	2645.15	18.6794	28410
12063	SCCCCL3005A02.b	409	1 425 645 translated	Regular	5654.27	0	15645.6	8	2	12	18.44	32174	0	6586			27126 11843	0	2	Pass2	PepFrag2	Carbamidomethyl+C(2);Carbamidomethyl+C(19)	3015.37	ECPQAFTYAHDSPSLTHECAAPRELK	ECPQAFTYAHDSPSLTHECAAPRELK	110	26	5.26	454	1	1	0	0	246.448	6.1441	Missing	1411	2.7	b9°b15*y26	26.8482	2617	229.595	113.063	0.0864	8592	3015.36	3015.36	31.6975	2779
12063	SCCCCL3005A02.b	409	1 425 645 translated	Regular	5654.27	0	15645.6	8	2	12	18.44	32174	0	6586			27126 11843	0	3	Pass2	NeutralLoss_H2O	Carbamidomethyl+C(2);Carbamidomethyl+C(19)	2627.14	ECPQAFTYAHDSPSLTHECAAPR	ECPQAFTYAHDSPSLTHECAAPR	110	23	5.17	451	0	0	0	0	400.234	0	Missing	0	0		19.2183	2249	207.532	63.7662	0.0306	3774	2627.14	2627.14	18.6746	985
38605	SCEPLB1044H11	504	66 452 775 translated	Regular	5527.1	0	13107	31	3	9	23.44	173081	0	42005			29598 16137	1	1	Pass1	PepFrag1	None	1274.68	SVNMGTVATIPGK	SVNMGTVATIPGK	89	13	10.1	455	12	12	7	2	43680.5	8.3828	Identified	24213	7.7	b3b3°b4b6°b9b9°b10°b11y3y4y5y6y7y8y9y9°y11y11°	14.3006	1201	136.601	96.6013	0.5616	3868	1274.68	1274.68	18.9195	97194
38605	SCEPLB1044H11	504	66 452 775 translated	Regular	5527.1	0	13107	31	3	9	23.44	173081	0	42005			16137	0	2	Pass1	PepFrag1	Carbamidomethyl+C(1);Carbamidomethyl+C(15)	1858.81	CGVSVGFPISMSTDCNK	CGVSVGFPISMSTDCNK	102	17	5.96	456	3	3	0	0	6587.39	7.5612	Identified	5604	3.9	y10y14y17	26.7789	1585	164.354	124.354	0.0673	8666	1858.81	1858.81	31.997	11648
38605	SCEPLB1044H11	504	66 452 775 translated	Regular	5527.1	0	13107	31	3	9	23.44	173081	0	42005			29598 16137	0	3	Pass2	VarMod	Oxidation+M(4)	1290.67	SVNMGTVATIPGK	SVNMGTVATIPGK	89	13	10.1	457	12	12	6	3	34637.9	8.282	Identified	11037	6.4	b3b4b6b7°b9°b10b10°b11y3y4y5y6y7y9y11y11°	14.4811	1201	136.601	96.6013	0.3425	1235	1290.67	1290.67	12.0678	59286
38605	SCEPLB1044H11	504	66 452 775 translated	Regular	5527.1	0	13107	31	3	9	23.44	173081	0	42005			16137	0	4	Pass2	InSource	Carbamidomethyl+C(12)	1542.69	SVGFPISMSTDCNK	CGVSVGFPISMSTDCNK	105	14	6.1	461	1	1	0	0	166.431	0	Missing	191	0	y11	26.7789	1346	147.386	107.386	0.0103	9489	1542.69	1542.69	34.7556	1775
38605	SCEPLB1044H11	504	66 452 775 translated	Regular	5527.1	0	13107	31	3	9	23.44	173081	0	42005			29598 16137	0	5	Pass2	InSource	Oxidation+M(4)	990.492	SVNMGTVATI	SVNMGTVATIPGK	89	10	6.13	462	3	3	1	0	1332.8	0		960	0	b3b4b6b7°b9°	14.4811	928	115.025	190.05	0.0049	1231	990.496	990.494	12.0596	846
38605	SCEPLB1044H11	504	66 452 775 translated	Regular	5527.1	0	13107	31	3	9	23.44	173081	0	42005			29598 16137	0	6	Pass2	NeutralLoss_NH3	None	1257.65	SVNMGTVATIPGK	SVNMGTVATIPGK	89	13	10.1	460	0	0	0	0	75.3125	0	Missing	0	0		14.3006	1201	136.601	96.6013	0.0135	3884	1257.66	1257.66	18.9538	2332
55	SCRUHR1076B06	296	31 561 800 translated	Regular	5434.82	0	19019.9	8	2	6	28.98	9724	2882.35	3148	1.8464	0.0351	6590	1	1	Pass1	PepFrag1	Carbamidomethyl+C(3)	3967.91	NNCPYTVWPAATPVGGGTQLNPGQTWTINVPAGTQSGR	NNCPYTVWPAATPVGGGTQLNPGQTWTINVPAGTQSGR	28	38	8.9	459	6	6	2	2	25034.2	8.1337	Identified	2416	4.7	b7b8y8y17y30y31	47.1854	3560	281.877	147.918	0.8865	11044	3967.9	3967.92	40.5406	8620
55	SCRUHR1076B06	296	31 561 800 translated	Regular	5434.82	0	19019.9	8	2	6	28.98	9724	2882.35	3148	1.8464	0.0351		0	2	Pass1	PepFrag1	Carbamidomethyl+C(1)	1527.68	CPDAYLYPADNTK	CPDAYLYPADNTK	147	13	3.88	458	2	2	0	0	402.04	6.3395	Identified	732	1.5	b9°y6y13	13.9837	1312	144.893	104.893	0.1135	4407	1527.68	1527.68	20.6724	1104
16137	SCCCLR1024C05	528	77 448 649 translated	Regular	5130.04	0	12569.3	30	3	9	24.39	173081	17472	37190	11.1921	0.1407	29598 38605	1	1	Pass1	PepFrag1	None	1274.68	SVNMGTVATIPGK	SVNMGTVATIPGK	91	13	10.1	460	12	12	7	2	43680.5	8.3504	Identified	24213	7.7	b3b3°b4b6°b9b9°b10°b11y3y4y5y6y7y8y9y9°y11y11°	14.3006	1201	136.601	96.6013	0.5616	3868	1274.68	1274.68	18.9195	97194
16137	SCCCLR1024C05	528	77 448 649 translated	Regular	5130.04	0	12569.3	30	3	9	24.39	173081	17472	37190	11.1921	0.1407	38605	0	2	Pass1	PepFrag1	Carbamidomethyl+C(1);Carbamidomethyl+C(15)	1858.81	CGVSVGFPISMSTDCNK	CGVSVGFPISMSTDCNK	104	17	5.96	461	2	2	0	0	3714.59	7.28	Identified	789	3.9	y10y14	26.7789	1585	164.354	124.354	0.0673	8666	1858.81	1858.81	31.997	11648
16137	SCCCLR1024C05	528	77 448 649 translated	Regular	5130.04	0	12569.3	30	3	9	24.39	173081	17472	37190	11.1921	0.1407	29598 38605	0	3	Pass2	VarMod	Oxidation+M(4)	1290.67	SVNMGTVATIPGK	SVNMGTVATIPGK	91	13	10.1	462	12	12	6	3	34637.9	8.2497	Identified	11037	6.4	b3b4b6b7°b9°b10b10°b11y3y4y5y6y7y9y11y11°	14.4811	1201	136.601	96.6013	0.3425	1235	1290.67	1290.67	12.0678	59286
16137	SCCCLR1024C05	528	77 448 649 translated	Regular	5130.04	0	12569.3	30	3	9	24.39	173081	17472	37190	11.1921	0.1407	38605	0	4	Pass2	InSource	Carbamidomethyl+C(12)	1542.69	SVGFPISMSTDCNK	CGVSVGFPISMSTDCNK	107	14	6.1	461	1	1	0	0	166.431	0	Missing	191	0	y11	26.7789	1346	147.386	107.386	0.0103	9489	1542.69	1542.69	34.7556	1775
16137	SCCCLR1024C05	528	77 448 649 translated	Regular	5130.04	0	12569.3	30	3	9	24.39	173081	17472	37190	11.1921	0.1407	29598 38605	0	5	Pass2	InSource	Oxidation+M(4)	990.492	SVNMGTVATI	SVNMGTVATIPGK	91	10	6.13	462	3	3	1	0	1332.8	0		960	0	b3b4b6b7°b9°	14.4811	928	115.025	190.05	0.0049	1231	990.496	990.494	12.0596	846
16137	SCCCLR1024C05	528	77 448 649 translated	Regular	5130.04	0	12569.3	30	3	9	24.39	173081	17472	37190	11.1921	0.1407	29598 38605	0	6	Pass2	NeutralLoss_NH3	None	1257.65	SVNMGTVATIPGK	SVNMGTVATIPGK	91	13	10.1	460	0	0	0	0	75.3125	0	Missing	0	0		14.3006	1201	136.601	96.6013	0.0135	3884	1257.66	1257.66	18.9538	2332
24264	SCCCLR1C03C10	914	128 1045 1254 minus strand translated	Regular	5012.1	0	34173.2	24	8	27	23.61	125536	0	18924			31934 7682 1294 15132 14685 11330 8147 28996 20427 35992 4420 28218 24824 33346 28884 36199 4500 1270 38154 38653 37732 24476 27043 2735 7388 12588 3611 15705 2908 27598 35193 7423 24818 16464 7809 1855 11701	1	1	Pass1	PepFrag1	None	1065.56	TLADYNIQK	TLADYNIQK	282	9	6.78	463	3	3	2	0	7574.52	7.5794		3711	3.6	y5y6y7	13.7921	985	119.688	79.688	0.1382	1881	1065.56	1065.56	14.0014	17355
24264	SCCCLR1C03C10	914	128 1045 1254 minus strand translated	Regular	5012.1	0	34173.2	24	8	27	23.61	125536	0	18924			31934 7682 1294 15132 14685 11330 8147 28996 20427 35992 4420 28218 24824 33346 28884 36199 4500 1270 38154 38653 37732 24476 27043 2735 7388 12588 3611 15705 2908 27598 35193 7423 24818 16464 7809 1855 11701	0	2	Pass1	PepFrag1	None	1065.56	TLADYNIQK	TLADYNIQK	54	9	6.78	465	3	3	2	0	7574.52	7.5794		3711	3.6	y5y6y7	13.7921	985	119.688	79.688	0.1382	1881	1065.56	1065.56	14.0014	17355
24264	SCCCLR1C03C10	914	128 1045 1254 minus strand translated	Regular	5012.1	0	34173.2	24	8	27	23.61	125536	0	18924			31934 7682 1294 15132 14685 11330 8147 28996 20427 35992 4420 28218 24824 33346 28884 36199 4500 1270 38154 38653 37732 24476 27043 2735 7388 12588 3611 15705 2908 27598 35193 7423 24818 16464 7809 1855 11701	0	3	Pass1	PepFrag1	None	1065.56	TLADYNIQK	TLADYNIQK	130	9	6.78	466	3	3	2	0	7574.52	7.5794		3711	3.6	y5y6y7	13.7921	985	119.688	79.688	0.1382	1881	1065.56	1065.56	14.0014	17355
24264	SCCCLR1C03C10	914	128 1045 1254 minus strand translated	Regular	5012.1	0	34173.2	24	8	27	23.61	125536	0	18924			31934 7682 1294 15132 14685 11330 8147 28996 20427 35992 4420 28218 24824 33346 28884 36199 4500 1270 38154 38653 37732 24476 27043 2735 7388 12588 3611 15705 2908 27598 35193 7423 24818 16464 7809 1855 11701	0	4	Pass1	PepFrag1	None	1065.56	TLADYNIQK	TLADYNIQK	206	9	6.78	468	3	3	2	0	7574.52	7.5794		3711	3.6	y5y6y7	13.7921	985	119.688	79.688	0.1382	1881	1065.56	1065.56	14.0014	17355
24264	SCCCLR1C03C10	914	128 1045 1254 minus strand translated	Regular	5012.1	0	34173.2	24	8	27	23.61	125536	0	18924			31934 7682 1294 15132 14685 11330 8147 28996 20427 35992 4420 28218 24824 33346 28884 36199 4500 1270 38154 38653 37732 24476 27043 2735 7388 12588 3611 15705 2908 27598 35193 7423 24818 16464 7809 1855 11701 29644	0	5	Pass1	PepFrag1	None	1067.62	ESTLHLVLR	ESTLHLVLR	63	9	7.88	464	3	3	2	0	4398.84	7.3434		1020	3.3	y3y4y5	22.1761	1018	122.346	82.3465	0.1118	5049	1067.62	1067.62	22.3191	14029
24264	SCCCLR1C03C10	914	128 1045 1254 minus strand translated	Regular	5012.1	0	34173.2	24	8	27	23.61	125536	0	18924			31934 7682 1294 15132 14685 11330 8147 28996 20427 35992 4420 28218 24824 33346 28884 36199 4500 1270 38154 38653 37732 24476 27043 2735 7388 12588 3611 15705 2908 27598 35193 7423 24818 16464 7809 1855 11701 29644	0	6	Pass1	PepFrag1	None	1067.62	ESTLHLVLR	ESTLHLVLR	139	9	7.88	467	3	3	2	0	4398.84	7.3434		1020	3.3	y3y4y5	22.1761	1018	122.346	82.3465	0.1118	5049	1067.62	1067.62	22.3191	14029
24264	SCCCLR1C03C10	914	128 1045 1254 minus strand translated	Regular	5012.1	0	34173.2	24	8	27	23.61	125536	0	18924			31934 7682 1294 15132 14685 11330 8147 28996 20427 35992 4420 28218 24824 33346 28884 36199 4500 1270 38154 38653 37732 24476 27043 2735 7388 12588 3611 15705 2908 27598 35193 7423 24818 16464 7809 1855 11701 29644	0	7	Pass1	PepFrag1	None	1067.62	ESTLHLVLR	ESTLHLVLR	215	9	7.88	469	3	3	2	0	4398.84	7.3434		1020	3.3	y3y4y5	22.1761	1018	122.346	82.3465	0.1118	5049	1067.62	1067.62	22.3191	14029
24264	SCCCLR1C03C10	914	128 1045 1254 minus strand translated	Regular	5012.1	0	34173.2	24	8	27	23.61	125536	0	18924			31934 7682 1294 15132 14685 11330 8147 28996 20427 35992 4420 28218 24824 33346 28884 36199 4500 1270 38154 38653 37732 24476 27043 2735 7388 12588 3611 15705 2908 27598 35193 7423 24818 16464 7809 1855 11701 29644	0	8	Pass1	PepFrag1	None	1067.62	ESTLHLVLR	ESTLHLVLR	291	9	7.88	470	3	3	2	0	4398.84	7.3434		1020	3.3	y3y4y5	22.1761	1018	122.346	82.3465	0.1118	5049	1067.62	1067.62	22.3191	14029
8147	SCVPRZ2038C12	983	1 1018 1230 translated	Regular	5012.1	0	37906.7	24	8	28	21.24	125536	0	18924			31934 7682 1294 15132 14685 11330 24264 28996 20427 35992 4420 28218 24824 33346 28884 36199 4500 1270 38154 38653 37732 24476 27043 2735 7388 12588 3611 15705 2908 27598 35193 7423 24818 16464 7809 1855 11701	1	1	Pass1	PepFrag1	None	1065.56	TLADYNIQK	TLADYNIQK	316	9	6.78	471	3	3	2	0	7574.52	7.5794		3711	3.6	y5y6y7	13.7921	985	119.688	79.688	0.1382	1881	1065.56	1065.56	14.0014	17355
8147	SCVPRZ2038C12	983	1 1018 1230 translated	Regular	5012.1	0	37906.7	24	8	28	21.24	125536	0	18924			31934 7682 1294 15132 14685 11330 24264 28996 20427 35992 4420 28218 24824 33346 28884 36199 4500 1270 38154 38653 37732 24476 27043 2735 7388 12588 3611 15705 2908 27598 35193 7423 24818 16464 7809 1855 11701	0	2	Pass1	PepFrag1	None	1065.56	TLADYNIQK	TLADYNIQK	88	9	6.78	473	3	3	2	0	7574.52	7.5794		3711	3.6	y5y6y7	13.7921	985	119.688	79.688	0.1382	1881	1065.56	1065.56	14.0014	17355
8147	SCVPRZ2038C12	983	1 1018 1230 translated	Regular	5012.1	0	37906.7	24	8	28	21.24	125536	0	18924			31934 7682 1294 15132 14685 11330 24264 28996 20427 35992 4420 28218 24824 33346 28884 36199 4500 1270 38154 38653 37732 24476 27043 2735 7388 12588 3611 15705 2908 27598 35193 7423 24818 16464 7809 1855 11701	0	3	Pass1	PepFrag1	None	1065.56	TLADYNIQK	TLADYNIQK	164	9	6.78	475	3	3	2	0	7574.52	7.5794		3711	3.6	y5y6y7	13.7921	985	119.688	79.688	0.1382	1881	1065.56	1065.56	14.0014	17355
8147	SCVPRZ2038C12	983	1 1018 1230 translated	Regular	5012.1	0	37906.7	24	8	28	21.24	125536	0	18924			31934 7682 1294 15132 14685 11330 24264 28996 20427 35992 4420 28218 24824 33346 28884 36199 4500 1270 38154 38653 37732 24476 27043 2735 7388 12588 3611 15705 2908 27598 35193 7423 24818 16464 7809 1855 11701	0	4	Pass1	PepFrag1	None	1065.56	TLADYNIQK	TLADYNIQK	240	9	6.78	476	3	3	2	0	7574.52	7.5794		3711	3.6	y5y6y7	13.7921	985	119.688	79.688	0.1382	1881	1065.56	1065.56	14.0014	17355
8147	SCVPRZ2038C12	983	1 1018 1230 translated	Regular	5012.1	0	37906.7	24	8	28	21.24	125536	0	18924			31934 7682 1294 15132 14685 11330 24264 28996 20427 35992 4420 28218 24824 33346 28884 36199 4500 1270 38154 38653 37732 24476 27043 2735 7388 12588 3611 15705 2908 27598 35193 7423 24818 16464 7809 1855 11701 29644	0	5	Pass1	PepFrag1	None	1067.62	ESTLHLVLR	ESTLHLVLR	173	9	7.88	472	3	3	2	0	4398.84	7.3434		1020	3.3	y3y4y5	22.1761	1018	122.346	82.3465	0.1118	5049	1067.62	1067.62	22.3191	14029
8147	SCVPRZ2038C12	983	1 1018 1230 translated	Regular	5012.1	0	37906.7	24	8	28	21.24	125536	0	18924			31934 7682 1294 15132 14685 11330 24264 28996 20427 35992 4420 28218 24824 33346 28884 36199 4500 1270 38154 38653 37732 24476 27043 2735 7388 12588 3611 15705 2908 27598 35193 7423 24818 16464 7809 1855 11701 29644	0	6	Pass1	PepFrag1	None	1067.62	ESTLHLVLR	ESTLHLVLR	97	9	7.88	474	3	3	2	0	4398.84	7.3434		1020	3.3	y3y4y5	22.1761	1018	122.346	82.3465	0.1118	5049	1067.62	1067.62	22.3191	14029
8147	SCVPRZ2038C12	983	1 1018 1230 translated	Regular	5012.1	0	37906.7	24	8	28	21.24	125536	0	18924			31934 7682 1294 15132 14685 11330 24264 28996 20427 35992 4420 28218 24824 33346 28884 36199 4500 1270 38154 38653 37732 24476 27043 2735 7388 12588 3611 15705 2908 27598 35193 7423 24818 16464 7809 1855 11701 29644	0	7	Pass1	PepFrag1	None	1067.62	ESTLHLVLR	ESTLHLVLR	249	9	7.88	477	3	3	2	0	4398.84	7.3434		1020	3.3	y3y4y5	22.1761	1018	122.346	82.3465	0.1118	5049	1067.62	1067.62	22.3191	14029
8147	SCVPRZ2038C12	983	1 1018 1230 translated	Regular	5012.1	0	37906.7	24	8	28	21.24	125536	0	18924			31934 7682 1294 15132 14685 11330 24264 28996 20427 35992 4420 28218 24824 33346 28884 36199 4500 1270 38154 38653 37732 24476 27043 2735 7388 12588 3611 15705 2908 27598 35193 7423 24818 16464 7809 1855 11701 29644	0	8	Pass1	PepFrag1	None	1067.62	ESTLHLVLR	ESTLHLVLR	325	9	7.88	478	3	3	2	0	4398.84	7.3434		1020	3.3	y3y4y5	22.1761	1018	122.346	82.3465	0.1118	5049	1067.62	1067.62	22.3191	14029
11611	SCQGSB1083B11	635	1 549 897 minus strand translated	Regular	4946.65	0	19632.6	36	5	7	35.16	70601	57761	37287	37.0001	0.7264		1	1	Pass1	PepFrag1	None	2872.49	VVPIPAPALAFDPATGAGTVLDSGTMFTR	VVPIPAPALAFDPATGAGTVLDSGTMFTR	39	29	3.88	482	9	9	3	0	17460	7.9364	Identified	15770	6.5	b20°b29y3y6y7y8y9y12y27y27°y29	63.8196	2695	234.135	116.09	0.3857	12752	2872.49	2872.49	52.7345	27228
11611	SCQGSB1083B11	635	1 549 897 minus strand translated	Regular	4946.65	0	19632.6	36	5	7	35.16	70601	57761	37287	37.0001	0.7264		0	2	Pass1	PepFrag1	None	1058.64	LVAPAYVAVR	LVAPAYVAVR	68	10	9.84	479	8	8	5	2	31641.9	8.1946	Identified	11558	4.2	b2b3y4y5y6y7y8y10	18.9197	1019	122.427	82.4266	0.3347	4673	1058.64	1058.64	21.4099	23629
11611	SCQGSB1083B11	635	1 549 897 minus strand translated	Regular	4946.65	0	19632.6	36	5	7	35.16	70601	57761	37287	37.0001	0.7264		0	3	Pass1	PepFrag1	None	1016.55	VLFDVPNGR	VLFDVPNGR	162	9	7	480	3	3	1	0	2752.09	7.134	Identified	1868	2.6	y4y5y7	20.6445	942	116.179	76.1788	0.0978	5456	1016.55	1016.55	23.4003	6904
11611	SCQGSB1083B11	635	1 549 897 minus strand translated	Regular	4946.65	0	19632.6	36	5	7	35.16	70601	57761	37287	37.0001	0.7264		0	4	Pass1	PepFrag1	None	1557.87	LVAPAYVAVRDEVR	LVAPAYVAVRDEVR	68	14	6.97	481	4	4	1	0	3639.3	7.2553	Identified	2769	2.7	y2y9°y11y12y14	25.8004	1472	156.446	64.2974	0.0727	5737	1557.87	1557.87	24.2531	5135
11611	SCQGSB1083B11	635	1 549 897 minus strand translated	Regular	4946.65	0	19632.6	36	5	7	35.16	70601	57761	37287	37.0001	0.7264		0	5	Pass2	PepFrag2	None	1403.7	SSLYYVNMTGIR	SSLYYVNMTGIR	23	12	9.59	483	2	2	0	0	151.063	5.8735		774	1.4	b3°y7y12	23.842	1290	143.269	103.269	0.0148	3344	1403.72	1403.72	17.3469	1046
11611	SCQGSB1083B11	635	1 549 897 minus strand translated	Regular	4946.65	0	19632.6	36	5	7	35.16	70601	57761	37287	37.0001	0.7264		0	6	Pass2	InSource	None	846.483	APAYVAVR	LVAPAYVAVR	70	8	9.84	479	5	5	3	2	2700.25	0	Missing	2066	0	b2b3y4y5y6	18.9197	790	103.318	63.3184	0.0486	4671	846.483	846.481	21.408	3428
11611	SCQGSB1083B11	635	1 549 897 minus strand translated	Regular	4946.65	0	19632.6	36	5	7	35.16	70601	57761	37287	37.0001	0.7264		0	7	Pass2	InSource	None	775.446	PAYVAVR	LVAPAYVAVR	71	7	9.84	479	4	4	2	1	4312.54	0	Missing	1794	0	b3y4y5y6	18.9197	723	97.3909	154.782	0.0304	4675	775.449	775.447	21.4131	2146
11611	SCQGSB1083B11	635	1 549 897 minus strand translated	Regular	4946.65	0	19632.6	36	5	7	35.16	70601	57761	37287	37.0001	0.7264		0	8	Pass2	InSource	None	1345.72	APAYVAVRDEVR	LVAPAYVAVRDEVR	70	12	6.97	481	1	1	0	0	1747.32	0	Identified	688	0	y9°y11	25.8004	1243	139.768	99.7678	0.0154	5727	1345.72	1345.72	24.2313	1085
30585	SCEQRT1024D03	1227	195 1235 1527 translated	Regular	4972.86	0	36937.6	35	10	24	38.44	82914	49098.3	21427	31.451	1.1617	20628	1	1	Pass1	PepFrag1	Carbamidomethyl+C(2);Carbamidomethyl+C(8)	1743.89	ACPGVVSCADILALAAR	ACPGVVSCADILALAAR	134	17	5.96	488	10	10	6	1	40908.9	8.3084	Identified	8526	5.5	b5y3y4y5y8y9y10y11y12y15	33.8084	1539	161.158	121.158	0.3547	10599	1743.89	1743.89	38.7009	29407
30585	SCEQRT1024D03	1227	195 1235 1527 translated	Regular	4972.86	0	36937.6	35	10	24	38.44	82914	49098.3	21427	31.451	1.1617	20628 28074	0	2	Pass1	PepFrag1	None	1817.96	TAAPNLSVGGYEVIDAIK	TAAPNLSVGGYEVIDAIK	111	18	4.07	487	5	5	1	0	17781.2	7.9466	Identified	3016	4.9	y5y10y12y14*y15y16	33.784	1707	172.683	132.683	0.2489	10229	1817.96	1817.96	37.0019	20638
30585	SCEQRT1024D03	1227	195 1235 1527 translated	Regular	4972.86	0	36937.6	35	10	24	38.44	82914	49098.3	21427	31.451	1.1617	20628 28074	0	3	Pass1	PepFrag1	Carbamidomethyl+C(2)	1620.75	GCDASILLDNAQSEK	GCDASILLDNAQSEK	96	15	3.7	485	7	7	3	0	16348.1	7.9101		2304	3.7	b3y3y6y8y9y10y11	23.1547	1422	152.883	112.883	0.1394	4506	1620.75	1620.75	20.9046	11557
30585	SCEQRT1024D03	1227	195 1235 1527 translated	Regular	4972.86	0	36937.6	35	10	24	38.44	82914	49098.3	21427	31.451	1.1617		0	4	Pass1	PepFrag1	None	1681.9	SVTWTQVAANPALPAR	SVTWTQVAANPALPAR	68	16	11.05	486	6	6	3	0	1326.66	6.8194	Identified	2961	3.3	b13b14°y6y7y8y9y16	26.4004	1562	162.76	122.76	0.0924	7146	1681.9	1681.9	27.6994	7661
30585	SCEQRT1024D03	1227	195 1235 1527 translated	Regular	4972.86	0	36937.6	35	10	24	38.44	82914	49098.3	21427	31.451	1.1617	20628 28074 38396	0	5	Pass1	PepFrag1	Carbamidomethyl+C(2)	1119.55	SCPSVDSIVR	SCPSVDSIVR	58	10	6.1	484	2	2	0	0	522.048	6.4143	Missing	618	1.5	y4y7	12.2337	968	118.307	196.614	0.0181	2872	1119.55	1119.55	16.2187	1497
30585	SCEQRT1024D03	1227	195 1235 1527 translated	Regular	4972.86	0	36937.6	35	10	24	38.44	82914	49098.3	21427	31.451	1.1617	20628 28074 11209	0	6	Pass2	PepFrag2	Carbamidomethyl+C(6)	1202.58	LHFHDCFVK	LHFHDCFVK	87	9	7.33	489	0	0	0	0	70.5041	5.5448		804	2.1	b8°y8°	22.4789	1047	124.659	84.6591	0.0483	4391	1202.58	1202.58	20.6522	4004
30585	SCEQRT1024D03	1227	195 1235 1527 translated	Regular	4972.86	0	36937.6	35	10	24	38.44	82914	49098.3	21427	31.451	1.1617		0	7	Pass2	PepFrag2	None	1182.53	FYAAFSMSMK	FYAAFSMSMK	311	10	9.72	490	3	3	0	0	153.181	5.8818		1034	2.1	b9y5y10	24.454	1074	126.793	86.7932	0.0427	1251	1182.54	1182.54	12.1116	3540
30585	SCEQRT1024D03	1227	195 1235 1527 translated	Regular	4972.86	0	36937.6	35	10	24	38.44	82914	49098.3	21427	31.451	1.1617	20628 28074 38396	0	8	Pass2	PepFrag2	None	1898.96	AGLLETNPGLAYNFYQK	AGLLETNPGLAYNFYQK	41	17	6.84	493	1	1	0	0	263.765	6.1178	Missing	1143	2.1	y8*y14*y17	38.0466	1752	175.704	77.1362	0.0242	5823	1898.99	1898.99	24.4139	2008
30585	SCEQRT1024D03	1227	195 1235 1527 translated	Regular	4972.86	0	36937.6	35	10	24	38.44	82914	49098.3	21427	31.451	1.1617		0	9	Pass2	PepFrag2	Carbamidomethyl+C(2);Carbamidomethyl+C(8)	3809.87	ACPGVVSCADILALAARDAVSYQFQASLWQVETGR	ACPGVVSCADILALAARDAVSYQFQASLWQVETGR	134	35	4.31	492	0	0	0	0	97.9975	5.6878	Missing	320	1.9	b23°y13°	71.4071	3423	274.598	69.8392	0.0099	12298	3809.81	3809.81	47.1883	822
30585	SCEQRT1024D03	1227	195 1235 1527 translated	Regular	4972.86	0	36937.6	35	10	24	38.44	82914	49098.3	21427	31.451	1.1617		0	10	Pass2	MissedCleavage	None	2064.17	SVTWTQVAANPALPARLLR	SVTWTQVAANPALPARLLR	68	19	12.4	491	1	1	0	0	141.283	5.8467	Missing	701	2.1	b14*y14y15°	42.779	1958	189.22	86.147	0.0215	13647	2064.15	2064.16	57.2853	1780
35060	SCCCRZ2004B02	713	1 746 1131 minus strand translated	Regular	4751.09	0	26301.8	46	8	27	46.77	86102	56129	53264	35.9547	0.9457		1	1	Pass1	PepFrag1	None	2192.07	KEEEKPAAEEAAPPAAAPEEK	KEEEKPAAEEAAPPAAAPEEK	227	21	4.13	494	14	14	5	2	33154.9	8.1973	Identified	14457	5.8	b2b2°b3b3°b4°b5b11b12y2y4y5y5°y7y8y9y14y16y21	6.3768	1997	191.725	87.8165	0.3277	280	2192.07	2192.07	9.2311	28218
35060	SCCCRZ2004B02	713	1 746 1131 minus strand translated	Regular	4751.09	0	26301.8	46	8	27	46.77	86102	56129	53264	35.9547	0.9457	4398 16653	0	2	Pass1	PepFrag1	None	1447.73	VVETYEASPPEVK	VVETYEASPPEVK	96	13	3.96	496	4	4	0	0	5756.47	7.437	Identified	4447	4	b2y5y5°y7°y10y13	15.2639	1331	146.289	106.289	0.189	2200	1447.73	1447.73	14.7839	16274
35060	SCCCRZ2004B02	713	1 746 1131 minus strand translated	Regular	4751.09	0	26301.8	46	8	27	46.77	86102	56129	53264	35.9547	0.9457	4398	0	3	Pass1	PepFrag1	None	3093.44	KEEAEPTAAAATEEAAPAPAETPSEPAAEEK	KEEAEPTAAAATEEAAPAPAETPSEPAAEEK	196	31	3.72	495	11	11	1	1	5340.46	7.4044	Identified	11363	4.9	b2b3°b8b10b11b16y1y6y9y10°y13y15y31	12.9569	2790	239.605	119.737	0.1352	2035	3093.44	3093.44	14.3675	11637
35060	SCCCRZ2004B02	713	1 746 1131 minus strand translated	Regular	4751.09	0	26301.8	46	8	27	46.77	86102	56129	53264	35.9547	0.9457	4398 16653	0	4	Pass1	PepFrag1	None	1660.92	SGTTPLSPAITFILDK	SGTTPLSPAITFILDK	152	16	6.78	497	3	3	0	0	4247.59	7.3049	Identified	4134	3.6	y9y12y16	44.3029	1577	163.8	123.8	0.1167	12452	1660.92	1660.92	48.6043	10049
35060	SCCCRZ2004B02	713	1 746 1131 minus strand translated	Regular	4751.09	0	26301.8	46	8	27	46.77	86102	56129	53264	35.9547	0.9457	4398 16653	0	5	Pass1	PepFrag1	None	1665.83	SFNKEEIGKEIEDK	SFNKEEIGKEIEDK	75	14	4.36	498	3	3	0	0	432.067	6.3123		2212	3.1	b6y10y14	24.2934	1532	160.669	67.1127	0.0883	2390	1665.84	1665.83	15.1714	7601
35060	SCCCRZ2004B02	713	1 746 1131 minus strand translated	Regular	4751.09	0	26301.8	46	8	27	46.77	86102	56129	53264	35.9547	0.9457		0	6	Pass2	PepFrag2	None	2063.98	EEEKPAAEEAAPPAAAPEEK	EEEKPAAEEAAPPAAAPEEK	228	20	3.86	501	0	0	0	0	160.53	5.8823	Identified	477	1.6	b11°y13°y16°	7.3296	1862	182.984	142.984	0.0099	12825	2063.96	2063.96	53.8284	849
35060	SCCCRZ2004B02	713	1 746 1131 minus strand translated	Regular	4751.09	0	26301.8	46	8	27	46.77	86102	56129	53264	35.9547	0.9457	4398	0	7	Pass2	MissedCleavage	None	2181.12	VAPFIPEEPKAEPAAAEATSR	VAPFIPEEPKAEPAAAEATSR	168	21	4.26	499	4	4	0	0	1798.07	6.9316	Identified	2573	3.1	y7y9y19y21	27.126	2011	192.62	88.4132	0.0572	5189	2181.11	2181.11	22.62	4923
35060	SCCCRZ2004B02	713	1 746 1131 minus strand translated	Regular	4751.09	0	26301.8	46	8	27	46.77	86102	56129	53264	35.9547	0.9457	4398	0	8	Pass2	VarMod	Phosphoryl+STY(11);Phosphoryl+STY(21);Phosphoryl+STY(23)	3333.34	EEAEPTAAAATEEAAPAPAETPSEPAAEEKK	EEAEPTAAAATEEAAPAPAETPSEPAAEEKK	197	31	3.72	500	2	2	0	0	359.2	6.2321	Identified	10112	3.1	b16b17-H3PO4y9-H3PO4y10-H3PO4y17y17°y18-2(H3PO4)y23°y25-3(H3PO4)	14.0383	2790	239.605	199.605	0.0375	15593	3333.33	3333.34	59.5594	3232
35060	SCCCRZ2004B02	713	1 746 1131 minus strand translated	Regular	4751.09	0	26301.8	46	8	27	46.77	86102	56129	53264	35.9547	0.9457		0	9	Pass2	InSource	None	1283.61	KEEEKPAAEEAA	KEEEKPAAEEAAPPAAAPEEK	227	12	4.08	494	4	4	1	0	1123.18	0	Identified	2976	0	b3b3°b4°b5b11b12	6.3768	1173	134.47	94.4699	0.0266	275	1283.61	1283.61	9.2288	2294
35060	SCCCRZ2004B02	713	1 746 1131 minus strand translated	Regular	4751.09	0	26301.8	46	8	27	46.77	86102	56129	53264	35.9547	0.9457	4398	0	10	Pass2	InSource	None	644.325	PAAEEK	KEEAEPTAAAATEEAAPAPAETPSEPAAEEK	221	6	4.26	717	1	1	0	0	40.7512	0	Missing	513	0	b2	12.9569	577	83.7935	127.587	0.0119	1830	644.325	644.323	13.8333	1025
4787	SCCCRZ1002F06	1075	121 1458 1842 translated	Regular	4611.84	0	48250.6	27	7	33	29.66	55147	41020	30678	26.2763	1.2678		1	1	Pass1	PepFrag1	None	2236.13	SGETEDTFIADLAVGLATGQIK	SGETEDTFIADLAVGLATGQIK	382	22	3.59	505	8	8	1	2	10770	7.6961		13936	5.1	b14b16y5y6y8y12*y13y19y19*y22	50.6422	2082	197.127	157.127	0.3313	14334	2236.13	2236.13	59.3429	18270
4787	SCCCRZ1002F06	1075	121 1458 1842 translated	Regular	4611.84	0	48250.6	27	7	33	29.66	55147	41020	30678	26.2763	1.2678	24492	0	2	Pass1	PepFrag1	None	1573.84	VNQIGSVTESIEAVK	VNQIGSVTESIEAVK	353	15	4.26	503	7	7	2	1	20543.9	7.9766		5724	3.9	b3y1y8y10y11y12y15	24.3205	1480	157.012	117.012	0.2306	6800	1573.84	1573.84	26.7533	12719
4787	SCCCRZ1002F06	1075	121 1458 1842 translated	Regular	4611.84	0	48250.6	27	7	33	29.66	55147	41020	30678	26.2763	1.2678		0	3	Pass1	PepFrag1	None	2324.04	YGQDATNVGDEGGFAPNIQENK	YGQDATNVGDEGGFAPNIQENK	204	22	3.59	502	5	5	1	0	9424.15	7.6381	Identified	8003	4.1	y4*y7y8y10y14y22	21.6592	2065	196.053	156.053	0.1819	4224	2324.04	2324.04	20.1724	10031
4787	SCCCRZ1002F06	1075	121 1458 1842 translated	Regular	4611.84	0	48250.6	27	7	33	29.66	55147	41020	30678	26.2763	1.2678		0	4	Pass1	PepFrag1	None	2132.16	QLVLPVPAFNVINGGSHAGNK	QLVLPVPAFNVINGGSHAGNK	146	21	10.1	504	3	3	0	0	2249.59	7.016	Identified	1416	3.3	b3y10*y17y21	35.2426	2008	192.428	88.2855	0.1049	11530	2132.16	2132.16	42.6143	5786
4787	SCCCRZ1002F06	1075	121 1458 1842 translated	Regular	4611.84	0	48250.6	27	7	33	29.66	55147	41020	30678	26.2763	1.2678	24492	0	5	Pass1	PepFrag1	Carbamidomethyl+C(2)	918.508	SCNALLLK	SCNALLLK	345	8	8.97	506	1	1	0	0	270.003	6.0952		244	1.7	b6*y6	18.5055	829	106.691	66.6914	0.0455	3234	918.507	918.505	17.0341	2511
4787	SCCCRZ1002F06	1075	121 1458 1842 translated	Regular	4611.84	0	48250.6	27	7	33	29.66	55147	41020	30678	26.2763	1.2678		0	6	Pass2	PepFrag2	None	2683.32	AAVPSGASTGVYEALELRDGGSDYLGK	AAVPSGASTGVYEALELRDGGSDYLGK	34	27	4.06	508	1	1	0	0	126.109	5.7646	Missing	507	3.2	b14b15°	40.732	2457	220.139	180.139	0.075	13738	2683.36	2683.37	57.6588	4136
4787	SCCCRZ1002F06	1075	121 1458 1842 translated	Regular	4611.84	0	48250.6	27	7	33	29.66	55147	41020	30678	26.2763	1.2678		0	7	Pass2	PepFrag2	None	1854.95	LAMQEFMILPTGAASFK	LAMQEFMILPTGAASFK	167	17	7	507	2	2	0	0	6103.33	7.4494	Identified	848	1.9	b9°y8y17	49.5624	1753	175.771	135.771	0.0307	12427	1854.95	1854.95	48.2734	1694
27126	SCEZRZ1014C04	824	128 886 1172 minus strand translated	Regular	4427.77	0	27560.8	20	5	15	28.17	45779	41088	17764	26.3198	0.7254	11843 12063	1	1	Pass1	PepFrag1	Carbamidomethyl+C(2);Carbamidomethyl+C(19)	2645.15	ECPQAFTYAHDSPSLTHECAAPR	ECPQAFTYAHDSPSLTHECAAPR	221	23	5.17	510	10	10	3	0	9458.39	7.622	Identified	11569	6.1	b23y2y5y6y6°y11y12y13y19y21y23	19.2183	2249	207.532	63.7662	0.6206	3776	2645.15	2645.15	18.6794	28410
27126	SCEZRZ1014C04	824	128 886 1172 minus strand translated	Regular	4427.77	0	27560.8	20	5	15	28.17	45779	41088	17764	26.3198	0.7254		0	2	Pass1	PepFrag1	Carbamidomethyl+C(3);Carbamidomethyl+C(12);Carbamidomethyl+C(17)	1976.81	TGCAGAGAQLHCATGDCGGR	TGCAGAGAQLHCATGDCGGR	83	20	6.91	509	4	4	1	0	7299.91	7.5095		2171	3.4	y14y16y17y20	8.732	1595	165.044	70.0294	0.1514	239	1976.81	1976.81	8.9614	6929
27126	SCEZRZ1014C04	824	128 886 1172 minus strand translated	Regular	4427.77	0	27560.8	20	5	15	28.17	45779	41088	17764	26.3198	0.7254		0	3	Pass1	PepFrag1	None	1309.64	SFPAPAHPWSGR	SFPAPAHPWSGR	67	12	11.05	511	4	4	1	0	2187.38	6.9861	Identified	2365	2.7	y5y6y8y12	15.977	1162	133.628	93.6279	0.1256	3847	1309.65	1309.64	18.8507	5749
27126	SCEZRZ1014C04	824	128 886 1172 minus strand translated	Regular	4427.77	0	27560.8	20	5	15	28.17	45779	41088	17764	26.3198	0.7254	11843 12063	0	4	Pass2	PepFrag2	Carbamidomethyl+C(2);Carbamidomethyl+C(19)	3015.37	ECPQAFTYAHDSPSLTHECAAPRELK	ECPQAFTYAHDSPSLTHECAAPRELK	221	26	5.26	513	1	1	0	0	246.448	6.0379	Missing	1411	2.7	b9°b15*y26	26.8482	2617	229.595	113.063	0.0607	8592	3015.36	3015.36	31.6975	2779
27126	SCEZRZ1014C04	824	128 886 1172 minus strand translated	Regular	4427.77	0	27560.8	20	5	15	28.17	45779	41088	17764	26.3198	0.7254		0	5	Pass2	PepFrag2	Carbamidomethyl+C(6)	1530.76	NLTETCPGELQLR	NLTETCPGELQLR	164	13	4.26	512	1	1	0	0	227.682	6.0035	Missing	248	1.4	b11°y3	25.2178	1358	148.261	108.261	0.0202	4732	1530.78	1530.78	21.545	927
27126	SCEZRZ1014C04	824	128 886 1172 minus strand translated	Regular	4427.77	0	27560.8	20	5	15	28.17	45779	41088	17764	26.3198	0.7254	11843 12063	0	6	Pass2	NeutralLoss_H2O	Carbamidomethyl+C(2);Carbamidomethyl+C(19)	2627.14	ECPQAFTYAHDSPSLTHECAAPR	ECPQAFTYAHDSPSLTHECAAPR	221	23	5.17	451	0	0	0	0	400.234	0	Missing	0	0		19.2183	2249	207.532	63.7662	0.0215	3774	2627.14	2627.14	18.6746	985
12115	SCCCLR1079C11	940	139 822 1102 translated	Regular	4063.02	0	23809.9	24	4	23	20.26	43535	37640	16612	24.1111	0.5741		1	1	Pass1	PepFrag1	None	1646.92	VGPALLSGPIFATFEK	VGPALLSGPIFATFEK	111	16	7	516	7	7	2	1	12809.3	7.7164	Identified	6982	4.3	b5b6y8y9y11y14y16	49.4202	1567	163.107	123.107	0.3758	12624	1646.92	1646.92	50.6567	16359
12115	SCCCLR1079C11	940	139 822 1102 translated	Regular	4063.02	0	23809.9	24	4	23	20.26	43535	37640	16612	24.1111	0.5741		0	2	Pass1	PepFrag1	None	1415.78	VVEIYESAPAPLK	VVEIYESAPAPLK	55	13	4.26	515	10	10	5	1	50296.1	8.3104	Identified	5001	3.7	b2b3y3y5y6y7y8y9y11y13	25.8311	1339	146.875	106.875	0.3038	5714	1415.78	1415.78	24.1842	13226
12115	SCCCLR1079C11	940	139 822 1102 translated	Regular	4063.02	0	23809.9	24	4	23	20.26	43535	37640	16612	24.1111	0.5741		0	3	Pass1	PepFrag1	None	913.467	FFEELTK	FFEELTK	89	7	4.26	514	3	3	2	0	8154.16	7.5202		3199	2.5	y5y6y7	26.2934	840	107.633	67.6331	0.185	4996	913.467	913.465	22.1981	8055
12115	SCCCLR1079C11	940	139 822 1102 translated	Regular	4063.02	0	23809.9	24	4	23	20.26	43535	37640	16612	24.1111	0.5741		0	4	Pass2	PepFrag2	None	1150.54	EGINGEFQEK	EGINGEFQEK	38	10	3.96	517	4	4	2	0	642.935	6.417		1430	2.5	y2°y6y7y7°y8y10	14.4747	1027	123.067	83.0665	0.1354	1320	1150.53	1150.53	12.324	5895
6590	SCCCSD1003E02	375	54 587 765 minus strand translated	Regular	4054.49	0	19007.9	13	2	6	28.81	19156	27507.7	10387	17.6206	0.3349		1	1	Pass1	PepFrag1	Carbamidomethyl+C(1)	1585.72	CPDAYLYPTDDKK	CPDAYLYPTDDKK	148	13	4.17	518	5	5	2	0	7445.77	7.4798	Identified	2841	3.4	b3b4b5y6y13	14.9852	1375	149.495	59.6637	0.55	2338	1585.72	1585.72	15.0443	10536
6590	SCCCSD1003E02	375	54 587 765 minus strand translated	Regular	4054.49	0	19007.9	13	2	6	28.81	19156	27507.7	10387	17.6206	0.3349	55	0	2	Pass1	PepFrag1	Carbamidomethyl+C(3)	3967.91	NNCPYTVWPAATPVGGGTQLNPGQTWTINVPAGTQSGR	NNCPYTVWPAATPVGGGTQLNPGQTWTINVPAGTQSGR	28	38	8.9	519	8	8	2	2	16245.9	7.8187	Identified	7546	4.7	b7b8y1y8y15*y17y30y31y38	47.1854	3560	281.877	147.918	0.45	11044	3967.9	3967.92	40.5406	8620
38396	SCCCAD1001B08	269	198 481 481 translated	Regular	3981.62	0	10549.1	12	3	6	45.26	17652	0	5334			20628 28074	1	1	Pass1	PepFrag1	None	1651.89	SVTWAQVAANPALPAR	SVTWAQVAANPALPAR	67	16	11.05	521	9	9	4	2	23034.3	7.9624	Identified	3573	4.1	b10b13y3y4y6y7y8y9y11	25.7112	1536	160.949	120.949	0.8014	7831	1651.89	1651.89	29.471	14147
38396	SCCCAD1001B08	269	198 481 481 translated	Regular	3981.62	0	10549.1	12	3	6	45.26	17652	0	5334			20628 30585 28074	0	2	Pass1	PepFrag1	Carbamidomethyl+C(2)	1119.55	SCPSVDSIVR	SCPSVDSIVR	57	10	6.1	520	2	2	0	0	522.048	6.3178	Missing	618	1.5	y4y7	12.2337	968	118.307	196.614	0.0848	2872	1119.55	1119.55	16.2187	1497
38396	SCCCAD1001B08	269	198 481 481 translated	Regular	3981.62	0	10549.1	12	3	6	45.26	17652	0	5334			20628 30585 28074	0	3	Pass2	PepFrag2	None	1898.96	AGLLETNPGLAYNFYQK	AGLLETNPGLAYNFYQK	40	17	6.84	522	1	1	0	0	263.765	6.0213	Missing	1143	2.1	y8*y14*y17	38.0466	1752	175.704	77.1362	0.1138	5823	1898.99	1898.99	24.4139	2008
28401	SCSBST3098H11	319	83 644 644 translated	Regular	3944.27	0	18991.1	11	5	13	30.48	31759	0	9652			4120	1	1	Pass1	PepFrag1	None	1827.89	EVEVEAVPEPTEAAETK	EVEVEAVPEPTEAAETK	100	17	3.58	524	6	6	2	2	24287.2	7.9813	Identified	4984	4.1	b3°b6b7y8y10y11y13	18.0127	1671	170.246	130.246	0.414	3646	1827.89	1827.89	18.2017	13147
28401	SCSBST3098H11	319	83 644 644 translated	Regular	3944.27	0	18991.1	11	5	13	30.48	31759	0	9652			18174 24211 21497 4464 4120 17267 22549	0	2	Pass1	PepFrag1	None	1500.71	EPEAEAVPAETETK	EPEAEAVPAETETK	86	14	3.67	523	2	2	0	0	6667.85	7.42	Identified	2391	2.9	b3°b6°y7y9	9.2952	1352	147.824	107.824	0.1896	704	1500.71	1500.71	10.2209	6021
28401	SCSBST3098H11	319	83 644 644 translated	Regular	3944.27	0	18991.1	11	5	13	30.48	31759	0	9652			18174 24211 21497 4464 22549	0	3	Pass1	PepFrag1	None	4044.93	EEAAAPVVAETPAADEPAPAETEVAKEPEAEAVPAETETK	EEAAAPVVAETPAADEPAPAETEVAKEPEAEAVPAETETK	60	40	3.53	525	2	2	0	0	3665.72	7.1601	Identified	736	4.1	y7y29	28.8959	3696	289.011	152.674	0.1774	5397	4044.91	4044.93	23.2332	5633
28401	SCSBST3098H11	319	83 644 644 translated	Regular	3944.27	0	18991.1	11	5	13	30.48	31759	0	9652			18174 21497 4464 22549	0	4	Pass2	PepFrag2	None	4044.93	EEAAAPVVAETPAADEPAPAETEVAKEPEAEAVPAETETK	EEAAAPVVAETPAADEPAPAETEVAKEPEAEAVPAETETK	60	40	3.53	527	1	1	0	0	320.431	6.1017	Identified	1181	4.1	b27°y9°y13y19°	28.8959	3696	289.011	104.505	0.1815	7724	4044.91	4044.91	29.1463	5765
28401	SCSBST3098H11	319	83 644 644 translated	Regular	3944.27	0	18991.1	11	5	13	30.48	31759	0	9652				0	5	Pass2	PepFrag2	None	1685.85	MTMQYVIVLEHHGK	MTMQYVIVLEHHGK	0	14	7.9	526	0	0	0	0	56.338	5.3468		360	1.6	b10°y12*	20.8658	1582	164.146	124.146	0.0376	13610	1685.84	1685.84	57.1554	1193
19881	SCJLFL1049F05	87	1 166 574 minus strand translated	Regular	3855.1	0	6113.84	12	1	4	14.81	170318	0	40796			22362 11127 506 19091	1	1	Pass1	PepFrag1	Carbamidomethyl+C(4)	1015.5	IIYCNPHV	IIYCNPHV	46	8	7.15	528	5	5	4	0	26021.9	8.0014	Identified	30602	7.6	y3y4y4*y5y5*y6y7	12.8365	884	111.36	71.3596	0.8832	2812	1015.51	1015.5	16.0562	150425
19881	SCJLFL1049F05	87	1 166 574 minus strand translated	Regular	3855.1	0	6113.84	12	1	4	14.81	170318	0	40796			22362 11127 506 19091	0	2	Pass2	InSource	Carbamidomethyl+C(2)	789.335	YCNPHV	IIYCNPHV	48	6	7.15	24	7	7	4	2	14900.2	0	Identified	10194	0	b2b3b5b5*b6y3y4y4*y5y5*	12.8365	636	89.4124	138.825	0.1168	2813	789.338	789.336	16.0562	19893
35992	SCCCLB1026D12	585	1 570 812 minus strand translated	Regular	3759.08	0	21252.4	18	6	17	28.57	94152	0	14193			31934 7682 1294 15132 14685 11330 24264 8147 28996 20427 4420 28218 24824 33346 28884 36199 4500 1270 38154 38653 37732 24476 27043 2735 7388 12588 3611 15705 2908 27598 35193 7423 24818 16464 7809 1855 11701	1	1	Pass1	PepFrag1	None	1065.56	TLADYNIQK	TLADYNIQK	166	9	6.78	529	3	3	2	0	7574.52	7.4544		3711	3.6	y5y6y7	13.7921	985	119.688	79.688	0.1843	1881	1065.56	1065.56	14.0014	17355
35992	SCCCLB1026D12	585	1 570 812 minus strand translated	Regular	3759.08	0	21252.4	18	6	17	28.57	94152	0	14193			31934 7682 1294 15132 14685 11330 24264 8147 28996 20427 4420 28218 24824 33346 28884 36199 4500 1270 38154 38653 37732 24476 27043 2735 7388 12588 3611 15705 2908 27598 35193 7423 24818 16464 7809 1855 11701	0	2	Pass1	PepFrag1	None	1065.56	TLADYNIQK	TLADYNIQK	14	9	6.78	531	3	3	2	0	7574.52	7.4544		3711	3.6	y5y6y7	13.7921	985	119.688	79.688	0.1843	1881	1065.56	1065.56	14.0014	17355
35992	SCCCLB1026D12	585	1 570 812 minus strand translated	Regular	3759.08	0	21252.4	18	6	17	28.57	94152	0	14193			31934 7682 1294 15132 14685 11330 24264 8147 28996 20427 4420 28218 24824 33346 28884 36199 4500 1270 38154 38653 37732 24476 27043 2735 7388 12588 3611 15705 2908 27598 35193 7423 24818 16464 7809 1855 11701	0	3	Pass1	PepFrag1	None	1065.56	TLADYNIQK	TLADYNIQK	90	9	6.78	533	3	3	2	0	7574.52	7.4544		3711	3.6	y5y6y7	13.7921	985	119.688	79.688	0.1843	1881	1065.56	1065.56	14.0014	17355
35992	SCCCLB1026D12	585	1 570 812 minus strand translated	Regular	3759.08	0	21252.4	18	6	17	28.57	94152	0	14193			31934 7682 1294 15132 14685 11330 24264 8147 28996 20427 4420 28218 24824 33346 28884 36199 4500 1270 38154 38653 37732 24476 27043 2735 7388 12588 3611 15705 2908 27598 35193 7423 24818 16464 7809 1855 11701 29644	0	4	Pass1	PepFrag1	None	1067.62	ESTLHLVLR	ESTLHLVLR	99	9	7.88	530	3	3	2	0	4398.84	7.2184		1020	3.3	y3y4y5	22.1761	1018	122.346	82.3465	0.149	5049	1067.62	1067.62	22.3191	14029
35992	SCCCLB1026D12	585	1 570 812 minus strand translated	Regular	3759.08	0	21252.4	18	6	17	28.57	94152	0	14193			31934 7682 1294 15132 14685 11330 24264 8147 28996 20427 4420 28218 24824 33346 28884 36199 4500 1270 38154 38653 37732 24476 27043 2735 7388 12588 3611 15705 2908 27598 35193 7423 24818 16464 7809 1855 11701 29644	0	5	Pass1	PepFrag1	None	1067.62	ESTLHLVLR	ESTLHLVLR	23	9	7.88	532	3	3	2	0	4398.84	7.2184		1020	3.3	y3y4y5	22.1761	1018	122.346	82.3465	0.149	5049	1067.62	1067.62	22.3191	14029
35992	SCCCLB1026D12	585	1 570 812 minus strand translated	Regular	3759.08	0	21252.4	18	6	17	28.57	94152	0	14193			31934 7682 1294 15132 14685 11330 24264 8147 28996 20427 4420 28218 24824 33346 28884 36199 4500 1270 38154 38653 37732 24476 27043 2735 7388 12588 3611 15705 2908 27598 35193 7423 24818 16464 7809 1855 11701 29644	0	6	Pass1	PepFrag1	None	1067.62	ESTLHLVLR	ESTLHLVLR	175	9	7.88	534	3	3	2	0	4398.84	7.2184		1020	3.3	y3y4y5	22.1761	1018	122.346	82.3465	0.149	5049	1067.62	1067.62	22.3191	14029
4420	SCCCCL3080A11.b	693	67 900 1039 minus strand translated	Regular	3759.08	0	31199.9	20	7	22	25.27	98226	0	16652			31934 7682 1294 15132 14685 11330 24264 8147 28996 20427 35992 28218 24824 33346 28884 36199 4500 1270 38154 38653 37732 24476 27043 2735 7388 12588 3611 15705 2908 27598 35193 7423 24818 16464 7809 1855 11701	1	1	Pass1	PepFrag1	None	1065.56	TLADYNIQK	TLADYNIQK	206	9	6.78	535	3	3	2	0	7574.52	7.4544		3711	3.6	y5y6y7	13.7921	985	119.688	79.688	0.1767	1881	1065.56	1065.56	14.0014	17355
4420	SCCCCL3080A11.b	693	67 900 1039 minus strand translated	Regular	3759.08	0	31199.9	20	7	22	25.27	98226	0	16652			31934 7682 1294 15132 14685 11330 24264 8147 28996 20427 35992 28218 24824 33346 28884 36199 4500 1270 38154 38653 37732 24476 27043 2735 7388 12588 3611 15705 2908 27598 35193 7423 24818 16464 7809 1855 11701	0	2	Pass1	PepFrag1	None	1065.56	TLADYNIQK	TLADYNIQK	54	9	6.78	537	3	3	2	0	7574.52	7.4544		3711	3.6	y5y6y7	13.7921	985	119.688	79.688	0.1767	1881	1065.56	1065.56	14.0014	17355
4420	SCCCCL3080A11.b	693	67 900 1039 minus strand translated	Regular	3759.08	0	31199.9	20	7	22	25.27	98226	0	16652			31934 7682 1294 15132 14685 11330 24264 8147 28996 20427 35992 28218 24824 33346 28884 36199 4500 1270 38154 38653 37732 24476 27043 2735 7388 12588 3611 15705 2908 27598 35193 7423 24818 16464 7809 1855 11701	0	3	Pass1	PepFrag1	None	1065.56	TLADYNIQK	TLADYNIQK	130	9	6.78	539	3	3	2	0	7574.52	7.4544		3711	3.6	y5y6y7	13.7921	985	119.688	79.688	0.1767	1881	1065.56	1065.56	14.0014	17355
4420	SCCCCL3080A11.b	693	67 900 1039 minus strand translated	Regular	3759.08	0	31199.9	20	7	22	25.27	98226	0	16652			31934 7682 1294 15132 14685 11330 24264 8147 28996 20427 35992 28218 24824 33346 28884 36199 4500 1270 38154 38653 37732 24476 27043 2735 7388 12588 3611 15705 2908 27598 35193 7423 24818 16464 7809 1855 11701 29644	0	4	Pass1	PepFrag1	None	1067.62	ESTLHLVLR	ESTLHLVLR	139	9	7.88	536	3	3	2	0	4398.84	7.2184		1020	3.3	y3y4y5	22.1761	1018	122.346	82.3465	0.1428	5049	1067.62	1067.62	22.3191	14029
4420	SCCCCL3080A11.b	693	67 900 1039 minus strand translated	Regular	3759.08	0	31199.9	20	7	22	25.27	98226	0	16652			31934 7682 1294 15132 14685 11330 24264 8147 28996 20427 35992 28218 24824 33346 28884 36199 4500 1270 38154 38653 37732 24476 27043 2735 7388 12588 3611 15705 2908 27598 35193 7423 24818 16464 7809 1855 11701 29644	0	5	Pass1	PepFrag1	None	1067.62	ESTLHLVLR	ESTLHLVLR	63	9	7.88	538	3	3	2	0	4398.84	7.2184		1020	3.3	y3y4y5	22.1761	1018	122.346	82.3465	0.1428	5049	1067.62	1067.62	22.3191	14029
4420	SCCCCL3080A11.b	693	67 900 1039 minus strand translated	Regular	3759.08	0	31199.9	20	7	22	25.27	98226	0	16652			31934 7682 1294 15132 14685 11330 24264 8147 28996 20427 35992 28218 24824 33346 28884 36199 4500 1270 38154 38653 37732 24476 27043 2735 7388 12588 3611 15705 2908 27598 35193 7423 24818 16464 7809 1855 11701 29644	0	6	Pass1	PepFrag1	None	1067.62	ESTLHLVLR	ESTLHLVLR	215	9	7.88	540	3	3	2	0	4398.84	7.2184		1020	3.3	y3y4y5	22.1761	1018	122.346	82.3465	0.1428	5049	1067.62	1067.62	22.3191	14029
4420	SCCCCL3080A11.b	693	67 900 1039 minus strand translated	Regular	3759.08	0	31199.9	20	7	22	25.27	98226	0	16652				0	7	Pass2	VarMod	Oxidation+M(16)	1870.95	VLIESSLSPYVFLQEM	VLIESSLSPYVFLQEM	261	16	3.13	541	2	2	0	0	280.474	6.023	Identified	1310	2	y7y8*y13*y16	54.9366	1747	175.37	76.9132	0.0193	10438	1870.95	1870.95	38.0292	1891
4420	SCCCCL3080A11.b	693	67 900 1039 minus strand translated	Regular	3759.08	0	31199.9	20	7	22	25.27	98226	0	16652				0	8	Pass2	NeutralLoss_NH3	Oxidation+M(16)	1853.92	VLIESSLSPYVFLQEM	VLIESSLSPYVFLQEM	261	16	3.13	541	0	0	0	0	97.0875	0	Missing	1149	0	y6°y16*	54.9366	1747	175.37	135.37	0.0222	10275	1853.92	1853.92	37.173	2183
33346	SCQSRT2032E09	621	1 780 946 translated	Regular	3759.08	0	28900.3	18	6	22	20.85	94152	0	14193			31934 7682 1294 15132 14685 11330 24264 8147 28996 20427 35992 4420 28218 24824 28884 36199 4500 1270 38154 38653 37732 24476 27043 2735 7388 12588 3611 15705 2908 27598 35193 7423 24818 16464 7809 1855 11701	1	1	Pass1	PepFrag1	None	1065.56	TLADYNIQK	TLADYNIQK	160	9	6.78	542	3	3	2	0	7574.52	7.4544		3711	3.6	y5y6y7	13.7921	985	119.688	79.688	0.1843	1881	1065.56	1065.56	14.0014	17355
33346	SCQSRT2032E09	621	1 780 946 translated	Regular	3759.08	0	28900.3	18	6	22	20.85	94152	0	14193			31934 7682 1294 15132 14685 11330 24264 8147 28996 20427 35992 4420 28218 24824 28884 36199 4500 1270 38154 38653 37732 24476 27043 2735 7388 12588 3611 15705 2908 27598 35193 7423 24818 16464 7809 1855 11701	0	2	Pass1	PepFrag1	None	1065.56	TLADYNIQK	TLADYNIQK	84	9	6.78	544	3	3	2	0	7574.52	7.4544		3711	3.6	y5y6y7	13.7921	985	119.688	79.688	0.1843	1881	1065.56	1065.56	14.0014	17355
33346	SCQSRT2032E09	621	1 780 946 translated	Regular	3759.08	0	28900.3	18	6	22	20.85	94152	0	14193			31934 7682 1294 15132 14685 11330 24264 8147 28996 20427 35992 4420 28218 24824 28884 36199 4500 1270 38154 38653 37732 24476 27043 2735 7388 12588 3611 15705 2908 27598 35193 7423 24818 16464 7809 1855 11701	0	3	Pass1	PepFrag1	None	1065.56	TLADYNIQK	TLADYNIQK	236	9	6.78	547	3	3	2	0	7574.52	7.4544		3711	3.6	y5y6y7	13.7921	985	119.688	79.688	0.1843	1881	1065.56	1065.56	14.0014	17355
33346	SCQSRT2032E09	621	1 780 946 translated	Regular	3759.08	0	28900.3	18	6	22	20.85	94152	0	14193			31934 7682 1294 15132 14685 11330 24264 8147 28996 20427 35992 4420 28218 24824 28884 36199 4500 1270 38154 38653 37732 24476 27043 2735 7388 12588 3611 15705 2908 27598 35193 7423 24818 16464 7809 1855 11701 29644	0	4	Pass1	PepFrag1	None	1067.62	ESTLHLVLR	ESTLHLVLR	245	9	7.88	543	3	3	2	0	4398.84	7.2184		1020	3.3	y3y4y5	22.1761	1018	122.346	82.3465	0.149	5049	1067.62	1067.62	22.3191	14029
33346	SCQSRT2032E09	621	1 780 946 translated	Regular	3759.08	0	28900.3	18	6	22	20.85	94152	0	14193			31934 7682 1294 15132 14685 11330 24264 8147 28996 20427 35992 4420 28218 24824 28884 36199 4500 1270 38154 38653 37732 24476 27043 2735 7388 12588 3611 15705 2908 27598 35193 7423 24818 16464 7809 1855 11701 29644	0	5	Pass1	PepFrag1	None	1067.62	ESTLHLVLR	ESTLHLVLR	93	9	7.88	545	3	3	2	0	4398.84	7.2184		1020	3.3	y3y4y5	22.1761	1018	122.346	82.3465	0.149	5049	1067.62	1067.62	22.3191	14029
33346	SCQSRT2032E09	621	1 780 946 translated	Regular	3759.08	0	28900.3	18	6	22	20.85	94152	0	14193			31934 7682 1294 15132 14685 11330 24264 8147 28996 20427 35992 4420 28218 24824 28884 36199 4500 1270 38154 38653 37732 24476 27043 2735 7388 12588 3611 15705 2908 27598 35193 7423 24818 16464 7809 1855 11701 29644	0	6	Pass1	PepFrag1	None	1067.62	ESTLHLVLR	ESTLHLVLR	169	9	7.88	546	3	3	2	0	4398.84	7.2184		1020	3.3	y3y4y5	22.1761	1018	122.346	82.3465	0.149	5049	1067.62	1067.62	22.3191	14029
24824	SCCCLR1C03H09	713	143 873 873 minus strand translated	Regular	3759.08	0	27214.4	18	6	21	22.13	94152	0	14193			31934 7682 1294 15132 14685 11330 24264 8147 28996 20427 35992 4420 28218 33346 28884 36199 4500 1270 38154 38653 37732 24476 27043 2735 7388 12588 3611 15705 2908 27598 35193 7423 24818 16464 7809 1855 11701	1	1	Pass1	PepFrag1	None	1065.56	TLADYNIQK	TLADYNIQK	130	9	6.78	548	3	3	2	0	7574.52	7.4544		3711	3.6	y5y6y7	13.7921	985	119.688	79.688	0.1843	1881	1065.56	1065.56	14.0014	17355
24824	SCCCLR1C03H09	713	143 873 873 minus strand translated	Regular	3759.08	0	27214.4	18	6	21	22.13	94152	0	14193			31934 7682 1294 15132 14685 11330 24264 8147 28996 20427 35992 4420 28218 33346 28884 36199 4500 1270 38154 38653 37732 24476 27043 2735 7388 12588 3611 15705 2908 27598 35193 7423 24818 16464 7809 1855 11701	0	2	Pass1	PepFrag1	None	1065.56	TLADYNIQK	TLADYNIQK	54	9	6.78	550	3	3	2	0	7574.52	7.4544		3711	3.6	y5y6y7	13.7921	985	119.688	79.688	0.1843	1881	1065.56	1065.56	14.0014	17355
24824	SCCCLR1C03H09	713	143 873 873 minus strand translated	Regular	3759.08	0	27214.4	18	6	21	22.13	94152	0	14193			31934 7682 1294 15132 14685 11330 24264 8147 28996 20427 35992 4420 28218 33346 28884 36199 4500 1270 38154 38653 37732 24476 27043 2735 7388 12588 3611 15705 2908 27598 35193 7423 24818 16464 7809 1855 11701	0	3	Pass1	PepFrag1	None	1065.56	TLADYNIQK	TLADYNIQK	206	9	6.78	552	3	3	2	0	7574.52	7.4544		3711	3.6	y5y6y7	13.7921	985	119.688	79.688	0.1843	1881	1065.56	1065.56	14.0014	17355
24824	SCCCLR1C03H09	713	143 873 873 minus strand translated	Regular	3759.08	0	27214.4	18	6	21	22.13	94152	0	14193			31934 7682 1294 15132 14685 11330 24264 8147 28996 20427 35992 4420 28218 33346 28884 36199 4500 1270 38154 38653 37732 24476 27043 2735 7388 12588 3611 15705 2908 27598 35193 7423 24818 16464 7809 1855 11701 29644	0	4	Pass1	PepFrag1	None	1067.62	ESTLHLVLR	ESTLHLVLR	139	9	7.88	549	3	3	2	0	4398.84	7.2184		1020	3.3	y3y4y5	22.1761	1018	122.346	82.3465	0.149	5049	1067.62	1067.62	22.3191	14029
24824	SCCCLR1C03H09	713	143 873 873 minus strand translated	Regular	3759.08	0	27214.4	18	6	21	22.13	94152	0	14193			31934 7682 1294 15132 14685 11330 24264 8147 28996 20427 35992 4420 28218 33346 28884 36199 4500 1270 38154 38653 37732 24476 27043 2735 7388 12588 3611 15705 2908 27598 35193 7423 24818 16464 7809 1855 11701 29644	0	5	Pass1	PepFrag1	None	1067.62	ESTLHLVLR	ESTLHLVLR	63	9	7.88	551	3	3	2	0	4398.84	7.2184		1020	3.3	y3y4y5	22.1761	1018	122.346	82.3465	0.149	5049	1067.62	1067.62	22.3191	14029
24824	SCCCLR1C03H09	713	143 873 873 minus strand translated	Regular	3759.08	0	27214.4	18	6	21	22.13	94152	0	14193			31934 7682 1294 15132 14685 11330 24264 8147 28996 20427 35992 4420 28218 33346 28884 36199 4500 1270 38154 38653 37732 24476 27043 2735 7388 12588 3611 15705 2908 27598 35193 7423 24818 16464 7809 1855 11701 29644	0	6	Pass1	PepFrag1	None	1067.62	ESTLHLVLR	ESTLHLVLR	215	9	7.88	553	3	3	2	0	4398.84	7.2184		1020	3.3	y3y4y5	22.1761	1018	122.346	82.3465	0.149	5049	1067.62	1067.62	22.3191	14029
28218	SCCCST2001G02	585	77 767 1039 minus strand translated	Regular	3759.08	0	25536.4	18	6	20	23.58	94152	0	14193			31934 7682 1294 15132 14685 11330 24264 8147 28996 20427 35992 4420 24824 33346 28884 36199 4500 1270 38154 38653 37732 24476 27043 2735 7388 12588 3611 15705 2908 27598 35193 7423 24818 16464 7809 1855 11701	1	1	Pass1	PepFrag1	None	1065.56	TLADYNIQK	TLADYNIQK	206	9	6.78	554	3	3	2	0	7574.52	7.4544		3711	3.6	y5y6y7	13.7921	985	119.688	79.688	0.1843	1881	1065.56	1065.56	14.0014	17355
28218	SCCCST2001G02	585	77 767 1039 minus strand translated	Regular	3759.08	0	25536.4	18	6	20	23.58	94152	0	14193			31934 7682 1294 15132 14685 11330 24264 8147 28996 20427 35992 4420 24824 33346 28884 36199 4500 1270 38154 38653 37732 24476 27043 2735 7388 12588 3611 15705 2908 27598 35193 7423 24818 16464 7809 1855 11701	0	2	Pass1	PepFrag1	None	1065.56	TLADYNIQK	TLADYNIQK	54	9	6.78	556	3	3	2	0	7574.52	7.4544		3711	3.6	y5y6y7	13.7921	985	119.688	79.688	0.1843	1881	1065.56	1065.56	14.0014	17355
28218	SCCCST2001G02	585	77 767 1039 minus strand translated	Regular	3759.08	0	25536.4	18	6	20	23.58	94152	0	14193			31934 7682 1294 15132 14685 11330 24264 8147 28996 20427 35992 4420 24824 33346 28884 36199 4500 1270 38154 38653 37732 24476 27043 2735 7388 12588 3611 15705 2908 27598 35193 7423 24818 16464 7809 1855 11701	0	3	Pass1	PepFrag1	None	1065.56	TLADYNIQK	TLADYNIQK	130	9	6.78	558	3	3	2	0	7574.52	7.4544		3711	3.6	y5y6y7	13.7921	985	119.688	79.688	0.1843	1881	1065.56	1065.56	14.0014	17355
28218	SCCCST2001G02	585	77 767 1039 minus strand translated	Regular	3759.08	0	25536.4	18	6	20	23.58	94152	0	14193			31934 7682 1294 15132 14685 11330 24264 8147 28996 20427 35992 4420 24824 33346 28884 36199 4500 1270 38154 38653 37732 24476 27043 2735 7388 12588 3611 15705 2908 27598 35193 7423 24818 16464 7809 1855 11701 29644	0	4	Pass1	PepFrag1	None	1067.62	ESTLHLVLR	ESTLHLVLR	139	9	7.88	555	3	3	2	0	4398.84	7.2184		1020	3.3	y3y4y5	22.1761	1018	122.346	82.3465	0.149	5049	1067.62	1067.62	22.3191	14029
28218	SCCCST2001G02	585	77 767 1039 minus strand translated	Regular	3759.08	0	25536.4	18	6	20	23.58	94152	0	14193			31934 7682 1294 15132 14685 11330 24264 8147 28996 20427 35992 4420 24824 33346 28884 36199 4500 1270 38154 38653 37732 24476 27043 2735 7388 12588 3611 15705 2908 27598 35193 7423 24818 16464 7809 1855 11701 29644	0	5	Pass1	PepFrag1	None	1067.62	ESTLHLVLR	ESTLHLVLR	63	9	7.88	557	3	3	2	0	4398.84	7.2184		1020	3.3	y3y4y5	22.1761	1018	122.346	82.3465	0.149	5049	1067.62	1067.62	22.3191	14029
28218	SCCCST2001G02	585	77 767 1039 minus strand translated	Regular	3759.08	0	25536.4	18	6	20	23.58	94152	0	14193			31934 7682 1294 15132 14685 11330 24264 8147 28996 20427 35992 4420 24824 33346 28884 36199 4500 1270 38154 38653 37732 24476 27043 2735 7388 12588 3611 15705 2908 27598 35193 7423 24818 16464 7809 1855 11701 29644	0	6	Pass1	PepFrag1	None	1067.62	ESTLHLVLR	ESTLHLVLR	215	9	7.88	559	3	3	2	0	4398.84	7.2184		1020	3.3	y3y4y5	22.1761	1018	122.346	82.3465	0.149	5049	1067.62	1067.62	22.3191	14029
15516	SCSFRT2071C05	555	92 442 944 minus strand translated	Regular	3672.38	0	12309.9	8	3	6	66.38	45712	0	6145			22780 35985 31284 34732	1	1	Pass1	PepFrag1	Carbamidomethyl+C(12);Carbamidomethyl+C(13)	2230.01	TTDPPAAPSQACCDALAGADLK	TTDPPAAPSQACCDALAGADLK	58	22	3.59	560	5	5	1	1	17666.5	7.8121	Identified	2103	5.2	b7y5y7y15y16	22.3365	1921	186.829	146.829	0.4347	4541	2230.01	2230.01	21.0135	19871
15516	SCSFRT2071C05	555	92 442 944 minus strand translated	Regular	3672.38	0	12309.9	8	3	6	66.38	45712	0	6145			22780 35985 31284 34732	0	2	Pass1	PepFrag1	None	1706.8	NSPWMSVYNIDPQR	NSPWMSVYNIDPQR	86	14	6.73	561	2	2	0	0	708.412	6.4152	Identified	764	3	b8°y3y9	22.2821	1528	160.389	120.389	0.148	9495	1706.8	1706.79	34.7637	6766
15516	SCSFRT2071C05	555	92 442 944 minus strand translated	Regular	3672.38	0	12309.9	8	3	6	66.38	45712	0	6145				0	3	Pass2	PepFrag2	Carbamidomethyl+C(25);Carbamidomethyl+C(35)	4217.15	QLVAAALLVAVLVAASVLVAAEAVCDMSNEQFMSCQPAAAK	QLVAAALLVAVLVAASVLVAAEAVCDMSNEQFMSCQPAAAK	17	41	3.83	562	0	0	0	0	138.394	5.7061	Missing	834	3.3	b20°b37°y12°	79.627	3905	299.806	159.871	0.0645	13856	4217.23	4217.25	58.0822	2947
15516	SCSFRT2071C05	555	92 442 944 minus strand translated	Regular	3672.38	0	12309.9	8	3	6	66.38	45712	0	6145				0	4	Pass2	NeutralLoss_NH3	Carbamidomethyl+C(25);Carbamidomethyl+C(35)	4200.12	QLVAAALLVAVLVAASVLVAAEAVCDMSNEQFMSCQPAAAK	QLVAAALLVAVLVAASVLVAAEAVCDMSNEQFMSCQPAAAK	17	41	3.83	562	1	1	0	0	229.993	0	Missing	2444	0	y11y15*y41*	79.627	3905	299.806	159.871	0.3528	13611	4200.11	4200.12	57.1579	16128
24492	SCEQRT1030E05	105	1 288 668 minus strand translated	Regular	3663.37	0	10422	7	3	7	48.42	21463	0	3262			4787	1	1	Pass1	PepFrag1	None	1573.84	VNQIGSVTESIEAVK	VNQIGSVTESIEAVK	13	15	4.26	563	5	5	2	1	22821.2	7.9222		1609	3.9	b3y8y10y11y12	24.3205	1480	157.012	117.012	0.5926	6800	1573.84	1573.84	26.7533	12719
24492	SCEQRT1030E05	105	1 288 668 minus strand translated	Regular	3663.37	0	10422	7	3	7	48.42	21463	0	3262			4787	0	2	Pass1	PepFrag1	Carbamidomethyl+C(2)	918.508	SCNALLLK	SCNALLLK	5	8	8.97	564	1	1	0	0	270.003	5.9952		244	1.7	b6*y6	18.5055	829	106.691	66.6914	0.117	3234	918.507	918.505	17.0341	2511
24492	SCEQRT1030E05	105	1 288 668 minus strand translated	Regular	3663.37	0	10422	7	3	7	48.42	21463	0	3262				0	3	Pass2	PepFrag2	None	2618.21	FPNFPPNFTMQKEDSPSHQNAGK	FPNFPPNFTMQKEDSPSHQNAGK	68	23	7.79	565	1	1	0	0	154.024	5.7515	Missing	1409	3.2	b7*b9*y10y10°	23.808	2347	213.518	102.346	0.2345	6737	2618.18	2618.18	26.5239	5034
24492	SCEQRT1030E05	105	1 288 668 minus strand translated	Regular	3663.37	0	10422	7	3	7	48.42	21463	0	3262				0	4	Pass2	InSource	None	1045.48	FPNFPPNFT	FPNFPPNFTMQKEDSPSHQNAGK	68	9	6.13	565	0	0	0	0	63.9496	0	Missing	0	0		23.808	960	117.654	77.6541	0.0559	6853	1045.48	1045.47	26.9387	1199
11858	SCCCRZ2003A02	467	128 721 721 minus strand translated	Regular	3632.58	0	21652.1	12	1	2	14.14	57934	162372	15807	104.011	2.2521		1	1	Pass1	PepFrag1	None	3152.69	SEPKPEPKPEPKPEPKPEPLPKPEPEPK	SEPKPEPKPEPKPEPKPEPLPKPEPEPK	170	28	5.03	566	10	10	0	2	25687.5	7.9699	Identified	13914	8.2	b2b14b20y5°y8y8°y10y16°y20y22y24y26y28	9.0818	2940	248.118	42.7059	0.9342	802	3152.69	3152.69	10.4714	54124
11858	SCCCRZ2003A02	467	128 721 721 minus strand translated	Regular	3632.58	0	21652.1	12	1	2	14.14	57934	162372	15807	104.011	2.2521		0	2	Pass2	InSource	None	921.504	PKPEPEPK	SEPKPEPKPEPKPEPKPEPLPKPEPEPK	190	8	7.08	566	1	1	0	0	1177.17	0	Identified	1049	0	b6	9.0818	848	108.315	68.3154	0.0347	715	921.505	921.503	10.2563	2010
11858	SCCCRZ2003A02	467	128 721 721 minus strand translated	Regular	3632.58	0	21652.1	12	1	2	14.14	57934	162372	15807	104.011	2.2521		0	3	Pass2	InSource	None	2260.22	PEPKPEPKPEPLPKPEPEPK	SEPKPEPKPEPKPEPKPEPLPKPEPEPK	178	20	4.85	566	1	1	0	0	350.203	0	Identified	844	0	b4y11°	9.0818	2109	198.828	59.414	0.0311	963	2260.22	2260.22	10.9278	1800
34732	SCJLFL3013H12	516	91 426 591 translated	Regular	3623.47	0	11888.6	7	2	5	32.43	26637	0	2867			22780 15516 35985 31284	1	1	Pass1	PepFrag1	Carbamidomethyl+C(12);Carbamidomethyl+C(13)	2230.01	TTDPPAAPSQACCDALAGADLK	TTDPPAAPSQACCDALAGADLK	53	22	3.59	567	5	5	1	1	17666.5	7.8063	Identified	2103	5.2	b7y5y7y15y16	22.3365	1921	186.829	146.829	0.746	4541	2230.01	2230.01	21.0135	19871
34732	SCJLFL3013H12	516	91 426 591 translated	Regular	3623.47	0	11888.6	7	2	5	32.43	26637	0	2867			22780 15516 35985 31284	0	2	Pass1	PepFrag1	None	1706.8	NSPWMSVYNIDPQR	NSPWMSVYNIDPQR	81	14	6.73	568	2	2	0	0	708.412	6.4094	Identified	764	3	b8°y3y9	22.2821	1528	160.389	120.389	0.254	9495	1706.8	1706.79	34.7637	6766
35985	SCSGFL1078B08	500	91 423 801 translated	Regular	3623.47	0	11769.3	7	3	6	72.73	28659	0	6004			22780 15516 31284 34732	1	1	Pass1	PepFrag1	Carbamidomethyl+C(12);Carbamidomethyl+C(13)	2230.01	TTDPPAAPSQACCDALAGADLK	TTDPPAAPSQACCDALAGADLK	52	22	3.59	569	5	5	1	1	17666.5	7.8063	Identified	2103	5.2	b7y5y7y15y16	22.3365	1921	186.829	146.829	0.6934	4541	2230.01	2230.01	21.0135	19871
35985	SCSGFL1078B08	500	91 423 801 translated	Regular	3623.47	0	11769.3	7	3	6	72.73	28659	0	6004			22780 15516 31284 34732	0	2	Pass1	PepFrag1	None	1706.8	NSPWMSVYNIDPQR	NSPWMSVYNIDPQR	80	14	6.73	570	2	2	0	0	708.412	6.4094	Identified	764	3	b8°y3y9	22.2821	1528	160.389	120.389	0.2361	9495	1706.8	1706.79	34.7637	6766
35985	SCSGFL1078B08	500	91 423 801 translated	Regular	3623.47	0	11769.3	7	3	6	72.73	28659	0	6004				0	3	Pass2	MissedCleavage	Carbamidomethyl+C(28);Carbamidomethyl+C(38)	4539.2	SSSSSSSPRQLVAAALLVAVLVAAEAVCDMSNEQFMSCQPAAAK	SSSSSSSPRQLVAAALLVAVLVAAEAVCDMSNEQFMSCQPAAAK	8	44	4.44	571	0	0	0	0	605.807	6.3415	Missing	3137	2.9	b17*b33°y29*	61.6028	4113	310.36	166.907	0.0706	14284	4539.18	4539.2	59.327	2022
31284	SCVPFL1066B10	493	85 420 550 minus strand translated	Regular	3623.47	0	11813.3	7	2	8	32.43	26637	0	2867			22780 15516 35985 34732	1	1	Pass1	PepFrag1	Carbamidomethyl+C(12);Carbamidomethyl+C(13)	2230.01	TTDPPAAPSQACCDALAGADLK	TTDPPAAPSQACCDALAGADLK	53	22	3.59	572	5	5	1	1	17666.5	7.8063	Identified	2103	5.2	b7y5y7y15y16	22.3365	1921	186.829	146.829	0.746	4541	2230.01	2230.01	21.0135	19871
31284	SCVPFL1066B10	493	85 420 550 minus strand translated	Regular	3623.47	0	11813.3	7	2	8	32.43	26637	0	2867			22780 15516 35985 34732	0	2	Pass1	PepFrag1	None	1706.8	NSPWMSVYNIDPQR	NSPWMSVYNIDPQR	81	14	6.73	573	2	2	0	0	708.412	6.4094	Identified	764	3	b8°y3y9	22.2821	1528	160.389	120.389	0.254	9495	1706.8	1706.79	34.7637	6766
24047	SCCCRZ1C01H06	836	1 1491 1633 minus strand translated	Regular	3506.26	0	53187.6	51	10	37	25.6	105740	22797	38935	14.6031	0.7767	10817	1	1	Pass1	PepFrag1	None	1534.77	ASQVGFIDSEAPSVK	ASQVGFIDSEAPSVK	384	15	4.07	577	12	12	6	3	30584.9	8.0304	Identified	9512	4.7	b3°b4b6b11b11*b12*y4y5y7y8y9y10y11y12y15	24.3177	1409	151.95	111.95	0.1998	4794	1534.78	1534.78	21.6907	21123
24047	SCCCRZ1C01H06	836	1 1491 1633 minus strand translated	Regular	3506.26	0	53187.6	51	10	37	25.6	105740	22797	38935	14.6031	0.7767	10817	0	2	Pass1	PepFrag1	Carbamidomethyl+C(2)	1105.56	VCLLSADEAK	VCLLSADEAK	411	10	4.07	580	4	4	0	0	6871.95	7.3819		2059	3.7	b2y3y7y9	18.8015	981	119.364	79.3637	0.1618	3088	1105.56	1105.56	16.6208	17108
24047	SCCCRZ1C01H06	836	1 1491 1633 minus strand translated	Regular	3506.26	0	53187.6	51	10	37	25.6	105740	22797	38935	14.6031	0.7767	10817	0	3	Pass1	PepFrag1	None	1601.7	DYDATASPEGAVYDK	DYDATASPEGAVYDK	323	15	3.5	575	11	11	4	3	23585.6	7.9175	Identified	7082	3.7	b3b5b6°b7b7°b15y3y8y9y10y11y12y15	12.1407	1409	151.95	111.95	0.1095	2044	1601.7	1601.7	14.4053	11583
24047	SCCCRZ1C01H06	836	1 1491 1633 minus strand translated	Regular	3506.26	0	53187.6	51	10	37	25.6	105740	22797	38935	14.6031	0.7767		0	4	Pass1	PepFrag1	None	1343.66	YAVIFDAGSTGSR	YAVIFDAGSTGSR	86	13	6.73	578	4	4	0	0	749.402	6.4196		3020	3.3	b2b8y5°y6y13	24.1218	1213	137.51	97.5098	0.0888	5422	1343.66	1343.65	23.3206	9385
24047	SCCCRZ1C01H06	836	1 1491 1633 minus strand translated	Regular	3506.26	0	53187.6	51	10	37	25.6	105740	22797	38935	14.6031	0.7767		0	5	Pass1	PepFrag1	None	1029.56	AEEILEAVR	AEEILEAVR	178	9	3.96	576	5	5	3	0	6408.15	7.3516		3371	2.7	y4y5y6y7y9	18.5914	962	117.817	77.8175	0.0752	4502	1029.56	1029.56	20.8901	7947
24047	SCCCRZ1C01H06	836	1 1491 1633 minus strand translated	Regular	3506.26	0	53187.6	51	10	37	25.6	105740	22797	38935	14.6031	0.7767		0	6	Pass1	PepFrag1	None	2227.12	FDKELDLVPIGDDIEFFSK	FDKELDLVPIGDDIEFFSK	104	19	3.69	579	4	4	0	1	3959.94	7.1425	Identified	2034	3.1	b8y9y11y19	68.5241	2069	196.306	90.8706	0.0517	12547	2227.12	2227.12	49.8987	5465
24047	SCCCRZ1C01H06	836	1 1491 1633 minus strand translated	Regular	3506.26	0	53187.6	51	10	37	25.6	105740	22797	38935	14.6031	0.7767		0	7	Pass1	PepFrag1	Carbamidomethyl+C(2)	1105.56	VCLLSADEAK	VCLLSADEAK	411	10	4.07	574	0	0	0	0	114.834	5.6049		463	2.2	y5°y6°	18.8015	981	119.364	79.3637	0.0368	1591	1105.56	1105.55	13.2203	3893
24047	SCCCRZ1C01H06	836	1 1491 1633 minus strand translated	Regular	3506.26	0	53187.6	51	10	37	25.6	105740	22797	38935	14.6031	0.7767		0	8	Pass2	MissedCleavage	None	1684.91	LIGDEKAEEILEAVR	LIGDEKAEEILEAVR	172	15	4	581	5	5	1	0	7744.83	7.4339		4555	3.8	b9y8y9y13y15	37.7694	1593	164.906	69.9374	0.1172	9604	1684.91	1684.91	35.1908	12395
24047	SCCCRZ1C01H06	836	1 1491 1633 minus strand translated	Regular	3506.26	0	53187.6	51	10	37	25.6	105740	22797	38935	14.6031	0.7767	10817	0	9	Pass2	VarMod	Carbamidomethyl+C(13);Phosphoryl+STY(32)	3892.83	AGYPDLYDVPYICMDLIYQYTLLVDGFGLAPTR	AGYPDLYDVPYICMDLIYQYTLLVDGFGLAPTR	421	33	3.43	582	2	2	0	0	195.743	5.8365	Missing	2551	4.5	b7b27°b29°y14°y33	91.9433	3488	278.063	145.376	0.0819	5157	3892.8	3892.82	22.5794	8661
24047	SCCCRZ1C01H06	836	1 1491 1633 minus strand translated	Regular	3506.26	0	53187.6	51	10	37	25.6	105740	22797	38935	14.6031	0.7767	10817	0	10	Pass2	VarMod	Phosphoryl+STY(16)	2333.11	ASQVGFIDSEAPSVKSTPSAFK	ASQVGFIDSEAPSVKSTPSAFK	384	22	7	583	2	2	0	0	391.228	6.1373	Missing	686	2.3	b12°y6y8°y9	36.5234	2075	196.685	156.685	0.019	11022	2333.1	2333.1	40.4303	2014
24047	SCCCRZ1C01H06	836	1 1491 1633 minus strand translated	Regular	3506.26	0	53187.6	51	10	37	25.6	105740	22797	38935	14.6031	0.7767		0	11	Pass2	InSource	None	1458.74	GDEKAEEILEAVR	LIGDEKAEEILEAVR	174	13	4	581	2	2	1	0	291.858	0		458	0	y8y9	37.7694	1345	147.313	107.313	0.0087	9603	1458.74	1458.74	35.19	915
24047	SCCCRZ1C01H06	836	1 1491 1633 minus strand translated	Regular	3506.26	0	53187.6	51	10	37	25.6	105740	22797	38935	14.6031	0.7767	10817	0	12	Pass2	NeutralLoss_H3PO4	Phosphoryl+STY(16)	2235.13	ASQVGFIDSEAPSVKSTPSAFK	ASQVGFIDSEAPSVKSTPSAFK	384	22	7	620	0	0	0	0	171.993	0	Missing	3144	0	y22-H3PO4	36.5234	2075	196.685	156.685	0.0497	11410	2235.14	2235.14	41.9653	5251
28996	SCBFRZ3006E06	623	1 686 686 translated	Regular	3309.34	0	25468.1	19	7	21	30.13	98560	0	19809			31934 7682 1294 15132 14685 11330 24264 8147 20427 35992 4420 28218 24824 33346 28884 36199 4500 1270 38154 38653 37732 24476 27043 2735 7388 12588 3611 15705 2908 27598 35193 7423 24818 16464 7809 1855 11701	1	1	Pass1	PepFrag1	None	1065.56	TLADYNIQK	TLADYNIQK	179	9	6.78	584	3	3	2	0	7574.52	7.3991		3711	3.6	y5y6y7	13.7921	985	119.688	79.688	0.1761	1881	1065.56	1065.56	14.0014	17355
28996	SCBFRZ3006E06	623	1 686 686 translated	Regular	3309.34	0	25468.1	19	7	21	30.13	98560	0	19809			31934 7682 1294 15132 14685 11330 24264 8147 20427 35992 4420 28218 24824 33346 28884 36199 4500 1270 38154 38653 37732 24476 27043 2735 7388 12588 3611 15705 2908 27598 35193 7423 24818 16464 7809 1855 11701	0	2	Pass1	PepFrag1	None	1065.56	TLADYNIQK	TLADYNIQK	27	9	6.78	586	3	3	2	0	7574.52	7.3991		3711	3.6	y5y6y7	13.7921	985	119.688	79.688	0.1761	1881	1065.56	1065.56	14.0014	17355
28996	SCBFRZ3006E06	623	1 686 686 translated	Regular	3309.34	0	25468.1	19	7	21	30.13	98560	0	19809			31934 7682 1294 15132 14685 11330 24264 8147 20427 35992 4420 28218 24824 33346 28884 36199 4500 1270 38154 38653 37732 24476 27043 2735 7388 12588 3611 15705 2908 27598 35193 7423 24818 16464 7809 1855 11701	0	3	Pass1	PepFrag1	None	1065.56	TLADYNIQK	TLADYNIQK	103	9	6.78	588	3	3	2	0	7574.52	7.3991		3711	3.6	y5y6y7	13.7921	985	119.688	79.688	0.1761	1881	1065.56	1065.56	14.0014	17355
28996	SCBFRZ3006E06	623	1 686 686 translated	Regular	3309.34	0	25468.1	19	7	21	30.13	98560	0	19809			31934 7682 1294 15132 14685 11330 24264 8147 20427 35992 4420 28218 24824 33346 28884 36199 4500 1270 38154 38653 37732 24476 27043 2735 7388 12588 3611 15705 2908 27598 35193 7423 24818 16464 7809 1855 11701 29644	0	4	Pass1	PepFrag1	None	1067.62	ESTLHLVLR	ESTLHLVLR	112	9	7.88	585	3	3	2	0	4398.84	7.1631		1020	3.3	y3y4y5	22.1761	1018	122.346	82.3465	0.1423	5049	1067.62	1067.62	22.3191	14029
28996	SCBFRZ3006E06	623	1 686 686 translated	Regular	3309.34	0	25468.1	19	7	21	30.13	98560	0	19809			31934 7682 1294 15132 14685 11330 24264 8147 20427 35992 4420 28218 24824 33346 28884 36199 4500 1270 38154 38653 37732 24476 27043 2735 7388 12588 3611 15705 2908 27598 35193 7423 24818 16464 7809 1855 11701 29644	0	5	Pass1	PepFrag1	None	1067.62	ESTLHLVLR	ESTLHLVLR	36	9	7.88	587	3	3	2	0	4398.84	7.1631		1020	3.3	y3y4y5	22.1761	1018	122.346	82.3465	0.1423	5049	1067.62	1067.62	22.3191	14029
28996	SCBFRZ3006E06	623	1 686 686 translated	Regular	3309.34	0	25468.1	19	7	21	30.13	98560	0	19809				0	6	Pass2	PepFrag2	None	1722.8	TNTLEGESSDTIDNVK	TNTLEGESSDTIDNVK	212	16	3.59	590	2	2	0	0	85.6348	5.4524		6219	4.4	b2y7*y8*y16	20.4241	1553	162.134	122.134	0.1777	1890	1722.82	1722.82	14.0132	17516
28996	SCBFRZ3006E06	623	1 686 686 translated	Regular	3309.34	0	25468.1	19	7	21	30.13	98560	0	19809				0	7	Pass2	PepFrag2	None	909.45	GGMQIFEK	GGMQIFEK	199	8	7	589	2	2	1	0	132.233	5.6411		417	1.2	b6b7b7°	14.338	837	107.377	67.3767	0.0093	278	909.468	909.466	9.2309	921
4500	SCVPRZ3026B09	677	102 791 1050 translated	Regular	3298.73	0	25706.6	15	5	20	19.65	80123	0	13173			31934 7682 1294 15132 14685 11330 24264 8147 28996 20427 35992 4420 28218 24824 33346 28884 36199 1270 38154 38653 37732 24476 27043 2735 7388 12588 3611 15705 2908 27598 35193 7423 24818 16464 7809 1855 11701	1	1	Pass1	PepFrag1	None	1065.56	TLADYNIQK	TLADYNIQK	54	9	6.78	591	3	3	2	0	7574.52	7.3977		3711	3.6	y5y6y7	13.7921	985	119.688	79.688	0.2166	1881	1065.56	1065.56	14.0014	17355
4500	SCVPRZ3026B09	677	102 791 1050 translated	Regular	3298.73	0	25706.6	15	5	20	19.65	80123	0	13173			31934 7682 1294 15132 14685 11330 24264 8147 28996 20427 35992 4420 28218 24824 33346 28884 36199 1270 38154 38653 37732 24476 27043 2735 7388 12588 3611 15705 2908 27598 35193 7423 24818 16464 7809 1855 11701	0	2	Pass1	PepFrag1	None	1065.56	TLADYNIQK	TLADYNIQK	130	9	6.78	593	3	3	2	0	7574.52	7.3977		3711	3.6	y5y6y7	13.7921	985	119.688	79.688	0.2166	1881	1065.56	1065.56	14.0014	17355
4500	SCVPRZ3026B09	677	102 791 1050 translated	Regular	3298.73	0	25706.6	15	5	20	19.65	80123	0	13173			31934 7682 1294 15132 14685 11330 24264 8147 28996 20427 35992 4420 28218 24824 33346 28884 36199 1270 38154 38653 37732 24476 27043 2735 7388 12588 3611 15705 2908 27598 35193 7423 24818 16464 7809 1855 11701	0	3	Pass1	PepFrag1	None	1065.56	TLADYNIQK	TLADYNIQK	206	9	6.78	595	3	3	2	0	7574.52	7.3977		3711	3.6	y5y6y7	13.7921	985	119.688	79.688	0.2166	1881	1065.56	1065.56	14.0014	17355
4500	SCVPRZ3026B09	677	102 791 1050 translated	Regular	3298.73	0	25706.6	15	5	20	19.65	80123	0	13173			31934 7682 1294 15132 14685 11330 24264 8147 28996 20427 35992 4420 28218 24824 33346 28884 36199 1270 38154 38653 37732 24476 27043 2735 7388 12588 3611 15705 2908 27598 35193 7423 24818 16464 7809 1855 11701 29644	0	4	Pass1	PepFrag1	None	1067.62	ESTLHLVLR	ESTLHLVLR	215	9	7.88	592	3	3	2	0	4398.84	7.1617		1020	3.3	y3y4y5	22.1761	1018	122.346	82.3465	0.1751	5049	1067.62	1067.62	22.3191	14029
4500	SCVPRZ3026B09	677	102 791 1050 translated	Regular	3298.73	0	25706.6	15	5	20	19.65	80123	0	13173			31934 7682 1294 15132 14685 11330 24264 8147 28996 20427 35992 4420 28218 24824 33346 28884 36199 1270 38154 38653 37732 24476 27043 2735 7388 12588 3611 15705 2908 27598 35193 7423 24818 16464 7809 1855 11701 29644	0	5	Pass1	PepFrag1	None	1067.62	ESTLHLVLR	ESTLHLVLR	139	9	7.88	594	3	3	2	0	4398.84	7.1617		1020	3.3	y3y4y5	22.1761	1018	122.346	82.3465	0.1751	5049	1067.62	1067.62	22.3191	14029
22199	SCCCST1004B07	2162	73 2334 2649 minus strand translated	Regular	3149.51	0	77808.3	41	8	40	21.78	88476	49341	36276	31.6065	2.4592		1	1	Pass1	PepFrag1	None	1375.72	AVDPGLVYDLGTR	AVDPGLVYDLGTR	615	13	3.88	596	13	13	7	3	104935	8.5192	Identified	10906	4.7	b2b3b6y1y3y4y5y6y7y9y10y11y13	26.8535	1275	142.156	102.156	0.2861	7646	1375.72	1375.72	28.935	25315
22199	SCCCST1004B07	2162	73 2334 2649 minus strand translated	Regular	3149.51	0	77808.3	41	8	40	21.78	88476	49341	36276	31.6065	2.4592		0	2	Pass1	PepFrag1	Carbamidomethyl+C(7)	1243.6	DYVDFLCALK	DYVDFLCALK	628	10	3.88	600	5	5	2	0	4254.15	7.1271		3082	3.3	b8b10°y4y6y7y8	32.2057	1099	128.753	88.7532	0.1371	11632	1243.61	1243.6	43.0824	12126
22199	SCCCST1004B07	2162	73 2334 2649 minus strand translated	Regular	3149.51	0	77808.3	41	8	40	21.78	88476	49341	36276	31.6065	2.4592		0	3	Pass1	PepFrag1	None	2973.37	DDDGHGTHTSSTAAGAAVPGASLFGFAAGTAR	DDDGHGTHTSSTAAGAAVPGASLFGFAAGTAR	210	32	5.03	597	8	8	3	1	12439	7.593	Identified	6233	5	b16b17b18y1y8y9y14y32	32.1903	2661	232.161	76.0806	0.1345	10030	2973.37	2973.37	36.3313	11900
22199	SCCCST1004B07	2162	73 2334 2649 minus strand translated	Regular	3149.51	0	77808.3	41	8	40	21.78	88476	49341	36276	31.6065	2.4592		0	4	Pass1	PepFrag1	None	1739.79	SYDDSGLAEVPSWWK	SYDDSGLAEVPSWWK	149	15	3.7	598	5	5	1	0	9058.41	7.4553	Identified	5011	3.8	b12y5y6y8y15	37.3731	1546	161.646	121.646	0.1337	10816	1739.79	1739.79	39.6448	11825
22199	SCCCST1004B07	2162	73 2334 2649 minus strand translated	Regular	3149.51	0	77808.3	41	8	40	21.78	88476	49341	36276	31.6065	2.4592		0	5	Pass1	PepFrag1	None	3232.6	DAGGAGMVLSNTAANGQELVADAHLLPAAGVGER	DAGGAGMVLSNTAANGQELVADAHLLPAAGVGER	422	34	4.06	599	4	4	0	0	10753.2	7.5298	Identified	4958	4.4	b13b26*y8y26y34	42.8618	2987	250.755	127.17	0.0905	11553	3232.6	3232.6	42.7701	8006
22199	SCCCST1004B07	2162	73 2334 2649 minus strand translated	Regular	3149.51	0	77808.3	41	8	40	21.78	88476	49341	36276	31.6065	2.4592		0	6	Pass2	PepFrag2	None	2933.56	GPNMVTPEILKPDMIAPGVNILAAWTGK	GPNMVTPEILKPDMIAPGVNILAAWTGK	496	28	7	602	3	3	0	0	1891.45	6.775	Identified	1613	4.6	b9b16y1y9*	60.2937	2794	239.834	119.889	0.1217	14585	2933.56	2933.56	59.4036	10766
22199	SCCCST1004B07	2162	73 2334 2649 minus strand translated	Regular	3149.51	0	77808.3	41	8	40	21.78	88476	49341	36276	31.6065	2.4592		0	7	Pass2	PepFrag2	None	1823.84	VLQQGYEAAMGPMDTGR	VLQQGYEAAMGPMDTGR	187	17	4.07	601	2	2	0	0	390.583	6.09	Identified	3904	3.4	b4*b11y10°y17	19.1638	1655	169.158	129.158	0.0864	3487	1823.85	1823.85	17.7146	7642
22199	SCCCST1004B07	2162	73 2334 2649 minus strand translated	Regular	3149.51	0	77808.3	41	8	40	21.78	88476	49341	36276	31.6065	2.4592		0	8	Pass2	PepFrag2	None	1743.85	MLYAYDTVLHGFSAR	MLYAYDTVLHGFSAR	64	15	7.7	603	1	1	0	0	383.413	6.0819		569	1.5	b13°y11	35.0132	1599	165.32	290.64	0.0101	9658	1743.88	1743.88	35.3622	896
7748	SCCCRZ1001H02	267	62 394 610 minus strand translated	Regular	3045.28	0	11668.4	33	3	7	58.18	96848	76746.2	47565	49.1615	0.5736		1	1	Pass1	PepFrag1	None	1407.86	AAGIKPEVAITIPK	AAGIKPEVAITIPK	77	14	9.88	604	13	13	7	2	19712.6	7.7784	Identified	22712	6.1	b3b7b8b9y2y4y5y6y8°y9y10y12y13y14	25.9269	1378	149.713	59.8086	0.492	6061	1407.86	1407.86	24.8855	47649
7748	SCCCRZ1001H02	267	62 394 610 minus strand translated	Regular	3045.28	0	11668.4	33	3	7	58.18	96848	76746.2	47565	49.1615	0.5736		0	2	Pass1	PepFrag1	Carbamidomethyl+C(4);Carbamidomethyl+C(19);Carbamidomethyl+C(20);Carbamidomethyl+C(32);Carbamidomethyl+C(34)	4478	LAPCVSAADDPQSTPTSSCCSAVHAIGQSPSCLCAVMLSGTAR	LAPCVSAADDPQSTPTSSCCSAVHAIGQSPSCLCAVMLSGTAR	34	43	5.09	605	5	5	2	0	1280.73	6.5911	Missing	10647	6.1	b12y4y5y6y43	44.0875	3829	295.903	157.269	0.1623	9565	4477.98	4478	35.051	15716
7748	SCCCRZ1001H02	267	62 394 610 minus strand translated	Regular	3045.28	0	11668.4	33	3	7	58.18	96848	76746.2	47565	49.1615	0.5736	36701 25205	0	3	Pass1	PepFrag1	Carbamidomethyl+C(1)	825.345	CGDYTLP	CGDYTLP	103	7	3.1	606	1	1	0	0	561.844	6.2332	Identified	603	3	b3b6°	7.9032	673	92.8474	145.695	0.1423	4276	825.348	825.346	20.3208	13777
7748	SCCCRZ1001H02	267	62 394 610 minus strand translated	Regular	3045.28	0	11668.4	33	3	7	58.18	96848	76746.2	47565	49.1615	0.5736		0	4	Pass2	InSource	None	1265.78	GIKPEVAITIPK	AAGIKPEVAITIPK	79	12	9.88	604	6	6	3	0	4555.37	0	Identified	7302	0	y4y5y6y8°y9y10y12	25.9269	1244	139.843	99.8427	0.1446	6052	1265.78	1265.78	24.8768	14007
7748	SCCCRZ1001H02	267	62 394 610 minus strand translated	Regular	3045.28	0	11668.4	33	3	7	58.18	96848	76746.2	47565	49.1615	0.5736		0	5	Pass2	InSource	None	1336.82	AGIKPEVAITIPK	AAGIKPEVAITIPK	78	13	9.88	604	6	6	3	0	4129.93	0	Identified	4979	0	y4y5y6y8°y9y10y13	25.9269	1311	144.82	104.82	0.05	6062	1336.82	1336.82	24.8865	4845
7748	SCCCRZ1001H02	267	62 394 610 minus strand translated	Regular	3045.28	0	11668.4	33	3	7	58.18	96848	76746.2	47565	49.1615	0.5736		0	6	Pass2	InSource	None	837.483	AAGIKPEVA	AAGIKPEVAITIPK	77	9	7	604	2	2	0	0	518.441	0	Missing	1322	0	y5°y7°b3b7	25.9269	812	105.228	170.456	0.0088	6047	837.486	837.484	24.8679	854
20427	SCSGFL4118F01	639	1 729 729 translated	Regular	2969.74	0	26943.8	20	8	22	30.74	82318	5184.88	13028	3.3213	0.0895	31934 7682 1294 15132 14685 11330 24264 8147 28996 35992 4420 28218 24824 33346 28884 36199 4500 1270 38154 38653 37732 24476 27043 2735 7388 12588 3611 15705 2908 27598 35193 7423 24818 16464 7809 1855 11701	1	1	Pass1	PepFrag1	None	1065.56	TLADYNIQK	TLADYNIQK	45	9	6.78	607	3	3	2	0	7574.52	7.3521		3711	3.6	y5y6y7	13.7921	985	119.688	79.688	0.2108	1881	1065.56	1065.56	14.0014	17355
20427	SCSGFL4118F01	639	1 729 729 translated	Regular	2969.74	0	26943.8	20	8	22	30.74	82318	5184.88	13028	3.3213	0.0895	31934 7682 1294 15132 14685 11330 24264 8147 28996 35992 4420 28218 24824 33346 28884 36199 4500 1270 38154 38653 37732 24476 27043 2735 7388 12588 3611 15705 2908 27598 35193 7423 24818 16464 7809 1855 11701	0	2	Pass1	PepFrag1	None	1065.56	TLADYNIQK	TLADYNIQK	121	9	6.78	609	3	3	2	0	7574.52	7.3521		3711	3.6	y5y6y7	13.7921	985	119.688	79.688	0.2108	1881	1065.56	1065.56	14.0014	17355
20427	SCSGFL4118F01	639	1 729 729 translated	Regular	2969.74	0	26943.8	20	8	22	30.74	82318	5184.88	13028	3.3213	0.0895	31934 7682 1294 15132 14685 11330 24264 8147 28996 35992 4420 28218 24824 33346 28884 36199 4500 1270 38154 38653 37732 24476 27043 2735 7388 12588 3611 15705 2908 27598 35193 7423 24818 16464 7809 1855 11701 29644	0	3	Pass1	PepFrag1	None	1067.62	ESTLHLVLR	ESTLHLVLR	54	9	7.88	608	3	3	2	0	4398.84	7.1161		1020	3.3	y3y4y5	22.1761	1018	122.346	82.3465	0.1704	5049	1067.62	1067.62	22.3191	14029
20427	SCSGFL4118F01	639	1 729 729 translated	Regular	2969.74	0	26943.8	20	8	22	30.74	82318	5184.88	13028	3.3213	0.0895	31934 7682 1294 15132 14685 11330 24264 8147 28996 35992 4420 28218 24824 33346 28884 36199 4500 1270 38154 38653 37732 24476 27043 2735 7388 12588 3611 15705 2908 27598 35193 7423 24818 16464 7809 1855 11701 29644	0	4	Pass1	PepFrag1	None	1067.62	ESTLHLVLR	ESTLHLVLR	130	9	7.88	610	3	3	2	0	4398.84	7.1161		1020	3.3	y3y4y5	22.1761	1018	122.346	82.3465	0.1704	5049	1067.62	1067.62	22.3191	14029
20427	SCSGFL4118F01	639	1 729 729 translated	Regular	2969.74	0	26943.8	20	8	22	30.74	82318	5184.88	13028	3.3213	0.0895	31934 7682 1294 15132 14685 11330 24264 8147 28996 35992 4420 28218 24824 33346 28884 36199 4500 1270 38154 38653 37732 24476 27043 2735 7388 12588 3611 15705 2908 27598 35193 7423 24818 16464 7809 1855 11701 29644	0	5	Pass1	PepFrag1	None	1067.62	ESTLHLVLR	ESTLHLVLR	206	9	7.88	612	3	3	2	0	4398.84	7.1161		1020	3.3	y3y4y5	22.1761	1018	122.346	82.3465	0.1704	5049	1067.62	1067.62	22.3191	14029
20427	SCSGFL4118F01	639	1 729 729 translated	Regular	2969.74	0	26943.8	20	8	22	30.74	82318	5184.88	13028	3.3213	0.0895		0	6	Pass1	PepFrag1	None	1088.57	TLADYHIQK	TLADYHIQK	197	9	7.74	611	1	1	0	0	90.7887	5.4308		644	1.6	b8*y4y7*	11.5626	1007	121.464	81.4635	0.0224	3873	1088.58	1088.58	18.93	1842
20427	SCSGFL4118F01	639	1 729 729 translated	Regular	2969.74	0	26943.8	20	8	22	30.74	82318	5184.88	13028	3.3213	0.0895		0	7	Pass2	MissedCleavage	None	2367.21	EGIPPDQQRLIFAGQQLEDGR	EGIPPDQQRLIFAGQQLEDGR	176	21	4.06	613	2	2	0	0	469.034	6.1439	Missing	505	2.2	b12y13	41.0874	2174	202.893	95.2617	0.0238	13984	2367.22	2367.22	58.5078	1959
20427	SCSGFL4118F01	639	1 729 729 translated	Regular	2969.74	0	26943.8	20	8	22	30.74	82318	5184.88	13028	3.3213	0.0895		0	8	Pass2	VarMod	Phosphoryl+STY(5)	1168.54	TLADYHIQK	TLADYHIQK	197	9	7.74	614	2	2	0	0	299.256	5.9488		1397	1.5	b3°b4°y5y8	12.5889	1007	121.464	81.4635	0.0209	4385	1168.54	1168.54	20.6435	1720
10817	SCJFRZ2029D05	394	1 824 999 minus strand translated	Regular	2881.7	0	29781.5	26	6	23	37.23	91319	55053.7	15420	35.2659	1.0503		1	1	Pass1	PepFrag1	None	2382.2	YGEFYVEAAWPLGTAIEAVAPK	YGEFYVEAAWPLGTAIEAVAPK	246	22	3.96	618	1	1	0	0	424.019	6.087	Identified	597	5.7	b10b11°b14°	54.4358	2204	204.755	164.755	0.2801	13847	2382.2	2382.2	58.0607	25579
10817	SCJFRZ2029D05	394	1 824 999 minus strand translated	Regular	2881.7	0	29781.5	26	6	23	37.23	91319	55053.7	15420	35.2659	1.0503	24047	0	2	Pass1	PepFrag1	None	1534.77	ASQVGFIDSEAPSVK	ASQVGFIDSEAPSVK	167	15	4.07	616	10	10	4	2	29357.3	7.9274	Identified	4007	4.7	b3°b4b6b11b11*y4y5y7y8y10y11y12	24.3177	1409	151.95	111.95	0.2313	4794	1534.78	1534.78	21.6907	21123
10817	SCJFRZ2029D05	394	1 824 999 minus strand translated	Regular	2881.7	0	29781.5	26	6	23	37.23	91319	55053.7	15420	35.2659	1.0503	24047	0	3	Pass1	PepFrag1	Carbamidomethyl+C(2)	1105.56	VCLLSADEAK	VCLLSADEAK	194	10	4.07	617	3	3	0	0	6081.55	7.2437		1772	3.7	y3y7y9	18.8015	981	119.364	79.3637	0.1873	3088	1105.56	1105.56	16.6208	17108
10817	SCJFRZ2029D05	394	1 824 999 minus strand translated	Regular	2881.7	0	29781.5	26	6	23	37.23	91319	55053.7	15420	35.2659	1.0503	24047	0	4	Pass1	PepFrag1	None	1601.7	DYDATASPEGAVYDK	DYDATASPEGAVYDK	106	15	3.5	615	9	9	4	3	18605.4	7.7293	Identified	4040	3.7	b3b5b6°b7b7°y3y8y9y10y11y12	12.1407	1409	151.95	111.95	0.1268	2044	1601.7	1601.7	14.4053	11583
10817	SCJFRZ2029D05	394	1 824 999 minus strand translated	Regular	2881.7	0	29781.5	26	6	23	37.23	91319	55053.7	15420	35.2659	1.0503	24047	0	5	Pass2	VarMod	Carbamidomethyl+C(13);Phosphoryl+STY(32)	3892.83	AGYPDLYDVPYICMDLIYQYTLLVDGFGLAPTR	AGYPDLYDVPYICMDLIYQYTLLVDGFGLAPTR	204	33	3.43	619	1	1	0	0	124.476	5.5547	Missing	1174	4.5	b7b27°b29°	91.9433	3488	278.063	145.376	0.0948	5157	3892.8	3892.82	22.5794	8661
10817	SCJFRZ2029D05	394	1 824 999 minus strand translated	Regular	2881.7	0	29781.5	26	6	23	37.23	91319	55053.7	15420	35.2659	1.0503	24047	0	6	Pass2	VarMod	Phosphoryl+STY(16)	2333.11	ASQVGFIDSEAPSVKSTPSAFK	ASQVGFIDSEAPSVKSTPSAFK	167	22	7	620	2	2	0	0	391.228	6.0521	Missing	686	2.3	b12°y6y8°y9	36.5234	2075	196.685	156.685	0.0221	11022	2333.1	2333.1	40.4303	2014
10817	SCJFRZ2029D05	394	1 824 999 minus strand translated	Regular	2881.7	0	29781.5	26	6	23	37.23	91319	55053.7	15420	35.2659	1.0503	24047	0	7	Pass2	NeutralLoss_H3PO4	Phosphoryl+STY(16)	2235.13	ASQVGFIDSEAPSVKSTPSAFK	ASQVGFIDSEAPSVKSTPSAFK	167	22	7	620	0	0	0	0	171.993	0	Missing	3144	0	y22-H3PO4	36.5234	2075	196.685	156.685	0.0575	11410	2235.14	2235.14	41.9653	5251
9441	SCAGLR1043D06	1035	115 1110 1544 translated	Regular	2821.59	0	34443.6	19	6	38	33.53	41711	35810	17398	22.9389	0.7901	28490 10639 20746	1	1	Pass1	PepFrag1	None	2025.9	AHPGGPAASEFDWGTGDTPR	AHPGGPAASEFDWGTGDTPR	62	20	4.3	621	6	6	2	1	9233.74	7.4159	Missing	5169	4.6	b12y5y7y7°y8y8°y9y20	22.3186	1777	177.372	78.2479	0.3665	5348	2025.9	2025.9	23.1101	15287
9441	SCAGLR1043D06	1035	115 1110 1544 translated	Regular	2821.59	0	34443.6	19	6	38	33.53	41711	35810	17398	22.9389	0.7901	28490 10639	0	2	Pass1	PepFrag1	None	2311.22	APAPETKPDAEPAVVPAPVPETK	APAPETKPDAEPAVVPAPVPETK	235	23	4.16	623	5	5	1	1	15968	7.6537	Identified	4807	4.3	b14b15y4y8y23	16.6725	2154	201.646	94.4308	0.2645	3522	2311.22	2311.22	17.8393	11032
9441	SCAGLR1043D06	1035	115 1110 1544 translated	Regular	2821.59	0	34443.6	19	6	38	33.53	41711	35810	17398	22.9389	0.7901	28490 10639 20746	0	3	Pass1	PepFrag1	None	1534.8	SEIVFVSPTGEEIK	SEIVFVSPTGEEIK	38	14	3.96	622	5	5	1	1	6200.8	7.2429	Identified	3311	3.4	b4b6y7y8y14	34.1275	1432	153.599	113.599	0.2275	7628	1534.8	1534.8	28.9056	9491
9441	SCAGLR1043D06	1035	115 1110 1544 translated	Regular	2821.59	0	34443.6	19	6	38	33.53	41711	35810	17398	22.9389	0.7901	28490	0	4	Pass2	PepFrag2	None	2320.11	ADAAAADPAPGAKPDAAPVENSADK	ADAAAADPAPGAKPDAAPVENSADK	284	25	3.77	624	3	3	0	0	1486.91	6.6228	Identified	1420	2.5	b10y2°y18y25	7.5499	2095	197.947	91.9647	0.0554	747	2320.1	2320.1	10.313	2312
9441	SCAGLR1043D06	1035	115 1110 1544 translated	Regular	2821.59	0	34443.6	19	6	38	33.53	41711	35810	17398	22.9389	0.7901	28490	0	5	Pass2	PepFrag2	None	2707.21	ETDVEMKPAEETKEAPAETEDTEK	ETDVEMKPAEETKEAPAETEDTEK	144	24	3.8	626	0	0	0	0	79.6509	5.3517	Missing	865	2.4	b13°y12°	15.966	2441	219.182	106.121	0.0501	7700	2707.24	2707.25	29.0943	2091
9441	SCAGLR1043D06	1035	115 1110 1544 translated	Regular	2821.59	0	34443.6	19	6	38	33.53	41711	35810	17398	22.9389	0.7901		0	6	Pass2	PepFrag2	None	3085.42	MATPGEQQQQAAAEEVVSVEMPAPDGWTK	MATPGEQQQQAAAEEVVSVEMPAPDGWTK	0	29	3.58	625	0	0	0	0	309.076	5.9406	Missing	1826	2.3	b18*y12°	28.7622	2804	240.406	200.406	0.0359	14379	3085.35	3085.36	59.357	1498
21205	SCQSRT2031D12	1217	87 1100 1287 minus strand translated	Regular	2716.7	0	35850.4	49	10	24	53.41	114274	53510	58033	34.277	1.2288		1	1	Pass1	PepFrag1	None	2784.44	LAGSASYAASWVQSNVKPYYPAVNIK	LAGSASYAASWVQSNVKPYYPAVNIK	91	26	9.78	632	5	5	2	0	4502.79	7.0875	Identified	10280	5.6	y9y18y19y20y26	40.9383	2580	227.426	111.617	0.181	10836	2784.43	2784.44	39.7447	20685
21205	SCQSRT2031D12	1217	87 1100 1287 minus strand translated	Regular	2716.7	0	35850.4	49	10	24	53.41	114274	53510	58033	34.277	1.2288		0	2	Pass1	PepFrag1	None	1725.88	DISLGYATFQPGTTVR	DISLGYATFQPGTTVR	208	16	6.73	630	10	10	4	3	22723.5	7.7905	Identified	7469	4.4	b3°b6b8b10y6y7y8y9y10y12y16	34.543	1587	164.492	124.492	0.1442	8669	1725.88	1725.88	32.008	16481
21205	SCQSRT2031D12	1217	87 1100 1287 minus strand translated	Regular	2716.7	0	35850.4	49	10	24	53.41	114274	53510	58033	34.277	1.2288		0	3	Pass1	PepFrag1	None	2163.05	IVVSESGWPSAGGFGASVDNAR	IVVSESGWPSAGGFGASVDNAR	256	22	4.07	629	5	5	0	1	6297.93	7.2332	Identified	10775	4.9	b2b8b16y14y22	39.729	1956	189.092	149.092	0.143	8633	2163.05	2163.05	31.8197	16344
21205	SCQSRT2031D12	1217	87 1100 1287 minus strand translated	Regular	2716.7	0	35850.4	49	10	24	53.41	114274	53510	58033	34.277	1.2288		0	4	Pass1	PepFrag1	None	1385.69	NYNQGLIDHVGR	NYNQGLIDHVGR	278	12	7.77	627	5	5	0	0	3947.2	7.0303		3898	3.7	b2*y2y5y8y10y12	12.5433	1253	140.516	100.516	0.128	2486	1385.69	1385.69	15.363	14625
21205	SCQSRT2031D12	1217	87 1100 1287 minus strand translated	Regular	2716.7	0	35850.4	49	10	24	53.41	114274	53510	58033	34.277	1.2288		0	5	Pass1	PepFrag1	None	1416.76	IYSPNANALNALR	IYSPNANALNALR	61	13	9.84	628	7	7	2	0	3113.2	6.9272	Identified	5256	3.7	b13y5y7y8y10y11y13	21.1227	1313	144.967	104.967	0.1144	6506	1416.76	1416.76	25.7728	13069
21205	SCQSRT2031D12	1217	87 1100 1287 minus strand translated	Regular	2716.7	0	35850.4	49	10	24	53.41	114274	53510	58033	34.277	1.2288		0	6	Pass1	PepFrag1	None	2175.12	YIAVGNEVQGGATQSILPAMR	YIAVGNEVQGGATQSILPAMR	117	21	7	631	3	3	0	0	1397.33	6.5793	Identified	4129	3.5	b6*b16*y1y4y11*y21	34.1798	2029	193.768	153.768	0.0593	8983	2175.12	2175.12	33.0202	6779
21205	SCQSRT2031D12	1217	87 1100 1287 minus strand translated	Regular	2716.7	0	35850.4	49	10	24	53.41	114274	53510	58033	34.277	1.2288		0	7	Pass1	PepFrag1	None	2220.15	YLAGTGAPLLANVYPYFAYR	YLAGTGAPLLANVYPYFAYR	184	20	9.33	633	4	4	0	0	7847.84	7.3288	Identified	4518	3.4	y6y8y13y20	50.0734	2057	195.546	155.546	0.0591	12629	2220.15	2220.15	50.6696	6756
21205	SCQSRT2031D12	1217	87 1100 1287 minus strand translated	Regular	2716.7	0	35850.4	49	10	24	53.41	114274	53510	58033	34.277	1.2288		0	8	Pass1	PepFrag1	None	2650.22	FDVIANSYPPSSGSFAQGYMADVAR	FDVIANSYPPSSGSFAQGYMADVAR	159	25	3.88	635	1	1	0	0	192.79	5.7191	Identified	3672	2.6	b8°b11*y12*y25	42.2467	2386	215.877	175.877	0.0235	7988	2650.22	2650.22	29.8759	2682
21205	SCQSRT2031D12	1217	87 1100 1287 minus strand translated	Regular	2716.7	0	35850.4	49	10	24	53.41	114274	53510	58033	34.277	1.2288		0	9	Pass2	PepFrag2	None	1835.84	NSGIDVMLDTGNDELSR	NSGIDVMLDTGNDELSR	74	17	3.5	634	2	2	0	0	1021.5	6.4433		3213	3.2	y11y13*y17	28.9151	1658	169.362	129.362	0.0605	7974	1835.84	1835.84	29.8326	6910
21205	SCQSRT2031D12	1217	87 1100 1287 minus strand translated	Regular	2716.7	0	35850.4	49	10	24	53.41	114274	53510	58033	34.277	1.2288		0	10	Pass2	MissedCleavage	None	3001.55	YIAVGNEVQGGATQSILPAMRNLDGALSR	YIAVGNEVQGGATQSILPAMRNLDGALSR	117	29	6.97	636	2	2	0	0	275.753	5.8746	Missing	2220	2.2	b14y1y20*	48.74	2800	240.177	200.177	0.0121	15991	3001.52	3001.53	59.6318	1387
21205	SCQSRT2031D12	1217	87 1100 1287 minus strand translated	Regular	2716.7	0	35850.4	49	10	24	53.41	114274	53510	58033	34.277	1.2288		0	11	Pass2	InSource	None	1108.59	NQGLIDHVGR	NYNQGLIDHVGR	280	10	7.88	627	4	4	1	0	4225.23	0		1529	0	b2*y5y6y8y10	12.5433	1016	122.186	82.1862	0.0211	2479	1108.59	1108.59	15.3507	2407
21205	SCQSRT2031D12	1217	87 1100 1287 minus strand translated	Regular	2716.7	0	35850.4	49	10	24	53.41	114274	53510	58033	34.277	1.2288		0	12	Pass2	InSource	None	2298.19	YAASWVQSNVKPYYPAVNIK	LAGSASYAASWVQSNVKPYYPAVNIK	97	20	9.78	632	0	0	0	0	243.851	0	Missing	491	0	b10°y7*y13*	40.9383	2128	200.02	93.3469	0.015	10863	2298.18	2298.18	39.8491	1718
21205	SCQSRT2031D12	1217	87 1100 1287 minus strand translated	Regular	2716.7	0	35850.4	49	10	24	53.41	114274	53510	58033	34.277	1.2288		0	13	Pass2	NeutralLoss_H2O	None	1367.68	NYNQGLIDHVGR	NYNQGLIDHVGR	278	12	7.77	627	1	1	0	0	521.048	0		583	0	b10°b12	12.5433	1253	140.516	100.516	0.0388	3124	1367.68	1367.68	16.6899	4431
29527	SCBGRT1047G10	769	135 815 921 minus strand translated	Regular	2684.82	0	23324.9	34	7	12	51.77	101930	74997	51065	48.041	1.1206		1	1	Pass1	PepFrag1	None	1308.69	TLSAGDVFVFPR	TLSAGDVFVFPR	145	12	7	640	10	10	5	2	27359.8	7.866	Identified	9429	4.8	b2b3°b7b10°y2y3y4y5y6y9y10y12	35.7274	1214	137.585	97.5853	0.2842	10432	1308.7	1308.7	38.0065	28972
29527	SCBGRT1047G10	769	135 815 921 minus strand translated	Regular	2684.82	0	23324.9	34	7	12	51.77	101930	74997	51065	48.041	1.1206		0	2	Pass1	PepFrag1	None	4011.02	NAGDGPAAVLAAFNSQLPGTQSLAAAMFAAEPEVPDAVLTK	NAGDGPAAVLAAFNSQLPGTQSLAAAMFAAEPEVPDAVLTK	164	41	3.59	642	7	7	1	0	4144.28	7.0464	Identified	21025	7.2	b9b10b12°b14*b19b36°y3y7y21y28*y41	67.0246	3733	290.937	153.958	0.2547	15322	4011.01	4011.02	59.5185	25963
29527	SCBGRT1047G10	769	135 815 921 minus strand translated	Regular	2684.82	0	23324.9	34	7	12	51.77	101930	74997	51065	48.041	1.1206		0	3	Pass1	PepFrag1	None	1293.6	ATVTSDDFYFK	ATVTSDDFYFK	55	11	3.88	639	3	3	0	0	760.177	6.3098		9501	4.1	b3°b10°y3y7y11	27.7125	1159	133.398	93.3978	0.1968	6494	1293.6	1293.6	25.7426	20062
29527	SCBGRT1047G10	769	135 815 921 minus strand translated	Regular	2684.82	0	23324.9	34	7	12	51.77	101930	74997	51065	48.041	1.1206		0	4	Pass1	PepFrag1	None	1727.86	IDYAPGGVNPPHTHPR	IDYAPGGVNPPHTHPR	102	16	7.92	637	8	8	2	0	4638.32	7.0953	Identified	5434	4.2	b3y4y6y7y8y12y14y16	5.6529	1557	162.412	68.2748	0.1499	1277	1727.86	1727.86	12.1656	15279
29527	SCBGRT1047G10	769	135 815 921 minus strand translated	Regular	2684.82	0	23324.9	34	7	12	51.77	101930	74997	51065	48.041	1.1206		0	5	Pass1	PepFrag1	None	856.479	GLVHFQR	GLVHFQR	157	7	11.05	638	4	4	1	0	2763.17	6.8703		1532	2.1	b2y3y4y7	11.691	792	103.493	63.4927	0.0509	1637	856.478	856.476	13.3698	5187
29527	SCBGRT1047G10	769	135 815 921 minus strand translated	Regular	2684.82	0	23324.9	34	7	12	51.77	101930	74997	51065	48.041	1.1206		0	6	Pass2	PepFrag2	None	2410.24	ATEMIFVLQGTLDVGFVTAAGNR	ATEMIFVLQGTLDVGFVTAAGNR	118	23	4.07	641	0	0	0	0	287.781	5.888		850	2.3	y9*y10*	59.9055	2263	208.393	168.393	0.0186	14981	2410.26	2410.26	59.4698	1895
29527	SCBGRT1047G10	769	135 815 921 minus strand translated	Regular	2684.82	0	23324.9	34	7	12	51.77	101930	74997	51065	48.041	1.1206		0	7	Pass2	MissedCleavage	Carbamidomethyl+C(6)	2069.96	VNGFACKATVTSDDFYFK	VNGFACKATVTSDDFYFK	48	18	6.34	643	0	0	0	0	134.518	5.5577		569	1.6	b12*b13*	41.9137	1831	180.947	80.6315	0.0094	9903	2069.97	2069.97	35.9023	958
29527	SCBGRT1047G10	769	135 815 921 minus strand translated	Regular	2684.82	0	23324.9	34	7	12	51.77	101930	74997	51065	48.041	1.1206		0	8	Pass2	InSource	None	1265.65	PGGVNPPHTHPR	IDYAPGGVNPPHTHPR	106	12	11.05	637	2	2	0	0	1398.93	0	Identified	2725	0	y7y12	5.6529	1134	131.473	91.4725	0.0253	1284	1265.65	1265.65	12.1925	2583
29527	SCBGRT1047G10	769	135 815 921 minus strand translated	Regular	2684.82	0	23324.9	34	7	12	51.77	101930	74997	51065	48.041	1.1206		0	9	Pass2	InSource	None	841.443	PPHTHPR	IDYAPGGVNPPHTHPR	111	7	11.05	637	0	0	0	0	27.3721	0	Missing	0	0		5.6529	747	99.5344	59.5344	0.0101	1281	841.447	841.444	12.1831	1031
28490	SCUTLR1037D04	950	60 1016 1307 minus strand translated	Regular	2651	0	33393.5	14	5	38	25.79	40213	0	6631			9441 10639 20746	1	1	Pass1	PepFrag1	None	2025.9	AHPGGPAASEFDWGTGDTPR	AHPGGPAASEFDWGTGDTPR	62	20	4.3	645	4	4	2	1	10452.6	7.4426	Missing	1283	4.6	b12y7y8y8°y9	22.3186	1777	177.372	78.2479	0.3802	5348	2025.9	2025.9	23.1101	15287
28490	SCUTLR1037D04	950	60 1016 1307 minus strand translated	Regular	2651	0	33393.5	14	5	38	25.79	40213	0	6631			9441 10639	0	2	Pass1	PepFrag1	None	2311.22	APAPETKPDAEPAVVPAPVPETK	APAPETKPDAEPAVVPAPVPETK	235	23	4.16	644	4	4	1	1	14487.1	7.5844	Identified	1673	4.3	b14b15y4y8	16.6725	2154	201.646	94.4308	0.2743	3522	2311.22	2311.22	17.8393	11032
28490	SCUTLR1037D04	950	60 1016 1307 minus strand translated	Regular	2651	0	33393.5	14	5	38	25.79	40213	0	6631			9441 10639 20746	0	3	Pass1	PepFrag1	None	1534.8	SEIVFVSPTGEEIK	SEIVFVSPTGEEIK	38	14	3.96	646	3	3	1	0	3994.1	7.0248	Identified	1390	3.4	b4y7y8	34.1275	1432	153.599	113.599	0.236	7628	1534.8	1534.8	28.9056	9491
28490	SCUTLR1037D04	950	60 1016 1307 minus strand translated	Regular	2651	0	33393.5	14	5	38	25.79	40213	0	6631			9441	0	4	Pass2	PepFrag2	None	2320.11	ADAAAADPAPGAKPDAAPVENSADK	ADAAAADPAPGAKPDAAPVENSADK	271	25	3.77	647	3	3	0	0	1486.91	6.5957	Identified	1420	2.5	b10y2°y18y25	7.5499	2095	197.947	91.9647	0.0575	747	2320.1	2320.1	10.313	2312
28490	SCUTLR1037D04	950	60 1016 1307 minus strand translated	Regular	2651	0	33393.5	14	5	38	25.79	40213	0	6631			9441	0	5	Pass2	PepFrag2	None	2707.21	ETDVEMKPAEETKEAPAETEDTEK	ETDVEMKPAEETKEAPAETEDTEK	144	24	3.8	648	0	0	0	0	79.6509	5.3246	Missing	865	2.4	b13°y12°	15.966	2441	219.182	106.121	0.052	7700	2707.24	2707.25	29.0943	2091
22780	SCJFLR1013E04	738	139 1082 1479 translated	Regular	2623.73	0	34315	17	5	21	21.66	30859	28124	22045	18.0155	0.6182	15516 35985 31284 34732	1	1	Pass1	PepFrag1	Carbamidomethyl+C(12);Carbamidomethyl+C(13)	2230.01	TTDPPAAPSQACCDALAGADLK	TTDPPAAPSQACCDALAGADLK	256	22	3.59	649	8	8	2	1	12241	7.5067	Identified	15325	5.2	b2°b7y1y2y5y7y15y16y22	22.3365	1921	186.829	146.829	0.6439	4541	2230.01	2230.01	21.0135	19871
22780	SCJFLR1013E04	738	139 1082 1479 translated	Regular	2623.73	0	34315	17	5	21	21.66	30859	28124	22045	18.0155	0.6182	15516 35985 31284 34732	0	2	Pass1	PepFrag1	None	1706.8	NSPWMSVYNIDPQR	NSPWMSVYNIDPQR	284	14	6.73	650	4	4	0	0	1080.17	6.4524	Identified	3137	3	b8°y1y3y9y14	22.2821	1528	160.389	120.389	0.2193	9495	1706.8	1706.79	34.7637	6766
22780	SCJFLR1013E04	738	139 1082 1479 translated	Regular	2623.73	0	34315	17	5	21	21.66	30859	28124	22045	18.0155	0.6182		0	3	Pass2	PepFrag2	None	1353.64	AADLTYWESAAR	AADLTYWESAAR	61	12	4.07	651	1	1	0	0	742.389	6.2896		870	1.6	y7°y8	23.6854	1210	137.283	97.2829	0.0482	6867	1353.65	1353.64	26.9691	1487
22780	SCJFLR1013E04	738	139 1082 1479 translated	Regular	2623.73	0	34315	17	5	21	21.66	30859	28124	22045	18.0155	0.6182		0	4	Pass2	PepFrag2	None	1386.64	DVYAHWVPEDR	DVYAHWVPEDR	154	11	4.3	652	2	2	0	0	196.275	5.7118	Missing	2166	1.5	b5°y1y2°y6°y11	17.3911	1228	138.641	98.6411	0.0444	4533	1386.64	1386.64	20.9941	1369
22780	SCJFLR1013E04	738	139 1082 1479 translated	Regular	2623.73	0	34315	17	5	21	21.66	30859	28124	22045	18.0155	0.6182		0	5	Pass2	PepFrag2	None	1077.62	LSHTITHIR	LSHTITHIR	171	9	11.05	653	2	2	0	0	97.3887	5.4074		547	1.4	b6°y7y9	13.4417	1015	122.106	82.106	0.0443	4902	1077.61	1077.6	21.9771	1366
10639	SCCCCL4002E12	870	1 1131 1593 minus strand translated	Regular	2542.96	0	38364.9	14	5	27	31.3	38160	0	5798			9441 28490 20746	1	1	Pass1	PepFrag1	None	2025.9	AHPGGPAASEFDWGTGDTPR	AHPGGPAASEFDWGTGDTPR	105	20	4.3	655	4	4	2	1	10452.6	7.4246	Missing	1283	4.6	b12y7y8y8°y9	22.3186	1777	177.372	78.2479	0.4006	5348	2025.9	2025.9	23.1101	15287
10639	SCCCCL4002E12	870	1 1131 1593 minus strand translated	Regular	2542.96	0	38364.9	14	5	27	31.3	38160	0	5798			9441 28490	0	2	Pass1	PepFrag1	None	2311.22	APAPETKPDAEPAVVPAPVPETK	APAPETKPDAEPAVVPAPVPETK	278	23	4.16	654	4	4	1	1	14487.1	7.5663	Identified	1673	4.3	b14b15y4y8	16.6725	2154	201.646	94.4308	0.2891	3522	2311.22	2311.22	17.8393	11032
10639	SCCCCL4002E12	870	1 1131 1593 minus strand translated	Regular	2542.96	0	38364.9	14	5	27	31.3	38160	0	5798			9441 28490 20746	0	3	Pass1	PepFrag1	None	1534.8	SEIVFVSPTGEEIK	SEIVFVSPTGEEIK	81	14	3.96	656	3	3	1	0	3994.1	7.0068	Identified	1390	3.4	b4y7y8	34.1275	1432	153.599	113.599	0.2487	7628	1534.8	1534.8	28.9056	9491
10639	SCCCCL4002E12	870	1 1131 1593 minus strand translated	Regular	2542.96	0	38364.9	14	5	27	31.3	38160	0	5798				0	4	Pass2	PepFrag2	None	3983.9	PTPTTTTMATPGEQQQQAAAAEEVVSVEMPAPDGWTKK	PTPTTTTMATPGEQQQQAAAAEEVVSVEMPAPDGWTKK	35	38	4	658	1	1	0	0	147.511	5.5742	Identified	683	2.2	b10°b18*b18°y31	31.3592	3651	286.66	151.107	0.0285	13682	3983.97	3983.98	57.4856	1089
10639	SCCCCL4002E12	870	1 1131 1593 minus strand translated	Regular	2542.96	0	38364.9	14	5	27	31.3	38160	0	5798				0	5	Pass2	VarMod	Phosphoryl+STY(*)	2422.12	PTPTPTPSGESGERVTLTSQSGR	PTPTPTPSGESGERVTLTSQSGR	1	23	7.14	657	2	2	0	0	251.962	5.8067	Missing	769	1.9	b9b14b23*y11*	17.1656	2118	199.393	92.9288	0.033	7422	2422.13	2422.13	28.3919	1261
28884	SCJFRT2055G07	378	1 780 780 translated	Regular	2527.43	0	28859.2	15	6	22	26.82	68659	0	11628			31934 7682 1294 15132 14685 11330 24264 8147 28996 20427 35992 4420 28218 24824 33346 36199 4500 1270 38154 38653 37732 24476 27043 2735 7388 12588 3611 15705 2908 27598 35193 7423 24818 16464 7809 1855 11701	1	1	Pass1	PepFrag1	None	1065.56	TLADYNIQK	TLADYNIQK	86	9	6.78	659	3	3	2	0	7574.52	7.282		3711	3.6	y5y6y7	13.7921	985	119.688	79.688	0.2528	1881	1065.56	1065.56	14.0014	17355
28884	SCJFRT2055G07	378	1 780 780 translated	Regular	2527.43	0	28859.2	15	6	22	26.82	68659	0	11628			31934 7682 1294 15132 14685 11330 24264 8147 28996 20427 35992 4420 28218 24824 33346 36199 4500 1270 38154 38653 37732 24476 27043 2735 7388 12588 3611 15705 2908 27598 35193 7423 24818 16464 7809 1855 11701	0	2	Pass1	PepFrag1	None	1065.56	TLADYNIQK	TLADYNIQK	162	9	6.78	661	3	3	2	0	7574.52	7.282		3711	3.6	y5y6y7	13.7921	985	119.688	79.688	0.2528	1881	1065.56	1065.56	14.0014	17355
28884	SCJFRT2055G07	378	1 780 780 translated	Regular	2527.43	0	28859.2	15	6	22	26.82	68659	0	11628			31934 7682 1294 15132 14685 11330 24264 8147 28996 20427 35992 4420 28218 24824 33346 36199 4500 1270 38154 38653 37732 24476 27043 2735 7388 12588 3611 15705 2908 27598 35193 7423 24818 16464 7809 1855 11701 29644	0	3	Pass1	PepFrag1	None	1067.62	ESTLHLVLR	ESTLHLVLR	95	9	7.88	660	3	3	2	0	4398.84	7.046		1020	3.3	y3y4y5	22.1761	1018	122.346	82.3465	0.2043	5049	1067.62	1067.62	22.3191	14029
28884	SCJFRT2055G07	378	1 780 780 translated	Regular	2527.43	0	28859.2	15	6	22	26.82	68659	0	11628			31934 7682 1294 15132 14685 11330 24264 8147 28996 20427 35992 4420 28218 24824 33346 36199 4500 1270 38154 38653 37732 24476 27043 2735 7388 12588 3611 15705 2908 27598 35193 7423 24818 16464 7809 1855 11701 29644	0	4	Pass1	PepFrag1	None	1067.62	ESTLHLVLR	ESTLHLVLR	171	9	7.88	662	3	3	2	0	4398.84	7.046		1020	3.3	y3y4y5	22.1761	1018	122.346	82.3465	0.2043	5049	1067.62	1067.62	22.3191	14029
28884	SCJFRT2055G07	378	1 780 780 translated	Regular	2527.43	0	28859.2	15	6	22	26.82	68659	0	11628				0	5	Pass2	PepFrag2	None	1721.84	TITLEGESSDTIDNVK	TITLEGESSDTIDNVK	195	16	3.59	664	2	2	0	1	348.735	5.9452		1054	2.6	b9y7y9*	29.5254	1581	164.077	288.154	0.06	15218	1721.82	1721.83	59.5045	4122
28884	SCJFRT2055G07	378	1 780 780 translated	Regular	2527.43	0	28859.2	15	6	22	26.82	68659	0	11628				0	6	Pass2	MissedCleavage	None	2083.09	EGIPPDQQRLIFAESNLR	EGIPPDQQRLIFAESNLR	217	18	4.44	663	1	1	0	0	157.773	5.6007	Missing	1112	2	y5*y8*y18	40.3877	1928	187.283	84.8551	0.0258	8248	2083.1	2083.1	30.4292	1769
37732	SCEZAM2059H12	495	1 662 662 translated	Regular	2506.05	0	24295.7	12	4	17	16.22	62768	0	9462			31934 7682 1294 15132 14685 11330 24264 8147 28996 20427 35992 4420 28218 24824 33346 28884 36199 4500 1270 38154 38653 24476 27043 2735 7388 12588 3611 15705 2908 27598 35193 7423 24818 16464 7809 1855 11701	1	1	Pass1	PepFrag1	None	1065.56	TLADYNIQK	TLADYNIQK	126	9	6.78	665	3	3	2	0	7574.52	7.2783		3711	3.6	y5y6y7	13.7921	985	119.688	79.688	0.2765	1881	1065.56	1065.56	14.0014	17355
37732	SCEZAM2059H12	495	1 662 662 translated	Regular	2506.05	0	24295.7	12	4	17	16.22	62768	0	9462			31934 7682 1294 15132 14685 11330 24264 8147 28996 20427 35992 4420 28218 24824 33346 28884 36199 4500 1270 38154 38653 24476 27043 2735 7388 12588 3611 15705 2908 27598 35193 7423 24818 16464 7809 1855 11701	0	2	Pass1	PepFrag1	None	1065.56	TLADYNIQK	TLADYNIQK	50	9	6.78	667	3	3	2	0	7574.52	7.2783		3711	3.6	y5y6y7	13.7921	985	119.688	79.688	0.2765	1881	1065.56	1065.56	14.0014	17355
37732	SCEZAM2059H12	495	1 662 662 translated	Regular	2506.05	0	24295.7	12	4	17	16.22	62768	0	9462			31934 7682 1294 15132 14685 11330 24264 8147 28996 20427 35992 4420 28218 24824 33346 28884 36199 4500 1270 38154 38653 24476 27043 2735 7388 12588 3611 15705 2908 27598 35193 7423 24818 16464 7809 1855 11701 29644	0	3	Pass1	PepFrag1	None	1067.62	ESTLHLVLR	ESTLHLVLR	59	9	7.88	666	3	3	2	0	4398.84	7.0423		1020	3.3	y3y4y5	22.1761	1018	122.346	82.3465	0.2235	5049	1067.62	1067.62	22.3191	14029
37732	SCEZAM2059H12	495	1 662 662 translated	Regular	2506.05	0	24295.7	12	4	17	16.22	62768	0	9462			31934 7682 1294 15132 14685 11330 24264 8147 28996 20427 35992 4420 28218 24824 33346 28884 36199 4500 1270 38154 38653 24476 27043 2735 7388 12588 3611 15705 2908 27598 35193 7423 24818 16464 7809 1855 11701 29644	0	4	Pass1	PepFrag1	None	1067.62	ESTLHLVLR	ESTLHLVLR	135	9	7.88	668	3	3	2	0	4398.84	7.0423		1020	3.3	y3y4y5	22.1761	1018	122.346	82.3465	0.2235	5049	1067.62	1067.62	22.3191	14029
27043	SCCCLB2004C08	489	1 675 675 translated	Regular	2506.05	0	24589.4	12	4	16	15.93	62768	0	9462			31934 7682 1294 15132 14685 11330 24264 8147 28996 20427 35992 4420 28218 24824 33346 28884 36199 4500 1270 38154 38653 37732 24476 2735 7388 12588 3611 15705 2908 27598 35193 7423 24818 16464 7809 1855 11701	1	1	Pass1	PepFrag1	None	1065.56	TLADYNIQK	TLADYNIQK	88	9	6.78	669	3	3	2	0	7574.52	7.2783		3711	3.6	y5y6y7	13.7921	985	119.688	79.688	0.2765	1881	1065.56	1065.56	14.0014	17355
27043	SCCCLB2004C08	489	1 675 675 translated	Regular	2506.05	0	24589.4	12	4	16	15.93	62768	0	9462			31934 7682 1294 15132 14685 11330 24264 8147 28996 20427 35992 4420 28218 24824 33346 28884 36199 4500 1270 38154 38653 37732 24476 2735 7388 12588 3611 15705 2908 27598 35193 7423 24818 16464 7809 1855 11701	0	2	Pass1	PepFrag1	None	1065.56	TLADYNIQK	TLADYNIQK	164	9	6.78	671	3	3	2	0	7574.52	7.2783		3711	3.6	y5y6y7	13.7921	985	119.688	79.688	0.2765	1881	1065.56	1065.56	14.0014	17355
27043	SCCCLB2004C08	489	1 675 675 translated	Regular	2506.05	0	24589.4	12	4	16	15.93	62768	0	9462			31934 7682 1294 15132 14685 11330 24264 8147 28996 20427 35992 4420 28218 24824 33346 28884 36199 4500 1270 38154 38653 37732 24476 2735 7388 12588 3611 15705 2908 27598 35193 7423 24818 16464 7809 1855 11701 29644	0	3	Pass1	PepFrag1	None	1067.62	ESTLHLVLR	ESTLHLVLR	97	9	7.88	670	3	3	2	0	4398.84	7.0423		1020	3.3	y3y4y5	22.1761	1018	122.346	82.3465	0.2235	5049	1067.62	1067.62	22.3191	14029
27043	SCCCLB2004C08	489	1 675 675 translated	Regular	2506.05	0	24589.4	12	4	16	15.93	62768	0	9462			31934 7682 1294 15132 14685 11330 24264 8147 28996 20427 35992 4420 28218 24824 33346 28884 36199 4500 1270 38154 38653 37732 24476 2735 7388 12588 3611 15705 2908 27598 35193 7423 24818 16464 7809 1855 11701 29644	0	4	Pass1	PepFrag1	None	1067.62	ESTLHLVLR	ESTLHLVLR	173	9	7.88	672	3	3	2	0	4398.84	7.0423		1020	3.3	y3y4y5	22.1761	1018	122.346	82.3465	0.2235	5049	1067.62	1067.62	22.3191	14029
24476	SCCCST1005F12	480	62 736 736 translated	Regular	2506.05	0	25244.9	12	4	20	16	62768	0	9462			31934 7682 1294 15132 14685 11330 24264 8147 28996 20427 35992 4420 28218 24824 33346 28884 36199 4500 1270 38154 38653 37732 27043 2735 7388 12588 3611 15705 2908 27598 35193 7423 24818 16464 7809 1855 11701	1	1	Pass1	PepFrag1	None	1065.56	TLADYNIQK	TLADYNIQK	54	9	6.78	673	3	3	2	0	7574.52	7.2783		3711	3.6	y5y6y7	13.7921	985	119.688	79.688	0.2765	1881	1065.56	1065.56	14.0014	17355
24476	SCCCST1005F12	480	62 736 736 translated	Regular	2506.05	0	25244.9	12	4	20	16	62768	0	9462			31934 7682 1294 15132 14685 11330 24264 8147 28996 20427 35992 4420 28218 24824 33346 28884 36199 4500 1270 38154 38653 37732 27043 2735 7388 12588 3611 15705 2908 27598 35193 7423 24818 16464 7809 1855 11701	0	2	Pass1	PepFrag1	None	1065.56	TLADYNIQK	TLADYNIQK	130	9	6.78	676	3	3	2	0	7574.52	7.2783		3711	3.6	y5y6y7	13.7921	985	119.688	79.688	0.2765	1881	1065.56	1065.56	14.0014	17355
24476	SCCCST1005F12	480	62 736 736 translated	Regular	2506.05	0	25244.9	12	4	20	16	62768	0	9462			31934 7682 1294 15132 14685 11330 24264 8147 28996 20427 35992 4420 28218 24824 33346 28884 36199 4500 1270 38154 38653 37732 27043 2735 7388 12588 3611 15705 2908 27598 35193 7423 24818 16464 7809 1855 11701 29644	0	3	Pass1	PepFrag1	None	1067.62	ESTLHLVLR	ESTLHLVLR	139	9	7.88	674	3	3	2	0	4398.84	7.0423		1020	3.3	y3y4y5	22.1761	1018	122.346	82.3465	0.2235	5049	1067.62	1067.62	22.3191	14029
24476	SCCCST1005F12	480	62 736 736 translated	Regular	2506.05	0	25244.9	12	4	20	16	62768	0	9462			31934 7682 1294 15132 14685 11330 24264 8147 28996 20427 35992 4420 28218 24824 33346 28884 36199 4500 1270 38154 38653 37732 27043 2735 7388 12588 3611 15705 2908 27598 35193 7423 24818 16464 7809 1855 11701 29644	0	4	Pass1	PepFrag1	None	1067.62	ESTLHLVLR	ESTLHLVLR	63	9	7.88	675	3	3	2	0	4398.84	7.0423		1020	3.3	y3y4y5	22.1761	1018	122.346	82.3465	0.2235	5049	1067.62	1067.62	22.3191	14029
38154	SCSFSD1065H04.b	327	1 524 886 minus strand translated	Regular	2506.05	0	19580.7	12	4	16	20.69	62768	0	9462			31934 7682 1294 15132 14685 11330 24264 8147 28996 20427 35992 4420 28218 24824 33346 28884 36199 4500 1270 38653 37732 24476 27043 2735 7388 12588 3611 15705 2908 27598 35193 7423 24818 16464 7809 1855 11701	1	1	Pass1	PepFrag1	None	1065.56	TLADYNIQK	TLADYNIQK	151	9	6.78	677	3	3	2	0	7574.52	7.2783		3711	3.6	y5y6y7	13.7921	985	119.688	79.688	0.2765	1881	1065.56	1065.56	14.0014	17355
38154	SCSFSD1065H04.b	327	1 524 886 minus strand translated	Regular	2506.05	0	19580.7	12	4	16	20.69	62768	0	9462			31934 7682 1294 15132 14685 11330 24264 8147 28996 20427 35992 4420 28218 24824 33346 28884 36199 4500 1270 38653 37732 24476 27043 2735 7388 12588 3611 15705 2908 27598 35193 7423 24818 16464 7809 1855 11701	0	2	Pass1	PepFrag1	None	1065.56	TLADYNIQK	TLADYNIQK	75	9	6.78	679	3	3	2	0	7574.52	7.2783		3711	3.6	y5y6y7	13.7921	985	119.688	79.688	0.2765	1881	1065.56	1065.56	14.0014	17355
38154	SCSFSD1065H04.b	327	1 524 886 minus strand translated	Regular	2506.05	0	19580.7	12	4	16	20.69	62768	0	9462			31934 7682 1294 15132 14685 11330 24264 8147 28996 20427 35992 4420 28218 24824 33346 28884 36199 4500 1270 38653 37732 24476 27043 2735 7388 12588 3611 15705 2908 27598 35193 7423 24818 16464 7809 1855 11701 29644	0	3	Pass1	PepFrag1	None	1067.62	ESTLHLVLR	ESTLHLVLR	84	9	7.88	678	3	3	2	0	4398.84	7.0423		1020	3.3	y3y4y5	22.1761	1018	122.346	82.3465	0.2235	5049	1067.62	1067.62	22.3191	14029
38154	SCSFSD1065H04.b	327	1 524 886 minus strand translated	Regular	2506.05	0	19580.7	12	4	16	20.69	62768	0	9462			31934 7682 1294 15132 14685 11330 24264 8147 28996 20427 35992 4420 28218 24824 33346 28884 36199 4500 1270 38653 37732 24476 27043 2735 7388 12588 3611 15705 2908 27598 35193 7423 24818 16464 7809 1855 11701 29644	0	4	Pass1	PepFrag1	None	1067.62	ESTLHLVLR	ESTLHLVLR	160	9	7.88	680	3	3	2	0	4398.84	7.0423		1020	3.3	y3y4y5	22.1761	1018	122.346	82.3465	0.2235	5049	1067.62	1067.62	22.3191	14029
16726	SCEZLR1031E10	422	68 571 742 minus strand translated	Regular	2422.22	0	18735.2	36	9	25	68.86	70936	41295	36977	26.4524	0.4956	30167	1	1	Pass1	PepFrag1	None	1767.87	DGATNPTFLYFSHGLK	DGATNPTFLYFSHGLK	147	16	7.74	683	5	5	2	0	9311.6	7.3532	Identified	5430	4.4	y6y7y11y12y16	36.013	1611	166.146	70.764	0.2391	9637	1767.87	1767.87	35.265	16958
16726	SCEZLR1031E10	422	68 571 742 minus strand translated	Regular	2422.22	0	18735.2	36	9	25	68.86	70936	41295	36977	26.4524	0.4956	30167	0	2	Pass1	PepFrag1	None	1063.58	VVDIVDTFR	VVDIVDTFR	65	9	3.88	682	7	7	5	1	22825.5	7.7426		6942	3.4	b3y4y5y6y7y8y9	26.9299	997	120.658	80.6581	0.2019	7944	1063.58	1063.58	29.7488	14321
16726	SCEZLR1031E10	422	68 571 742 minus strand translated	Regular	2422.22	0	18735.2	36	9	25	68.86	70936	41295	36977	26.4524	0.4956	30167	0	3	Pass1	PepFrag1	None	1501.75	ELENGVLWEVEGK	ELENGVLWEVEGK	21	13	3.79	684	4	4	0	0	1509.45	6.563		6010	3.4	y2y6y7°y11y13	34.3635	1384	150.147	110.147	0.1412	8816	1501.75	1501.75	32.3278	10016
16726	SCEZLR1031E10	422	68 571 742 minus strand translated	Regular	2422.22	0	18735.2	36	9	25	68.86	70936	41295	36977	26.4524	0.4956	30167	0	4	Pass1	PepFrag1	None	3113.42	WVTQGPVDVDIGANPSAEGGEDEGVDDSAVK	WVTQGPVDVDIGANPSAEGGEDEGVDDSAVK	34	31	3.19	681	6	6	1	0	732.143	6.2488	Identified	2729	3.9	b9*b11b29°y1y6y12y13y17	39.9353	2799	240.12	120.08	0.0917	7871	3113.42	3113.42	29.5863	6505
16726	SCEZLR1031E10	422	68 571 742 minus strand translated	Regular	2422.22	0	18735.2	36	9	25	68.86	70936	41295	36977	26.4524	0.4956	30167	0	5	Pass2	PepFrag2	None	1113.62	NLTAVLEPEK	NLTAVLEPEK	95	10	4.26	687	2	2	0	0	220.152	5.7269	Missing	1462	2.2	b3°b4y2°y10	17.7269	1052	125.056	85.0557	0.054	5448	1113.61	1113.61	23.3925	3829
16726	SCEZLR1031E10	422	68 571 742 minus strand translated	Regular	2422.22	0	18735.2	36	9	25	68.86	70936	41295	36977	26.4524	0.4956	30167	0	6	Pass2	PepFrag2	None	3915.92	MLVYQDLLSGDELLSDSFPYKELENGVLWEVEGK	MLVYQDLLSGDELLSDSFPYKELENGVLWEVEGK	0	34	3.62	685	0	0	0	0	114.277	5.4422	Missing	2544	3.1	b17*y12°	95.9978	3638	285.979	245.979	0.0435	15927	3915.91	3915.94	59.6204	3085
16726	SCEZLR1031E10	422	68 571 742 minus strand translated	Regular	2422.22	0	18735.2	36	9	25	68.86	70936	41295	36977	26.4524	0.4956	30167	0	7	Pass2	PepFrag2	None	1229.65	LQEQPPFDKK	LQEQPPFDKK	74	10	7	688	3	3	0	0	117.426	5.454	Missing	2716	1.8	b8b8*b9*b10y10	14.5207	1137	131.704	91.7043	0.035	7859	1229.64	1229.64	29.5618	2484
16726	SCEZLR1031E10	422	68 571 742 minus strand translated	Regular	2422.22	0	18735.2	36	9	25	68.86	70936	41295	36977	26.4524	0.4956	30167	0	8	Pass2	PepFrag2	None	1300.62	DLQFFVGESMK	DLQFFVGESMK	125	11	4.07	689	0	0	0	0	46.7399	5.0539		727	1.6	b5*b8°y4°	32.2073	1193	135.994	95.9941	0.0208	5709	1300.65	1300.65	24.1667	1479
16726	SCEZLR1031E10	422	68 571 742 minus strand translated	Regular	2422.22	0	18735.2	36	9	25	68.86	70936	41295	36977	26.4524	0.4956	30167	0	9	Pass2	MissedCleavage	None	1703.88	NLTAVLEPEKADEFK	NLTAVLEPEKADEFK	95	15	4.16	686	2	2	0	0	560.982	6.1332	Missing	2089	2.2	b8*y10y15	31.4178	1589	164.63	124.63	0.0366	7168	1703.88	1703.88	27.7321	2597
16726	SCEZLR1031E10	422	68 571 742 minus strand translated	Regular	2422.22	0	18735.2	36	9	25	68.86	70936	41295	36977	26.4524	0.4956	30167	0	10	Pass2	InSource	None	1309.69	PTFLYFSHGLK	DGATNPTFLYFSHGLK	152	11	9.72	683	4	4	0	1	3916.55	0	Identified	4983	0	b2b7y9y11	36.013	1216	137.736	97.7364	0.0727	9027	1309.7	1309.69	33.1614	5156
16726	SCEZLR1031E10	422	68 571 742 minus strand translated	Regular	2422.22	0	18735.2	36	9	25	68.86	70936	41295	36977	26.4524	0.4956	30167	0	11	Pass2	InSource	None	865.441	DIVDTFR	VVDIVDTFR	67	7	3.88	682	3	3	2	0	3914.43	0		1345	0	y4y5y6	26.9299	787	103.057	166.113	0.0269	7949	865.445	865.443	29.7583	1907
16726	SCEZLR1031E10	422	68 571 742 minus strand translated	Regular	2422.22	0	18735.2	36	9	25	68.86	70936	41295	36977	26.4524	0.4956	30167	0	12	Pass2	InSource	None	634.287	DLQFF	DLQFFVGESMK	125	5	3.1	689	0	0	0	0	10.281	0		0	0		32.2073	599	85.9101	131.82	0.0224	5659	634.287	634.284	24.0342	1592
16726	SCEZLR1031E10	422	68 571 742 minus strand translated	Regular	2422.22	0	18735.2	36	9	25	68.86	70936	41295	36977	26.4524	0.4956	30167	0	13	Pass2	NeutralLoss_H2O	None	1749.86	DGATNPTFLYFSHGLK	DGATNPTFLYFSHGLK	147	16	7.74	683	0	0	0	0	352.854	0	Missing	0	0		36.013	1611	166.146	70.764	0.0142	9632	1749.86	1749.86	35.2616	1007
9508	SCEQRT1029E06	19	1 586 586 translated	Regular	2378.59	0	21187.8	14	2	12	14.87	59966	0	19674			29805 3389	1	1	Pass1	PepFrag1	None	2193.18	LGIPIIYGIDAVHGHNNVYK	LGIPIIYGIDAVHGHNNVYK	163	20	7.83	691	5	5	2	0	13759.5	7.5149	Identified	9627	5.9	y7y13y14y15y17y18*	39.7276	2067	196.179	58.0897	0.5014	10923	2193.18	2193.18	40.0542	30066
9508	SCEQRT1029E06	19	1 586 586 translated	Regular	2378.59	0	21187.8	14	2	12	14.87	59966	0	19674			29805 30267 3389 38617 19965	0	2	Pass1	PepFrag1	None	1075.56	IGQMTQIER	IGQMTQIER	106	9	7	690	5	5	2	1	11935.7	7.4532		2849	3.7	b3y4y5y6y8y8°	13.434	998	120.739	80.7387	0.3161	1436	1075.56	1075.55	12.6798	18953
9508	SCEQRT1029E06	19	1 586 586 translated	Regular	2378.59	0	21187.8	14	2	12	14.87	59966	0	19674			29805 3389	0	3	Pass2	InSource	None	2006.05	IPIIYGIDAVHGHNNVYK	LGIPIIYGIDAVHGHNNVYK	165	18	7.83	382	2	2	1	0	3030.62	0	Missing	4847	0	y14y15y18*	39.7276	1895	185.14	83.4263	0.0876	10920	2006.05	2006.05	40.0475	5252
9508	SCEQRT1029E06	19	1 586 586 translated	Regular	2378.59	0	21187.8	14	2	12	14.87	59966	0	19674			29805 3389	0	4	Pass2	InSource	None	1909.99	PIIYGIDAVHGHNNVYK	LGIPIIYGIDAVHGHNNVYK	166	17	7.83	382	2	2	0	0	662.845	0	Missing	1574	0	y7y13	39.7276	1771	176.972	77.9815	0.0608	10935	1909.99	1909.99	40.1094	3643
9508	SCEQRT1029E06	19	1 586 586 translated	Regular	2378.59	0	21187.8	14	2	12	14.87	59966	0	19674			29805 3389	0	5	Pass2	NeutralLoss_H2O	None	2175.17	LGIPIIYGIDAVHGHNNVYK	LGIPIIYGIDAVHGHNNVYK	163	20	7.83	382	0	0	0	0	243.739	0	Missing	631	0	y7*y12°	39.7276	2067	196.179	90.7862	0.0137	10881	2175.16	2175.16	39.9072	824
9508	SCEQRT1029E06	19	1 586 586 translated	Regular	2378.59	0	21187.8	14	2	12	14.87	59966	0	19674			29805 3389	0	6	Pass2	NeutralLoss_NH3	None	2176.16	LGIPIIYGIDAVHGHNNVYK	LGIPIIYGIDAVHGHNNVYK	163	20	7.83	382	0	0	0	0	261.31	0	Missing	146	0	y10*	39.7276	2067	196.179	90.7862	0.0205	11328	2176.15	2176.15	41.6656	1228
27399	SCEZRZ3127C02	294	234 681 681 translated	Regular	2311.58	0	15585.4	9	1	5	7.33	35329	105987	15731	67.8923	1.0581		1	1	Pass1	PepFrag1	None	1317.75	QLLQTPTYVVR	QLLQTPTYVVR	67	11	9.84	692	9	9	4	2	31521.5	7.8625	Identified	15731	5	b2b2*b3b5*b11y1y6y7y8y8*y9y11	24.3452	1251	140.367	100.367	1	6225	1317.75	1317.75	25.2044	35329
17212	SCACLR2029H09	337	1 666 700 minus strand translated	Regular	2294.38	0	22403.3	11	3	10	27.15	64394	52332.2	15769	33.5225	0.751	34579	1	1	Pass1	PepFrag1	Carbamidomethyl+C(8)	1633.84	VLALPGACGASNAAFSK	VLALPGACGASNAAFSK	128	17	8.97	693	6	6	3	2	25874.4	7.7735	Identified	8597	5.9	b3b4y3y4y13y14	29.5458	1472	156.446	116.446	0.5524	6561	1633.84	1633.84	26.0184	35571
17212	SCACLR2029H09	337	1 666 700 minus strand translated	Regular	2294.38	0	22403.3	11	3	10	27.15	64394	52332.2	15769	33.5225	0.751		0	2	Pass1	PepFrag1	Carbamidomethyl+C(11);Carbamidomethyl+C(13)	1889.98	TAVASPVIVGCLCSLAGSK	TAVASPVIVGCLCSLAGSK	99	19	8.29	694	4	4	0	0	3536.45	6.9092	Missing	5674	4.5	b2y10y12y19	36.5585	1693	171.737	131.737	0.2345	10244	1889.98	1889.98	37.0716	15098
17212	SCACLR2029H09	337	1 666 700 minus strand translated	Regular	2294.38	0	22403.3	11	3	10	27.15	64394	52332.2	15769	33.5225	0.751		0	3	Pass2	VarMod	Phosphoryl+STY(17)	2718.4	PRPTNHSHTGPPPARPTPLLPLER	PRPTNHSHTGPPPARPTPLLPLER	0	24	12.1	695	1	1	0	0	197.925	5.6572	Identified	1498	4.7	b9*b15*y24	18.8142	2444	219.362	47.7446	0.2131	497	2718.4	2718.4	9.8292	13725
30167	SCCCLR2001G09	463	75 578 821 translated	Regular	2275.48	0	18735.2	28	9	25	68.86	70936	0	22673			16726	1	1	Pass1	PepFrag1	None	1767.87	DGATNPTFLYFSHGLK	DGATNPTFLYFSHGLK	147	16	7.74	698	4	4	2	0	7787.28	7.2485	Identified	1747	4.4	y6y7y11y12	36.013	1611	166.146	70.764	0.2391	9637	1767.87	1767.87	35.265	16958
30167	SCCCLR2001G09	463	75 578 821 translated	Regular	2275.48	0	18735.2	28	9	25	68.86	70936	0	22673			16726	0	2	Pass1	PepFrag1	None	1063.58	VVDIVDTFR	VVDIVDTFR	65	9	3.88	697	6	6	4	1	19560.5	7.6485		4777	3.4	b3y4y5y6y7y8	26.9299	997	120.658	80.6581	0.2019	7944	1063.58	1063.58	29.7488	14321
30167	SCCCLR2001G09	463	75 578 821 translated	Regular	2275.48	0	18735.2	28	9	25	68.86	70936	0	22673			16726	0	3	Pass1	PepFrag1	None	1501.75	ELENGVLWEVEGK	ELENGVLWEVEGK	21	13	3.79	699	1	1	0	0	1129.16	6.4098		260	3.4	y6y7°	34.3635	1384	150.147	110.147	0.1412	8816	1501.75	1501.75	32.3278	10016
30167	SCCCLR2001G09	463	75 578 821 translated	Regular	2275.48	0	18735.2	28	9	25	68.86	70936	0	22673			16726	0	4	Pass1	PepFrag1	None	3113.42	WVTQGPVDVDIGANPSAEGGEDEGVDDSAVK	WVTQGPVDVDIGANPSAEGGEDEGVDDSAVK	34	31	3.19	696	4	4	1	0	1835.81	6.6209	Identified	1174	3.9	y6y12y13y17	39.9353	2799	240.12	120.08	0.0917	7871	3113.42	3113.42	29.5863	6505
30167	SCCCLR2001G09	463	75 578 821 translated	Regular	2275.48	0	18735.2	28	9	25	68.86	70936	0	22673			16726	0	5	Pass2	PepFrag2	None	1113.62	NLTAVLEPEK	NLTAVLEPEK	95	10	4.26	702	2	2	0	0	220.152	5.6998	Missing	1462	2.2	b3°b4y2°y10	17.7269	1052	125.056	85.0557	0.054	5448	1113.61	1113.61	23.3925	3829
30167	SCCCLR2001G09	463	75 578 821 translated	Regular	2275.48	0	18735.2	28	9	25	68.86	70936	0	22673			16726	0	6	Pass2	PepFrag2	None	3915.92	MLVYQDLLSGDELLSDSFPYKELENGVLWEVEGK	MLVYQDLLSGDELLSDSFPYKELENGVLWEVEGK	0	34	3.62	700	0	0	0	0	114.277	5.415	Missing	2544	3.1	b17*y12°	95.9978	3638	285.979	245.979	0.0435	15927	3915.91	3915.94	59.6204	3085
30167	SCCCLR2001G09	463	75 578 821 translated	Regular	2275.48	0	18735.2	28	9	25	68.86	70936	0	22673			16726	0	7	Pass2	PepFrag2	None	1229.65	LQEQPPFDKK	LQEQPPFDKK	74	10	7	703	3	3	0	0	117.426	5.4268	Missing	2716	1.8	b8b8*b9*b10y10	14.5207	1137	131.704	91.7043	0.035	7859	1229.64	1229.64	29.5618	2484
30167	SCCCLR2001G09	463	75 578 821 translated	Regular	2275.48	0	18735.2	28	9	25	68.86	70936	0	22673			16726	0	8	Pass2	PepFrag2	None	1300.62	DLQFFVGESMK	DLQFFVGESMK	125	11	4.07	704	0	0	0	0	46.7399	5.0268		727	1.6	b5*b8°y4°	32.2073	1193	135.994	95.9941	0.0208	5709	1300.65	1300.65	24.1667	1479
30167	SCCCLR2001G09	463	75 578 821 translated	Regular	2275.48	0	18735.2	28	9	25	68.86	70936	0	22673			16726	0	9	Pass2	MissedCleavage	None	1703.88	NLTAVLEPEKADEFK	NLTAVLEPEKADEFK	95	15	4.16	701	1	1	0	0	234.655	5.7275	Missing	938	2.2	b8*y10	31.4178	1589	164.63	124.63	0.0366	7168	1703.88	1703.88	27.7321	2597
30167	SCCCLR2001G09	463	75 578 821 translated	Regular	2275.48	0	18735.2	28	9	25	68.86	70936	0	22673			16726	0	10	Pass2	InSource	None	1309.69	PTFLYFSHGLK	DGATNPTFLYFSHGLK	152	11	9.72	683	4	4	0	1	3916.55	0	Identified	4983	0	b2b7y9y11	36.013	1216	137.736	97.7364	0.0727	9027	1309.7	1309.69	33.1614	5156
30167	SCCCLR2001G09	463	75 578 821 translated	Regular	2275.48	0	18735.2	28	9	25	68.86	70936	0	22673			16726	0	11	Pass2	InSource	None	865.441	DIVDTFR	VVDIVDTFR	67	7	3.88	682	3	3	2	0	3914.43	0		1345	0	y4y5y6	26.9299	787	103.057	166.113	0.0269	7949	865.445	865.443	29.7583	1907
30167	SCCCLR2001G09	463	75 578 821 translated	Regular	2275.48	0	18735.2	28	9	25	68.86	70936	0	22673			16726	0	12	Pass2	InSource	None	634.287	DLQFF	DLQFFVGESMK	125	5	3.1	689	0	0	0	0	10.281	0		0	0		32.2073	599	85.9101	131.82	0.0224	5659	634.287	634.284	24.0342	1592
30167	SCCCLR2001G09	463	75 578 821 translated	Regular	2275.48	0	18735.2	28	9	25	68.86	70936	0	22673			16726	0	13	Pass2	NeutralLoss_H2O	None	1749.86	DGATNPTFLYFSHGLK	DGATNPTFLYFSHGLK	147	16	7.74	683	0	0	0	0	352.854	0	Missing	0	0		36.013	1611	166.146	70.764	0.0142	9632	1749.86	1749.86	35.2616	1007
30267	SCEZLB1007A09	1739	1 1799 1799 translated	Regular	2259.83	0	65609.1	51	12	41	29	111169	39196	29711	25.1079	1.6473		1	1	Pass1	PepFrag1	None	1230.73	ITVGTTILDAVK	ITVGTTILDAVK	510	12	6.78	709	5	5	2	0	4741.85	7.03		2406	4.1	b2°b12y4y9y10y11	31.0766	1202	136.677	96.6772	0.1715	9246	1230.73	1230.73	33.9566	19060
30267	SCEZLB1007A09	1739	1 1799 1799 translated	Regular	2259.83	0	65609.1	51	12	41	29	111169	39196	29711	25.1079	1.6473	29805 3389 38617 9508 19965	0	2	Pass1	PepFrag1	None	1075.56	IGQMTQIER	IGQMTQIER	99	9	7	705	5	5	2	1	11935.7	7.4309		2849	3.7	b3y4y5y6y8y8°	13.434	998	120.739	80.7387	0.1705	1436	1075.56	1075.55	12.6798	18953
30267	SCEZLB1007A09	1739	1 1799 1799 translated	Regular	2259.83	0	65609.1	51	12	41	29	111169	39196	29711	25.1079	1.6473	29805 3389	0	3	Pass1	PepFrag1	None	1453.79	ATIFPHNVGLGATR	ATIFPHNVGLGATR	176	14	11.05	715	6	6	4	0	9027.43	7.3096	Identified	4018	4	b3°y6y8y9y10y11y12	25.1587	1356	148.115	58.7434	0.131	5475	1453.79	1453.79	23.4474	14562
30267	SCEZLB1007A09	1739	1 1799 1799 translated	Regular	2259.83	0	65609.1	51	12	41	29	111169	39196	29711	25.1079	1.6473		0	4	Pass1	PepFrag1	None	1640.83	DYYIGSLLSGGGSVPR	DYYIGSLLSGGGSVPR	117	16	6.67	710	6	6	1	0	10716.6	7.3841	Identified	3230	3.9	b14y7y9y12y13y16	32.116	1499	158.353	118.353	0.1102	10266	1640.83	1640.83	37.1586	12249
30267	SCEZLB1007A09	1739	1 1799 1799 translated	Regular	2259.83	0	65609.1	51	12	41	29	111169	39196	29711	25.1079	1.6473		0	5	Pass1	PepFrag1	None	1000.58	IGAATALEVR	IGAATALEVR	197	10	7	707	5	5	2	0	2275.57	6.7112		1168	2.8	y2y5y6y7y10	17.9581	952	117	76.9996	0.0709	3337	1000.58	1000.58	17.3392	7887
30267	SCEZLB1007A09	1739	1 1799 1799 translated	Regular	2259.83	0	65609.1	51	12	41	29	111169	39196	29711	25.1079	1.6473		0	6	Pass1	PepFrag1	None	2193.07	AAVDPSTTVVFAENPDADFVK	AAVDPSTTVVFAENPDADFVK	522	21	3.5	711	2	2	0	0	634.784	6.1567	Missing	2249	3.5	b13y9°y10°y21	38.8055	2010	192.556	152.556	0.0625	11073	2193.06	2193.06	40.6762	6951
30267	SCEZLB1007A09	1739	1 1799 1799 translated	Regular	2259.83	0	65609.1	51	12	41	29	111169	39196	29711	25.1079	1.6473	38617	0	7	Pass1	PepFrag1	None	954.598	LVASPQVLK	LVASPQVLK	108	9	10.1	706	3	3	0	0	4818.72	7.037	Identified	1703	2.4	y5y7y9	17.9449	937	115.767	75.7673	0.0539	2909	954.601	954.599	16.3297	5989
30267	SCEZLB1007A09	1739	1 1799 1799 translated	Regular	2259.83	0	65609.1	51	12	41	29	111169	39196	29711	25.1079	1.6473	29805 33895	0	8	Pass1	PepFrag1	None	672.465	SLVLLK	SLVLLK	458	6	10.1	712	2	2	1	0	1974.55	6.6495		883	1.8	y4y5	19.6666	685	93.9478	147.896	0.0328	4829	672.468	672.466	21.8033	3649
30267	SCEZLB1007A09	1739	1 1799 1799 translated	Regular	2259.83	0	65609.1	51	12	41	29	111169	39196	29711	25.1079	1.6473		0	9	Pass1	PepFrag1	None	1416.82	NGKPGDAPLLPLPK	NGKPGDAPLLPLPK	464	14	9.88	708	4	4	0	0	764.825	6.2376	Identified	1143	2.4	b9y3y11y14	21.1675	1352	147.824	58.5491	0.0317	6025	1416.82	1416.82	24.8166	3527
30267	SCEZLB1007A09	1739	1 1799 1799 translated	Regular	2259.83	0	65609.1	51	12	41	29	111169	39196	29711	25.1079	1.6473		0	10	Pass2	PepFrag2	None	3574.84	LGIPMIYGIDAVHGHNNVYGATIFPHNVGLGATR	LGIPMIYGIDAVHGHNNVYGATIFPHNVGLGATR	156	34	7.94	716	0	0	0	0	485.005	6.0398	Missing	1323	2.5	b18°b23*y23°	59.7769	3336	269.925	67.9701	0.0154	12649	3574.78	3574.78	51.141	1717
30267	SCEZLB1007A09	1739	1 1799 1799 translated	Regular	2259.83	0	65609.1	51	12	41	29	111169	39196	29711	25.1079	1.6473		0	11	Pass2	MissedCleavage	None	2917.44	GVSTVMISYSSWNGLKMHANHDLITR	GVSTVMISYSSWNGLKMHANHDLITR	315	26	9.72	714	1	1	0	0	218.365	5.6933		504	3	y12y15*	45.4781	2701	234.482	116.321	0.0318	13090	2917.45	2917.46	55.3385	3536
30267	SCEZLB1007A09	1739	1 1799 1799 translated	Regular	2259.83	0	65609.1	51	12	41	29	111169	39196	29711	25.1079	1.6473		0	12	Pass2	MissedCleavage	None	1955.94	KQATAAEWMAMISDFQK	KQATAAEWMAMISDFQK	133	17	7	713	4	4	0	0	723.002	6.2132		2952	2.3	b1b14*y11y13°y14y17	32.915	1802	179.032	139.032	0.0251	7551	1955.92	1955.92	28.7502	2789
30267	SCEZLB1007A09	1739	1 1799 1799 translated	Regular	2259.83	0	65609.1	51	12	41	29	111169	39196	29711	25.1079	1.6473		0	13	Pass2	InSource	None	1199.67	IGSLLSGGGSVPR	DYYIGSLLSGGGSVPR	120	13	11.05	710	0	0	0	0	101.915	0	Missing	0	0		32.116	1126	130.853	90.8535	0.0263	10234	1199.68	1199.68	37.0175	2919
30267	SCEZLB1007A09	1739	1 1799 1799 translated	Regular	2259.83	0	65609.1	51	12	41	29	111169	39196	29711	25.1079	1.6473	29805 33895	0	14	Pass2	InSource	None	472.349	VLLK	SLVLLK	460	4	10.1	222	1	1	0	0	176.141	0		733	0	y4	19.6666	488	74.9387	109.877	0.0248	4827	472.352	472.35	21.8024	2759
30267	SCEZLB1007A09	1739	1 1799 1799 translated	Regular	2259.83	0	65609.1	51	12	41	29	111169	39196	29711	25.1079	1.6473	29805 3389	0	15	Pass2	InSource	None	1281.71	IFPHNVGLGATR	ATIFPHNVGLGATR	178	12	11.05	381	5	5	3	0	7830.43	0	Identified	3310	0	y6y8y9y10y11	25.1587	1196	136.222	96.2219	0.0235	5472	1281.71	1281.71	23.4419	2608
30267	SCEZLB1007A09	1739	1 1799 1799 translated	Regular	2259.83	0	65609.1	51	12	41	29	111169	39196	29711	25.1079	1.6473	38617	0	16	Pass2	InSource	None	742.446	ASPQVLK	LVASPQVLK	110	7	10.1	706	2	2	0	0	1093.88	0	Identified	1240	0	b3°y5y7	17.9449	708	96.0392	152.078	0.0181	2920	742.452	742.449	16.3452	2014
4398	SCEQLR1050H09	817	121 735 828 translated	Regular	2248.57	0	21740.7	25	9	22	47.06	64437	0	40146			35060 16653	1	1	Pass1	PepFrag1	None	1447.73	VVETYEASPPEVK	VVETYEASPPEVK	52	13	3.96	718	2	2	0	0	2514.93	6.7524	Identified	1675	4	y5y5°y7°y10	15.2639	1331	146.289	106.289	0.2526	2200	1447.73	1447.73	14.7839	16274
4398	SCEQLR1050H09	817	121 735 828 translated	Regular	2248.57	0	21740.7	25	9	22	47.06	64437	0	40146			35060	0	2	Pass1	PepFrag1	None	3093.44	KEEAEPTAAAATEEAAPAPAETPSEPAAEEK	KEEAEPTAAAATEEAAPAPAETPSEPAAEEK	152	31	3.72	717	7	7	0	1	10976.3	7.3924	Identified	2945	4.9	b3°b8b10b16y6y9y13y15	12.9569	2790	239.605	119.737	0.1806	2035	3093.44	3093.44	14.3675	11637
4398	SCEQLR1050H09	817	121 735 828 translated	Regular	2248.57	0	21740.7	25	9	22	47.06	64437	0	40146			35060 16653	0	3	Pass1	PepFrag1	None	1660.92	SGTTPLSPAITFILDK	SGTTPLSPAITFILDK	108	16	6.78	719	2	2	0	0	2590.65	6.7653	Identified	937	3.6	y9y12	44.3029	1577	163.8	123.8	0.156	12452	1660.92	1660.92	48.6043	10049
4398	SCEQLR1050H09	817	121 735 828 translated	Regular	2248.57	0	21740.7	25	9	22	47.06	64437	0	40146			35060 16653	0	4	Pass1	PepFrag1	None	1665.83	SFNKEEIGKEIEDK	SFNKEEIGKEIEDK	31	14	4.36	720	2	2	0	0	219.686	5.6937		492	3.1	b6y10	24.2934	1532	160.669	67.1127	0.118	2390	1665.84	1665.83	15.1714	7601
4398	SCEQLR1050H09	817	121 735 828 translated	Regular	2248.57	0	21740.7	25	9	22	47.06	64437	0	40146			35060	0	5	Pass2	MissedCleavage	None	2181.12	VAPFIPEEPKAEPAAAEATSR	VAPFIPEEPKAEPAAAEATSR	124	21	4.26	721	3	3	0	0	1645.24	6.5681	Identified	1442	3.1	y7y9y19	27.126	2011	192.62	88.4132	0.0764	5189	2181.11	2181.11	22.62	4923
4398	SCEQLR1050H09	817	121 735 828 translated	Regular	2248.57	0	21740.7	25	9	22	47.06	64437	0	40146			35060	0	6	Pass2	VarMod	Phosphoryl+STY(6);Phosphoryl+STY(21);Phosphoryl+STY(23)	3333.34	EEAEPTAAAATEEAAPAPAETPSEPAAEEKK	EEAEPTAAAATEEAAPAPAETPSEPAAEEKK	153	31	3.72	722	2	2	0	0	419.483	5.9746	Identified	7273	3.1	b16y17y17°b17-H3PO4y10-H3PO4y18-2(H3PO4)	14.0383	2790	239.605	199.605	0.0502	15593	3333.33	3333.34	59.5594	3232
4398	SCEQLR1050H09	817	121 735 828 translated	Regular	2248.57	0	21740.7	25	9	22	47.06	64437	0	40146			35060	0	7	Pass2	VarMod	Phosphoryl+STY(11);Phosphoryl+STY(21);Phosphoryl+STY(23)	3333.34	EEAEPTAAAATEEAAPAPAETPSEPAAEEKK	EEAEPTAAAATEEAAPAPAETPSEPAAEEKK	153	31	3.72	723	2	2	0	0	431.172	5.9866	Identified	8798	3.1	b16y17y17°y23°b17-H3PO4y10-H3PO4y18-2(H3PO4)	14.0383	2790	239.605	199.605	0.0502	15593	3333.33	3333.34	59.5594	3232
4398	SCEQLR1050H09	817	121 735 828 translated	Regular	2248.57	0	21740.7	25	9	22	47.06	64437	0	40146			35060	0	8	Pass2	VarMod	Phosphoryl+STY(6);Phosphoryl+STY(21);Phosphoryl+STY(23)	3333.34	EEAEPTAAAATEEAAPAPAETPSEPAAEEKK	EEAEPTAAAATEEAAPAPAETPSEPAAEEKK	153	31	3.72	724	2	2	0	0	419.483	5.9746	Identified	7273	3.1	b16y17y17°b17-H3PO4y10-H3PO4y18-2(H3PO4)	14.0383	2790	239.605	199.605	0.0502	15593	3333.33	3333.34	59.5594	3232
4398	SCEQLR1050H09	817	121 735 828 translated	Regular	2248.57	0	21740.7	25	9	22	47.06	64437	0	40146			35060	0	9	Pass2	VarMod	Phosphoryl+STY(11);Phosphoryl+STY(21);Phosphoryl+STY(23)	3333.34	EEAEPTAAAATEEAAPAPAETPSEPAAEEKK	EEAEPTAAAATEEAAPAPAETPSEPAAEEKK	153	31	3.72	725	2	2	0	0	431.172	5.9866	Identified	8798	3.1	b16y17y17°y23°b17-H3PO4y10-H3PO4y18-2(H3PO4)	14.0383	2790	239.605	199.605	0.0502	15593	3333.33	3333.34	59.5594	3232
4398	SCEQLR1050H09	817	121 735 828 translated	Regular	2248.57	0	21740.7	25	9	22	47.06	64437	0	40146			35060	0	10	Pass2	InSource	None	644.325	PAAEEK	KEEAEPTAAAATEEAAPAPAETPSEPAAEEK	177	6	4.26	717	1	1	0	0	40.7512	0	Missing	513	0	b2	12.9569	577	83.7935	127.587	0.0159	1830	644.325	644.323	13.8333	1025
8251	SCCCCL5004G07	1331	71 1541 1922 translated	Regular	2173.34	0	53006.6	45	8	22	29.24	119792	70232.8	48153	44.9892	2.3847	20468	1	1	Pass1	PepFrag1	None	2324.09	AHTASLADFGGVGDGTTSNTAAFR	AHTASLADFGGVGDGTTSNTAAFR	55	24	5.1	728	7	7	2	0	6396.18	7.143		3615	6.5	b8b8°b16y3y4y5y7y12	33.3693	2088	197.506	91.6706	0.2779	6965	2324.09	2324.09	27.2242	33296
8251	SCCCCL5004G07	1331	71 1541 1922 translated	Regular	2173.34	0	53006.6	45	8	22	29.24	119792	70232.8	48153	44.9892	2.3847		0	2	Pass1	PepFrag1	None	1461.72	AEDITAINSESGVR	AEDITAINSESGVR	321	14	3.83	726	14	14	9	5	23122.1	7.7012		17343	5.2	b2b2°b3b4b4°b5b6b6°b14y4y7y8y8*y9y10y11y12y14	19.1637	1327	145.996	105.996	0.2562	2426	1461.72	1461.72	15.2197	30694
8251	SCCCCL5004G07	1331	71 1541 1922 translated	Regular	2173.34	0	53006.6	45	8	22	29.24	119792	70232.8	48153	44.9892	2.3847		0	3	Pass1	PepFrag1	None	2295.09	SGWDEYGISYGMPSQHIVIR	SGWDEYGISYGMPSQHIVIR	275	20	5.22	729	6	6	0	0	2366.18	6.7112	Identified	6661	5	y2y4y8y15y17y20	40.4085	2079	196.938	91.2919	0.1591	9812	2295.08	2295.09	35.6895	19061
8251	SCCCCL5004G07	1331	71 1541 1922 translated	Regular	2173.34	0	53006.6	45	8	22	29.24	119792	70232.8	48153	44.9892	2.3847		0	4	Pass1	PepFrag1	Carbamidomethyl+C(3)	2548.27	LTCVSPTSAVIALGSEMSGGIQDVR	LTCVSPTSAVIALGSEMSGGIQDVR	296	25	4.07	730	4	4	1	0	959.632	6.3192	Missing	9061	5.3	b24°y1y2y7y13*y25	47.1305	2329	212.425	101.617	0.1506	12437	2548.27	2548.27	48.4191	18037
8251	SCCCCL5004G07	1331	71 1541 1922 translated	Regular	2173.34	0	53006.6	45	8	22	29.24	119792	70232.8	48153	44.9892	2.3847		0	5	Pass1	PepFrag1	None	2509.17	SAVDHLSQYSGEDGGGAMLYVPAGK	SAVDHLSQYSGEDGGGAMLYVPAGK	79	25	4.3	727	6	6	0	0	9911.72	7.3333	Identified	7507	4	b8b10*b11°b20*b20°b23°y4y6y8y21y25	28.0784	2272	208.945	99.2966	0.0721	6912	2509.16	2509.17	27.1013	8641
8251	SCCCCL5004G07	1331	71 1541 1922 translated	Regular	2173.34	0	53006.6	45	8	22	29.24	119792	70232.8	48153	44.9892	2.3847		0	6	Pass2	PepFrag2	None	2703.34	YDHHAIPVVDNISYQDVVATGVYK	YDHHAIPVVDNISYQDVVATGVYK	376	24	5.03	731	2	2	0	0	421.647	5.9621	Missing	2062	3.1	b19y23*y24	32.9126	2488	221.986	107.991	0.0374	9549	2703.36	2703.36	35.0181	4477
8251	SCCCCL5004G07	1331	71 1541 1922 translated	Regular	2173.34	0	53006.6	45	8	22	29.24	119792	70232.8	48153	44.9892	2.3847		0	7	Pass2	PepFrag2	None	1117.6	LEGIQASPFR	LEGIQASPFR	404	10	7	733	2	2	0	0	186.137	5.607	Missing	743	1.4	y5y8y8*	23.1468	1032	123.466	83.4656	0.0101	3819	1117.59	1117.59	18.7723	1215
8251	SCCCCL5004G07	1331	71 1541 1922 translated	Regular	2173.34	0	53006.6	45	8	22	29.24	119792	70232.8	48153	44.9892	2.3847		0	8	Pass2	MissedCleavage	Carbamidomethyl+C(4)	2704.38	RLTCVSPTSAVIALGSEMSGGIQDVR	RLTCVSPTSAVIALGSEMSGGIQDVR	295	26	6.37	732	4	4	0	0	764.019	6.2202	Missing	1161	3.2	b8y1y7y8*y9	46.4202	2477	221.332	107.554	0.0365	12208	2704.37	2704.37	46.5053	4371
20468	SCJFRT1007G04	507	61 612 612 translated	Regular	2164.12	0	19350.8	17	2	7	26.63	47441	40444.9	19466	25.9079	0.5013	8251	1	1	Pass1	PepFrag1	None	2324.09	AHTASLADFGGVGDGTTSNTAAFR	AHTASLADFGGVGDGTTSNTAAFR	55	24	5.1	734	10	10	3	0	5736.65	7.0939		13413	6.5	b8b8°b16b24b24*y2y3y4y5y7y12y24	33.3693	2088	197.506	91.6706	0.7018	6965	2324.09	2324.09	27.2242	33296
20468	SCJFRT1007G04	507	61 612 612 translated	Regular	2164.12	0	19350.8	17	2	7	26.63	47441	40444.9	19466	25.9079	0.5013		0	2	Pass1	PepFrag1	None	2523.18	SAVDHLSQYSGEDAGGAMLYVPAGK	SAVDHLSQYSGEDAGGAMLYVPAGK	79	25	4.3	735	7	7	1	1	10420.8	7.3532	Identified	6053	4.8	b3°b8b16b21y1y4y5y25	28.4583	2291	210.108	100.072	0.2982	7288	2523.18	2523.18	28.0493	14145
8904	SCEZRZ3015E11	675	46 843 1088 minus strand translated	Regular	2091.41	0	28684.9	30	5	16	21.89	61519	53777	32199	34.4481	0.9881		1	1	Pass1	PepFrag1	None	1984.08	LNLVGNPDLVSSDPVVAFK	LNLVGNPDLVSSDPVVAFK	146	19	3.88	739	9	9	2	0	13125.3	7.4385	Identified	12854	5.3	b2b3b6*b10*y2y3y6y9y13y15y19	46.5697	1877	183.965	143.965	0.3911	10918	1984.07	1984.08	40.0404	24060
8904	SCEZRZ3015E11	675	46 843 1088 minus strand translated	Regular	2091.41	0	28684.9	30	5	16	21.89	61519	53777	32199	34.4481	0.9881		0	2	Pass1	PepFrag1	None	1398.63	FPGFGTTGDDQTR	FPGFGTTGDDQTR	67	13	3.88	738	4	4	0	0	3010.39	6.7991	Missing	7546	3.9	y2y4y9y13	22.3492	1227	138.566	98.5658	0.2477	4511	1398.63	1398.63	20.9333	15241
8904	SCEZRZ3015E11	675	46 843 1088 minus strand translated	Regular	2091.41	0	28684.9	30	5	16	21.89	61519	53777	32199	34.4481	0.9881		0	3	Pass1	PepFrag1	None	1490.74	GPIQLTHEYNYR	GPIQLTHEYNYR	127	12	7.71	737	7	7	4	2	16792.5	7.5456	Missing	5722	3.7	b2b3y7y8y9y9*y10y12	15.1097	1346	147.386	58.2574	0.2353	3670	1490.74	1490.74	18.2957	14476
8904	SCEZRZ3015E11	675	46 843 1088 minus strand translated	Regular	2091.41	0	28684.9	30	5	16	21.89	61519	53777	32199	34.4481	0.9881		0	4	Pass1	PepFrag1	None	1663.81	VKEQNPTDPPYYGR	VKEQNPTDPPYYGR	113	14	6.89	736	6	6	0	1	4440.53	6.9679	Identified	3409	2.8	b6b8b12y1y6y14	7.2573	1491	157.789	65.193	0.0941	1088	1663.81	1663.81	11.3602	5791
8904	SCEZRZ3015E11	675	46 843 1088 minus strand translated	Regular	2091.41	0	28684.9	30	5	16	21.89	61519	53777	32199	34.4481	0.9881		0	5	Pass2	PepFrag2	Carbamidomethyl+C(17)	1963	LPGYGVTTNIINGGLECGK	LPGYGVTTNIINGGLECGK	200	19	6.29	740	1	1	0	0	106.805	5.349	Missing	748	1.7	b10y8*	36.9956	1780	177.571	78.3809	0.0164	6848	1962.95	1962.96	26.925	1009
8904	SCEZRZ3015E11	675	46 843 1088 minus strand translated	Regular	2091.41	0	28684.9	30	5	16	21.89	61519	53777	32199	34.4481	0.9881		0	6	Pass2	InSource	None	1336.66	IQLTHEYNYR	GPIQLTHEYNYR	129	10	7.71	737	3	3	1	0	999.987	0		1920	0	b7*y7y8y9*y10	15.1097	1208	137.132	97.1316	0.0153	3681	1336.67	1336.67	18.3346	942
38653	SCJLLR1033H01.b	321	1 615 777 minus strand translated	Regular	2058.97	0	22636.6	11	4	15	17.65	57619	0	11524			31934 7682 1294 15132 14685 11330 24264 8147 28996 20427 35992 4420 28218 24824 33346 28884 36199 4500 1270 38154 37732 24476 27043 2735 7388 12588 3611 15705 2908 27598 35193 7423 24818 16464 7809 1855 11701	1	1	Pass1	PepFrag1	None	1065.56	TLADYNIQK	TLADYNIQK	181	9	6.78	741	3	3	2	0	7574.52	7.193		3711	3.6	y5y6y7	13.7921	985	119.688	79.688	0.3012	1881	1065.56	1065.56	14.0014	17355
38653	SCJLLR1033H01.b	321	1 615 777 minus strand translated	Regular	2058.97	0	22636.6	11	4	15	17.65	57619	0	11524			31934 7682 1294 15132 14685 11330 24264 8147 28996 20427 35992 4420 28218 24824 33346 28884 36199 4500 1270 38154 37732 24476 27043 2735 7388 12588 3611 15705 2908 27598 35193 7423 24818 16464 7809 1855 11701	0	2	Pass1	PepFrag1	None	1065.56	TLADYNIQK	TLADYNIQK	105	9	6.78	743	3	3	2	0	7574.52	7.193		3711	3.6	y5y6y7	13.7921	985	119.688	79.688	0.3012	1881	1065.56	1065.56	14.0014	17355
38653	SCJLLR1033H01.b	321	1 615 777 minus strand translated	Regular	2058.97	0	22636.6	11	4	15	17.65	57619	0	11524			31934 7682 1294 15132 14685 11330 24264 8147 28996 20427 35992 4420 28218 24824 33346 28884 36199 4500 1270 38154 37732 24476 27043 2735 7388 12588 3611 15705 2908 27598 35193 7423 24818 16464 7809 1855 11701 29644	0	3	Pass1	PepFrag1	None	1067.62	ESTLHLVLR	ESTLHLVLR	190	9	7.88	742	3	3	2	0	4398.84	6.957		1020	3.3	y3y4y5	22.1761	1018	122.346	82.3465	0.2435	5049	1067.62	1067.62	22.3191	14029
38653	SCJLLR1033H01.b	321	1 615 777 minus strand translated	Regular	2058.97	0	22636.6	11	4	15	17.65	57619	0	11524				0	4	Pass2	PepFrag2	None	2148.14	TLADYNIQKESTLHFVLR	TLADYNIQKESTLHFVLR	105	18	7.74	744	2	2	0	0	150.252	5.4905		3082	3.6	b7*b12y18	44.6415	2014	192.811	152.811	0.1541	9213	2148.1	2148.1	33.7898	8880
15705	SCRLLR1110G08	318	1 673 673 translated	Regular	2045.71	0	25069.7	9	3	15	12	48739	0	8442			31934 7682 1294 15132 14685 11330 24264 8147 28996 20427 35992 4420 28218 24824 33346 28884 36199 4500 1270 38154 38653 37732 24476 27043 2735 7388 12588 3611 2908 27598 35193 7423 24818 16464 7809 1855 11701	1	1	Pass1	PepFrag1	None	1065.56	TLADYNIQK	TLADYNIQK	76	9	6.78	745	3	3	2	0	7574.52	7.1902		3711	3.6	y5y6y7	13.7921	985	119.688	79.688	0.3561	1881	1065.56	1065.56	14.0014	17355
15705	SCRLLR1110G08	318	1 673 673 translated	Regular	2045.71	0	25069.7	9	3	15	12	48739	0	8442			31934 7682 1294 15132 14685 11330 24264 8147 28996 20427 35992 4420 28218 24824 33346 28884 36199 4500 1270 38154 38653 37732 24476 27043 2735 7388 12588 3611 2908 27598 35193 7423 24818 16464 7809 1855 11701	0	2	Pass1	PepFrag1	None	1065.56	TLADYNIQK	TLADYNIQK	152	9	6.78	747	3	3	2	0	7574.52	7.1902		3711	3.6	y5y6y7	13.7921	985	119.688	79.688	0.3561	1881	1065.56	1065.56	14.0014	17355
15705	SCRLLR1110G08	318	1 673 673 translated	Regular	2045.71	0	25069.7	9	3	15	12	48739	0	8442			31934 7682 1294 15132 14685 11330 24264 8147 28996 20427 35992 4420 28218 24824 33346 28884 36199 4500 1270 38154 38653 37732 24476 27043 2735 7388 12588 3611 2908 27598 35193 7423 24818 16464 7809 1855 11701 29644	0	3	Pass1	PepFrag1	None	1067.62	ESTLHLVLR	ESTLHLVLR	161	9	7.88	746	3	3	2	0	4398.84	6.9542		1020	3.3	y3y4y5	22.1761	1018	122.346	82.3465	0.2878	5049	1067.62	1067.62	22.3191	14029
31374	SCCCLR1078H02	421	1 376 645 translated	Regular	2040.59	0	13623.8	10	3	14	24	19292	0	5268			27391 10608 3035 4374 4413 5640 8337 13039 15155 16670 17705 19886 22727 24843 25667 27135 29269 34418 4020 33659 36380	1	1	Pass1	PepFrag1	None	1003.59	IFLENVIR	IFLENVIR	82	8	7	750	5	5	2	1	14764.4	7.479		2360	2.6	b2y4y6y7y8	32.1774	965	118.062	78.0623	0.4324	9111	1003.6	1003.59	33.4273	8342
31374	SCCCLR1078H02	421	1 376 645 translated	Regular	2040.59	0	13623.8	10	3	14	24	19292	0	5268			27391 10608 3035 4374 4413 5640 8337 13039 15155 16670 17705 19886 22727 24843 25667 27135 29269 34418 4020 33659 36380	0	2	Pass1	PepFrag1	None	1180.62	ISGLIYEETR	ISGLIYEETR	68	10	4.26	749	2	2	0	0	4384.37	6.9517		1713	2.5	b2°y4°y5y10	25.5641	1093	128.284	88.2842	0.3083	4516	1180.62	1180.62	20.9431	5947
31374	SCCCLR1078H02	421	1 376 645 translated	Regular	2040.59	0	13623.8	10	3	14	24	19292	0	5268			27391 10608 3035 4374 4413 5640 8337 13039 15155 16670 17705 19886 22727 24843 25667 27135 29269 34418 4020 33659 36380	0	3	Pass1	PepFrag1	None	1325.75	DNIQGITKPAIR	DNIQGITKPAIR	46	12	10.12	748	3	3	0	0	1637.84	6.524	Identified	1195	2.3	y4y6y12	18.9263	1254	140.591	100.591	0.2025	2293	1325.76	1325.75	14.9583	3907
31374	SCCCLR1078H02	421	1 376 645 translated	Regular	2040.59	0	13623.8	10	3	14	24	19292	0	5268			27391 10608 3035 4374 4413 5640 8337 13039 15155 16670 17705 19886 22727 24843 25667 27135 29269 34418 4020 33659 36380	0	4	Pass2	NeutralLoss_H2O	None	1162.61	ISGLIYEETR	ISGLIYEETR	68	10	4.26	841	0	0	0	0	74.9788	0		0	0		25.5641	1093	128.284	88.2842	0.0568	4178	1162.61	1162.61	20.0212	1096
34579	SCCCCL3001E03.b	475	1 677 818 minus strand translated	Regular	1945.3	0	22088	26	7	13	58.67	172177	48306.9	63914	30.9441	0.6835	17212	1	1	Pass1	PepFrag1	Carbamidomethyl+C(8)	1633.84	VLALPGACGASNAAFSK	VLALPGACGASNAAFSK	132	17	8.97	751	9	9	5	2	17892.9	7.5417	Identified	21097	5.9	b2b3b4y2y3y4y13y14y17y17*	29.5458	1472	156.446	116.446	0.2066	6561	1633.84	1633.84	26.0184	35571
34579	SCCCCL3001E03.b	475	1 677 818 minus strand translated	Regular	1945.3	0	22088	26	7	13	58.67	172177	48306.9	63914	30.9441	0.6835		0	2	Pass1	PepFrag1	Carbamidomethyl+C(11);Carbamidomethyl+C(13)	1831.94	TAVANPTIVGCLCSLAGK	TAVANPTIVGCLCSLAGK	104	18	8.29	753	4	4	1	0	3646.66	6.8509	Identified	10384	5.3	y10y13y14y18	32.5398	1631	167.518	127.518	0.1486	10274	1831.94	1831.94	37.1697	25585
34579	SCCCCL3001E03.b	475	1 677 818 minus strand translated	Regular	1945.3	0	22088	26	7	13	58.67	172177	48306.9	63914	30.9441	0.6835		0	3	Pass1	PepFrag1	None	1034.53	NLGFPIDMK	NLGFPIDMK	122	9	6.78	752	5	5	0	1	4875.99	6.977	Identified	3669	2.6	b2y2y5y7y9	22.719	967	118.225	78.2254	0.0403	8895	1034.54	1034.53	32.6627	6941
34579	SCCCCL3001E03.b	475	1 677 818 minus strand translated	Regular	1945.3	0	22088	26	7	13	58.67	172177	48306.9	63914	30.9441	0.6835		0	4	Pass1	PepFrag1	Carbamidomethyl+C(10);Carbamidomethyl+C(35);Carbamidomethyl+C(45)	5450.71	AAAAAAAVACVLLALAASAAGAGSHSPAPAPAVDCVSQATILIDCLDYVQQGSTTR	AAAAAAAVACVLLALAASAAGAGSHSPAPAPAVDCVSQATILIDCLDYVQQGSTTR	37	56	4.16	754	1	1	0	0	260.342	5.7045	Missing	2578	3.9	b29y6°y8*	75.4014	4937	350.538	193.692	0.0209	15317	5450.68	5450.7	59.5172	3592
34579	SCCCCL3001E03.b	475	1 677 818 minus strand translated	Regular	1945.3	0	22088	26	7	13	58.67	172177	48306.9	63914	30.9441	0.6835		0	5	Pass2	PepFrag2	None	1902.07	TNQSIPTPARRPPTPLR	TNQSIPTPARRPPTPLR	5	17	12.7	757	2	2	0	0	229.674	5.6501	Missing	18999	7.4	b9*b16y17	15.3165	1771	176.972	77.9815	0.3828	3236	1902.02	1902.02	17.0347	65902
34579	SCCCCL3001E03.b	475	1 677 818 minus strand translated	Regular	1945.3	0	22088	26	7	13	58.67	172177	48306.9	63914	30.9441	0.6835		0	6	Pass2	MissedCleavage	Carbamidomethyl+C(11);Carbamidomethyl+C(13)	2847.46	TAVANPTIVGCLCSLAGKNLGFPIDMK	TAVANPTIVGCLCSLAGKNLGFPIDMK	104	27	8.29	756	5	5	0	0	1061.17	6.3148	Missing	5739	6.8	b11*b11°b21°b27y13y13*y18y23y27	58.6448	2598	228.482	112.321	0.1925	13375	2847.48	2847.48	56.2551	33146
34579	SCCCCL3001E03.b	475	1 677 818 minus strand translated	Regular	1945.3	0	22088	26	7	13	58.67	172177	48306.9	63914	30.9441	0.6835		0	7	Pass2	MissedCleavage	None	1557.79	SSHSNGRAIMALASR	SSHSNGRAIMALASR	22	15	12.4	755	0	0	0	0	174.048	5.5297		1448	1.7	b8*b10°b13*	10.7915	1423	152.955	112.955	0.0084	3248	1557.8	1557.8	17.0682	1440
1270	SCRLLV1026A01.b	246	1 440 571 minus strand translated	Regular	1799.93	0	16228.8	11	4	12	32.88	46878	0	7110			31934 7682 1294 15132 14685 11330 24264 8147 28996 20427 35992 4420 28218 24824 33346 28884 36199 4500 38154 38653 37732 24476 27043 2735 7388 12588 3611 15705 2908 27598 35193 7423 24818 16464 7809 1855 11701	1	1	Pass1	PepFrag1	None	1065.56	TLADYNIQK	TLADYNIQK	76	9	6.78	758	3	3	2	0	7574.52	7.1346		3711	3.6	y5y6y7	13.7921	985	119.688	79.688	0.3702	1881	1065.56	1065.56	14.0014	17355
1270	SCRLLV1026A01.b	246	1 440 571 minus strand translated	Regular	1799.93	0	16228.8	11	4	12	32.88	46878	0	7110			31934 7682 1294 15132 14685 11330 24264 8147 28996 20427 35992 4420 28218 24824 33346 28884 36199 4500 38154 38653 37732 24476 27043 2735 7388 12588 3611 15705 2908 27598 35193 7423 24818 16464 7809 1855 11701 29644	0	2	Pass1	PepFrag1	None	1067.62	ESTLHLVLR	ESTLHLVLR	9	9	7.88	759	3	3	2	0	4398.84	6.8986		1020	3.3	y3y4y5	22.1761	1018	122.346	82.3465	0.2993	5049	1067.62	1067.62	22.3191	14029
1270	SCRLLV1026A01.b	246	1 440 571 minus strand translated	Regular	1799.93	0	16228.8	11	4	12	32.88	46878	0	7110			31934 7682 1294 15132 14685 11330 24264 8147 28996 20427 35992 4420 28218 24824 33346 28884 36199 4500 38154 38653 37732 24476 27043 2735 7388 12588 3611 15705 2908 27598 35193 7423 24818 16464 7809 1855 11701 29644	0	3	Pass1	PepFrag1	None	1067.62	ESTLHLVLR	ESTLHLVLR	85	9	7.88	760	3	3	2	0	4398.84	6.8986		1020	3.3	y3y4y5	22.1761	1018	122.346	82.3465	0.2993	5049	1067.62	1067.62	22.3191	14029
1270	SCRLLV1026A01.b	246	1 440 571 minus strand translated	Regular	1799.93	0	16228.8	11	4	12	32.88	46878	0	7110				0	4	Pass2	PepFrag2	None	2248.09	LSHPPPGASSPWWSVSHGSFK	LSHPPPGASSPWWSVSHGSFK	104	21	10.1	761	2	2	0	0	601.809	6.0347	Identified	1359	2	b6°y18y21	35.5106	2022	193.322	88.8811	0.0313	9281	2248.05	2248.05	34.0759	1465
38347	SCRLST3165G08	370	59 506 506 translated	Regular	1754.48	0	17000.3	10	2	10	17.33	46144	0	5906			1430 20854	1	1	Pass1	PepFrag1	None	1199.57	FALESFWDGK	FALESFWDGK	18	10	4.07	763	6	6	4	0	22261.5	7.5917		3609	4.3	y3y4y6y7y8y9	38.4316	1080	127.265	87.2649	0.5462	11191	1199.58	1199.57	41.2188	25204
38347	SCRLST3165G08	370	59 506 506 translated	Regular	1754.48	0	17000.3	10	2	10	17.33	46144	0	5906			1430	0	2	Pass1	PepFrag1	None	1853.94	ISEEEYVSAIKEEISK	ISEEEYVSAIKEEISK	104	16	4.08	762	4	4	1	0	2534.82	6.6481		2297	4.7	y6y9y14y15	31.0621	1719	173.491	75.6606	0.4538	9270	1853.93	1853.94	34.0574	20940
36199	SCQSLB1052H09	352	1050 1510 1686 translated	Regular	1733.44	0	17206.5	12	5	12	23.53	51966	5110.16	11033	3.2734	0.0563	31934 7682 1294 15132 14685 11330 24264 8147 28996 20427 35992 4420 28218 24824 33346 28884 4500 1270 38154 38653 37732 24476 27043 2735 7388 12588 3611 15705 2908 27598 35193 7423 24818 16464 7809 1855 11701	1	1	Pass1	PepFrag1	None	1065.56	TLADYNIQK	TLADYNIQK	54	9	6.78	767	3	3	2	0	7574.52	7.1183		3711	3.6	y5y6y7	13.7921	985	119.688	79.688	0.334	1881	1065.56	1065.56	14.0014	17355
36199	SCQSLB1052H09	352	1050 1510 1686 translated	Regular	1733.44	0	17206.5	12	5	12	23.53	51966	5110.16	11033	3.2734	0.0563	31934 7682 1294 15132 14685 11330 24264 8147 28996 20427 35992 4420 28218 24824 33346 28884 4500 1270 38154 38653 37732 24476 27043 2735 7388 12588 3611 15705 2908 27598 35193 7423 24818 16464 7809 1855 11701 29644	0	2	Pass1	PepFrag1	None	1067.62	ESTLHLVLR	ESTLHLVLR	63	9	7.88	764	3	3	2	0	4398.84	6.8822		1020	3.3	y3y4y5	22.1761	1018	122.346	82.3465	0.27	5049	1067.62	1067.62	22.3191	14029
36199	SCQSLB1052H09	352	1050 1510 1686 translated	Regular	1733.44	0	17206.5	12	5	12	23.53	51966	5110.16	11033	3.2734	0.0563	31934 7682 1294 15132 14685 11330 24264 8147 28996 20427 35992 4420 28218 24824 33346 28884 4500 1270 38154 38653 37732 24476 27043 2735 7388 12588 3611 15705 2908 27598 35193 7423 24818 16464 7809 1855 11701 29644	0	3	Pass1	PepFrag1	None	1067.62	ESTLHLVLR	ESTLHLVLR	139	9	7.88	766	3	3	2	0	4398.84	6.8822		1020	3.3	y3y4y5	22.1761	1018	122.346	82.3465	0.27	5049	1067.62	1067.62	22.3191	14029
36199	SCQSLB1052H09	352	1050 1510 1686 translated	Regular	1733.44	0	17206.5	12	5	12	23.53	51966	5110.16	11033	3.2734	0.0563		0	4	Pass1	PepFrag1	None	1034.55	TLADYNIPK	TLADYNIPK	130	9	6.78	765	2	2	0	0	130.578	5.3548	Missing	1930	1.6	b2b3°b4°y6°y9	14.5057	961	117.736	77.7358	0.0372	5258	1034.56	1034.56	22.872	1935
36199	SCQSLB1052H09	352	1050 1510 1686 translated	Regular	1733.44	0	17206.5	12	5	12	23.53	51966	5110.16	11033	3.2734	0.0563		0	5	Pass2	PepFrag2	Carbamidomethyl+C(9)	2344.12	EGIPPDQQCLIFAGTQLEDGR	EGIPPDQQCLIFAGTQLEDGR	109	21	3.59	768	1	1	0	0	90.2554	5.1944	Missing	3352	3	y6*y11*y21	44.1212	2091	197.695	91.7967	0.0889	8774	2344.09	2344.09	32.2232	4618
19137	SCMCLR1123H12	745	1 768 962 translated	Regular	1717.22	0	27745.2	11	2	14	14.9	74146	31217.2	24184	19.9969	0.5548	16652 30321	1	1	Pass1	PepFrag1	None	1129.64	LPPTAYQALR	LPPTAYQALR	146	10	9.84	769	9	9	5	2	23167.3	7.5997	Identified	21448	6.3	b1b2y2y4y6y7y8y9y10	16.9587	1058	125.531	85.5307	0.9604	3821	1129.64	1129.64	18.7817	71208
19137	SCMCLR1123H12	745	1 768 962 translated	Regular	1717.22	0	27745.2	11	2	14	14.9	74146	31217.2	24184	19.9969	0.5548		0	2	Pass1	PepFrag1	None	2989.57	MPGILGNVQQQTIEVLYNVGGGSVGFRR	MPGILGNVQQQTIEVLYNVGGGSVGFRR	224	28	9.84	770	2	2	0	0	884.636	6.1816	Missing	2736	2.8	b8*b21y24	55.1216	2799	240.12	120.08	0.0396	14615	2989.56	2989.56	59.4084	2938
2735	SCRUFL1021F10.b	229	1 322 579 minus strand translated	Regular	1713.37	0	11739.5	9	3	11	25.23	45413	0	5751			31934 7682 1294 15132 14685 11330 24264 8147 28996 20427 35992 4420 28218 24824 33346 28884 36199 4500 1270 38154 38653 37732 24476 27043 7388 12588 3611 15705 2908 27598 35193 7423 24818 16464 7809 1855 11701	1	1	Pass1	PepFrag1	None	1065.56	TLADYNIQK	TLADYNIQK	77	9	6.78	771	3	3	2	0	7574.52	7.1132		3711	3.6	y5y6y7	13.7921	985	119.688	79.688	0.3822	1881	1065.56	1065.56	14.0014	17355
2735	SCRUFL1021F10.b	229	1 322 579 minus strand translated	Regular	1713.37	0	11739.5	9	3	11	25.23	45413	0	5751			31934 7682 1294 15132 14685 11330 24264 8147 28996 20427 35992 4420 28218 24824 33346 28884 36199 4500 1270 38154 38653 37732 24476 27043 7388 12588 3611 15705 2908 27598 35193 7423 24818 16464 7809 1855 11701 29644	0	2	Pass1	PepFrag1	None	1067.62	ESTLHLVLR	ESTLHLVLR	86	9	7.88	772	3	3	2	0	4398.84	6.8772		1020	3.3	y3y4y5	22.1761	1018	122.346	82.3465	0.3089	5049	1067.62	1067.62	22.3191	14029
2735	SCRUFL1021F10.b	229	1 322 579 minus strand translated	Regular	1713.37	0	11739.5	9	3	11	25.23	45413	0	5751			31934 7682 1294 15132 14685 11330 24264 8147 28996 20427 35992 4420 28218 24824 33346 28884 36199 4500 1270 38154 38653 37732 24476 27043 7388 12588 3611 15705 2908 27598 35193 7423 24818 16464 7809 1855 11701 29644	0	3	Pass1	PepFrag1	None	1067.62	ESTLHLVLR	ESTLHLVLR	10	9	7.88	773	3	3	2	0	4398.84	6.8772		1020	3.3	y3y4y5	22.1761	1018	122.346	82.3465	0.3089	5049	1067.62	1067.62	22.3191	14029
32391	SCVPLR2027A11	665	1 921 1127 translated	Regular	1609.63	0	30564.4	19	4	11	29.32	35641	34801	29053	22.2926	0.6814		1	1	Pass1	PepFrag1	None	2032.98	ASTPLDFPATDLAADAAGSGGK	ASTPLDFPATDLAADAAGSGGK	140	22	3.59	774	11	11	4	0	17195	7.4421	Identified	14329	5.2	b6b12b18°b20°y1y5y6y7y8y9y15y19y22	31.9747	1849	182.131	142.131	0.5523	9105	2032.98	2032.98	33.4024	19683
32391	SCVPLR2027A11	665	1 921 1127 translated	Regular	1609.63	0	30564.4	19	4	11	29.32	35641	34801	29053	22.2926	0.6814		0	2	Pass2	PepFrag2	None	4606.35	NSLSVAFVAAPAAPGGWVAWGLNPTGEGMAGTQALVALAGSGSAAPTVR	NSLSVAFVAAPAAPGGWVAWGLNPTGEGMAGTQALVALAGSGSAAPTVR	79	49	7	775	4	4	0	0	1077.28	6.2391	Identified	10308	5.1	b10°b19°b32y8y10°y19y21	84.1408	4288	319.102	172.735	0.2355	14531	4606.29	4606.31	59.3912	8393
32391	SCVPLR2027A11	665	1 921 1127 translated	Regular	1609.63	0	30564.4	19	4	11	29.32	35641	34801	29053	22.2926	0.6814		0	3	Pass2	PepFrag2	None	1871.92	AVNQVWQVGASSTGGAPDK	AVNQVWQVGASSTGGAPDK	176	19	6.78	776	3	3	0	0	3085.95	6.6961	Missing	4177	3.3	y2°y11y14y19	19.8099	1702	172.345	132.345	0.1887	4285	1871.92	1871.93	20.3521	6725
32391	SCVPLR2027A11	665	1 921 1127 translated	Regular	1609.63	0	30564.4	19	4	11	29.32	35641	34801	29053	22.2926	0.6814		0	4	Pass2	PepFrag2	None	3209.48	AAAEAPSPAPVPEAGGPAASSGGAGSDSGASSSTAPSK	AAAEAPSPAPVPEAGGPAASSGGAGSDSGASSSTAPSK	214	38	3.83	777	1	1	0	0	117.036	5.275	Missing	239	2	y13y15°	9.0352	2864	243.823	81.9116	0.0236	12573	3209.56	3209.56	50.243	840
22744	SCJFLR1013D11	757	1 762 1053 minus strand translated	Regular	1552.2	0	27486.1	10	4	30	24.51	21329	23025	6505	14.7492	0.4054		1	1	Pass1	PepFrag1	None	2301.16	AVIPATEPPAAEEKPPAPADDSK	AVIPATEPPAAEEKPPAPADDSK	79	23	3.92	779	3	3	0	0	2701.17	6.6225	Identified	3493	4.1	y16y20y23	16.9154	2116	199.268	92.8451	0.4437	2828	2301.16	2301.16	16.0843	9464
22744	SCJFLR1013D11	757	1 762 1053 minus strand translated	Regular	1552.2	0	27486.1	10	4	30	24.51	21329	23025	6505	14.7492	0.4054		0	2	Pass1	PepFrag1	None	2721.27	DKEPEAAPAPAEAEPEAAKEDVAEEK	DKEPEAAPAPAEAEPEAAKEDVAEEK	53	26	3.8	778	4	4	0	1	12545.4	7.2894	Identified	656	3.6	b3b9y12y17	12.1881	2460	220.318	106.879	0.276	1646	2721.27	2721.28	13.3843	5886
22744	SCJFLR1013D11	757	1 762 1053 minus strand translated	Regular	1552.2	0	27486.1	10	4	30	24.51	21329	23025	6505	14.7492	0.4054		0	3	Pass2	PepFrag2	None	1372.69	QGGSNDRDLALAR	QGGSNDRDLALAR	123	13	6.95	781	1	1	0	0	338.431	5.7204		1036	1.4	b9*b10°b11	13.2366	1239	139.468	99.4678	0.0466	7119	1372.72	1372.72	27.6243	994
22744	SCJFLR1013D11	757	1 762 1053 minus strand translated	Regular	1552.2	0	27486.1	10	4	30	24.51	21329	23025	6505	14.7492	0.4054		0	4	Pass2	MissedCleavage	None	3025.61	AVIPATEPPAAEEKPPAPADDSKALAIVEK	AVIPATEPPAAEEKPPAPADDSKALAIVEK	79	30	4.13	780	1	1	0	0	117.712	5.2618	Missing	688	3.1	b9y19°	36.1548	2847	242.857	202.857	0.1564	15028	3025.61	3025.62	59.4778	3335
22744	SCJFLR1013D11	757	1 762 1053 minus strand translated	Regular	1552.2	0	27486.1	10	4	30	24.51	21329	23025	6505	14.7492	0.4054		0	5	Pass2	InSource	None	1315.64	PEAAKEDVAEEK	DKEPEAAPAPAEAEPEAAKEDVAEEK	67	12	4	778	1	1	0	0	101.543	0	Missing	632	0	b2	12.1881	1193	135.994	95.9941	0.0774	1763	1315.64	1315.64	13.6707	1650
27391	SCAGLB1069E02	524	1 944 1167 translated	Regular	1546.12	0	33549.3	8	4	19	14.06	21462	18196	2991	11.6559	0.391	10608 3035 4374 4413 5640 8337 13039 15155 16670 17705 19886 22727 24843 25667 27135 29269 34418 31374 4020 33659 36380	1	1	Pass1	PepFrag1	None	1003.59	IFLENVIR	IFLENVIR	270	8	7	784	3	3	1	0	12047	7.2701		1292	2.6	y4y6y7	32.1774	965	118.062	78.0623	0.3887	9111	1003.6	1003.59	33.4273	8342
27391	SCAGLB1069E02	524	1 944 1167 translated	Regular	1546.12	0	33549.3	8	4	19	14.06	21462	18196	2991	11.6559	0.391	10608 3035 4374 4413 5640 8337 13039 15155 16670 17705 19886 22727 24843 25667 27135 29269 34418 31374 4020 33659 36380	0	2	Pass1	PepFrag1	None	1180.62	ISGLIYEETR	ISGLIYEETR	256	10	4.26	783	1	1	0	0	2232.55	6.538		716	2.5	y4°y5	25.5641	1093	128.284	88.2842	0.2771	4516	1180.62	1180.62	20.9431	5947
27391	SCAGLB1069E02	524	1 944 1167 translated	Regular	1546.12	0	33549.3	8	4	19	14.06	21462	18196	2991	11.6559	0.391	10608 3035 4374 4413 5640 8337 13039 15155 16670 17705 19886 22727 24843 25667 27135 29269 34418 31374 4020 33659 36380	0	3	Pass1	PepFrag1	None	1325.75	DNIQGITKPAIR	DNIQGITKPAIR	234	12	10.12	782	2	2	0	0	1518.06	6.3705	Identified	262	2.3	y4y6	18.9263	1254	140.591	100.591	0.182	2293	1325.76	1325.75	14.9583	3907
27391	SCAGLB1069E02	524	1 944 1167 translated	Regular	1546.12	0	33549.3	8	4	19	14.06	21462	18196	2991	11.6559	0.391		0	4	Pass2	PepFrag2	Carbamidomethyl+C(11)	1510.79	LITRPAAAASCSHR	LITRPAAAASCSHR	31	14	10.9	785	2	2	0	0	172.481	5.426	Missing	721	2	b12y8	12.6578	1345	147.313	58.2087	0.1011	5521	1510.81	1510.81	23.6528	2170
27391	SCAGLB1069E02	524	1 944 1167 translated	Regular	1546.12	0	33549.3	8	4	19	14.06	21462	18196	2991	11.6559	0.391	10608 3035 4374 4413 5640 8337 13039 15155 16670 17705 19886 22727 24843 25667 27135 29269 34418 31374 4020 33659 36380	0	5	Pass2	NeutralLoss_H2O	None	1162.61	ISGLIYEETR	ISGLIYEETR	256	10	4.26	841	0	0	0	0	74.9788	0		0	0		25.5641	1093	128.284	88.2842	0.0511	4178	1162.61	1162.61	20.0212	1096
13039	SCCCLR2003E01	458	94 405 587 translated	Regular	1538.4	0	11409.4	6	3	11	29.13	19292	0	2270			27391 10608 3035 4374 4413 5640 8337 15155 16670 17705 19886 22727 24843 25667 27135 29269 34418 31374 4020 33659 36380	1	1	Pass1	PepFrag1	None	1003.59	IFLENVIR	IFLENVIR	60	8	7	788	3	3	1	0	12047	7.2679		1292	2.6	y4y6y7	32.1774	965	118.062	78.0623	0.4324	9111	1003.6	1003.59	33.4273	8342
13039	SCCCLR2003E01	458	94 405 587 translated	Regular	1538.4	0	11409.4	6	3	11	29.13	19292	0	2270			27391 10608 3035 4374 4413 5640 8337 15155 16670 17705 19886 22727 24843 25667 27135 29269 34418 31374 4020 33659 36380	0	2	Pass1	PepFrag1	None	1180.62	ISGLIYEETR	ISGLIYEETR	46	10	4.26	787	1	1	0	0	2232.55	6.5359		716	2.5	y4°y5	25.5641	1093	128.284	88.2842	0.3083	4516	1180.62	1180.62	20.9431	5947
13039	SCCCLR2003E01	458	94 405 587 translated	Regular	1538.4	0	11409.4	6	3	11	29.13	19292	0	2270			27391 10608 3035 4374 4413 5640 8337 15155 16670 17705 19886 22727 24843 25667 27135 29269 34418 31374 4020 33659 36380	0	3	Pass1	PepFrag1	None	1325.75	DNIQGITKPAIR	DNIQGITKPAIR	24	12	10.12	786	2	2	0	0	1518.06	6.3684	Identified	262	2.3	y4y6	18.9263	1254	140.591	100.591	0.2025	2293	1325.76	1325.75	14.9583	3907
13039	SCCCLR2003E01	458	94 405 587 translated	Regular	1538.4	0	11409.4	6	3	11	29.13	19292	0	2270			27391 10608 3035 4374 4413 5640 8337 15155 16670 17705 19886 22727 24843 25667 27135 29269 34418 31374 4020 33659 36380	0	4	Pass2	NeutralLoss_H2O	None	1162.61	ISGLIYEETR	ISGLIYEETR	46	10	4.26	841	0	0	0	0	74.9788	0		0	0		25.5641	1093	128.284	88.2842	0.0568	4178	1162.61	1162.61	20.0212	1096
36380	SCCCRZ2001G01	396	54 445 631 translated	Regular	1538.4	0	14089.5	6	3	11	22.9	19292	0	2270			27391 10608 3035 4374 4413 5640 8337 13039 15155 16670 17705 19886 22727 24843 25667 27135 29269 34418 31374 4020 33659	1	1	Pass1	PepFrag1	None	1003.59	IFLENVIR	IFLENVIR	60	8	7	791	3	3	1	0	12047	7.2679		1292	2.6	y4y6y7	32.1774	965	118.062	78.0623	0.4324	9111	1003.6	1003.59	33.4273	8342
36380	SCCCRZ2001G01	396	54 445 631 translated	Regular	1538.4	0	14089.5	6	3	11	22.9	19292	0	2270			27391 10608 3035 4374 4413 5640 8337 13039 15155 16670 17705 19886 22727 24843 25667 27135 29269 34418 31374 4020 33659	0	2	Pass1	PepFrag1	None	1180.62	ISGLIYEETR	ISGLIYEETR	46	10	4.26	790	1	1	0	0	2232.55	6.5359		716	2.5	y4°y5	25.5641	1093	128.284	88.2842	0.3083	4516	1180.62	1180.62	20.9431	5947
36380	SCCCRZ2001G01	396	54 445 631 translated	Regular	1538.4	0	14089.5	6	3	11	22.9	19292	0	2270			27391 10608 3035 4374 4413 5640 8337 13039 15155 16670 17705 19886 22727 24843 25667 27135 29269 34418 31374 4020 33659	0	3	Pass1	PepFrag1	None	1325.75	DNIQGITKPAIR	DNIQGITKPAIR	24	12	10.12	789	2	2	0	0	1518.06	6.3684	Identified	262	2.3	y4y6	18.9263	1254	140.591	100.591	0.2025	2293	1325.76	1325.75	14.9583	3907
36380	SCCCRZ2001G01	396	54 445 631 translated	Regular	1538.4	0	14089.5	6	3	11	22.9	19292	0	2270			27391 10608 3035 4374 4413 5640 8337 13039 15155 16670 17705 19886 22727 24843 25667 27135 29269 34418 31374 4020 33659	0	4	Pass2	NeutralLoss_H2O	None	1162.61	ISGLIYEETR	ISGLIYEETR	46	10	4.26	841	0	0	0	0	74.9788	0		0	0		25.5641	1093	128.284	88.2842	0.0568	4178	1162.61	1162.61	20.0212	1096
8337	SCJFRZ2009F02	431	127 438 621 minus strand translated	Regular	1538.4	0	11409.4	6	3	11	29.13	19292	0	2270			27391 10608 3035 4374 4413 5640 13039 15155 16670 17705 19886 22727 24843 25667 27135 29269 34418 31374 4020 33659 36380	1	1	Pass1	PepFrag1	None	1003.59	IFLENVIR	IFLENVIR	60	8	7	794	3	3	1	0	12047	7.2679		1292	2.6	y4y6y7	32.1774	965	118.062	78.0623	0.4324	9111	1003.6	1003.59	33.4273	8342
8337	SCJFRZ2009F02	431	127 438 621 minus strand translated	Regular	1538.4	0	11409.4	6	3	11	29.13	19292	0	2270			27391 10608 3035 4374 4413 5640 13039 15155 16670 17705 19886 22727 24843 25667 27135 29269 34418 31374 4020 33659 36380	0	2	Pass1	PepFrag1	None	1180.62	ISGLIYEETR	ISGLIYEETR	46	10	4.26	793	1	1	0	0	2232.55	6.5359		716	2.5	y4°y5	25.5641	1093	128.284	88.2842	0.3083	4516	1180.62	1180.62	20.9431	5947
8337	SCJFRZ2009F02	431	127 438 621 minus strand translated	Regular	1538.4	0	11409.4	6	3	11	29.13	19292	0	2270			27391 10608 3035 4374 4413 5640 13039 15155 16670 17705 19886 22727 24843 25667 27135 29269 34418 31374 4020 33659 36380	0	3	Pass1	PepFrag1	None	1325.75	DNIQGITKPAIR	DNIQGITKPAIR	24	12	10.12	792	2	2	0	0	1518.06	6.3684	Identified	262	2.3	y4y6	18.9263	1254	140.591	100.591	0.2025	2293	1325.76	1325.75	14.9583	3907
8337	SCJFRZ2009F02	431	127 438 621 minus strand translated	Regular	1538.4	0	11409.4	6	3	11	29.13	19292	0	2270			27391 10608 3035 4374 4413 5640 13039 15155 16670 17705 19886 22727 24843 25667 27135 29269 34418 31374 4020 33659 36380	0	4	Pass2	NeutralLoss_H2O	None	1162.61	ISGLIYEETR	ISGLIYEETR	46	10	4.26	841	0	0	0	0	74.9788	0		0	0		25.5641	1093	128.284	88.2842	0.0568	4178	1162.61	1162.61	20.0212	1096
33659	SCJLLR1011E11	396	52 443 612 translated	Regular	1538.4	0	14089.5	6	3	11	22.9	19292	0	2270			27391 10608 3035 4374 4413 5640 8337 13039 15155 16670 17705 19886 22727 24843 25667 27135 29269 34418 31374 4020 36380	1	1	Pass1	PepFrag1	None	1003.59	IFLENVIR	IFLENVIR	60	8	7	797	3	3	1	0	12047	7.2679		1292	2.6	y4y6y7	32.1774	965	118.062	78.0623	0.4324	9111	1003.6	1003.59	33.4273	8342
33659	SCJLLR1011E11	396	52 443 612 translated	Regular	1538.4	0	14089.5	6	3	11	22.9	19292	0	2270			27391 10608 3035 4374 4413 5640 8337 13039 15155 16670 17705 19886 22727 24843 25667 27135 29269 34418 31374 4020 36380	0	2	Pass1	PepFrag1	None	1180.62	ISGLIYEETR	ISGLIYEETR	46	10	4.26	796	1	1	0	0	2232.55	6.5359		716	2.5	y4°y5	25.5641	1093	128.284	88.2842	0.3083	4516	1180.62	1180.62	20.9431	5947
33659	SCJLLR1011E11	396	52 443 612 translated	Regular	1538.4	0	14089.5	6	3	11	22.9	19292	0	2270			27391 10608 3035 4374 4413 5640 8337 13039 15155 16670 17705 19886 22727 24843 25667 27135 29269 34418 31374 4020 36380	0	3	Pass1	PepFrag1	None	1325.75	DNIQGITKPAIR	DNIQGITKPAIR	24	12	10.12	795	2	2	0	0	1518.06	6.3684	Identified	262	2.3	y4y6	18.9263	1254	140.591	100.591	0.2025	2293	1325.76	1325.75	14.9583	3907
33659	SCJLLR1011E11	396	52 443 612 translated	Regular	1538.4	0	14089.5	6	3	11	22.9	19292	0	2270			27391 10608 3035 4374 4413 5640 8337 13039 15155 16670 17705 19886 22727 24843 25667 27135 29269 34418 31374 4020 36380	0	4	Pass2	NeutralLoss_H2O	None	1162.61	ISGLIYEETR	ISGLIYEETR	46	10	4.26	841	0	0	0	0	74.9788	0		0	0		25.5641	1093	128.284	88.2842	0.0568	4178	1162.61	1162.61	20.0212	1096
22727	SCSBFL1043F08	397	74 385 651 minus strand translated	Regular	1538.4	0	11409.4	6	3	11	29.13	19292	0	2270			27391 10608 3035 4374 4413 5640 8337 13039 15155 16670 17705 19886 24843 25667 27135 29269 34418 31374 4020 33659 36380	1	1	Pass1	PepFrag1	None	1003.59	IFLENVIR	IFLENVIR	60	8	7	800	3	3	1	0	12047	7.2679		1292	2.6	y4y6y7	32.1774	965	118.062	78.0623	0.4324	9111	1003.6	1003.59	33.4273	8342
22727	SCSBFL1043F08	397	74 385 651 minus strand translated	Regular	1538.4	0	11409.4	6	3	11	29.13	19292	0	2270			27391 10608 3035 4374 4413 5640 8337 13039 15155 16670 17705 19886 24843 25667 27135 29269 34418 31374 4020 33659 36380	0	2	Pass1	PepFrag1	None	1180.62	ISGLIYEETR	ISGLIYEETR	46	10	4.26	799	1	1	0	0	2232.55	6.5359		716	2.5	y4°y5	25.5641	1093	128.284	88.2842	0.3083	4516	1180.62	1180.62	20.9431	5947
22727	SCSBFL1043F08	397	74 385 651 minus strand translated	Regular	1538.4	0	11409.4	6	3	11	29.13	19292	0	2270			27391 10608 3035 4374 4413 5640 8337 13039 15155 16670 17705 19886 24843 25667 27135 29269 34418 31374 4020 33659 36380	0	3	Pass1	PepFrag1	None	1325.75	DNIQGITKPAIR	DNIQGITKPAIR	24	12	10.12	798	2	2	0	0	1518.06	6.3684	Identified	262	2.3	y4y6	18.9263	1254	140.591	100.591	0.2025	2293	1325.76	1325.75	14.9583	3907
22727	SCSBFL1043F08	397	74 385 651 minus strand translated	Regular	1538.4	0	11409.4	6	3	11	29.13	19292	0	2270			27391 10608 3035 4374 4413 5640 8337 13039 15155 16670 17705 19886 24843 25667 27135 29269 34418 31374 4020 33659 36380	0	4	Pass2	NeutralLoss_H2O	None	1162.61	ISGLIYEETR	ISGLIYEETR	46	10	4.26	841	0	0	0	0	74.9788	0		0	0		25.5641	1093	128.284	88.2842	0.0568	4178	1162.61	1162.61	20.0212	1096
25667	SCJFLR1013A12	424	75 386 584 translated	Regular	1538.4	0	11409.4	6	3	11	29.13	19292	0	2270			27391 10608 3035 4374 4413 5640 8337 13039 15155 16670 17705 19886 22727 24843 27135 29269 34418 31374 4020 33659 36380	1	1	Pass1	PepFrag1	None	1003.59	IFLENVIR	IFLENVIR	60	8	7	803	3	3	1	0	12047	7.2679		1292	2.6	y4y6y7	32.1774	965	118.062	78.0623	0.4324	9111	1003.6	1003.59	33.4273	8342
25667	SCJFLR1013A12	424	75 386 584 translated	Regular	1538.4	0	11409.4	6	3	11	29.13	19292	0	2270			27391 10608 3035 4374 4413 5640 8337 13039 15155 16670 17705 19886 22727 24843 27135 29269 34418 31374 4020 33659 36380	0	2	Pass1	PepFrag1	None	1180.62	ISGLIYEETR	ISGLIYEETR	46	10	4.26	802	1	1	0	0	2232.55	6.5359		716	2.5	y4°y5	25.5641	1093	128.284	88.2842	0.3083	4516	1180.62	1180.62	20.9431	5947
25667	SCJFLR1013A12	424	75 386 584 translated	Regular	1538.4	0	11409.4	6	3	11	29.13	19292	0	2270			27391 10608 3035 4374 4413 5640 8337 13039 15155 16670 17705 19886 22727 24843 27135 29269 34418 31374 4020 33659 36380	0	3	Pass1	PepFrag1	None	1325.75	DNIQGITKPAIR	DNIQGITKPAIR	24	12	10.12	801	2	2	0	0	1518.06	6.3684	Identified	262	2.3	y4y6	18.9263	1254	140.591	100.591	0.2025	2293	1325.76	1325.75	14.9583	3907
25667	SCJFLR1013A12	424	75 386 584 translated	Regular	1538.4	0	11409.4	6	3	11	29.13	19292	0	2270			27391 10608 3035 4374 4413 5640 8337 13039 15155 16670 17705 19886 22727 24843 27135 29269 34418 31374 4020 33659 36380	0	4	Pass2	NeutralLoss_H2O	None	1162.61	ISGLIYEETR	ISGLIYEETR	46	10	4.26	841	0	0	0	0	74.9788	0		0	0		25.5641	1093	128.284	88.2842	0.0568	4178	1162.61	1162.61	20.0212	1096
10608	SCSGHR1071E06	211	1 268 447 translated	Regular	1538.4	0	9470.05	6	3	9	33.71	19292	0	2270			27391 3035 4374 4413 5640 8337 13039 15155 16670 17705 19886 22727 24843 25667 27135 29269 34418 31374 4020 33659 36380	1	1	Pass1	PepFrag1	None	1003.59	IFLENVIR	IFLENVIR	66	8	7	806	3	3	1	0	12047	7.2679		1292	2.6	y4y6y7	32.1774	965	118.062	78.0623	0.4324	9111	1003.6	1003.59	33.4273	8342
10608	SCSGHR1071E06	211	1 268 447 translated	Regular	1538.4	0	9470.05	6	3	9	33.71	19292	0	2270			27391 3035 4374 4413 5640 8337 13039 15155 16670 17705 19886 22727 24843 25667 27135 29269 34418 31374 4020 33659 36380	0	2	Pass1	PepFrag1	None	1180.62	ISGLIYEETR	ISGLIYEETR	52	10	4.26	805	1	1	0	0	2232.55	6.5359		716	2.5	y4°y5	25.5641	1093	128.284	88.2842	0.3083	4516	1180.62	1180.62	20.9431	5947
10608	SCSGHR1071E06	211	1 268 447 translated	Regular	1538.4	0	9470.05	6	3	9	33.71	19292	0	2270			27391 3035 4374 4413 5640 8337 13039 15155 16670 17705 19886 22727 24843 25667 27135 29269 34418 31374 4020 33659 36380	0	3	Pass1	PepFrag1	None	1325.75	DNIQGITKPAIR	DNIQGITKPAIR	30	12	10.12	804	2	2	0	0	1518.06	6.3684	Identified	262	2.3	y4y6	18.9263	1254	140.591	100.591	0.2025	2293	1325.76	1325.75	14.9583	3907
10608	SCSGHR1071E06	211	1 268 447 translated	Regular	1538.4	0	9470.05	6	3	9	33.71	19292	0	2270			27391 3035 4374 4413 5640 8337 13039 15155 16670 17705 19886 22727 24843 25667 27135 29269 34418 31374 4020 33659 36380	0	4	Pass2	NeutralLoss_H2O	None	1162.61	ISGLIYEETR	ISGLIYEETR	52	10	4.26	841	0	0	0	0	74.9788	0		0	0		25.5641	1093	128.284	88.2842	0.0568	4178	1162.61	1162.61	20.0212	1096
27135	SCCCLR2002D04	482	97 408 666 minus strand translated	Regular	1538.4	0	11409.4	6	3	11	29.13	19292	0	2270			27391 10608 3035 4374 4413 5640 8337 13039 15155 16670 17705 19886 22727 24843 25667 29269 34418 31374 4020 33659 36380	1	1	Pass1	PepFrag1	None	1003.59	IFLENVIR	IFLENVIR	60	8	7	809	3	3	1	0	12047	7.2679		1292	2.6	y4y6y7	32.1774	965	118.062	78.0623	0.4324	9111	1003.6	1003.59	33.4273	8342
27135	SCCCLR2002D04	482	97 408 666 minus strand translated	Regular	1538.4	0	11409.4	6	3	11	29.13	19292	0	2270			27391 10608 3035 4374 4413 5640 8337 13039 15155 16670 17705 19886 22727 24843 25667 29269 34418 31374 4020 33659 36380	0	2	Pass1	PepFrag1	None	1180.62	ISGLIYEETR	ISGLIYEETR	46	10	4.26	808	1	1	0	0	2232.55	6.5359		716	2.5	y4°y5	25.5641	1093	128.284	88.2842	0.3083	4516	1180.62	1180.62	20.9431	5947
27135	SCCCLR2002D04	482	97 408 666 minus strand translated	Regular	1538.4	0	11409.4	6	3	11	29.13	19292	0	2270			27391 10608 3035 4374 4413 5640 8337 13039 15155 16670 17705 19886 22727 24843 25667 29269 34418 31374 4020 33659 36380	0	3	Pass1	PepFrag1	None	1325.75	DNIQGITKPAIR	DNIQGITKPAIR	24	12	10.12	807	2	2	0	0	1518.06	6.3684	Identified	262	2.3	y4y6	18.9263	1254	140.591	100.591	0.2025	2293	1325.76	1325.75	14.9583	3907
27135	SCCCLR2002D04	482	97 408 666 minus strand translated	Regular	1538.4	0	11409.4	6	3	11	29.13	19292	0	2270			27391 10608 3035 4374 4413 5640 8337 13039 15155 16670 17705 19886 22727 24843 25667 29269 34418 31374 4020 33659 36380	0	4	Pass2	NeutralLoss_H2O	None	1162.61	ISGLIYEETR	ISGLIYEETR	46	10	4.26	841	0	0	0	0	74.9788	0		0	0		25.5641	1093	128.284	88.2842	0.0568	4178	1162.61	1162.61	20.0212	1096
24843	SCCCRZ1004C05	421	90 401 717 translated	Regular	1538.4	0	11409.4	6	3	11	29.13	19292	0	2270			27391 10608 3035 4374 4413 5640 8337 13039 15155 16670 17705 19886 22727 25667 27135 29269 34418 31374 4020 33659 36380	1	1	Pass1	PepFrag1	None	1003.59	IFLENVIR	IFLENVIR	60	8	7	812	3	3	1	0	12047	7.2679		1292	2.6	y4y6y7	32.1774	965	118.062	78.0623	0.4324	9111	1003.6	1003.59	33.4273	8342
24843	SCCCRZ1004C05	421	90 401 717 translated	Regular	1538.4	0	11409.4	6	3	11	29.13	19292	0	2270			27391 10608 3035 4374 4413 5640 8337 13039 15155 16670 17705 19886 22727 25667 27135 29269 34418 31374 4020 33659 36380	0	2	Pass1	PepFrag1	None	1180.62	ISGLIYEETR	ISGLIYEETR	46	10	4.26	811	1	1	0	0	2232.55	6.5359		716	2.5	y4°y5	25.5641	1093	128.284	88.2842	0.3083	4516	1180.62	1180.62	20.9431	5947
24843	SCCCRZ1004C05	421	90 401 717 translated	Regular	1538.4	0	11409.4	6	3	11	29.13	19292	0	2270			27391 10608 3035 4374 4413 5640 8337 13039 15155 16670 17705 19886 22727 25667 27135 29269 34418 31374 4020 33659 36380	0	3	Pass1	PepFrag1	None	1325.75	DNIQGITKPAIR	DNIQGITKPAIR	24	12	10.12	810	2	2	0	0	1518.06	6.3684	Identified	262	2.3	y4y6	18.9263	1254	140.591	100.591	0.2025	2293	1325.76	1325.75	14.9583	3907
24843	SCCCRZ1004C05	421	90 401 717 translated	Regular	1538.4	0	11409.4	6	3	11	29.13	19292	0	2270			27391 10608 3035 4374 4413 5640 8337 13039 15155 16670 17705 19886 22727 25667 27135 29269 34418 31374 4020 33659 36380	0	4	Pass2	NeutralLoss_H2O	None	1162.61	ISGLIYEETR	ISGLIYEETR	46	10	4.26	841	0	0	0	0	74.9788	0		0	0		25.5641	1093	128.284	88.2842	0.0568	4178	1162.61	1162.61	20.0212	1096
15155	SCSGRT2062A10	432	42 353 508 minus strand translated	Regular	1538.4	0	11406.4	6	3	11	29.13	19292	0	2270			27391 10608 3035 4374 4413 5640 8337 13039 16670 17705 19886 22727 24843 25667 27135 29269 34418 31374 4020 33659 36380	1	1	Pass1	PepFrag1	None	1003.59	IFLENVIR	IFLENVIR	60	8	7	815	3	3	1	0	12047	7.2679		1292	2.6	y4y6y7	32.1774	965	118.062	78.0623	0.4324	9111	1003.6	1003.59	33.4273	8342
15155	SCSGRT2062A10	432	42 353 508 minus strand translated	Regular	1538.4	0	11406.4	6	3	11	29.13	19292	0	2270			27391 10608 3035 4374 4413 5640 8337 13039 16670 17705 19886 22727 24843 25667 27135 29269 34418 31374 4020 33659 36380	0	2	Pass1	PepFrag1	None	1180.62	ISGLIYEETR	ISGLIYEETR	46	10	4.26	814	1	1	0	0	2232.55	6.5359		716	2.5	y4°y5	25.5641	1093	128.284	88.2842	0.3083	4516	1180.62	1180.62	20.9431	5947
15155	SCSGRT2062A10	432	42 353 508 minus strand translated	Regular	1538.4	0	11406.4	6	3	11	29.13	19292	0	2270			27391 10608 3035 4374 4413 5640 8337 13039 16670 17705 19886 22727 24843 25667 27135 29269 34418 31374 4020 33659 36380	0	3	Pass1	PepFrag1	None	1325.75	DNIQGITKPAIR	DNIQGITKPAIR	24	12	10.12	813	2	2	0	0	1518.06	6.3684	Identified	262	2.3	y4y6	18.9263	1254	140.591	100.591	0.2025	2293	1325.76	1325.75	14.9583	3907
15155	SCSGRT2062A10	432	42 353 508 minus strand translated	Regular	1538.4	0	11406.4	6	3	11	29.13	19292	0	2270			27391 10608 3035 4374 4413 5640 8337 13039 16670 17705 19886 22727 24843 25667 27135 29269 34418 31374 4020 33659 36380	0	4	Pass2	NeutralLoss_H2O	None	1162.61	ISGLIYEETR	ISGLIYEETR	46	10	4.26	841	0	0	0	0	74.9788	0		0	0		25.5641	1093	128.284	88.2842	0.0568	4178	1162.61	1162.61	20.0212	1096
16670	SCUTLR2015B06	386	35 345 488 minus strand translated	Regular	1538.4	0	11177.3	6	3	10	29.13	19292	0	2270			27391 10608 3035 4374 4413 5640 8337 13039 15155 17705 19886 22727 24843 25667 27135 29269 34418 31374 4020 33659 36380	1	1	Pass1	PepFrag1	None	1003.59	IFLENVIR	IFLENVIR	64	8	7	818	3	3	1	0	12047	7.2679		1292	2.6	y4y6y7	32.1774	965	118.062	78.0623	0.4324	9111	1003.6	1003.59	33.4273	8342
16670	SCUTLR2015B06	386	35 345 488 minus strand translated	Regular	1538.4	0	11177.3	6	3	10	29.13	19292	0	2270			27391 10608 3035 4374 4413 5640 8337 13039 15155 17705 19886 22727 24843 25667 27135 29269 34418 31374 4020 33659 36380	0	2	Pass1	PepFrag1	None	1180.62	ISGLIYEETR	ISGLIYEETR	50	10	4.26	817	1	1	0	0	2232.55	6.5359		716	2.5	y4°y5	25.5641	1093	128.284	88.2842	0.3083	4516	1180.62	1180.62	20.9431	5947
16670	SCUTLR2015B06	386	35 345 488 minus strand translated	Regular	1538.4	0	11177.3	6	3	10	29.13	19292	0	2270			27391 10608 3035 4374 4413 5640 8337 13039 15155 17705 19886 22727 24843 25667 27135 29269 34418 31374 4020 33659 36380	0	3	Pass1	PepFrag1	None	1325.75	DNIQGITKPAIR	DNIQGITKPAIR	28	12	10.12	816	2	2	0	0	1518.06	6.3684	Identified	262	2.3	y4y6	18.9263	1254	140.591	100.591	0.2025	2293	1325.76	1325.75	14.9583	3907
16670	SCUTLR2015B06	386	35 345 488 minus strand translated	Regular	1538.4	0	11177.3	6	3	10	29.13	19292	0	2270			27391 10608 3035 4374 4413 5640 8337 13039 15155 17705 19886 22727 24843 25667 27135 29269 34418 31374 4020 33659 36380	0	4	Pass2	NeutralLoss_H2O	None	1162.61	ISGLIYEETR	ISGLIYEETR	50	10	4.26	841	0	0	0	0	74.9788	0		0	0		25.5641	1093	128.284	88.2842	0.0568	4178	1162.61	1162.61	20.0212	1096
34418	SCAGLB1070C07	438	40 351 508 translated	Regular	1538.4	0	11409.4	6	3	11	29.13	19292	0	2270			27391 10608 3035 4374 4413 5640 8337 13039 15155 16670 17705 19886 22727 24843 25667 27135 29269 31374 4020 33659 36380	1	1	Pass1	PepFrag1	None	1003.59	IFLENVIR	IFLENVIR	60	8	7	821	3	3	1	0	12047	7.2679		1292	2.6	y4y6y7	32.1774	965	118.062	78.0623	0.4324	9111	1003.6	1003.59	33.4273	8342
34418	SCAGLB1070C07	438	40 351 508 translated	Regular	1538.4	0	11409.4	6	3	11	29.13	19292	0	2270			27391 10608 3035 4374 4413 5640 8337 13039 15155 16670 17705 19886 22727 24843 25667 27135 29269 31374 4020 33659 36380	0	2	Pass1	PepFrag1	None	1180.62	ISGLIYEETR	ISGLIYEETR	46	10	4.26	820	1	1	0	0	2232.55	6.5359		716	2.5	y4°y5	25.5641	1093	128.284	88.2842	0.3083	4516	1180.62	1180.62	20.9431	5947
34418	SCAGLB1070C07	438	40 351 508 translated	Regular	1538.4	0	11409.4	6	3	11	29.13	19292	0	2270			27391 10608 3035 4374 4413 5640 8337 13039 15155 16670 17705 19886 22727 24843 25667 27135 29269 31374 4020 33659 36380	0	3	Pass1	PepFrag1	None	1325.75	DNIQGITKPAIR	DNIQGITKPAIR	24	12	10.12	819	2	2	0	0	1518.06	6.3684	Identified	262	2.3	y4y6	18.9263	1254	140.591	100.591	0.2025	2293	1325.76	1325.75	14.9583	3907
34418	SCAGLB1070C07	438	40 351 508 translated	Regular	1538.4	0	11409.4	6	3	11	29.13	19292	0	2270			27391 10608 3035 4374 4413 5640 8337 13039 15155 16670 17705 19886 22727 24843 25667 27135 29269 31374 4020 33659 36380	0	4	Pass2	NeutralLoss_H2O	None	1162.61	ISGLIYEETR	ISGLIYEETR	46	10	4.26	841	0	0	0	0	74.9788	0		0	0		25.5641	1093	128.284	88.2842	0.0568	4178	1162.61	1162.61	20.0212	1096
4413	SCJLLR2020B06	465	73 384 598 minus strand translated	Regular	1538.4	0	11409.4	6	3	11	29.13	19292	0	2270			27391 10608 3035 4374 5640 8337 13039 15155 16670 17705 19886 22727 24843 25667 27135 29269 34418 31374 4020 33659 36380	1	1	Pass1	PepFrag1	None	1003.59	IFLENVIR	IFLENVIR	60	8	7	824	3	3	1	0	12047	7.2679		1292	2.6	y4y6y7	32.1774	965	118.062	78.0623	0.4324	9111	1003.6	1003.59	33.4273	8342
4413	SCJLLR2020B06	465	73 384 598 minus strand translated	Regular	1538.4	0	11409.4	6	3	11	29.13	19292	0	2270			27391 10608 3035 4374 5640 8337 13039 15155 16670 17705 19886 22727 24843 25667 27135 29269 34418 31374 4020 33659 36380	0	2	Pass1	PepFrag1	None	1180.62	ISGLIYEETR	ISGLIYEETR	46	10	4.26	823	1	1	0	0	2232.55	6.5359		716	2.5	y4°y5	25.5641	1093	128.284	88.2842	0.3083	4516	1180.62	1180.62	20.9431	5947
4413	SCJLLR2020B06	465	73 384 598 minus strand translated	Regular	1538.4	0	11409.4	6	3	11	29.13	19292	0	2270			27391 10608 3035 4374 5640 8337 13039 15155 16670 17705 19886 22727 24843 25667 27135 29269 34418 31374 4020 33659 36380	0	3	Pass1	PepFrag1	None	1325.75	DNIQGITKPAIR	DNIQGITKPAIR	24	12	10.12	822	2	2	0	0	1518.06	6.3684	Identified	262	2.3	y4y6	18.9263	1254	140.591	100.591	0.2025	2293	1325.76	1325.75	14.9583	3907
4413	SCJLLR2020B06	465	73 384 598 minus strand translated	Regular	1538.4	0	11409.4	6	3	11	29.13	19292	0	2270			27391 10608 3035 4374 5640 8337 13039 15155 16670 17705 19886 22727 24843 25667 27135 29269 34418 31374 4020 33659 36380	0	4	Pass2	NeutralLoss_H2O	None	1162.61	ISGLIYEETR	ISGLIYEETR	46	10	4.26	841	0	0	0	0	74.9788	0		0	0		25.5641	1093	128.284	88.2842	0.0568	4178	1162.61	1162.61	20.0212	1096
[truncated: 611 more rows]
[truncated: 11 more columns]
