# Supplementary material for: Cell wall proteome of sugarcane stems: comparison of a destructive and a non-destructive extraction method showed differences in glycoside hydrolases and peroxidases
Source: BMC Plant Biol. 2016 Jan 11;16:14. doi: 10.1186/s12870-015-0677-0 (PMC4709929; doi:10.1186/s12870-015-0677-0)
Supplement: Additional file 6: — Proteins of sugarcane young culms identified using Method 1 or 2 and predicted to be intracellular. (XLSX 21.2 kb) [file 12870_2015_677_MOESM6_ESM.xlsx]

## Sheet: Additional file 6
Additional file 6. Proteins of sugarcane young culms identified using Method 1 or 2 and predicted to be intracellular.
Method 1
EST	E-value	Sorghum bicolor match	Predictions of sub-cellular location				Predictions of functional domains
			TargetP	Predotar	SignalP	TMHMM	InterProScan	Pfam	Prosite
SCAGLB1069E02	9.01e-44	Sb09g022920.1	C (0.348)	ER (0,99)	YES (0.638)	TMH: 0	IPR007125 Histone core IPR001951 Histone H4 IPR009072 Histone-fold IPR019809 Histone H4, conserved site	PF00125 Core histone H2A/H2B/H3/H4	PS00004 CAMP_PHOSPHO_SITE cAMP- and cGMP-dependent protein kinase phosphorylation site. PS00005 PKC_PHOSPHO_SITE Protein kinase C phosphorylation site. PS00006 CK2_PHOSPHO_SITE Casein kinase II phosphorylation site. PS00008 MYRISTYL N-myristoylation site. PS00047 HISTONE_H4 Histone H4 signature.
SCSGHR1071E06	4.87e-28	Sb09g022920.1	M (0.433)	none (0,87)	NO	TMH: 0	IPR007125 Histone core IPR001951 Histone H4 IPR009072 Histone-fold IPR019809 Histone H4, conserved site	PF00125 Core histone H2A/H2B/H3/H4	PS00004 CAMP_PHOSPHO_SITE cAMP- and cGMP-dependent protein kinase phosphorylation site. PS00005 PKC_PHOSPHO_SITE Protein kinase C phosphorylation site. PS00006 CK2_PHOSPHO_SITE Casein kinase II phosphorylation site. PS00008 MYRISTYL N-myristoylation site. PS00047 HISTONE_H4 Histone H4 signature.
SCAGLR1021A12	7.21e-49	Sb03g013050.1	-	none (0,91)	NO	TMH: 0	-	PF13837 Myb/SANT-like DNA-binding domain	PS00001 ASN_GLYCOSYLATION N-glycosylation site. PS00003 SULFATION Tyrosine sulfation site. PS00005 PKC_PHOSPHO_SITE Protein kinase C phosphorylation site. PS00006 CK2_PHOSPHO_SITE Casein kinase II phosphorylation site. PS00008 MYRISTYL N-myristoylation site. PS00009 AMIDATION Amidation site. PS50310 ALA_RICH Alanine-rich region profile. PS50312 ASP_RICH Aspartic acid-rich region profile.
SCAGLR1043D06	4.45e-48	Sb08g022000.1	-	none (0,96)	NO	TMH: 0	IPR001739 Methyl-CpG DNA binding IPR016177 DNA-binding, integrase-type	PF01429 Methyl-CpG binding domain	PS00001 ASN_GLYCOSYLATION N-glycosylation site. PS00004 CAMP_PHOSPHO_SITE cAMP- and cGMP-dependent protein kinase phosphorylation site. PS00005 PKC_PHOSPHO_SITE Protein kinase C phosphorylation site. PS00006 CK2_PHOSPHO_SITE Casein kinase II phosphorylation site. PS00008 MYRISTYL N-myristoylation site. PS00009 AMIDATION Amidation site. PS50310 ALA_RICH Alanine-rich region profile. PS50982 MBD Met…
SCCCCL4002E12	5.20E-55	Sb08g022000.1	-	none (0,96)	NO	TMH: 0	IPR001739 Methyl-CpG DNA binding IPR016177 DNA-binding, integrase-type	PF01429 Methyl-CpG binding domain	PS00001 ASN_GLYCOSYLATION N-glycosylation site. PS00004 CAMP_PHOSPHO_SITE cAMP- and cGMP-dependent protein kinase phosphorylation site. PS00005 PKC_PHOSPHO_SITE Protein kinase C phosphorylation site. PS00006 CK2_PHOSPHO_SITE Casein kinase II phosphorylation site. PS00008 MYRISTYL N-myristoylation site. PS00009 AMIDATION Amidation site. PS50310 ALA_RICH Alanine-rich region profile. PS50982 MBD Met…
SCEPAM1051D07	0	Sb07g005410.1	C (0.971)	plastid (0,97)	NO	TMH: 0	IPR002227 Tyrosinase IPR022739 Polyphenol oxidase, central domain IPR022740 Polyphenol oxidase, C-terminal IPR008922 Uncharacterised domain, di-copper centre	PF00264 Common central domain of tyrosinase PF12142 Polyphenol oxidase middle domain PF12143 Protein of unknown function (DUF_B2219)	PS00001 ASN_GLYCOSYLATION N-glycosylation site. PS00003 SULFATION Tyrosine sulfation site. PS00004 CAMP_PHOSPHO_SITE cAMP- and cGMP-dependent protein kinase phosphorylation site. PS00005 PKC_PHOSPHO_SITE Protein kinase C phosphorylation site. PS00006 CK2_PHOSPHO_SITE Casein kinase II phosphorylation site. PS00007 TYR_PHOSPHO_SITE Tyrosine kinase phosphorylation site. PS00008 MYRISTYL N-myristoyla…
SCEZLB1007D07	0	Sb07g005410.1	C (0.971)	plastid (0,97)	NO	TMH: 0	IPR002227 Tyrosinase IPR022739 Polyphenol oxidase, central domain IPR022740 Polyphenol oxidase, C-terminal IPR008922 Uncharacterised domain, di-copper centre	PF00264 Common central domain of tyrosinase PF12142 Polyphenol oxidase middle domain PF12143 Protein of unknown function (DUF_B2219)	PS00001 ASN_GLYCOSYLATION N-glycosylation site. PS00003 SULFATION Tyrosine sulfation site. PS00004 CAMP_PHOSPHO_SITE cAMP- and cGMP-dependent protein kinase phosphorylation site. PS00005 PKC_PHOSPHO_SITE Protein kinase C phosphorylation site. PS00006 CK2_PHOSPHO_SITE Casein kinase II phosphorylation site. PS00007 TYR_PHOSPHO_SITE Tyrosine kinase phosphorylation site. PS00008 MYRISTYL N-myristoyla…
SCEZRZ1016D05	3.22E-136	Sb07g005410.1	C (0.971)	plastid (0,97)	NO	TMH: 0	IPR002227 Tyrosinase IPR022739 Polyphenol oxidase, central domain IPR022740 Polyphenol oxidase, C-terminal IPR008922 Uncharacterised domain, di-copper centre	PF00264 Common central domain of tyrosinase PF12142 Polyphenol oxidase middle domain PF12143 Protein of unknown function (DUF_B2219)	PS00001 ASN_GLYCOSYLATION N-glycosylation site. PS00003 SULFATION Tyrosine sulfation site. PS00004 CAMP_PHOSPHO_SITE cAMP- and cGMP-dependent protein kinase phosphorylation site. PS00005 PKC_PHOSPHO_SITE Protein kinase C phosphorylation site. PS00006 CK2_PHOSPHO_SITE Casein kinase II phosphorylation site. PS00007 TYR_PHOSPHO_SITE Tyrosine kinase phosphorylation site. PS00008 MYRISTYL N-myristoyla…
SCBGLR1114G09	8.62e-87	Sb02g035610.1	M (0.601)	plastid (0,89)	NO	TMH: 0	IPR008797 Photosystem II PsbQ, oxygen evolving complex IPR023222 PsbQ-like domain	PF05757 Oxygen evolving enhancer protein 3 (PsbQ)	PS00005 PKC_PHOSPHO_SITE Protein kinase C phosphorylation site. PS00006 CK2_PHOSPHO_SITE Casein kinase II phosphorylation site. PS00007 TYR_PHOSPHO_SITE Tyrosine kinase phosphorylation site. PS00008 MYRISTYL N-myristoylation site. PS00009 AMIDATION Amidation site.
SCCCLR1C03B07	8.58E-142	Sb02g002690.1	C (0.462)	plastid (0,79)	NO	TMH: 0	IPR002683 Photosystem II PsbP, oxygen evolving complex IPR016123 Mog1/PsbP, alpha/beta/alpha sandwich	PF01789 PsbP	PS00001 ASN_GLYCOSYLATION N-glycosylation site. PS00003 SULFATION Tyrosine sulfation site. PS00005 PKC_PHOSPHO_SITE Protein kinase C phosphorylation site. PS00006 CK2_PHOSPHO_SITE Casein kinase II phosphorylation site. PS00007 TYR_PHOSPHO_SITE Tyrosine kinase phosphorylation site. PS00008 MYRISTYL N-myristoylation site. PS50310 ALA_RICH Alanine-rich region profile.
SCBGST3105A06	1.25e-121	Sb03g040100.1	C (0.927)	plastid (0,92)	NO	TMH: 0	IPR000146 Fructose-1,6-bisphosphatase class 1/Sedoheputulose-1,7-bisphosphatase IPR023079 Sedoheptulose-1,7-bisphosphatase IPR020548 Fructose-1,6-bisphosphatase, active site	PF00316 Fructose-1-6-bisphosphatase	PS00001 ASN_GLYCOSYLATION N-glycosylation site. PS00003 SULFATION Tyrosine sulfation site. PS00005 PKC_PHOSPHO_SITE Protein kinase C phosphorylation site. PS00006 CK2_PHOSPHO_SITE Casein kinase II phosphorylation site. PS00007 TYR_PHOSPHO_SITE Tyrosine kinase phosphorylation site. PS00008 MYRISTYL N-myristoylation site. PS00124 FBPASE Fructose-1-6-bisphosphatase active site.
SCEZRZ1013H01	0	Sb10g023360.3	Other (0.878)	none (0,99)	NO	TMH: 0	IPR004161 Translation elongation factor EFTu/EF1A, domain 2 IPR004160 Translation elongation factor EFTu/EF1A, C-terminal IPR000795 Elongation factor, GTP-binding domain IPR004539 Translation elongation factor EF1A, eukaryotic/archaeal IPR027417 P-loop containing nucleoside triphosphate hydrolase IPR009001 Translation elongation factor EF1A/initiation factor IF2gamma, C-terminal IPR009000 Transla…	PF03144 Elongation factor Tu domain 2 PF03143 Elongation factor Tu C-terminal domain PF00009 Elongation factor Tu GTP binding domain	PS00004 CAMP_PHOSPHO_SITE cAMP- and cGMP-dependent protein kinase phosphorylation site. PS00005 PKC_PHOSPHO_SITE Protein kinase C phosphorylation site. PS00006 CK2_PHOSPHO_SITE Casein kinase II phosphorylation site. PS00008 MYRISTYL N-myristoylation site. PS00015 NUCLEAR Bipartite nuclear targeting sequence. PS00017 ATP_GTP_A ATP/GTP-binding site motif A (P-loop). PS00301 EFACTOR_GTP GTP-binding …
SCJLRT1006G01	0		Other (0.878)	none (0,99)	NO	TMH: 0
SCSBRT3039F07	3.12e-90	Sb02g036420.1	-	none (0,98)	NO	TMH: 0	IPR000795 Elongation factor, GTP-binding domain IPR004161 Translation elongation factor EFTu/EF1A, domain 2 IPR004160 Translation elongation factor EFTu/EF1A, C-terminal IPR009001 Translation elongation factor EF1A/initiation factor IF2gamma, C-terminal IPR009000 Translation elongation/initiation factor/Ribosomal, beta-barrel IPR004539 Translation elongation factor EF1A, eukaryotic/archaeal IPR02…	PF00009 Elongation factor Tu GTP binding domain PF03144 Elongation factor Tu domain 2 PF03143 Elongation factor Tu C-terminal domain	PS00004 CAMP_PHOSPHO_SITE cAMP- and cGMP-dependent protein kinase phosphorylation site. PS00005 PKC_PHOSPHO_SITE Protein kinase C phosphorylation site. PS00006 CK2_PHOSPHO_SITE Casein kinase II phosphorylation site. PS00008 MYRISTYL N-myristoylation site. PS00015 NUCLEAR Bipartite nuclear targeting sequence. PS00017 ATP_GTP_A ATP/GTP-binding site motif A (P-loop). PS00301 EFACTOR_GTP GTP-binding …
SCCCLR1022B09	0	Sb02g036420.1	Other (0.861)	none (0,99)	NO	TMH: 0	IPR000795 Elongation factor, GTP-binding domain IPR004161 Translation elongation factor EFTu/EF1A, domain 2 IPR004160 Translation elongation factor EFTu/EF1A, C-terminal IPR009001 Translation elongation factor EF1A/initiation factor IF2gamma, C-terminal IPR009000 Translation elongation/initiation factor/Ribosomal, beta-barrel IPR004539 Translation elongation factor EF1A, eukaryotic/archaeal IPR02…	PF00009 Elongation factor Tu GTP binding domain PF03144 Elongation factor Tu domain 2 PF03143 Elongation factor Tu C-terminal domain	PS00004 CAMP_PHOSPHO_SITE cAMP- and cGMP-dependent protein kinase phosphorylation site. PS00005 PKC_PHOSPHO_SITE Protein kinase C phosphorylation site. PS00006 CK2_PHOSPHO_SITE Casein kinase II phosphorylation site. PS00008 MYRISTYL N-myristoylation site. PS00015 NUCLEAR Bipartite nuclear targeting sequence. PS00017 ATP_GTP_A ATP/GTP-binding site motif A (P-loop). PS00301 EFACTOR_GTP GTP-binding …
SCCCCL3080G07	1.08e-84	Sb09g004630.1	C (0.635)	none (0,98)	NO	TMH: 0	IPR002906 Ribosomal protein S27a IPR000626 Ubiquitin IPR019955 Ubiquitin supergroup IPR019956 Ubiquitin subgroup IPR019954 Ubiquitin conserved site	PF01599 Ribosomal protein S27a PF00240 Ubiquitin family	PS00004 CAMP_PHOSPHO_SITE cAMP- and cGMP-dependent protein kinase phosphorylation site. PS00005 PKC_PHOSPHO_SITE Protein kinase C phosphorylation site. PS00006 CK2_PHOSPHO_SITE Casein kinase II phosphorylation site. PS00008 MYRISTYL N-myristoylation site. PS50318 LYS_RICH Lysine-rich region profile. PS00015 NUCLEAR Bipartite nuclear targeting sequence. PS00299 UBIQUITIN_1 Ubiquitin domain signatu…
SCEZAM1081C12	2.24e-84	Sb02g042170.1	-	none (0,96)	NO	TMH: 0	IPR001424 Superoxide dismutase, copper/zinc binding domain IPR018152 Superoxide dismutase, copper/zinc, binding site IPR024134 Superoxide dismutase (Cu/Zn) / chaperones	PF00080 Copper/zinc superoxide dismutase (SODC)	PS00001 ASN_GLYCOSYLATION N-glycosylation site. PS00005 PKC_PHOSPHO_SITE Protein kinase C phosphorylation site. PS00006 CK2_PHOSPHO_SITE Casein kinase II phosphorylation site. PS00008 MYRISTYL N-myristoylation site. PS00087 SOD_CU_ZN_1 Copper/Zinc superoxide dismutase signature 1. PS00332 SOD_CU_ZN_2 Copper/Zinc superoxide dismutase signature 2.
SCCCCL4007C09	1.08e-65	Sb04g025140.1	-	possibly mitochondrial (0,71)	NO	TMH: 0	IPR007125 Histone core IPR002119 Histone H2A IPR009072 Histone-fold	PF00125 Core histone H2A/H2B/H3/H4	PS00001 ASN_GLYCOSYLATION N-glycosylation site. PS00004 CAMP_PHOSPHO_SITE cAMP- and cGMP-dependent protein kinase phosphorylation site. PS00005 PKC_PHOSPHO_SITE Protein kinase C phosphorylation site. PS00006 CK2_PHOSPHO_SITE Casein kinase II phosphorylation site. PS00008 MYRISTYL N-myristoylation site. PS00016 RGD Cell attachment sequence. PS00046 HISTONE_H2A Histone H2A signature.
SCEPLR1008D05	1.22e-73		Other (0.606)	possibly mitochondrial (0,27)	NO	TMH: 0
SCCCCL4015F02	0	Sb01g012960.3	Other (0.729)	none (0,94)	NO	TMH: 0	IPR013215 Cobalamin (vitamin B12)-independent methionine synthase MetE, N-terminal IPR002629 Methionine synthase, vitamin-B12 independent IPR006276 Cobalamin-independent methionine synthase	PF08267 Cobalamin-independent synthase, N-terminal domain PF01717 Cobalamin-independent synthase, Catalytic domain	PS00001 ASN_GLYCOSYLATION N-glycosylation site. PS00003 SULFATION Tyrosine sulfation site. PS00004 CAMP_PHOSPHO_SITE cAMP- and cGMP-dependent protein kinase phosphorylation site. PS00005 PKC_PHOSPHO_SITE Protein kinase C phosphorylation site. PS00006 CK2_PHOSPHO_SITE Casein kinase II phosphorylation site. PS00007 TYR_PHOSPHO_SITE Tyrosine kinase phosphorylation site. PS00008 MYRISTYL N-myristoyla…
SCCCLR1048F11	2.23e-118	Sb04g028530.1	Other (0.514)	none (0,89)	NO	TMH: 0	IPR022309 Ribosomal protein S8e/ribosomal biogenesis NSA2 IPR001047 Ribosomal protein S8e IPR018283 Ribosomal protein S8e, conserved site	PF01201 Ribosomal protein S8e	PS00001 ASN_GLYCOSYLATION N-glycosylation site. PS00004 CAMP_PHOSPHO_SITE cAMP- and cGMP-dependent protein kinase phosphorylation site. PS00005 PKC_PHOSPHO_SITE Protein kinase C phosphorylation site. PS00006 CK2_PHOSPHO_SITE Casein kinase II phosphorylation site. PS00007 TYR_PHOSPHO_SITE Tyrosine kinase phosphorylation site. PS00008 MYRISTYL N-myristoylation site. PS00009 AMIDATION Amidation site…
SCCCRZ2002D10	8.03E-97		-	none (0,89)	NO	TMH: 0
SCCCLR1070D02	0	Sb10g028120.1	Other (0.776)	none (0,97)	NO	TMH: 0	IPR002628 Photosystem II PsbO, manganese-stabilising	PF01716 Manganese-stabilising protein / photosystem II polypeptide	PS00001 ASN_GLYCOSYLATION N-glycosylation site. PS00004 CAMP_PHOSPHO_SITE cAMP- and cGMP-dependent protein kinase phosphorylation site. PS00005 PKC_PHOSPHO_SITE Protein kinase C phosphorylation site. PS00006 CK2_PHOSPHO_SITE Casein kinase II phosphorylation site. PS00008 MYRISTYL N-myristoylation site. PS00016 RGD Cell attachment sequence.
SCCCLR1C01F03	5.45e-74	Sb02g034670.1	C (0.808)	plastid (0,97)	NO	TMH: 0	IPR006175 YjgF/Yer057p/UK114 family IPR013813 Endoribonuclease L-PSP/chorismate mutase-like IPR019897 YjgF-like protein, conserved site IPR006056 Enamine/imine deaminase YjgF-like	PF01042 Endoribonuclease L-PSP	PS00004 CAMP_PHOSPHO_SITE cAMP- and cGMP-dependent protein kinase phosphorylation site. PS00005 PKC_PHOSPHO_SITE Protein kinase C phosphorylation site. PS00008 MYRISTYL N-myristoylation site. PS00009 AMIDATION Amidation site. PS01094 UPF0076 Uncharacterized protein family UPF0076 signature.
SCJFRT1010F04	2.08e-94	Sb10g027470.2	C (0.554)	none (0,99)	NO	TMH: 0	IPR000626 Ubiquitin IPR019955 Ubiquitin supergroup IPR019954 Ubiquitin conserved site IPR019956 Ubiquitin subgroup	PF00240 Ubiquitin family	PS00005 PKC_PHOSPHO_SITE Protein kinase C phosphorylation site. PS00006 CK2_PHOSPHO_SITE Casein kinase II phosphorylation site. PS00299 UBIQUITIN_1 Ubiquitin domain signature. PS50053 UBIQUITIN_2 Ubiquitin domain profile.
SCQSLB1052H09	4.19E-88	Sb10g027470.2	C (0.554)	none (0,99)	NO	TMH: 0	IPR000626 Ubiquitin IPR019955 Ubiquitin supergroup IPR019954 Ubiquitin conserved site IPR019956 Ubiquitin subgroup	PF00240 Ubiquitin family	PS00005 PKC_PHOSPHO_SITE Protein kinase C phosphorylation site. PS00006 CK2_PHOSPHO_SITE Casein kinase II phosphorylation site. PS00299 UBIQUITIN_1 Ubiquitin domain signature. PS50053 UBIQUITIN_2 Ubiquitin domain profile.
SCCCLR2001A08	0	Sb01g036580.1	Other (0.815)	none (0,99)	NO	TMH: 0	IPR000772 Ricin B lectin domain	PF14200 Ricin-type beta-trefoil lectin domain-like	PS00001 ASN_GLYCOSYLATION N-glycosylation site. PS00003 SULFATION Tyrosine sulfation site. PS00005 PKC_PHOSPHO_SITE Protein kinase C phosphorylation site. PS00006 CK2_PHOSPHO_SITE Casein kinase II phosphorylation site. PS00007 TYR_PHOSPHO_SITE Tyrosine kinase phosphorylation site. PS00008 MYRISTYL N-myristoylation site. PS50316 HIS_RICH Histidine-rich region profile.
SCCCLR2C03D05	2.43e-95	Sb01g035350.1	M (0.422)	none (0,89)	NO	TMH: 0	IPR001424 Superoxide dismutase, copper/zinc binding domain IPR018152 Superoxide dismutase, copper/zinc, binding site IPR024134 Superoxide dismutase (Cu/Zn) / chaperones	PF00080 Copper/zinc superoxide dismutase (SODC)	PS00001 ASN_GLYCOSYLATION N-glycosylation site. PS00006 CK2_PHOSPHO_SITE Casein kinase II phosphorylation site. PS00008 MYRISTYL N-myristoylation site. PS00087 SOD_CU_ZN_1 Copper/Zinc superoxide dismutase signature 1. PS00332 SOD_CU_ZN_2 Copper/Zinc superoxide dismutase signature 2.
SCCCRZ2002H03	2.05e-44	Sb09g022690.1	-	none (0,94)	NO	TMH: 0	IPR007125 Histone core IPR002119 Histone H2A IPR009072 Histone-fold	PF00125 Core histone H2A/H2B/H3/H4	PS00005 PKC_PHOSPHO_SITE Protein kinase C phosphorylation site. PS00008 MYRISTYL N-myristoylation site. PS00009 AMIDATION Amidation site. PS00015 NUCLEAR Bipartite nuclear targeting sequence. PS00046 HISTONE_H2A Histone H2A signature.
SCCCRZ2C03A09	0	Sb08g022210.2	Other (0.744)	none (0,93)	NO	TMH: 0	IPR013215 Cobalamin (vitamin B12)-independent methionine synthase MetE, N-terminal IPR002629 Methionine synthase, vitamin-B12 independent IPR006276 Cobalamin-independent methionine synthase	PF08267 Cobalamin-independent synthase, N-terminal domain PF01717 Cobalamin-independent synthase, Catalytic domain	PS00001 ASN_GLYCOSYLATION N-glycosylation site. PS00003 SULFATION Tyrosine sulfation site. PS00004 CAMP_PHOSPHO_SITE cAMP- and cGMP-dependent protein kinase phosphorylation site. PS00005 PKC_PHOSPHO_SITE Protein kinase C phosphorylation site. PS00006 CK2_PHOSPHO_SITE Casein kinase II phosphorylation site. PS00007 TYR_PHOSPHO_SITE Tyrosine kinase phosphorylation site. PS00008 MYRISTYL N-myristoyla…
SCJFRZ2006G04	5.22E-87	Sb10g002040.1	C (0.302)	possibly mitochondrial (0,64)	NO	TMH: 0	IPR007125 Histone core IPR000164 Histone H3 IPR009072 Histone-fold	PF00125 Core histone H2A/H2B/H3/H4	PS00004 CAMP_PHOSPHO_SITE cAMP- and cGMP-dependent protein kinase phosphorylation site. PS00005 PKC_PHOSPHO_SITE Protein kinase C phosphorylation site. PS00015 NUCLEAR Bipartite nuclear targeting sequence. PS00322 HISTONE_H3_1 Histone H3 signature 1. PS00959 HISTONE_H3_2 Histone H3 signature 2.
SCJFRZ1007B07	6.4e-116	Sb01g013320.1	-	none (0,99)	NO	TMH: 0	IPR001739 Methyl-CpG DNA binding IPR016177 DNA-binding, integrase-type	PF01429 Methyl-CpG binding domain	PS00004 CAMP_PHOSPHO_SITE cAMP- and cGMP-dependent protein kinase phosphorylation site. PS00005 PKC_PHOSPHO_SITE Protein kinase C phosphorylation site. PS00006 CK2_PHOSPHO_SITE Casein kinase II phosphorylation site. PS00008 MYRISTYL N-myristoylation site. PS00009 AMIDATION Amidation site. PS50313 GLU_RICH Glutamic acid-rich region profile. PS50982 MBD Methyl-CpG-binding domain (MBD) profile. PS00…
SCSBHR1051G02	3.82e-110	Sb01g004330.1	C (0.672)	plastid (0,91)	NO	TMH: 0	IPR003685 Photosystem I PsaD	PF02531 PsaD	PS00005 PKC_PHOSPHO_SITE Protein kinase C phosphorylation site. PS00006 CK2_PHOSPHO_SITE Casein kinase II phosphorylation site. PS00007 TYR_PHOSPHO_SITE Tyrosine kinase phosphorylation site. PS00008 MYRISTYL N-myristoylation site. PS00015 NUCLEAR Bipartite nuclear targeting sequence.
SCSBSD2029D04	3.13e-53	Sb10g007180.1	C (0.833)	plastid (0,94)	NO	TMH: 0	IPR003823 Domain of unknown function CP12	PF02672 CP12 domain	PS00001 ASN_GLYCOSYLATION N-glycosylation site. PS00005 PKC_PHOSPHO_SITE Protein kinase C phosphorylation site. PS00006 CK2_PHOSPHO_SITE Casein kinase II phosphorylation site. PS00008 MYRISTYL N-myristoylation site.
SCACLR2022A04	4.22e-22	Sb02g010190.1	C (0.689)	plastid (0,90)	NO	TMH: 0	IPR003375 Photosystem I PsaE, reaction centre subunit IV IPR008990 Electron transport accessory protein-like domain	PF02427 Photosystem I reaction centre subunit IV / PsaE	PS00004 CAMP_PHOSPHO_SITE cAMP- and cGMP-dependent protein kinase phosphorylation site. PS00005 PKC_PHOSPHO_SITE Protein kinase C phosphorylation site. PS00008 MYRISTYL N-myristoylation site. PS00009 AMIDATION Amidation site.
Method 2
SCAGLR1043D06	4.37E-49	Sb08g022000.1	-	none (0,99)	NO	TMH: 0	IPR001739 Methyl-CpG DNA binding IPR016177 DNA-binding, integrase-type	PF01429 Methyl-CpG binding domain	PS00001 ASN_GLYCOSYLATION N-glycosylation site. PS00004 CAMP_PHOSPHO_SITE cAMP- and cGMP-dependent protein kinase phosphorylation site. PS00005 PKC_PHOSPHO_SITE Protein kinase C phosphorylation site. PS00006 CK2_PHOSPHO_SITE Casein kinase II phosphorylation site. PS00008 MYRISTYL N-myristoylation site. PS00009 AMIDATION Amidation site. PS50310 ALA_RICH Alanine-rich region profile. PS50982 MBD Met…
SCCCCL4002E12	5.11E-55	Sb08g022000.1	-	none (0,99)	NO	TMH: 0	IPR001739 Methyl-CpG DNA binding IPR016177 DNA-binding, integrase-type	PF01429 Methyl-CpG binding domain	PS00001 ASN_GLYCOSYLATION N-glycosylation site. PS00004 CAMP_PHOSPHO_SITE cAMP- and cGMP-dependent protein kinase phosphorylation site. PS00005 PKC_PHOSPHO_SITE Protein kinase C phosphorylation site. PS00006 CK2_PHOSPHO_SITE Casein kinase II phosphorylation site. PS00008 MYRISTYL N-myristoylation site. PS00009 AMIDATION Amidation site. PS50310 ALA_RICH Alanine-rich region profile. PS50982 MBD Met…
SCBFLR1026D07	0	Sb10g028020.1	Other (0.906)	none (0,98)	NO	TMH: 0	IPR000626 Ubiquitin IPR019955 Ubiquitin supergroup IPR019954 Ubiquitin conserved site IPR019956 Ubiquitin subgroup	PF00240 Ubiquitin family	PS00005 PKC_PHOSPHO_SITE Protein kinase C phosphorylation site. PS00006 CK2_PHOSPHO_SITE Casein kinase II phosphorylation site. PS00299 UBIQUITIN_1 Ubiquitin domain signature. PS50053 UBIQUITIN_2 Ubiquitin domain profile.
SCCCCL4014E10	0	Sb10g028020.1	Other (0.651)	mitochondrial (0,72)	NO	TMH: 0	IPR000626 Ubiquitin IPR019955 Ubiquitin supergroup IPR019954 Ubiquitin conserved site IPR019956 Ubiquitin subgroup	PF00240 Ubiquitin family	PS00005 PKC_PHOSPHO_SITE Protein kinase C phosphorylation site. PS00006 CK2_PHOSPHO_SITE Casein kinase II phosphorylation site. PS00299 UBIQUITIN_1 Ubiquitin domain signature. PS50053 UBIQUITIN_2 Ubiquitin domain profile.
SCBFLR1039A03	3.05e-117	Sb07g005420.1	C (0.974)	plastid (0,95)	NO	TMH: 0	IPR002227 Tyrosinase IPR022739 Polyphenol oxidase, central domain IPR022740 Polyphenol oxidase, C-terminal IPR008922 Uncharacterised domain, di-copper centre IPR013788 Hemocyanin/hexamerin	PF00264 Common central domain of tyrosinase PF12142 Polyphenol oxidase middle domain PF12143 Protein of unknown function (DUF_B2219)	PS00001 ASN_GLYCOSYLATION N-glycosylation site. PS00003 SULFATION Tyrosine sulfation site. PS00004 CAMP_PHOSPHO_SITE cAMP- and cGMP-dependent protein kinase phosphorylation site. PS00005 PKC_PHOSPHO_SITE Protein kinase C phosphorylation site. PS00006 CK2_PHOSPHO_SITE Casein kinase II phosphorylation site. PS00008 MYRISTYL N-myristoylation site. PS00009 AMIDATION Amidation site. PS00016 RGD Cell a…
SCSGLR1045A10	0.0	Sb07g005420.1	C (0.974)	plastid (0,95)	NO	TMH: 0	IPR002227 Tyrosinase IPR022739 Polyphenol oxidase, central domain IPR022740 Polyphenol oxidase, C-terminal IPR008922 Uncharacterised domain, di-copper centre IPR013788 Hemocyanin/hexamerin	PF00264 Common central domain of tyrosinase PF12142 Polyphenol oxidase middle domain PF12143 Protein of unknown function (DUF_B2219)	PS00001 ASN_GLYCOSYLATION N-glycosylation site. PS00003 SULFATION Tyrosine sulfation site. PS00004 CAMP_PHOSPHO_SITE cAMP- and cGMP-dependent protein kinase phosphorylation site. PS00005 PKC_PHOSPHO_SITE Protein kinase C phosphorylation site. PS00006 CK2_PHOSPHO_SITE Casein kinase II phosphorylation site. PS00008 MYRISTYL N-myristoylation site. PS00009 AMIDATION Amidation site. PS00016 RGD Cell a…
SCBGLR1114G09	8.47e-87	Sb02g035610.1	M (0.601)	plastid (0,89)	NO	TMH: 0	IPR008797 Photosystem II PsbQ, oxygen evolving complex IPR023222 PsbQ-like domain	PF05757 Oxygen evolving enhancer protein 3 (PsbQ)	PS00005 PKC_PHOSPHO_SITE Protein kinase C phosphorylation site. PS00006 CK2_PHOSPHO_SITE Casein kinase II phosphorylation site. PS00007 TYR_PHOSPHO_SITE Tyrosine kinase phosphorylation site. PS00008 MYRISTYL N-myristoylation site. PS00009 AMIDATION Amidation site.
SCCCCL1002D10.b	0	Sb04g028450.1	Other (0.591)	none (0,84)	NO	TMH: 0	IPR001017 Dehydrogenase, E1 component IPR017597 Pyruvate dehydrogenase (acetyl-transferring) E1 component, alpha subunit, subgroup y	PF00676 Dehydrogenase E1 component	PS00001 ASN_GLYCOSYLATION N-glycosylation site. PS00005 PKC_PHOSPHO_SITE Protein kinase C phosphorylation site. PS00006 CK2_PHOSPHO_SITE Casein kinase II phosphorylation site. PS00008 MYRISTYL N-myristoylation site. PS00015 NUCLEAR Bipartite nuclear targeting sequence. PS00016 RGD Cell attachment sequence.
SCCCCL3080A11.b	7.14E-147	Sb10g027470.3	-	none (0,99)	NO	TMH: 0	IPR000626 Ubiquitin IPR019955 Ubiquitin supergroup IPR019954 Ubiquitin conserved site IPR019956 Ubiquitin subgroup	PF00240 Ubiquitin family	PS00005 PKC_PHOSPHO_SITE Protein kinase C phosphorylation site. PS00006 CK2_PHOSPHO_SITE Casein kinase II phosphorylation site. PS00299 UBIQUITIN_1 Ubiquitin domain signature. PS50053 UBIQUITIN_2 Ubiquitin domain profile.
SCJFRT2055G07	8.81e-133	Sb10g027470.3	-	none (0,99)	NO	TMH: 0	IPR000626 Ubiquitin IPR019955 Ubiquitin supergroup IPR019954 Ubiquitin conserved site IPR019956 Ubiquitin subgroup	PF00240 Ubiquitin family	PS00005 PKC_PHOSPHO_SITE Protein kinase C phosphorylation site. PS00006 CK2_PHOSPHO_SITE Casein kinase II phosphorylation site. PS00299 UBIQUITIN_1 Ubiquitin domain signature. PS50053 UBIQUITIN_2 Ubiquitin domain profile.
SCBFRZ3006E06	1.16e-149	Sb10g027470.3	-	none (0,99)	NO	TMH: 0	IPR000626 Ubiquitin IPR019955 Ubiquitin supergroup IPR019954 Ubiquitin conserved site IPR019956 Ubiquitin subgroup	PF00240 Ubiquitin family	PS00005 PKC_PHOSPHO_SITE Protein kinase C phosphorylation site. PS00006 CK2_PHOSPHO_SITE Casein kinase II phosphorylation site. PS00299 UBIQUITIN_1 Ubiquitin domain signature. PS50053 UBIQUITIN_2 Ubiquitin domain profile.
SCSGFL4118F01		Sb10g027470.3	-	none (0,99)	NO	TMH: 0	IPR000626 Ubiquitin IPR019955 Ubiquitin supergroup IPR019954 Ubiquitin conserved site IPR019956 Ubiquitin subgroup	PF00240 Ubiquitin family	PS00005 PKC_PHOSPHO_SITE Protein kinase C phosphorylation site. PS00006 CK2_PHOSPHO_SITE Casein kinase II phosphorylation site. PS00299 UBIQUITIN_1 Ubiquitin domain signature. PS50053 UBIQUITIN_2 Ubiquitin domain profile.
SCCCCL4015F02	0	Sb01g012960.3	Other (0.729)	none (0,94)	NO	TMH: 0	IPR013215 Cobalamin (vitamin B12)-independent methionine synthase MetE, N-terminal IPR002629 Methionine synthase, vitamin-B12 independent IPR006276 Cobalamin-independent methionine synthase	PF08267 Cobalamin-independent synthase, N-terminal domain PF01717 Cobalamin-independent synthase, Catalytic domain	PS00001 ASN_GLYCOSYLATION N-glycosylation site. PS00003 SULFATION Tyrosine sulfation site. PS00004 CAMP_PHOSPHO_SITE cAMP- and cGMP-dependent protein kinase phosphorylation site. PS00005 PKC_PHOSPHO_SITE Protein kinase C phosphorylation site. PS00006 CK2_PHOSPHO_SITE Casein kinase II phosphorylation site. PS00007 TYR_PHOSPHO_SITE Tyrosine kinase phosphorylation site. PS00008 MYRISTYL N-myristoyla…
SCCCCL6002E08	2.46482e-84	Sb02g024880.1	S (0.447)	ER (0.93)	YES (0.590)	TMH: 0	IPR000626 Ubiquitin IPR019956 Ubiquitin subgroup IPR019955 Ubiquitin supergroup IPR019954 Ubiquitin conserved site	PF00240 Ubiquitin family	PS00005 PKC_PHOSPHO_SITE Protein kinase C phosphorylation site. PS00006 CK2_PHOSPHO_SITE Casein kinase II phosphorylation site. PS00299 UBIQUITIN_1 Ubiquitin domain signature. PS50053 UBIQUITIN_2 Ubiquitin domain profile.
SCJFRZ2010E12	8.25e-84	Sb10g025670.1	Other (0.833)	none (0,99)	NO	TMH: 0	IPR000626 Ubiquitin IPR019955 Ubiquitin supergroup IPR019954 Ubiquitin conserved site IPR019956 Ubiquitin subgroup	PF00240 Ubiquitin family	PS00005 PKC_PHOSPHO_SITE Protein kinase C phosphorylation site. PS00006 CK2_PHOSPHO_SITE Casein kinase II phosphorylation site. PS00299 UBIQUITIN_1 Ubiquitin domain signature. PS50053 UBIQUITIN_2 Ubiquitin domain profile.
SCJLAM1060A03	9.45e-58		-	none (0,99)	NO	TMH: 0
SCQGLR2032G10	9.82E-85		Other (0.833)	none (0,99)	NO	TMH: 0
SCCCRT2002B03	1.77e-80	Sb10g025340.1	Other (0.888)	none (0,99)	NO	TMH: 0	IPR001971 Ribosomal protein S11 IPR018102 Ribosomal S11, conserved site	PF00411 Ribosomal protein S11	PS00001 ASN_GLYCOSYLATION N-glycosylation site. PS00004 CAMP_PHOSPHO_SITE cAMP- and cGMP-dependent protein kinase phosphorylation site. PS00005 PKC_PHOSPHO_SITE Protein kinase C phosphorylation site. PS00006 CK2_PHOSPHO_SITE Casein kinase II phosphorylation site. PS00008 MYRISTYL N-myristoylation site. PS00009 AMIDATION Amidation site. PS00054 RIBOSOMAL_S11 Ribosomal protein S11 signature.
SCJLRZ1022H11	3.49E-19	Sb10g025340.1	C (0.426)	none (0,98)	NO	TMH: 0	IPR001971 Ribosomal protein S11 IPR018102 Ribosomal S11, conserved site	PF00411 Ribosomal protein S11	PS00001 ASN_GLYCOSYLATION N-glycosylation site. PS00004 CAMP_PHOSPHO_SITE cAMP- and cGMP-dependent protein kinase phosphorylation site. PS00005 PKC_PHOSPHO_SITE Protein kinase C phosphorylation site. PS00006 CK2_PHOSPHO_SITE Casein kinase II phosphorylation site. PS00008 MYRISTYL N-myristoylation site. PS00009 AMIDATION Amidation site. PS00054 RIBOSOMAL_S11 Ribosomal protein S11 signature.
SCSBSD2054A09	1.26E-72	Sb10g025340.1	-	none (0,98)	NO	TMH: 0	IPR001971 Ribosomal protein S11 IPR018102 Ribosomal S11, conserved site	PF00411 Ribosomal protein S11	PS00001 ASN_GLYCOSYLATION N-glycosylation site. PS00004 CAMP_PHOSPHO_SITE cAMP- and cGMP-dependent protein kinase phosphorylation site. PS00005 PKC_PHOSPHO_SITE Protein kinase C phosphorylation site. PS00006 CK2_PHOSPHO_SITE Casein kinase II phosphorylation site. PS00008 MYRISTYL N-myristoylation site. PS00009 AMIDATION Amidation site. PS00054 RIBOSOMAL_S11 Ribosomal protein S11 signature.
SCCCLR1065E11	9e-62	Sb03g008950.1	Other (0.526)	none (0,98)	NO	TMH: 0	-	-	PS00005 PKC_PHOSPHO_SITE Protein kinase C phosphorylation site. PS00006 CK2_PHOSPHO_SITE Casein kinase II phosphorylation site. PS00008 MYRISTYL N-myristoylation site.
SCCCLR1069H11	1e-48	Sb08g022210.2	-	none (0,94)	NO	TMH: 0	IPR013215 Cobalamin (vitamin B12)-independent methionine synthase MetE, N-terminal IPR002629 Methionine synthase, vitamin-B12 independent IPR006276 Cobalamin-independent methionine synthase	PF08267 Cobalamin-independent synthase, N-terminal domain PF01717 Cobalamin-independent synthase, Catalytic domain	PS00001 ASN_GLYCOSYLATION N-glycosylation site. PS00003 SULFATION Tyrosine sulfation site. PS00004 CAMP_PHOSPHO_SITE cAMP- and cGMP-dependent protein kinase phosphorylation site. PS00005 PKC_PHOSPHO_SITE Protein kinase C phosphorylation site. PS00006 CK2_PHOSPHO_SITE Casein kinase II phosphorylation site. PS00007 TYR_PHOSPHO_SITE Tyrosine kinase phosphorylation site. PS00008 MYRISTYL N-myristoyla…
SCCCRZ2C03A09	0	Sb08g022210.2	Other (0.744)	none (0,93)	NO	TMH: 0	IPR013215 Cobalamin (vitamin B12)-independent methionine synthase MetE, N-terminal IPR002629 Methionine synthase, vitamin-B12 independent IPR006276 Cobalamin-independent methionine synthase	PF08267 Cobalamin-independent synthase, N-terminal domain PF01717 Cobalamin-independent synthase, Catalytic domain	PS00001 ASN_GLYCOSYLATION N-glycosylation site. PS00003 SULFATION Tyrosine sulfation site. PS00004 CAMP_PHOSPHO_SITE cAMP- and cGMP-dependent protein kinase phosphorylation site. PS00005 PKC_PHOSPHO_SITE Protein kinase C phosphorylation site. PS00006 CK2_PHOSPHO_SITE Casein kinase II phosphorylation site. PS00007 TYR_PHOSPHO_SITE Tyrosine kinase phosphorylation site. PS00008 MYRISTYL N-myristoyla…
SCCCLR1070D02	0	Sb10g028120.1	Other (0.776)	none (0,97)	NO	TMH: 0	IPR002628 Photosystem II PsbO, manganese-stabilising	PF01716 Manganese-stabilising protein / photosystem II polypeptide	PS00001 ASN_GLYCOSYLATION N-glycosylation site. PS00004 CAMP_PHOSPHO_SITE cAMP- and cGMP-dependent protein kinase phosphorylation site. PS00005 PKC_PHOSPHO_SITE Protein kinase C phosphorylation site. PS00006 CK2_PHOSPHO_SITE Casein kinase II phosphorylation site. PS00008 MYRISTYL N-myristoylation site. PS00016 RGD Cell attachment sequence.
SCCCLR1C08H04	3.25e-59	Sb10g000230.1	C (0.763)	plastid (0,97)	NO	TMH: 0	IPR000923 Blue (type 1) copper domain IPR002387 Plastocyanin IPR008972 Cupredoxin IPR001235 Blue (type 1) copper protein	PF00127 Copper binding proteins, plastocyanin/azurin family	PS00004 CAMP_PHOSPHO_SITE cAMP- and cGMP-dependent protein kinase phosphorylation site. PS00005 PKC_PHOSPHO_SITE Protein kinase C phosphorylation site. PS00006 CK2_PHOSPHO_SITE Casein kinase II phosphorylation site. PS00008 MYRISTYL N-myristoylation site. PS50310 ALA_RICH Alanine-rich region profile. PS00196 COPPER_BLUE Type-1 copper (blue) proteins signature.
SCCCLR2001G09	2.8651e-98	Sb04g000750.1	Other (0.757)	none (0,99)	NO	TMH: 0	IPR018105 Translationally controlled tumour protein IPR011323 Mss4/translationally controlled tumour-associated TCTP IPR018103 Translationally controlled tumour protein, conserved site IPR011057 Mss4-like	PF00838 Translationally controlled tumour protein	PS00001 ASN_GLYCOSYLATION N-glycosylation site. PS00003 SULFATION Tyrosine sulfation site. PS00005 PKC_PHOSPHO_SITE Protein kinase C phosphorylation site. PS00006 CK2_PHOSPHO_SITE Casein kinase II phosphorylation site. PS00008 MYRISTYL N-myristoylation site. PS01002 TCTP_1 Translationally controlled tumor protein signature 1. PS01003 TCTP_2 Translationally controlled tumor protein signature 2.
SCEZLR1031E10	2.87E-98		Other (0.757)	none (0,99)	NO	TMH: 0
SCCCLR2C03D05	2.38747e-95	Sb01g035350.1	M (0.422)	none (0,89)	NO	TMH: 0	IPR001424 Superoxide dismutase, copper/zinc binding domain IPR018152 Superoxide dismutase, copper/zinc, binding site IPR024134 Superoxide dismutase (Cu/Zn) / chaperones	PF00080 Copper/zinc superoxide dismutase (SODC)	PS00001 ASN_GLYCOSYLATION N-glycosylation site. PS00006 CK2_PHOSPHO_SITE Casein kinase II phosphorylation site. PS00008 MYRISTYL N-myristoylation site. PS00087 SOD_CU_ZN_1 Copper/Zinc superoxide dismutase signature 1. PS00332 SOD_CU_ZN_2 Copper/Zinc superoxide dismutase signature 2.
SCCCRZ1002F06	0	Sb10g002460.1	Other (0.643)	none (0,91)	NO	TMH: 0	IPR020811 Enolase, N-terminal IPR020810 Enolase, C-terminal IPR000941 Enolase IPR020809 Enolase, conserved site	PF00113 Enolase, C-terminal TIM barrel domain PF03952 Enolase, N-terminal domain	PS00001 ASN_GLYCOSYLATION N-glycosylation site. PS00005 PKC_PHOSPHO_SITE Protein kinase C phosphorylation site. PS00006 CK2_PHOSPHO_SITE Casein kinase II phosphorylation site. PS00007 TYR_PHOSPHO_SITE Tyrosine kinase phosphorylation site. PS00008 MYRISTYL N-myristoylation site. PS00164 ENOLASE Enolase signature.
SCEQRT1030E05	6.29e-14	Sb10g002460.1	-	none (0,93)	NO	TMH: 0	IPR020811 Enolase, N-terminal IPR020810 Enolase, C-terminal IPR000941 Enolase IPR020809 Enolase, conserved site	PF00113 Enolase, C-terminal TIM barrel domain PF03952 Enolase, N-terminal domain	PS00001 ASN_GLYCOSYLATION N-glycosylation site. PS00005 PKC_PHOSPHO_SITE Protein kinase C phosphorylation site. PS00006 CK2_PHOSPHO_SITE Casein kinase II phosphorylation site. PS00007 TYR_PHOSPHO_SITE Tyrosine kinase phosphorylation site. PS00008 MYRISTYL N-myristoylation site. PS00164 ENOLASE Enolase signature.
SCEPAM1051D07	0	Sb07g005410.1	C (0.971)	plastid (0,97)	NO	TMH: 0	IPR002227 Tyrosinase IPR022739 Polyphenol oxidase, central domain IPR022740 Polyphenol oxidase, C-terminal IPR008922 Uncharacterised domain, di-copper centre	PF00264 Common central domain of tyrosinase PF12142 Polyphenol oxidase middle domain PF12143 Protein of unknown function (DUF_B2219)	PS00001 ASN_GLYCOSYLATION N-glycosylation site. PS00003 SULFATION Tyrosine sulfation site. PS00004 CAMP_PHOSPHO_SITE cAMP- and cGMP-dependent protein kinase phosphorylation site. PS00005 PKC_PHOSPHO_SITE Protein kinase C phosphorylation site. PS00006 CK2_PHOSPHO_SITE Casein kinase II phosphorylation site. PS00007 TYR_PHOSPHO_SITE Tyrosine kinase phosphorylation site. PS00008 MYRISTYL N-myristoyla…
SCEZLB1007D07	0	Sb07g005410.1	C (0.971)	plastid (0,97)	NO	TMH: 0	IPR002227 Tyrosinase IPR022739 Polyphenol oxidase, central domain IPR022740 Polyphenol oxidase, C-terminal IPR008922 Uncharacterised domain, di-copper centre	PF00264 Common central domain of tyrosinase PF12142 Polyphenol oxidase middle domain PF12143 Protein of unknown function (DUF_B2219)	PS00001 ASN_GLYCOSYLATION N-glycosylation site. PS00003 SULFATION Tyrosine sulfation site. PS00004 CAMP_PHOSPHO_SITE cAMP- and cGMP-dependent protein kinase phosphorylation site. PS00005 PKC_PHOSPHO_SITE Protein kinase C phosphorylation site. PS00006 CK2_PHOSPHO_SITE Casein kinase II phosphorylation site. PS00007 TYR_PHOSPHO_SITE Tyrosine kinase phosphorylation site. PS00008 MYRISTYL N-myristoyla…
SCJFLR1013D11	9.09e-46	Sb06g023630.1	-	none (0,99)	NO	TMH: 0	IPR005516 Remorin, C-terminal IPR005518 Remorin, N-terminal	PF03763 Remorin, C-terminal region PF03766 Remorin, N-terminal region	PS00004 CAMP_PHOSPHO_SITE cAMP- and cGMP-dependent protein kinase phosphorylation site. PS00005 PKC_PHOSPHO_SITE Protein kinase C phosphorylation site. PS00006 CK2_PHOSPHO_SITE Casein kinase II phosphorylation site.
SCQSLB1052H09	4.12E-88	Sb10g027470.2	C (0.554)	none (0,99)	NO	TMH: 0	IPR000626 Ubiquitin IPR019955 Ubiquitin supergroup IPR019954 Ubiquitin conserved site IPR019956 Ubiquitin subgroup	PF00240 Ubiquitin family	PS00005 PKC_PHOSPHO_SITE Protein kinase C phosphorylation site. PS00006 CK2_PHOSPHO_SITE Casein kinase II phosphorylation site. PS00299 UBIQUITIN_1 Ubiquitin domain signature. PS50053 UBIQUITIN_2 Ubiquitin domain profile.
SCQGLR1062D04	0	Sb02g032250.1	Other (0.847)	none (0,99)	NO	TMH: 0	IPR002618 UTP--glucose-1-phosphate uridylyltransferase IPR016267 UTP--glucose-1-phosphate uridylyltransferase, subgroup	PF01704 UTP--glucose-1-phosphate uridylyltransferase	PS00001 ASN_GLYCOSYLATION N-glycosylation site. PS00004 CAMP_PHOSPHO_SITE cAMP- and cGMP-dependent protein kinase phosphorylation site. PS00005 PKC_PHOSPHO_SITE Protein kinase C phosphorylation site. PS00006 CK2_PHOSPHO_SITE Casein kinase II phosphorylation site. PS00008 MYRISTYL N-myristoylation site.
SCSGRT2066C02	9.45E-142	Sb01g038760.1	Other (0.834)	none (0,98)	NO	TMH: 0	IPR002016 Haem peroxidase, plant/fungal/bacterial IPR010255 Haem peroxidase IPR002207 Plant ascorbate peroxidase IPR019794 Peroxidase, active site IPR019793 Peroxidases heam-ligand binding site	PF00141 Peroxidase 66-392	PS00003 SULFATION Tyrosine sulfation site. PS00005 PKC_PHOSPHO_SITE Protein kinase C phosphorylation site. PS00006 CK2_PHOSPHO_SITE Casein kinase II phosphorylation site. PS00008 MYRISTYL N-myristoylation site. PS00435 PEROXIDASE_1 Peroxidases proximal heme-ligand signature. PS00436 PEROXIDASE_2 Peroxidases active site signature. PS50873 PEROXIDASE_4 Plant heme peroxidase family profile.
SCSGSB1008B01	1.33e-44	Sb01g038760.1	-	none (0,98)	NO	TMH: 0	IPR002016 Haem peroxidase, plant/fungal/bacterial IPR010255 Haem peroxidase IPR002207 Plant ascorbate peroxidase IPR019794 Peroxidase, active site IPR019793 Peroxidases heam-ligand binding site	PF00141 Peroxidase 66-392	PS00003 SULFATION Tyrosine sulfation site. PS00005 PKC_PHOSPHO_SITE Protein kinase C phosphorylation site. PS00006 CK2_PHOSPHO_SITE Casein kinase II phosphorylation site. PS00008 MYRISTYL N-myristoylation site. PS00435 PEROXIDASE_1 Peroxidases proximal heme-ligand signature. PS00436 PEROXIDASE_2 Peroxidases active site signature. PS50873 PEROXIDASE_4 Plant heme peroxidase family profile.
