# Supplementary material for: Cell wall proteome of sugarcane stems: comparison of a destructive and a non-destructive extraction method showed differences in glycoside hydrolases and peroxidases
Source: BMC Plant Biol. 2016 Jan 11;16:14. doi: 10.1186/s12870-015-0677-0 (PMC4709929; doi:10.1186/s12870-015-0677-0)
Supplement: Additional file 7: — Important features identified by Volcano plot. (XLSX 10.0 kb) [file 12870_2015_677_MOESM7_ESM.xlsx]

## Sheet: Plan1
Table 3. Important features identified by Volcano plot.
Sucest Acession number	FC	p. value	Fmol average T1 (method 1)	Fmol average T2 (method 2)
SCCCAM2002F12 (LTP)*	0.16762	0.0039578	193443	1154035
SCCCRZ3002G10 (UF)*	0.10043	0.0052052	307575	357293
SCEPLB1044H04 (LTP)*	41028	0.011066	18936455	461548
* Letters in parenthesis indicate the functional class.
